# Supplementary material for: Organ doses of the fetus from external environmental exposures
Source: Radiat Environ Biophys. 2021 Feb 16;60(1):93–113. doi: 10.1007/s00411-020-00891-6 (PMC7902579; doi:10.1007/s00411-020-00891-6)
Supplement: Supplementary file 1 — (XLSX 183 KB) [file 411_2020_891_MOESM1_ESM.xlsx]

## Sheet: Results_Fetus
Air submersion
Nuclide-specific dose rate coefficient (Sv s-1 Bq-1 m3)
Nuclide	Whole-body	Skin	Eyes	Lungs	Heart	Kidneys	Liver	Stomach	Brain	Skeleton
Ac-223	6.27e-16	6.36e-16	5.58e-16	6.39e-16	6.25e-16	6.8e-16	6.72e-16	6.12e-16	5.61e-16	7.31e-16
Ac-224	7.82e-15	7.94e-15	6.89e-15	7.99e-15	7.76e-15	8.55e-15	8.42e-15	7.38e-15	6.87e-15	9.7e-15
Ac-225	4.72e-16	4.79e-16	4.16e-16	4.83e-16	4.69e-16	5.18e-16	5.12e-16	4.45e-16	4.12e-16	5.92e-16
Ac-226	4.7127e-15	4.783e-15	4.1508e-15	4.8031e-15	4.6826e-15	5.1042e-15	5.024e-15	4.5319e-15	4.1908e-15	5.6259e-15
Ac-227	2.46009e-18	2.57013e-18	2.05004e-18	2.52009e-18	2.39006e-18	2.79014e-18	2.73012e-18	2.22005e-18	2.02003e-18	3.11008e-18
Ac-228	3.64283e-14	3.69289e-14	3.39245e-14	3.7129e-14	3.67282e-14	3.83313e-14	3.83308e-14	3.75269e-14	3.37245e-14	3.70343e-14
Ac-230	2.3951e-14	2.4254e-14	2.2234e-14	2.4355e-14	2.3851e-14	2.5365e-14	2.5163e-14	2.3847e-14	2.2334e-14	2.3874e-14
Ac-231	1.56483e-14	1.58493e-14	1.37419e-14	1.59495e-14	1.56481e-14	1.69533e-14	1.66525e-14	1.54461e-14	1.4042e-14	1.79583e-14
Ac-232	5.1666e-14	5.2168e-14	4.7947e-14	5.2769e-14	5.1365e-14	5.488e-14	5.4278e-14	5.0561e-14	4.8147e-14	5.0989e-14
Ac-233	2.0215e-14	2.0317e-14	1.8901e-14	2.0417e-14	2.0014e-14	2.1425e-14	2.1324e-14	2.0311e-14	1.8501e-14	2.1334e-14
Ag-100m	1.20698e-13	1.21708e-13	1.11633e-13	1.21712e-13	1.19699e-13	1.2775e-13	1.26743e-13	1.19689e-13	1.10632e-13	1.22762e-13
Ag-101	6.4554e-14	6.5257e-14	6.0037e-14	6.5458e-14	6.4454e-14	6.8568e-14	6.8166e-14	6.495e-14	5.9437e-14	6.7377e-14
Ag-102	1.46159e-13	1.47161e-13	1.36141e-13	1.48162e-13	1.46159e-13	1.54172e-13	1.5317e-13	1.45155e-13	1.35141e-13	1.48181e-13
Ag-102m	8.93781e-14	9.01794e-14	8.58697e-14	9.08798e-14	9.0678e-14	9.47847e-14	9.37837e-14	8.80763e-14	8.39697e-14	8.95886e-14
Ag-103	3.40165e-14	3.44168e-14	3.14143e-14	3.44169e-14	3.40164e-14	3.60182e-14	3.59179e-14	3.42157e-14	3.12144e-14	3.58199e-14
Ag-104	1.14006e-13	1.15006e-13	1.06005e-13	1.16006e-13	1.14006e-13	1.20007e-13	1.20007e-13	1.15006e-13	1.05005e-13	1.15008e-13
Ag-104m	7.6737e-14	7.7339e-14	7.2822e-14	7.784e-14	7.7037e-14	8.1449e-14	8.0847e-14	7.6434e-14	7.1322e-14	7.8757e-14
Ag-105	1.97e-14	1.99e-14	1.77e-14	2.01e-14	1.98e-14	2.11e-14	2.09e-14	1.98e-14	1.8e-14	2.11e-14
Ag-105m	3.93e-17	3.97e-17	3.5e-17	4.02e-17	3.96e-17	4.2e-17	4.16e-17	3.99e-17	3.58e-17	4.23e-17
Ag-106	2.7862e-14	2.81631e-14	2.61544e-14	2.81635e-14	2.76618e-14	2.96679e-14	2.9567e-14	2.81597e-14	2.55544e-14	2.95731e-14
Ag-106m	1.17e-13	1.19e-13	1.09e-13	1.19e-13	1.18e-13	1.24e-13	1.24e-13	1.19e-13	1.08e-13	1.2e-13
Ag-108	7.98e-16	8.052e-16	7.393e-16	8.155e-16	7.978e-16	8.561e-16	8.482e-16	7.924e-16	7.313e-16	8.41e-16
Ag-108m	6.53e-14	6.6e-14	6.08e-14	6.69e-14	6.56e-14	7e-14	6.94e-14	6.49e-14	6.02e-14	6.8e-14
Ag-109m	1.07e-16	1.14e-16	8.82e-17	1.11e-16	1.04e-16	1.26e-16	1.21e-16	9.43e-17	8.55e-17	1.41e-16
Ag-110	1.495e-15	1.509e-15	1.379e-15	1.53e-15	1.505e-15	1.605e-15	1.582e-15	1.47e-15	1.369e-15	1.558e-15
Ag-110m	1.17001e-13	1.18001e-13	1.09001e-13	1.19001e-13	1.18001e-13	1.23002e-13	1.23002e-13	1.18001e-13	1.08001e-13	1.18002e-13
Ag-111	1.049e-15	1.0595e-15	9.222e-16	1.0696e-15	1.0489e-15	1.1312e-15	1.1109e-15	1.0478e-15	9.492e-16	1.1637e-15
Ag-111m	1.35049e-16	1.4005e-16	1.19041e-16	1.3805e-16	1.34049e-16	1.49055e-16	1.46054e-16	1.31045e-16	1.19041e-16	1.49062e-16
Ag-112	3.0261e-14	3.0566e-14	2.8224e-14	3.0768e-14	3.0361e-14	3.2189e-14	3.1785e-14	2.9854e-14	2.8124e-14	3.0501e-14
Ag-113	2.9746e-15	2.9964e-15	2.6531e-15	3.0369e-15	2.9944e-15	3.174e-15	3.142e-15	3.0012e-15	2.7131e-15	3.192e-15
Ag-113m	8.3973e-15	8.4777e-15	7.545e-15	8.5877e-15	8.4372e-15	9.0191e-15	8.9188e-15	8.4065e-15	7.655e-15	9.0709e-15
Ag-114	1.192e-14	1.2032e-14	1.1245e-14	1.2136e-14	1.2022e-14	1.268e-14	1.2572e-14	1.191e-14	1.1144e-14	1.2192e-14
Ag-115	2.132e-14	2.1524e-14	1.9797e-14	2.1725e-14	2.122e-14	2.2639e-14	2.2336e-14	2.0916e-14	1.9797e-14	2.155e-14
Ag-116	9.7299e-14	9.8208e-14	9.4043e-14	9.9011e-14	9.92e-14	1.02644e-13	1.01638e-13	9.629e-14	9.1542e-14	9.7256e-14
Ag-117	5.922e-14	5.9825e-14	5.6187e-14	6.0427e-14	5.972e-14	6.2945e-14	6.2142e-14	5.7914e-14	5.5587e-14	5.9157e-14
Ag-99	9.7547e-14	9.8552e-14	9.0911e-14	9.8854e-14	9.7746e-14	1.03374e-13	1.0237e-13	9.774e-14	9.0111e-14	1.00286e-13
Al-26	1.18034e-13	1.19035e-13	1.09029e-13	1.20035e-13	1.16034e-13	1.25038e-13	1.24037e-13	1.15032e-13	1.09029e-13	1.18042e-13
Al-28	8.1452e-14	8.2256e-14	7.4425e-14	8.2658e-14	8.0452e-14	8.6373e-14	8.507e-14	7.8846e-14	7.5925e-14	7.9687e-14
Al-29	6.1455e-14	6.2158e-14	5.6538e-14	6.1859e-14	6.1555e-14	6.4369e-14	6.3867e-14	6.1751e-14	5.7138e-14	6.058e-14
Am-237	1.35e-14	1.37e-14	1.21e-14	1.38e-14	1.36e-14	1.46e-14	1.45e-14	1.33e-14	1.22e-14	1.54e-14
Am-238	3.72001e-14	3.77001e-14	3.48e-14	3.79001e-14	3.75001e-14	3.91001e-14	3.92001e-14	3.82001e-14	3.43e-14	3.82001e-14
Am-239	7.83e-15	7.93e-15	6.88e-15	8.02e-15	7.81e-15	8.61e-15	8.46e-15	7.35e-15	6.86e-15	9.74e-15
Am-240	4.29e-14	4.36e-14	4.07e-14	4.38e-14	4.36e-14	4.48e-14	4.53e-14	4.51e-14	3.97e-14	4.36e-14
Am-241	5.12e-16	5.32e-16	3.92e-16	5.34e-16	5.11e-16	6.15e-16	5.92e-16	4.64e-16	3.99e-16	7.14e-16
Am-242	4.3334e-16	4.4147e-16	3.8159e-16	4.4548e-16	4.313e-16	4.8494e-16	4.7584e-16	3.9196e-16	3.7158e-16	5.706e-16
Am-242m	9.49e-18	1.06e-17	7.24e-18	9.52e-18	8.62e-18	1.13e-17	1.07e-17	7.81e-18	7.12e-18	1.15e-17
Am-243	1.51e-15	1.55e-15	1.24e-15	1.56e-15	1.52e-15	1.7e-15	1.69e-15	1.38e-15	1.24e-15	2.1e-15
Am-244	3.25014e-14	3.29014e-14	3.05011e-14	3.34014e-14	3.29014e-14	3.46016e-14	3.44016e-14	3.29012e-14	3.00011e-14	3.34018e-14
Am-244m	6.55e-16	6.649e-16	6.115e-16	6.661e-16	6.609e-16	6.853e-16	6.897e-16	6.8e-16	6.026e-16	6.707e-16
Am-245	1.1104e-15	1.1206e-15	9.6871e-16	1.1307e-15	1.1003e-15	1.2116e-15	1.1914e-15	1.0596e-15	9.7771e-16	1.3431e-15
Am-246	2.91243e-14	2.93249e-14	2.69208e-14	2.9825e-14	2.92242e-14	3.12271e-14	3.09267e-14	2.86229e-14	2.66209e-14	3.07301e-14
Am-246m	4.17382e-14	4.2339e-14	3.91331e-14	4.24392e-14	4.2138e-14	4.36421e-14	4.38415e-14	4.32364e-14	3.87331e-14	4.18461e-14
Am-247	4.735e-15	4.7857e-15	4.1302e-15	4.8559e-15	4.7348e-15	5.1587e-15	5.0681e-15	4.5732e-15	4.2002e-15	5.6426e-15
Ar-37	0	0	0	0	0	0	0	0	0	0
Ar-39	6.16e-18	6.36e-18	5.1e-18	6.37e-18	6.11e-18	7.02e-18	6.88e-18	5.63e-18	5.09e-18	7.98e-18
Ar-41	5.64326e-14	5.71333e-14	5.1228e-14	5.65334e-14	5.63324e-14	5.89361e-14	5.84355e-14	5.69308e-14	5.2228e-14	5.57399e-14
Ar-42	7.09e-18	7.31e-18	5.89e-18	7.32e-18	7.03e-18	8.05e-18	7.9e-18	6.49e-18	5.88e-18	9.14e-18
Ar-43	6.8872e-14	6.9677e-14	6.5135e-14	6.9979e-14	6.9672e-14	7.2501e-14	7.2097e-14	6.9066e-14	6.4435e-14	6.8313e-14
Ar-44	8.67487e-14	8.76497e-14	7.93425e-14	8.80499e-14	8.59486e-14	9.19536e-14	9.07529e-14	8.45466e-14	8.06425e-14	8.61582e-14
As-68	1.59716e-13	1.61726e-13	1.50648e-13	1.6273e-13	1.60717e-13	1.68769e-13	1.68762e-13	1.61706e-13	1.48648e-13	1.61783e-13
As-69	4.6555e-14	4.7059e-14	4.3527e-14	4.706e-14	4.6255e-14	4.9576e-14	4.9273e-14	4.6849e-14	4.2827e-14	4.9089e-14
As-70	1.83135e-13	1.85137e-13	1.70119e-13	1.85138e-13	1.83134e-13	1.92147e-13	1.92145e-13	1.85131e-13	1.69119e-13	1.84156e-13
As-71	2.27044e-14	2.30046e-14	2.10037e-14	2.30046e-14	2.26044e-14	2.4105e-14	2.40049e-14	2.27041e-14	2.07037e-14	2.46056e-14
As-72	7.4097e-14	7.49e-14	6.9775e-14	7.5301e-14	7.4196e-14	7.8513e-14	7.8211e-14	7.5092e-14	6.8375e-14	7.6525e-14
As-73	1.17e-16	1.22e-16	8.58e-17	1.23e-16	1.17e-16	1.42e-16	1.36e-16	1.02e-16	8.86e-17	1.64e-16
As-74	3.06174e-14	3.09178e-14	2.86149e-14	3.12178e-14	3.05173e-14	3.27193e-14	3.2519e-14	3.07164e-14	2.82149e-14	3.21213e-14
As-76	1.7504e-14	1.7708e-14	1.6282e-14	1.7809e-14	1.7504e-14	1.8622e-14	1.8519e-14	1.7599e-14	1.6182e-14	1.8033e-14
As-77	3.2613e-16	3.3035e-16	2.9294e-16	3.3236e-16	3.2507e-16	3.5109e-16	3.4694e-16	3.2255e-16	2.9493e-16	3.6717e-16
As-78	5.6828e-14	5.7333e-14	5.2895e-14	5.7734e-14	5.7028e-14	6.0153e-14	5.965e-14	5.6522e-14	5.2695e-14	5.7065e-14
As-79	1.505e-15	1.527e-15	1.39e-15	1.538e-15	1.514e-15	1.596e-15	1.594e-15	1.531e-15	1.38e-15	1.586e-15
At-204	9.37949e-14	9.46964e-14	8.73851e-14	9.56969e-14	9.38949e-14	1.00102e-13	9.9501e-14	9.38932e-14	8.61851e-14	9.8306e-14
At-205	4.71471e-14	4.76478e-14	4.37421e-14	4.80481e-14	4.73471e-14	5.02509e-14	4.98504e-14	4.69462e-14	4.34422e-14	4.8753e-14
At-206	1.02061e-13	1.03063e-13	9.46551e-14	1.04063e-13	1.02061e-13	1.08067e-13	1.08066e-13	1.0206e-13	9.37551e-14	1.06069e-13
At-207	8.53022e-14	8.62022e-14	7.93019e-14	8.69022e-14	8.57022e-14	9.04024e-14	8.98024e-14	8.52021e-14	7.89019e-14	8.68026e-14
At-208	1.27004e-13	1.28005e-13	1.19004e-13	1.30005e-13	1.28004e-13	1.35005e-13	1.34005e-13	1.27004e-13	1.18004e-13	1.30005e-13
At-209	9.35e-14	9.45e-14	8.7e-14	9.55e-14	9.4e-14	9.93e-14	9.88e-14	9.42e-14	8.6e-14	9.69e-14
At-210	1.28e-13	1.29e-13	1.16e-13	1.28e-13	1.28e-13	1.34e-13	1.33e-13	1.28e-13	1.18e-13	1.28e-13
At-211	1.03e-15	1.05e-15	8.75e-16	1.06e-15	1.03e-15	1.15e-15	1.14e-15	9.52e-16	8.68e-16	1.39e-15
At-215	6.71e-18	6.8e-18	6.11e-18	6.79e-18	6.71e-18	7.18e-18	7.14e-18	6.74e-18	6.1e-18	7.3e-18
At-216	7.85e-17	7.98e-17	6.73e-17	8.08e-17	7.87e-17	8.67e-17	8.57e-17	7.43e-17	6.77e-17	1.01e-16
At-217	9.19e-18	9.29e-18	8.14e-18	9.41e-18	9.2e-18	9.92e-18	9.78e-18	9.07e-18	8.29e-18	1.04e-17
At-218	2.08e-19	2.11e-19	1.85e-19	2.12e-19	2.08e-19	2.26e-19	2.23e-19	2.03e-19	1.85e-19	2.38e-19
At-219	0	0	0	0	0	0	0	0	0	0
At-220	1.766e-14	1.7864e-14	1.5732e-14	1.8065e-14	1.766e-14	1.8981e-14	1.8778e-14	1.7455e-14	1.6032e-14	1.9493e-14
Au-186	6.1346e-14	6.2051e-14	5.6613e-14	6.2252e-14	6.1146e-14	6.5271e-14	6.4768e-14	6.1341e-14	5.6312e-14	6.4479e-14
Au-187	4.52127e-14	4.57129e-14	4.15113e-14	4.5813e-14	4.50127e-14	4.79139e-14	4.74137e-14	4.47124e-14	4.17113e-14	4.59147e-14
Au-190	1.06036e-13	1.07037e-13	1.02032e-13	1.08037e-13	1.08036e-13	1.13039e-13	1.12039e-13	1.05035e-13	9.98322e-14	1.07041e-13
Au-191	2.26e-14	2.29e-14	2.05e-14	2.3e-14	2.26e-14	2.43e-14	2.41e-14	2.24e-14	2.05e-14	2.48e-14
Au-192	8.53089e-14	8.61091e-14	7.96079e-14	8.70091e-14	8.57089e-14	9.07097e-14	8.96096e-14	8.39087e-14	7.95079e-14	8.60103e-14
Au-193	5.35e-15	5.46e-15	4.61e-15	5.47e-15	5.37e-15	5.88e-15	5.81e-15	5.12e-15	4.64e-15	6.61e-15
Au-193m	7.2e-15	7.29e-15	6.23e-15	7.36e-15	7.21e-15	7.79e-15	7.65e-15	7.08e-15	6.44e-15	8.3e-15
Au-194	4.37009e-14	4.42009e-14	3.96008e-14	4.44009e-14	4.37009e-14	4.6401e-14	4.5901e-14	4.34009e-14	4.03008e-14	4.49011e-14
Au-195	2.12e-15	2.18e-15	1.74e-15	2.19e-15	2.15e-15	2.41e-15	2.38e-15	1.93e-15	1.73e-15	2.95e-15
Au-195m	7.33e-15	7.42e-15	6.33e-15	7.5e-15	7.35e-15	7.93e-15	7.8e-15	7.23e-15	6.57e-15	8.44e-15
Au-196	1.78001e-14	1.80001e-14	1.57e-14	1.81001e-14	1.79001e-14	1.92001e-14	1.90001e-14	1.78e-14	1.6e-14	1.99001e-14
Au-196m	8.03e-15	8.17e-15	7e-15	8.2e-15	8.02e-15	8.74e-15	8.67e-15	7.63e-15	7e-15	1e-14
Au-198	1.5915e-14	1.61154e-14	1.46127e-14	1.61154e-14	1.59149e-14	1.70168e-14	1.69165e-14	1.6014e-14	1.45127e-14	1.72188e-14
Au-198m	1.86e-14	1.89e-14	1.64e-14	1.9e-14	1.85e-14	2.03e-14	2e-14	1.78e-14	1.65e-14	2.26e-14
Au-199	3.30069e-15	3.35073e-15	2.91054e-15	3.36072e-15	3.29068e-15	3.57082e-15	3.5408e-15	3.14061e-15	2.90054e-15	4.10092e-15
Au-200	1.17972e-14	1.18989e-14	1.06856e-14	1.17995e-14	1.1797e-14	1.2406e-14	1.2305e-14	1.1894e-14	1.08857e-14	1.1914e-14
Au-200m	7.92032e-14	8.01033e-14	7.30026e-14	8.08033e-14	7.93031e-14	8.47036e-14	8.40036e-14	7.93029e-14	7.25026e-14	8.44041e-14
Au-201	1.378e-15	1.3986e-15	1.284e-15	1.4087e-15	1.3778e-15	1.481e-15	1.4706e-15	1.3764e-15	1.264e-15	1.4844e-15
Au-202	7.465e-15	7.568e-15	6.902e-15	7.549e-15	7.475e-15	7.852e-15	7.84e-15	7.61e-15	6.892e-15	7.624e-15
Ba-124	2.2515e-14	2.28153e-14	2.08131e-14	2.28154e-14	2.25149e-14	2.39165e-14	2.38163e-14	2.27143e-14	2.06131e-14	2.3718e-14
Ba-126	2.31001e-14	2.34001e-14	2.12001e-14	2.35001e-14	2.32001e-14	2.45001e-14	2.44001e-14	2.34001e-14	2.12001e-14	2.40001e-14
Ba-127	2.91939e-14	2.94955e-14	2.71831e-14	2.9496e-14	2.88937e-14	3.1002e-14	3.0901e-14	2.91912e-14	2.67832e-14	3.0709e-14
Ba-128	1.77e-15	1.82e-15	1.48e-15	1.83e-15	1.76e-15	1.97e-15	1.93e-15	1.72e-15	1.54e-15	2.01e-15
Ba-129	1.28098e-14	1.301e-14	1.19085e-14	1.30101e-14	1.27098e-14	1.37108e-14	1.36107e-14	1.28093e-14	1.17085e-14	1.36119e-14
Ba-129m	6.53002e-14	6.62002e-14	6.00002e-14	6.61002e-14	6.54002e-14	6.90002e-14	6.87002e-14	6.58002e-14	6.01002e-14	6.71003e-14
Ba-131	1.77e-14	1.8e-14	1.62e-14	1.79e-14	1.75e-14	1.89e-14	1.88e-14	1.76e-14	1.6e-14	1.93e-14
Ba-131m	2.15e-15	2.19e-15	1.86e-15	2.21e-15	2.13e-15	2.42e-15	2.38e-15	1.92e-15	1.81e-15	2.81e-15
Ba-133	1.42e-14	1.44e-14	1.24e-14	1.45e-14	1.42e-14	1.53e-14	1.52e-14	1.41e-14	1.27e-14	1.58e-14
Ba-133m	2.03e-15	2.07e-15	1.71e-15	2.09e-15	2.03e-15	2.23e-15	2.19e-15	1.99e-15	1.78e-15	2.3e-15
Ba-135m	1.74e-15	1.78e-15	1.46e-15	1.79e-15	1.73e-15	1.92e-15	1.88e-15	1.69e-15	1.52e-15	1.98e-15
Ba-137m	2.44e-14	2.45e-14	2.27e-14	2.5e-14	2.45e-14	2.62e-14	2.59e-14	2.41e-14	2.24e-14	2.5e-14
Ba-139	1.771e-15	1.804e-15	1.576e-15	1.804e-15	1.761e-15	1.903e-15	1.892e-15	1.697e-15	1.576e-15	2.113e-15
Ba-140	7.0735e-15	7.1338e-15	6.5514e-15	7.1738e-15	7.0334e-15	7.5551e-15	7.5048e-15	7.0926e-15	6.4514e-15	7.5769e-15
Ba-141	3.8457e-14	3.8859e-14	3.4939e-14	3.906e-14	3.8457e-14	4.0871e-14	4.0469e-14	3.8453e-14	3.5339e-14	4.0181e-14
Ba-142	4.39264e-14	4.4527e-14	4.07227e-14	4.46271e-14	4.43263e-14	4.61293e-14	4.61288e-14	4.5325e-14	4.06227e-14	4.47323e-14
Be-10	7.69e-18	7.93e-18	6.38e-18	7.94e-18	7.62e-18	8.74e-18	8.57e-18	7.03e-18	6.36e-18	9.94e-18
Be-7	1.99e-15	2.03e-15	1.85e-15	2.01e-15	1.97e-15	2.12e-15	2.11e-15	2.01e-15	1.83e-15	2.11e-15
Bi-197	7.1644e-14	7.25447e-14	6.63392e-14	7.2545e-14	7.1844e-14	7.53477e-14	7.51472e-14	7.2843e-14	6.61392e-14	7.27502e-14
Bi-200	9.93316e-14	1.01032e-13	9.25281e-14	1.01032e-13	9.98315e-14	1.05034e-13	1.05034e-13	1.02031e-13	9.14281e-14	1.04036e-13
Bi-201	7.43024e-14	7.52024e-14	6.86021e-14	7.53024e-14	7.45024e-14	7.82026e-14	7.79026e-14	7.49023e-14	6.88021e-14	7.47028e-14
Bi-202	1.15013e-13	1.16013e-13	1.08011e-13	1.17013e-13	1.16013e-13	1.21014e-13	1.21014e-13	1.18013e-13	1.06012e-13	1.18015e-13
Bi-203	1.04e-13	1.05e-13	9.57001e-14	1.05e-13	1.04e-13	1.09e-13	1.09e-13	1.03e-13	9.61001e-14	1.04e-13
Bi-204	1.23e-13	1.25e-13	1.15e-13	1.25e-13	1.24e-13	1.29e-13	1.3e-13	1.26e-13	1.14e-13	1.25e-13
Bi-205	7.33e-14	7.41e-14	6.76e-14	7.46e-14	7.31e-14	7.76001e-14	7.70001e-14	7.26e-14	6.79e-14	7.34001e-14
Bi-206	1.38e-13	1.39e-13	1.28e-13	1.4e-13	1.38e-13	1.46e-13	1.45e-13	1.39e-13	1.27e-13	1.41e-13
Bi-207	6.42e-14	6.49e-14	5.99e-14	6.52e-14	6.44e-14	6.75e-14	6.76e-14	6.56e-14	5.92e-14	6.55e-14
Bi-208	1.26e-13	1.27e-13	1.28e-13	1.29e-13	1.32e-13	1.34e-13	1.32e-13	1.24e-13	1.21e-13	1.24e-13
Bi-210	2.37117e-17	2.43118e-17	2.03101e-17	2.4412e-17	2.36118e-17	2.64126e-17	2.60124e-17	2.23117e-17	2.03105e-17	2.94132e-17
Bi-210m	9.95e-15	1e-14	8.67e-15	1.02e-14	1e-14	1.07e-14	1.06e-14	9.92e-15	8.98e-15	1.11e-14
Bi-211	1.82001e-15	1.84001e-15	1.61001e-15	1.86001e-15	1.83001e-15	1.96001e-15	1.94001e-15	1.84001e-15	1.65001e-15	2.01001e-15
Bi-212	4.4269e-15	4.4681e-15	4.0789e-15	4.5084e-15	4.4467e-15	4.7031e-15	4.6522e-15	4.3947e-15	4.0889e-15	4.4782e-15
Bi-212n	4.64e-17	4.73e-17	4.02e-17	4.75e-17	4.62e-17	5.12e-17	5.04e-17	4.42e-17	4.02e-17	5.6e-17
Bi-213	5.0805e-15	5.1612e-15	4.6763e-15	5.1413e-15	5.0604e-15	5.4238e-15	5.3933e-15	5.1089e-15	4.6463e-15	5.4573e-15
Bi-214	6.51874e-14	6.57889e-14	6.03772e-14	6.61894e-14	6.50872e-14	6.88953e-14	6.81942e-14	6.45847e-14	6.05772e-14	6.4901e-14
Bi-215	1.01662e-14	1.02674e-14	9.1178e-15	1.03678e-14	1.02659e-14	1.08726e-14	1.07717e-14	1.02635e-14	9.2779e-15	1.08787e-14
Bi-216	2.9899e-14	3.0204e-14	2.7868e-14	3.0405e-14	2.9799e-14	3.1923e-14	3.172e-14	3.0093e-14	2.7368e-14	3.1737e-14
Bk-245	7.8e-15	7.9e-15	6.87e-15	7.99e-15	7.78e-15	8.55e-15	8.42e-15	7.36e-15	6.85e-15	9.61e-15
Bk-246	3.48e-14	3.52e-14	3.25e-14	3.56e-14	3.51e-14	3.68e-14	3.67e-14	3.54e-14	3.21e-14	3.58e-14
Bk-247	5.05e-15	5.12e-15	4.38e-15	5.19e-15	5.06e-15	5.53e-15	5.44e-15	4.86e-15	4.45e-15	6.14e-15
Bk-248m	1.89699e-15	1.91718e-15	1.73588e-15	1.9372e-15	1.88694e-15	2.05787e-15	2.03773e-15	1.82648e-15	1.69588e-15	2.19886e-15
Bk-249	5.97e-20	6.4e-20	4.44e-20	6.23e-20	5.78e-20	7.19e-20	6.95e-20	5.25e-20	4.5e-20	7.34e-20
Bk-250	3.84127e-14	3.9013e-14	3.64108e-14	3.90131e-14	3.89127e-14	3.98142e-14	4.0314e-14	4.07119e-14	3.57108e-14	3.83158e-14
Bk-251	2.8029e-15	2.8432e-15	2.4909e-15	2.8732e-15	2.7928e-15	3.0844e-15	3.0442e-15	2.592e-15	2.4409e-15	3.5962e-15
Br-72	1.2744e-13	1.2846e-13	1.1932e-13	1.2847e-13	1.2745e-13	1.3454e-13	1.3353e-13	1.2842e-13	1.1732e-13	1.2954e-13
Br-73	5.7908e-14	5.8512e-14	5.3975e-14	5.8714e-14	5.7707e-14	6.1533e-14	6.1329e-14	5.8601e-14	5.3075e-14	6.1047e-14
Br-74	2.1125e-13	2.12254e-13	2.07225e-13	2.13255e-13	2.1825e-13	2.2327e-13	2.20267e-13	2.08245e-13	2.00224e-13	2.1228e-13
Br-74m	1.83365e-13	1.84371e-13	1.75329e-13	1.85373e-13	1.85365e-13	1.93394e-13	1.9139e-13	1.81359e-13	1.71329e-13	1.84404e-13
Br-75	4.77564e-14	4.82575e-14	4.38492e-14	4.84578e-14	4.75562e-14	5.09619e-14	5.05611e-14	4.81541e-14	4.36493e-14	5.10672e-14
Br-76	1.2315e-13	1.24152e-13	1.18134e-13	1.25153e-13	1.2415e-13	1.30162e-13	1.2916e-13	1.22147e-13	1.15134e-13	1.24168e-13
Br-76m	7.60666e-16	7.90677e-16	5.99593e-16	7.97681e-16	7.52665e-16	8.96723e-16	8.70715e-16	6.9565e-16	6.04593e-16	9.57762e-16
Br-77	1.25e-14	1.26e-14	1.15e-14	1.27e-14	1.25e-14	1.34e-14	1.33e-14	1.25e-14	1.14e-14	1.35e-14
Br-77m	4.83e-16	4.91e-16	4.27e-16	4.98e-16	4.82e-16	5.4e-16	5.31e-16	4.37e-16	4.15e-16	6.38e-16
Br-78	4.1678e-14	4.2081e-14	3.9058e-14	4.2182e-14	4.1378e-14	4.4393e-14	4.4191e-14	4.2073e-14	3.8258e-14	4.4105e-14
Br-80	3.1705e-15	3.1922e-15	2.9495e-15	3.2327e-15	3.1603e-15	3.3891e-15	3.3579e-15	3.1573e-15	2.9096e-15	3.317e-15
Br-80m	1.58e-16	1.76e-16	9.55e-17	1.72e-16	1.47e-16	2.1e-16	2.03e-16	1.26e-16	9.59e-17	2.06e-16
Br-82	1.11003e-13	1.12003e-13	1.03003e-13	1.13003e-13	1.12003e-13	1.18004e-13	1.17004e-13	1.12003e-13	1.03003e-13	1.13004e-13
Br-82m	1.2299e-16	1.251e-16	1.1425e-16	1.2614e-16	1.2399e-16	1.3156e-16	1.3048e-16	1.2385e-16	1.1325e-16	1.2589e-16
Br-83	2.927e-16	2.951e-16	2.723e-16	2.962e-16	2.906e-16	3.116e-16	3.103e-16	2.936e-16	2.673e-16	3.117e-16
Br-84	8.1565e-14	8.227e-14	7.9429e-14	8.2872e-14	8.3765e-14	8.5992e-14	8.5189e-14	8.1059e-14	7.7229e-14	8.0602e-14
Br-84m	1.1913e-13	1.20132e-13	1.09114e-13	1.20133e-13	1.19129e-13	1.25142e-13	1.2414e-13	1.20126e-13	1.10114e-13	1.19151e-13
Br-85	3.01e-15	3.043e-15	2.809e-15	3.074e-15	3.029e-15	3.165e-15	3.173e-15	3.075e-15	2.779e-15	3.047e-15
C-10	7.09e-14	7.1602e-14	6.63879e-14	7.2303e-14	7.08999e-14	7.571e-14	7.5208e-14	7.08965e-14	6.5288e-14	7.4018e-14
C-11	4.09204e-14	4.13209e-14	3.83173e-14	4.1321e-14	4.05203e-14	4.35228e-14	4.33224e-14	4.13191e-14	3.75173e-14	4.33255e-14
C-14	1.17e-19	1.28e-19	8.16e-20	1.24e-19	1.13e-19	1.47e-19	1.41e-19	9.75e-20	8.16e-20	1.56e-19
Ca-41	0	0	0	0	0	0	0	0	0	0
Ca-45	5.1e-19	5.39e-19	3.88e-19	5.33e-19	5e-19	6.12e-19	5.94e-19	4.43e-19	3.86e-19	6.83e-19
Ca-47	4.60266e-14	4.66271e-14	4.18231e-14	4.62273e-14	4.60265e-14	4.81293e-14	4.77289e-14	4.64254e-14	4.26231e-14	4.5632e-14
Ca-49	1.55123e-13	1.56125e-13	1.60108e-13	1.56126e-13	1.65123e-13	1.63134e-13	1.61133e-13	1.52119e-13	1.50108e-13	1.53144e-13
Cd-101	1.06241e-13	1.07244e-13	9.8716e-14	1.08246e-13	1.06241e-13	1.1326e-13	1.12258e-13	1.06236e-13	9.8616e-14	1.08271e-13
Cd-102	3.36038e-14	3.41039e-14	3.12033e-14	3.40039e-14	3.35038e-14	3.56043e-14	3.55042e-14	3.41036e-14	3.10033e-14	3.51047e-14
Cd-103	9.196e-14	9.2961e-14	8.64533e-14	9.32614e-14	9.24599e-14	9.72652e-14	9.63645e-14	9.11585e-14	8.58534e-14	9.18687e-14
Cd-104	8.96e-15	9.05e-15	8.25e-15	9.22e-15	9e-15	9.69e-15	9.58e-15	8.76e-15	8.15e-15	9.64e-15
Cd-105	5.6223e-14	5.68234e-14	5.24201e-14	5.70235e-14	5.61229e-14	5.95252e-14	5.90249e-14	5.5822e-14	5.22201e-14	5.64274e-14
Cd-107	3.56003e-16	3.76004e-16	3.09003e-16	3.63004e-16	3.46003e-16	4.04004e-16	3.92004e-16	3.31003e-16	2.98003e-16	4.05005e-16
Cd-109	1.26e-16	1.43e-16	9.61e-17	1.29e-16	1.17e-16	1.56e-16	1.47e-16	1.04e-16	9.06e-17	1.56e-16
Cd-111m	1.03e-14	1.04e-14	9.02e-15	1.05e-14	1.03e-14	1.11e-14	1.09e-14	1.01e-14	9.23e-15	1.2e-14
Cd-113	8.78e-19	9.22e-19	6.86e-19	9.15e-19	8.64e-19	1.04e-18	1.01e-18	7.73e-19	6.82e-19	1.17e-18
Cd-113m	6.94e-18	7.13e-18	5.81e-18	7.15e-18	6.9e-18	7.79e-18	7.63e-18	6.5e-18	5.88e-18	8.62e-18
Cd-115	7.6966e-15	7.767e-15	7.1942e-15	7.7871e-15	7.6365e-15	8.1986e-15	8.1583e-15	7.7556e-15	7.0542e-15	8.1607e-15
Cd-115m	1.4687e-15	1.4999e-15	1.3711e-15	1.4902e-15	1.4885e-15	1.5446e-15	1.5437e-15	1.5261e-15	1.3612e-15	1.4804e-15
Cd-117	4.64448e-14	4.69456e-14	4.20392e-14	4.67458e-14	4.64446e-14	4.88491e-14	4.84484e-14	4.66431e-14	4.28392e-14	4.68529e-14
Cd-117m	9.14112e-14	9.24115e-14	8.59096e-14	9.32115e-14	9.16112e-14	9.66125e-14	9.59123e-14	9.10106e-14	8.54096e-14	9.04138e-14
Cd-118	3.4e-18	3.52e-18	2.78e-18	3.52e-18	3.36e-18	3.9e-18	3.82e-18	3.08e-18	2.77e-18	4.44e-18
Cd-119	7.283e-14	7.3532e-14	6.7315e-14	7.3933e-14	7.293e-14	7.7042e-14	7.614e-14	7.2027e-14	6.7815e-14	7.265e-14
Cd-119m	1.02079e-13	1.04081e-13	9.60694e-14	1.04081e-13	1.03079e-13	1.08087e-13	1.07086e-13	1.02076e-13	9.57694e-14	1.02094e-13
Ce-130	1.90012e-14	1.93012e-14	1.7301e-14	1.93012e-14	1.90012e-14	2.02013e-14	2.02013e-14	1.91011e-14	1.7301e-14	2.04015e-14
Ce-131	6.7007e-14	6.7709e-14	6.16954e-14	6.781e-14	6.6707e-14	7.1016e-14	7.0515e-14	6.7205e-14	6.15954e-14	6.9323e-14
Ce-132	9.32e-15	9.49e-15	8.26e-15	9.48e-15	9.23e-15	1.01e-14	9.98e-15	8.96e-15	8.26e-15	1.09e-14
Ce-133	2.00407e-14	2.02415e-14	1.85357e-14	2.03417e-14	1.98406e-14	2.15446e-14	2.1344e-14	1.99392e-14	1.81358e-14	2.1748e-14
Ce-133m	7.24039e-14	7.3304e-14	6.65034e-14	7.3304e-14	7.22039e-14	7.67043e-14	7.61042e-14	7.23037e-14	6.67034e-14	7.38046e-14
Ce-134	2.85e-16	3.17e-16	1.8e-16	3.07e-16	2.67e-16	3.72e-16	3.6e-16	2.26e-16	1.8e-16	3.56e-16
Ce-135	3.23e-14	3.27e-14	2.96e-14	3.3e-14	3.24e-14	3.46001e-14	3.43001e-14	3.24e-14	2.96e-14	3.42001e-14
Ce-137	6.71e-16	7.11e-16	5.39e-16	6.97e-16	6.51e-16	7.84e-16	7.71e-16	6.17e-16	5.35e-16	7.6e-16
Ce-137m	1.55e-15	1.59e-15	1.32e-15	1.6e-15	1.54e-15	1.72e-15	1.69e-15	1.5e-15	1.34e-15	1.77e-15
Ce-139	4.98e-15	5.08e-15	4.36e-15	5.08e-15	4.92e-15	5.42e-15	5.38e-15	4.7e-15	4.32e-15	6.11e-15
Ce-141	2.56278e-15	2.60288e-15	2.25226e-15	2.61288e-15	2.54275e-15	2.7732e-15	2.76313e-15	2.42251e-15	2.23225e-15	3.21364e-15
Ce-143	1.0327e-14	1.04276e-14	9.1432e-15	1.06277e-14	1.03268e-14	1.11299e-14	1.10295e-14	1.02255e-14	9.3232e-15	1.12331e-14
Ce-144	5.86695e-16	5.98731e-16	5.0954e-16	6.03725e-16	5.83683e-16	6.46824e-16	6.42802e-16	5.45611e-16	5.02537e-16	7.50928e-16
Ce-145	3.25676e-14	3.29689e-14	3.0159e-14	3.33692e-14	3.28673e-14	3.48742e-14	3.45732e-14	3.25648e-14	2.99591e-14	3.35804e-14
Cf-244	7.16e-19	1.17e-18	2.19e-19	6.31e-19	3.49e-19	1.15e-18	9.11e-19	2.58e-19	1.7e-19	5.1e-19
Cf-246	2.17115e-18	2.51117e-18	1.69101e-18	2.15117e-18	1.93114e-18	2.60125e-18	2.42123e-18	1.80111e-18	1.63101e-18	2.23133e-18
Cf-247	2.95e-15	3e-15	2.62e-15	3.03e-15	2.94e-15	3.26e-15	3.21e-15	2.73e-15	2.56e-15	3.77e-15
Cf-248	1.55253e-17	1.60257e-17	1.43226e-17	1.57259e-17	1.54253e-17	1.68275e-17	1.64272e-17	1.50248e-17	1.40226e-17	1.56287e-17
Cf-249	1.27e-14	1.28e-14	1.14e-14	1.29e-14	1.27e-14	1.36e-14	1.35e-14	1.27e-14	1.15e-14	1.39e-14
Cf-250	4.3808e-16	4.4309e-16	4.15963e-16	4.441e-16	4.4507e-16	4.6316e-16	4.5915e-16	4.3505e-16	4.09964e-16	4.4021e-16
Cf-251	4.01e-15	4.07e-15	3.55e-15	4.1e-15	3.99e-15	4.39e-15	4.33e-15	3.76e-15	3.52e-15	5e-15
Cf-252	2.03627e-14	2.04636e-14	1.92563e-14	2.0564e-14	2.06627e-14	2.14677e-14	2.1267e-14	2.01616e-14	1.90563e-14	2.03699e-14
Cf-253	7.319e-18	9.076e-18	4.218e-18	7.491e-18	6.27e-18	1.0103e-17	9.137e-18	5.108e-18	3.996e-18	8.468e-18
Cf-254	7.5176e-13	7.588e-13	7.1348e-13	7.6181e-13	7.6276e-13	7.9297e-13	7.8594e-13	7.4571e-13	7.0348e-13	7.5407e-13
Cf-255	6.92e-18	7.13e-18	5.77e-18	7.14e-18	6.86e-18	7.84e-18	7.69e-18	6.36e-18	5.76e-18	8.88e-18
Cl-34	4.173e-14	4.214e-14	3.906e-14	4.2144e-14	4.133e-14	4.4384e-14	4.4177e-14	4.212e-14	3.826e-14	4.4199e-14
Cl-34m	9.5165e-14	9.59661e-14	9.17574e-14	9.69665e-14	9.62648e-14	1.01071e-13	9.997e-14	9.34629e-14	8.94574e-14	9.55756e-14
Cl-36	1.61e-17	1.645e-17	1.406e-17	1.645e-17	1.594e-17	1.776e-17	1.753e-17	1.535e-17	1.394e-17	1.933e-17
Cl-38	6.7367e-14	6.7974e-14	6.3214e-14	6.8778e-14	6.7267e-14	7.1608e-14	7.0602e-14	6.5259e-14	6.3214e-14	6.5917e-14
Cl-39	6.3417e-14	6.4119e-14	5.7003e-14	6.3519e-14	6.3216e-14	6.6427e-14	6.5726e-14	6.3413e-14	5.8503e-14	6.3236e-14
Cl-40	1.92485e-13	1.94492e-13	1.8744e-13	1.94495e-13	1.99487e-13	2.02522e-13	1.99517e-13	1.89478e-13	1.83439e-13	1.89532e-13
Cm-238	2.5e-15	2.54e-15	2.21e-15	2.57e-15	2.49e-15	2.79e-15	2.74e-15	2.27e-15	2.15e-15	3.29e-15
Cm-239	8.79e-15	8.92e-15	7.82e-15	8.95e-15	8.71e-15	9.58001e-15	9.45001e-15	8.23e-15	7.72e-15	1.09e-14
Cm-240	1.13001e-18	1.50001e-18	6.54011e-19	1.07001e-18	8.28012e-19	1.49001e-18	1.31001e-18	7.31012e-19	6.41011e-19	1.17001e-18
Cm-241	1.87e-14	1.9e-14	1.72e-14	1.9e-14	1.86e-14	2.01e-14	2e-14	1.85e-14	1.7e-14	2.07e-14
Cm-242	8.78043e-19	1.20004e-18	4.72038e-19	8.16044e-19	6.05043e-19	1.18005e-18	1.02005e-18	5.33042e-19	4.60039e-19	8.48049e-19
Cm-243	4.49e-15	4.55e-15	3.93e-15	4.6e-15	4.49e-15	4.91e-15	4.83e-15	4.29e-15	3.97e-15	5.43e-15
Cm-244	1.37158e-18	1.65161e-18	9.9942e-19	1.32162e-18	1.14158e-18	1.65171e-18	1.5117e-18	1.08155e-18	9.8142e-19	1.32178e-18
Cm-245	3.3e-15	3.35e-15	2.92e-15	3.38e-15	3.28e-15	3.65e-15	3.59e-15	3.02e-15	2.85e-15	4.27e-15
Cm-246	1.61458e-16	1.63465e-16	1.53411e-16	1.63467e-16	1.63457e-16	1.70494e-16	1.69489e-16	1.60449e-16	1.51411e-16	1.62512e-16
Cm-247	1.23e-14	1.25e-14	1.12e-14	1.25e-14	1.23e-14	1.32e-14	1.31e-14	1.24e-14	1.12e-14	1.34e-14
Cm-248	5.8504e-14	5.9007e-14	5.5483e-14	5.9308e-14	5.9404e-14	6.172e-14	6.1218e-14	5.8101e-14	5.4784e-14	5.8727e-14
Cm-249	7.824e-16	7.877e-16	7.2664e-16	8.008e-16	7.823e-16	8.388e-16	8.306e-16	7.766e-16	7.1763e-16	8.234e-16
Cm-250	5.9439e-13	6.0043e-13	5.6415e-13	6.0244e-13	6.0339e-13	6.2758e-13	6.2155e-13	5.9035e-13	5.5715e-13	5.9665e-13
Cm-251	4.43e-15	4.4707e-15	4.1158e-15	4.4908e-15	4.4099e-15	4.7133e-15	4.6928e-15	4.4484e-15	4.0459e-15	4.7267e-15
Co-54m	1.67729e-13	1.69739e-13	1.53659e-13	1.68743e-13	1.66729e-13	1.75783e-13	1.74776e-13	1.69719e-13	1.54659e-13	1.69798e-13
Co-55	8.34357e-14	8.45365e-14	7.80309e-14	8.44366e-14	8.35355e-14	8.78395e-14	8.77389e-14	8.55339e-14	7.70309e-14	8.54433e-14
Co-56	1.6301e-13	1.65011e-13	1.56009e-13	1.66011e-13	1.6601e-13	1.72011e-13	1.70011e-13	1.6401e-13	1.53009e-13	1.62012e-13
Co-57	4.14e-15	4.2e-15	3.68e-15	4.25e-15	4.13e-15	4.54e-15	4.5e-15	3.84e-15	3.6e-15	5.32e-15
Co-58	4.06007e-14	4.11007e-14	3.81005e-14	4.15007e-14	4.09006e-14	4.30007e-14	4.29007e-14	4.13006e-14	3.75005e-14	4.14009e-14
Co-58m	2.24e-20	3.11e-20	1.07e-20	2.31e-20	1.87e-20	3.53e-20	3.11e-20	1.31e-20	7.48e-21	2.07e-20
Co-60	1.10001e-13	1.11001e-13	1.00001e-13	1.10001e-13	1.10001e-13	1.14001e-13	1.14001e-13	1.11001e-13	1.02001e-13	1.09001e-13
Co-60m	1.72132e-16	1.75135e-16	1.52115e-16	1.74136e-16	1.72132e-16	1.85146e-16	1.82144e-16	1.70126e-16	1.55115e-16	1.82159e-16
Co-61	3.1926e-15	3.2733e-15	2.818e-15	3.2735e-15	3.2524e-15	3.4861e-15	3.4856e-15	3.1408e-15	2.7781e-15	3.8299e-15
Co-62	7.2378e-14	7.3185e-14	6.823e-14	7.3387e-14	7.3078e-14	7.5915e-14	7.561e-14	7.297e-14	6.773e-14	7.1529e-14
Co-62m	1.19211e-13	1.21214e-13	1.11188e-13	1.21215e-13	1.2021e-13	1.25229e-13	1.25226e-13	1.21206e-13	1.11188e-13	1.1824e-13
Cr-48	1.63e-14	1.65e-14	1.42e-14	1.67e-14	1.64e-14	1.77e-14	1.74e-14	1.61e-14	1.46e-14	1.88e-14
Cr-49	4.1556e-14	4.19571e-14	3.86486e-14	4.20574e-14	4.11557e-14	4.43617e-14	4.40608e-14	4.16534e-14	3.79487e-14	4.48674e-14
Cr-51	1.23e-15	1.25e-15	1.07e-15	1.26e-15	1.25e-15	1.33e-15	1.31e-15	1.25e-15	1.12e-15	1.36e-15
Cr-55	2.272e-16	2.315e-16	2.021e-16	2.321e-16	2.27e-16	2.457e-16	2.432e-16	2.216e-16	2.03e-16	2.566e-16
Cr-56	2.4635e-15	2.5146e-15	2.0765e-15	2.5549e-15	2.4533e-15	2.779e-15	2.7482e-15	2.271e-15	2.0565e-15	3.3546e-15
Cs-121	4.757e-14	4.8078e-14	4.4214e-14	4.8081e-14	4.717e-14	5.0613e-14	5.0307e-14	4.7861e-14	4.3614e-14	5.0427e-14
Cs-121m	4.741e-14	4.8016e-14	4.3969e-14	4.8018e-14	4.711e-14	5.0441e-14	5.0237e-14	4.7704e-14	4.337e-14	5.0553e-14
Cs-123	4.3496e-14	4.3899e-14	4.0475e-14	4.4e-14	4.3196e-14	4.6312e-14	4.601e-14	4.3692e-14	3.9875e-14	4.5922e-14
Cs-124	4.7761e-14	4.8272e-14	4.459e-14	4.8276e-14	4.7462e-14	5.0817e-14	5.051e-14	4.8151e-14	4.389e-14	5.0329e-14
Cs-125	3.02443e-14	3.05451e-14	2.8239e-14	3.06454e-14	3.00442e-14	3.22485e-14	3.20479e-14	3.03428e-14	2.7739e-14	3.17522e-14
Cs-126	4.6858e-14	4.7363e-14	4.3721e-14	4.7465e-14	4.6658e-14	4.9886e-14	4.9682e-14	4.7352e-14	4.3022e-14	4.9499e-14
Cs-127	1.64006e-14	1.66006e-14	1.50005e-14	1.66006e-14	1.64006e-14	1.76007e-14	1.75007e-14	1.64006e-14	1.49005e-14	1.76008e-14
Cs-128	3.5875e-14	3.6278e-14	3.3456e-14	3.6279e-14	3.5575e-14	3.819e-14	3.7988e-14	3.6171e-14	3.2856e-14	3.79e-14
Cs-129	9.93e-15	1.01e-14	8.93e-15	1.01e-14	9.92e-15	1.07e-14	1.06e-14	9.93e-15	8.97e-15	1.08e-14
Cs-130	1.98495e-14	2.00504e-14	1.85435e-14	2.00507e-14	1.96494e-14	2.11542e-14	2.10535e-14	2.00478e-14	1.82435e-14	2.09583e-14
Cs-130m	1.57e-15	1.63e-15	1.28e-15	1.63e-15	1.55e-15	1.8e-15	1.78e-15	1.42e-15	1.27e-15	2.05e-15
Cs-131	1.39e-16	1.65e-16	7.1e-17	1.51e-16	1.23e-16	1.96e-16	1.89e-16	9.15e-17	6.94e-17	1.64e-16
Cs-132	2.86002e-14	2.88002e-14	2.66002e-14	2.93002e-14	2.87002e-14	3.07002e-14	3.03002e-14	2.82002e-14	2.63002e-14	2.93002e-14
Cs-134	6.43044e-14	6.50045e-14	6.02037e-14	6.59046e-14	6.47044e-14	6.8405e-14	6.81049e-14	6.4804e-14	5.94037e-14	6.60057e-14
Cs-134m	6.25e-16	6.45e-16	5.31e-16	6.45e-16	6.17e-16	7.04e-16	6.96e-16	5.66e-16	5.21e-16	7.96e-16
Cs-135	7.3e-19	7.7e-19	5.63e-19	7.63e-19	7.18e-19	8.7e-19	8.46e-19	6.39e-19	5.61e-19	9.78e-19
Cs-135m	6.7e-14	6.78e-14	6.31e-14	6.88e-14	6.78e-14	7.08e-14	7.08e-14	6.86e-14	6.2e-14	6.79e-14
Cs-136	8.98019e-14	9.1002e-14	8.38016e-14	9.1502e-14	9.07019e-14	9.42022e-14	9.44022e-14	9.27017e-14	8.31016e-14	9.10025e-14
Cs-137	5.4533e-18	5.6239e-18	4.5345e-18	5.6249e-18	5.4037e-18	6.1783e-18	6.0671e-18	5.0135e-18	4.5272e-18	6.9809e-18
Cs-138	1.05267e-13	1.06272e-13	9.7739e-14	1.06273e-13	1.05267e-13	1.10289e-13	1.09286e-13	1.05262e-13	9.7939e-14	1.04303e-13
Cs-138m	1.71615e-14	1.74624e-14	1.5455e-14	1.72628e-14	1.70614e-14	1.81665e-14	1.79658e-14	1.70603e-14	1.5755e-14	1.75692e-14
Cs-139	1.4207e-14	1.4414e-14	1.3457e-14	1.4417e-14	1.4407e-14	1.5046e-14	1.484e-14	1.4099e-14	1.3357e-14	1.416e-14
Cs-140	8.0919e-14	8.163e-14	7.7747e-14	8.2435e-14	8.2322e-14	8.5778e-14	8.4869e-14	7.9909e-14	7.6145e-14	8.0484e-14
Cu-57	4.869e-14	4.922e-14	4.561e-14	4.924e-14	4.841e-14	5.176e-14	5.153e-14	4.927e-14	4.479e-14	5.122e-14
Cu-59	5.9586e-14	6.0292e-14	5.5447e-14	6.0194e-14	5.9286e-14	6.3117e-14	6.2813e-14	6.0279e-14	5.4847e-14	6.2132e-14
Cu-60	1.72146e-13	1.74149e-13	1.6013e-13	1.7415e-13	1.72146e-13	1.81159e-13	1.80157e-13	1.71142e-13	1.6013e-13	1.72169e-13
Cu-61	3.32215e-14	3.3522e-14	3.09185e-14	3.36221e-14	3.30214e-14	3.53239e-14	3.51235e-14	3.35203e-14	3.05185e-14	3.50264e-14
Cu-62	4.0671e-14	4.1075e-14	3.8142e-14	4.1077e-14	4.0271e-14	4.3293e-14	4.309e-14	4.1065e-14	3.7342e-14	4.3108e-14
Cu-64	7.42351e-15	7.49362e-15	6.94291e-15	7.49363e-15	7.35348e-15	7.88399e-15	7.85392e-15	7.49321e-15	6.8129e-15	7.83453e-15
Cu-66	4.399e-15	4.472e-15	4.148e-15	4.473e-15	4.459e-15	4.576e-15	4.623e-15	4.634e-15	4.088e-15	4.407e-15
Cu-67	4.10235e-15	4.16244e-15	3.64191e-15	4.17244e-15	4.06233e-15	4.45272e-15	4.39266e-15	3.88212e-15	3.6219e-15	5.01309e-15
Cu-69	2.2639e-14	2.3041e-14	2.1223e-14	2.3042e-14	2.2938e-14	2.3751e-14	2.3849e-14	2.3535e-14	2.1023e-14	2.276e-14
Dy-148	2.84011e-14	2.87012e-14	2.6401e-14	2.91011e-14	2.84011e-14	3.05013e-14	3.02012e-14	2.82011e-14	2.6101e-14	2.96014e-14
Dy-149	6.88081e-14	6.96083e-14	6.33072e-14	6.99083e-14	6.87081e-14	7.29089e-14	7.23088e-14	6.86079e-14	6.36072e-14	6.93096e-14
Dy-150	1.04e-14	1.06e-14	9.42e-15	1.06e-14	1.04e-14	1.12e-14	1.11e-14	1.04e-14	9.43e-15	1.14e-14
Dy-151	5.72018e-14	5.79018e-14	5.26016e-14	5.80018e-14	5.73018e-14	6.0502e-14	6.0102e-14	5.76017e-14	5.27016e-14	5.83022e-14
Dy-152	1.01e-14	1.02e-14	8.66e-15	1.04e-14	1.01e-14	1.1e-14	1.08e-14	9.91e-15	8.99e-15	1.16e-14
Dy-153	3.43003e-14	3.48003e-14	3.11003e-14	3.48003e-14	3.43003e-14	3.65003e-14	3.62003e-14	3.43003e-14	3.13003e-14	3.60004e-14
Dy-154	0	0	0	0	0	0	0	0	0	0
Dy-155	2.65003e-14	2.69003e-14	2.41002e-14	2.69003e-14	2.65003e-14	2.82003e-14	2.80003e-14	2.66002e-14	2.42002e-14	2.79003e-14
Dy-157	1.26e-14	1.27e-14	1.09e-14	1.29e-14	1.27e-14	1.37e-14	1.35e-14	1.26e-14	1.13e-14	1.41e-14
Dy-159	7.32e-16	7.79e-16	5.04e-16	7.84e-16	7.18e-16	9.2e-16	8.82e-16	6.24e-16	5.19e-16	1.01e-15
Dy-165	9.778e-16	9.914e-16	8.764e-16	1.0046e-15	9.796e-16	1.0641e-15	1.0536e-15	9.551e-16	8.735e-16	1.0877e-15
Dy-165m	5.95297e-16	6.05305e-16	5.29251e-16	6.08305e-16	5.91295e-16	6.54333e-16	6.45327e-16	5.76276e-16	5.23251e-16	6.89374e-16
Dy-166	9.9372e-16	1.03179e-15	7.8838e-16	1.04179e-15	9.897e-16	1.162e-15	1.13196e-15	9.0354e-16	7.9737e-16	1.32228e-15
Dy-167	2.09713e-14	2.11727e-14	1.90623e-14	2.1473e-14	2.09711e-14	2.24783e-14	2.22772e-14	2.09684e-14	1.91624e-14	2.25848e-14
Dy-168	1.51211e-14	1.53216e-14	1.3818e-14	1.53217e-14	1.5021e-14	1.62235e-14	1.61231e-14	1.50198e-14	1.3718e-14	1.65261e-14
Er-154	1.84073e-15	1.89074e-15	1.55062e-15	1.89075e-15	1.82072e-15	2.09081e-15	2.0408e-15	1.74068e-15	1.54062e-15	2.17091e-15
Er-156	1.34e-15	1.39e-15	1.03e-15	1.4e-15	1.32e-15	1.58e-15	1.53e-15	1.2e-15	1.05e-15	1.72e-15
Er-159	3.95024e-14	3.99024e-14	3.64021e-14	4.03025e-14	3.95024e-14	4.21027e-14	4.17026e-14	3.92023e-14	3.63021e-14	4.07029e-14
Er-161	4.06e-14	4.12e-14	3.77e-14	4.15e-14	4.09e-14	4.3e-14	4.29e-14	4.13e-14	3.74e-14	4.15e-14
Er-163	7.36e-16	7.73e-16	5.3e-16	7.82e-16	7.31e-16	9.04e-16	8.68e-16	6.38e-16	5.46e-16	1.01e-15
Er-165	6.68e-16	7.03e-16	4.72e-16	7.11e-16	6.63e-16	8.28e-16	7.93e-16	5.73e-16	4.88e-16	9.31e-16
Er-167m	3.38e-15	3.44e-15	2.98e-15	3.44e-15	3.34e-15	3.68e-15	3.61e-15	3.22e-15	2.99e-15	4.03e-15
Er-169	1.1489e-18	1.2009e-18	9.098e-19	1.202e-18	1.1388e-18	1.3508e-18	1.3185e-18	1.0187e-18	9.041e-19	1.536e-18
Er-171	1.38203e-14	1.40208e-14	1.20173e-14	1.42208e-14	1.39202e-14	1.50226e-14	1.48222e-14	1.3819e-14	1.24173e-14	1.57252e-14
Er-172	2.00018e-14	2.02019e-14	1.83015e-14	2.04019e-14	2.00018e-14	2.15021e-14	2.1302e-14	1.99016e-14	1.82015e-14	2.14023e-14
Er-173	3.29705e-14	3.35719e-14	3.06618e-14	3.37723e-14	3.32703e-14	3.49774e-14	3.49763e-14	3.34678e-14	3.01618e-14	3.52835e-14
Es-249	1.56e-14	1.58e-14	1.43e-14	1.59e-14	1.57e-14	1.68e-14	1.67e-14	1.55e-14	1.42e-14	1.73e-14
Es-250	4.7e-14	4.76e-14	4.34e-14	4.82e-14	4.74e-14	5.01e-14	4.99e-14	4.74e-14	4.3e-14	5.01e-14
Es-250m	2.26002e-14	2.29002e-14	2.10001e-14	2.30002e-14	2.28002e-14	2.38002e-14	2.38002e-14	2.31001e-14	2.08001e-14	2.34002e-14
Es-251	2.95e-15	2.99e-15	2.61e-15	3.02e-15	2.93e-15	3.25e-15	3.21e-15	2.71e-15	2.55e-15	3.8e-15
Es-253	1.23001e-17	1.26001e-17	1.10001e-17	1.25001e-17	1.22001e-17	1.34001e-17	1.33001e-17	1.21001e-17	1.10001e-17	1.37002e-17
Es-254	9.96001e-17	1.06e-16	7.93e-17	1.02e-16	9.71001e-17	1.15e-16	1.11e-16	9.18001e-17	8.06e-17	1.2e-16
Es-254m	1.92079e-14	1.93081e-14	1.79067e-14	1.98082e-14	1.93079e-14	2.07089e-14	2.04087e-14	1.89074e-14	1.77067e-14	1.98099e-14
Es-255	3.0917e-17	3.1247e-17	2.9285e-17	3.1342e-17	3.1406e-17	3.2727e-17	3.2408e-17	3.0648e-17	2.8883e-17	3.1202e-17
Es-256	5.686e-17	5.927e-17	4.821e-17	5.82e-17	5.586e-17	6.399e-17	6.242e-17	5.307e-17	4.8e-17	6.735e-17
Eu-142	5.055e-14	5.107e-14	4.722e-14	5.117e-14	5.025e-14	5.375e-14	5.344e-14	5.073e-14	4.652e-14	5.275e-14
Eu-142m	1.42639e-13	1.44648e-13	1.34578e-13	1.45651e-13	1.43639e-13	1.50686e-13	1.50679e-13	1.4663e-13	1.32578e-13	1.46697e-13
Eu-143	4.6834e-14	4.734e-14	4.3691e-14	4.7442e-14	4.6534e-14	4.9767e-14	4.9462e-14	4.7027e-14	4.3191e-14	4.8478e-14
Eu-144	4.5588e-14	4.6001e-14	4.2409e-14	4.6005e-14	4.519e-14	4.8352e-14	4.8044e-14	4.5678e-14	4.1907e-14	4.7561e-14
Eu-145	5.46012e-14	5.53012e-14	5.0901e-14	5.57012e-14	5.48012e-14	5.77013e-14	5.75013e-14	5.51011e-14	5.0601e-14	5.47014e-14
Eu-146	1.01003e-13	1.02003e-13	9.40024e-14	1.03003e-13	1.02003e-13	1.08003e-13	1.07003e-13	1.00003e-13	9.35024e-14	1.02003e-13
Eu-147	1.82e-14	1.84e-14	1.67e-14	1.86e-14	1.82e-14	1.94e-14	1.93e-14	1.83e-14	1.65e-14	1.92e-14
Eu-148	9.15e-14	9.24e-14	8.49e-14	9.31e-14	9.15e-14	9.73e-14	9.66e-14	9.18e-14	8.43e-14	9.42e-14
Eu-149	1.68e-15	1.73e-15	1.38e-15	1.74e-15	1.67e-15	1.9e-15	1.86e-15	1.62e-15	1.42e-15	1.96e-15
Eu-150	6.24e-14	6.31e-14	5.71e-14	6.35e-14	6.25e-14	6.65e-14	6.6e-14	6.28e-14	5.72e-14	6.55e-14
Eu-150m	1.9264e-15	1.9568e-15	1.7439e-15	1.9668e-15	1.9263e-15	2.0683e-15	2.048e-15	1.9453e-15	1.7539e-15	2.0504e-15
Eu-152	4.90049e-14	4.96051e-14	4.49043e-14	4.96051e-14	4.92049e-14	5.15055e-14	5.14054e-14	4.99047e-14	4.51042e-14	4.98061e-14
Eu-152m	1.2256e-14	1.24571e-14	1.1449e-14	1.24574e-14	1.23559e-14	1.28615e-14	1.29607e-14	1.26538e-14	1.12491e-14	1.24665e-14
Eu-152n	2.11e-15	2.16e-15	1.8e-15	2.19e-15	2.1e-15	2.4e-15	2.36e-15	1.92e-15	1.77e-15	2.87e-15
Eu-154	5.28123e-14	5.35126e-14	4.89106e-14	5.36126e-14	5.31122e-14	5.55137e-14	5.54134e-14	5.37116e-14	4.88106e-14	5.3415e-14
Eu-154m	1.69e-15	1.74e-15	1.38e-15	1.75e-15	1.69e-15	1.94e-15	1.91e-15	1.51e-15	1.36e-15	2.3e-15
Eu-155	1.74015e-15	1.78016e-15	1.48011e-15	1.80015e-15	1.73014e-15	1.98018e-15	1.94017e-15	1.58012e-15	1.46011e-15	2.3402e-15
Eu-156	5.46548e-14	5.52558e-14	5.11483e-14	5.57561e-14	5.47547e-14	5.77598e-14	5.73591e-14	5.4553e-14	5.09483e-14	5.41638e-14
Eu-157	1.07222e-14	1.08227e-14	9.659e-15	1.09228e-14	1.07221e-14	1.16247e-14	1.14243e-14	1.06209e-14	9.649e-15	1.17274e-14
Eu-158	5.6033e-14	5.6835e-14	5.2818e-14	5.7136e-14	5.6633e-14	5.8745e-14	5.8843e-14	5.7729e-14	5.2118e-14	5.6054e-14
Eu-159	1.1224e-14	1.1426e-14	1.0209e-14	1.1526e-14	1.1223e-14	1.2135e-14	1.1933e-14	1.112e-14	1.0109e-14	1.2044e-14
F-17	4.10819e-14	4.14835e-14	3.84716e-14	4.14839e-14	4.06817e-14	4.359e-14	4.33888e-14	4.14786e-14	3.76717e-14	4.33975e-14
F-18	3.97075e-14	4.00077e-14	3.71062e-14	4.00077e-14	3.93074e-14	4.22085e-14	4.20083e-14	4.00069e-14	3.64062e-14	4.20096e-14
Fe-52	2.90082e-14	2.94084e-14	2.69069e-14	2.94085e-14	2.88082e-14	3.09092e-14	3.08091e-14	2.90076e-14	2.64069e-14	3.17104e-14
Fe-53	4.7498e-14	4.8002e-14	4.4276e-14	4.8003e-14	4.7198e-14	5.0616e-14	5.0313e-14	4.7893e-14	4.3576e-14	5.0428e-14
Fe-53m	1.33e-13	1.34e-13	1.24e-13	1.35e-13	1.34e-13	1.4e-13	1.39e-13	1.34e-13	1.23e-13	1.32e-13
Fe-55	5.57e-24	5.64e-24	4.95e-24	5.7e-24	5.55e-24	6.09e-24	6.04e-24	5.17e-24	4.84e-24	7.14e-24
Fe-59	5.18018e-14	5.24019e-14	4.77015e-14	5.22019e-14	5.20018e-14	5.39021e-14	5.39021e-14	5.31017e-14	4.80015e-14	5.13024e-14
Fe-60	2.48e-19	2.67e-19	1.79e-19	2.61e-19	2.41e-19	3.06e-19	2.96e-19	2.11e-19	1.79e-19	3.33e-19
Fe-61	6.0902e-14	6.1605e-14	5.648e-14	6.1607e-14	6.1202e-14	6.3719e-14	6.3617e-14	6.2197e-14	5.648e-14	6.0731e-14
Fe-62	2.0408e-14	2.061e-14	1.9095e-14	2.0611e-14	2.0208e-14	2.1718e-14	2.1617e-14	2.0604e-14	1.86951e-14	2.1627e-14
Fm-251	5.47e-15	5.55e-15	4.97e-15	5.6e-15	5.48e-15	5.92e-15	5.88e-15	5.3e-15	4.88e-15	6.41e-15
Fm-252	1.26144e-17	1.32146e-17	1.14128e-17	1.27147e-17	1.24144e-17	1.38156e-17	1.35155e-17	1.1914e-17	1.11128e-17	1.28165e-17
Fm-253	1.91e-15	1.94e-15	1.68e-15	1.96e-15	1.9e-15	2.1e-15	2.07e-15	1.78e-15	1.66e-15	2.41e-15
Fm-254	3.13644e-16	3.16654e-16	2.96576e-16	3.17658e-16	3.17643e-16	3.31697e-16	3.28689e-16	3.1063e-16	2.92576e-16	3.14726e-16
Fm-255	5.54003e-17	6.04003e-17	4.31003e-17	5.66003e-17	5.26003e-17	6.59003e-17	6.30003e-17	4.81003e-17	4.25003e-17	7.07004e-17
Fm-256	5.5352e-13	5.5955e-13	5.2537e-13	5.6156e-13	5.6252e-13	5.8465e-13	5.7963e-13	5.5049e-13	5.1837e-13	5.557e-13
Fm-257	5.12416e-15	5.19423e-15	4.61374e-15	5.22425e-15	5.12416e-15	5.55449e-15	5.48445e-15	4.88409e-15	4.57374e-15	6.05465e-15
Fr-212	4.79085e-14	4.84086e-14	4.36075e-14	4.82087e-14	4.78085e-14	5.03092e-14	5.00091e-14	4.83083e-14	4.40075e-14	4.90098e-14
Fr-219	1.39e-16	1.4e-16	1.25e-16	1.41e-16	1.39e-16	1.49e-16	1.48e-16	1.39e-16	1.26e-16	1.52e-16
Fr-220	2.87082e-16	2.92084e-16	2.4707e-16	2.96084e-16	2.86082e-16	3.18091e-16	3.1509e-16	2.68077e-16	2.4607e-16	3.76102e-16
Fr-221	1.07e-15	1.08e-15	9.44e-16	1.08e-15	1.06e-15	1.16e-15	1.14e-15	1.02e-15	9.52e-16	1.26e-15
Fr-222	6.7359e-15	6.8372e-15	6.0476e-15	6.8376e-15	6.6957e-15	7.2325e-15	7.1415e-15	6.5333e-15	6.0477e-15	7.6986e-15
Fr-223	1.6091e-15	1.6496e-15	1.3663e-15	1.6696e-15	1.609e-15	1.8013e-15	1.771e-15	1.5179e-15	1.3763e-15	1.9838e-15
Fr-224	2.3227e-14	2.3529e-14	2.1213e-14	2.353e-14	2.3227e-14	2.4538e-14	2.4337e-14	2.3223e-14	2.1413e-14	2.3947e-14
Fr-227	1.72874e-14	1.7489e-14	1.58767e-14	1.76894e-14	1.72871e-14	1.85956e-14	1.84944e-14	1.70842e-14	1.56768e-14	1.9003e-14
Ga-64	1.50617e-13	1.51626e-13	1.44561e-13	1.51629e-13	1.52619e-13	1.58663e-13	1.57656e-13	1.50608e-13	1.4056e-13	1.50672e-13
Ga-65	4.6508e-14	4.701e-14	4.33953e-14	4.7111e-14	4.6208e-14	4.9618e-14	4.9317e-14	4.6705e-14	4.25953e-14	4.9627e-14
Ga-66	1.14306e-13	1.15311e-13	1.12276e-13	1.15312e-13	1.17306e-13	1.20329e-13	1.19326e-13	1.13302e-13	1.08276e-13	1.14337e-13
Ga-67	5.63e-15	5.71e-15	4.96e-15	5.76e-15	5.63e-15	6.12e-15	6.04e-15	5.46e-15	5.01e-15	6.67e-15
Ga-68	3.82917e-14	3.86934e-14	3.58805e-14	3.86939e-14	3.78915e-14	4.07e-14	4.04992e-14	3.86883e-14	3.50805e-14	4.0408e-14
Ga-70	3.752e-16	3.815e-16	3.489e-16	3.819e-16	3.79e-16	3.938e-16	3.958e-16	3.875e-16	3.439e-16	3.901e-16
Ga-72	1.21064e-13	1.22065e-13	1.16057e-13	1.24065e-13	1.22064e-13	1.2807e-13	1.27069e-13	1.20062e-13	1.13057e-13	1.20074e-13
Ga-73	1.35311e-14	1.36318e-14	1.18268e-14	1.3832e-14	1.3631e-14	1.45345e-14	1.4334e-14	1.36294e-14	1.23268e-14	1.48382e-14
Ga-74	1.43194e-13	1.44197e-13	1.37173e-13	1.46198e-13	1.45194e-13	1.5121e-13	1.50208e-13	1.40189e-13	1.34173e-13	1.4222e-13
Gd-142	4.2867e-14	4.3269e-14	3.9649e-14	4.337e-14	4.2567e-14	4.548e-14	4.5179e-14	4.2963e-14	3.9349e-14	4.4588e-14
Gd-143m	8.7759e-14	8.8665e-14	8.0824e-14	8.9067e-14	8.7559e-14	9.3187e-14	9.2483e-14	8.8054e-14	8.0724e-14	9.0798e-14
Gd-144	3.8417e-14	3.8819e-14	3.6504e-14	3.9019e-14	3.8617e-14	4.0927e-14	4.0525e-14	3.8314e-14	3.5704e-14	3.9533e-14
Gd-145	1.09055e-13	1.10056e-13	1.02049e-13	1.11057e-13	1.09055e-13	1.1506e-13	1.1406e-13	1.07054e-13	1.02049e-13	1.08064e-13
Gd-145m	2.78258e-14	2.80262e-14	2.59233e-14	2.86263e-14	2.81258e-14	2.98278e-14	2.95275e-14	2.75254e-14	2.56233e-14	2.86285e-14
Gd-146	7.09e-15	7.26e-15	6.04e-15	7.32e-15	7.02e-15	7.96e-15	7.84e-15	6.5e-15	5.96e-15	9.14e-15
Gd-147	5.68e-14	5.76e-14	5.25e-14	5.79e-14	5.72e-14	6.03e-14	6.01e-14	5.77e-14	5.22e-14	5.91e-14
Gd-148	0	0	0	0	0	0	0	0	0	0
Gd-149	1.97e-14	2e-14	1.78e-14	2.02e-14	1.98e-14	2.12e-14	2.11e-14	1.97e-14	1.78e-14	2.16e-14
Gd-150	0	0	0	0	0	0	0	0	0	0
Gd-151	1.74e-15	1.79e-15	1.42e-15	1.8e-15	1.71e-15	1.97e-15	1.93e-15	1.62e-15	1.44e-15	2.14e-15
Gd-152	0	0	0	0	0	0	0	0	0	0
Gd-153	2.43e-15	2.52e-15	1.97e-15	2.54e-15	2.4e-15	2.85e-15	2.78e-15	2.15e-15	1.94e-15	3.27e-15
Gd-159	1.9042e-15	1.9346e-15	1.662e-15	1.9446e-15	1.9041e-15	2.0659e-15	2.0456e-15	1.8932e-15	1.692e-15	2.1278e-15
Gd-162	1.64155e-14	1.67159e-14	1.51131e-14	1.66159e-14	1.64154e-14	1.76173e-14	1.7517e-14	1.65144e-14	1.50131e-14	1.77194e-14
Ge-66	2.65038e-14	2.68039e-14	2.42032e-14	2.68039e-14	2.64037e-14	2.83042e-14	2.81041e-14	2.65035e-14	2.41032e-14	2.84047e-14
Ge-67	5.8144e-14	5.8748e-14	5.4217e-14	5.8849e-14	5.7944e-14	6.1764e-14	6.1461e-14	5.8338e-14	5.3418e-14	6.1477e-14
Ge-68	0	0	0	0	0	0	0	0	0	0
Ge-69	4.00081e-14	4.05083e-14	3.7307e-14	4.06083e-14	4.01081e-14	4.2109e-14	4.20089e-14	4.10077e-14	3.7007e-14	4.061e-14
Ge-71	0	0	0	0	0	0	0	0	0	0
Ge-75	1.3769e-15	1.3875e-15	1.193e-15	1.4076e-15	1.3767e-15	1.4799e-15	1.4594e-15	1.3553e-15	1.233e-15	1.5532e-15
Ge-77	4.41777e-14	4.46791e-14	4.03682e-14	4.49795e-14	4.42775e-14	4.6985e-14	4.6584e-14	4.41749e-14	4.05683e-14	4.65914e-14
Ge-78	1.07071e-14	1.08073e-14	9.20592e-15	1.09073e-14	1.07071e-14	1.15081e-14	1.13079e-14	1.07065e-14	9.6359e-15	1.20091e-14
H-3	1.59e-26	5.55e-26	0	2.63e-27	0	1.09e-26	7.07e-27	0	2.82e-28	1.8e-27
Hf-167	2.39974e-14	2.4199e-14	2.17868e-14	2.43995e-14	2.38973e-14	2.5706e-14	2.5504e-14	2.40952e-14	2.17868e-14	2.6011e-14
Hf-169	2.47137e-14	2.51139e-14	2.2812e-14	2.5014e-14	2.45136e-14	2.6515e-14	2.63148e-14	2.48132e-14	2.2612e-14	2.66162e-14
Hf-170	1.61e-14	1.62e-14	1.46e-14	1.64e-14	1.6e-14	1.74e-14	1.72e-14	1.57e-14	1.44e-14	1.79e-14
Hf-172	2.41e-15	2.49e-15	1.92e-15	2.51e-15	2.41e-15	2.82e-15	2.74e-15	2.17e-15	1.93e-15	3.29e-15
Hf-173	1.38e-14	1.4e-14	1.2e-14	1.42e-14	1.39e-14	1.51e-14	1.49e-14	1.35e-14	1.22e-14	1.64e-14
Hf-174	0	0	0	0	0	0	0	0	0	0
Hf-175	1.28e-14	1.3e-14	1.12e-14	1.31e-14	1.29e-14	1.39e-14	1.37e-14	1.28e-14	1.15e-14	1.44e-14
Hf-177m	8.58e-14	8.68e-14	7.56e-14	8.76e-14	8.59e-14	9.27e-14	9.13e-14	8.48e-14	7.72e-14	9.68e-14
Hf-178m	8.66e-14	8.77e-14	7.88e-14	8.81e-14	8.63e-14	9.3e-14	9.21e-14	8.62e-14	7.88e-14	9.49e-14
Hf-179m	3.43e-14	3.49e-14	3.08e-14	3.49e-14	3.43e-14	3.7e-14	3.67e-14	3.4e-14	3.1e-14	3.86e-14
Hf-180m	3.76e-14	3.81e-14	3.37e-14	3.82e-14	3.75e-14	4.05e-14	4e-14	3.74e-14	3.4e-14	4.17e-14
Hf-181	2.05017e-14	2.08018e-14	1.88014e-14	2.08018e-14	2.03017e-14	2.2002e-14	2.1802e-14	2.05015e-14	1.87014e-14	2.25023e-14
Hf-182	8.98002e-15	9.08003e-15	7.75001e-15	9.20002e-15	9.02002e-15	9.72003e-15	9.55003e-15	8.91002e-15	8.07001e-15	1.03e-14
Hf-182m	3.55026e-14	3.60027e-14	3.24022e-14	3.61027e-14	3.56026e-14	3.7903e-14	3.77029e-14	3.58024e-14	3.23021e-14	3.83033e-14
Hf-183	3.143e-14	3.18307e-14	2.92258e-14	3.21308e-14	3.16299e-14	3.35333e-14	3.33328e-14	3.16284e-14	2.89258e-14	3.27367e-14
Hf-184	8.3455e-15	8.4558e-15	7.3131e-15	8.5259e-15	8.3554e-15	9.0473e-15	8.947e-15	8.1745e-15	7.4131e-15	9.7593e-15
Hg-190	6.37e-15	6.49e-15	5.53e-15	6.53e-15	6.39e-15	6.97e-15	6.94e-15	6e-15	5.49e-15	8.21e-15
Hg-191m	6.06029e-14	6.13029e-14	5.51025e-14	6.14029e-14	6.06029e-14	6.44031e-14	6.38031e-14	6.05028e-14	5.55025e-14	6.35034e-14
Hg-192	9.36e-15	9.5e-15	8.02e-15	9.6e-15	9.42e-15	1.02e-14	1.01e-14	9.13e-15	8.24e-15	1.12e-14
Hg-193	3.45003e-14	3.50003e-14	3.17002e-14	3.51003e-14	3.46003e-14	3.66003e-14	3.64003e-14	3.46003e-14	3.17002e-14	3.57004e-14
Hg-193m	4.23002e-14	4.28002e-14	3.87002e-14	4.28002e-14	4.24002e-14	4.48002e-14	4.45002e-14	4.25002e-14	3.89002e-14	4.37002e-14
Hg-194	0	0	0	0	0	0	0	0	0	0
Hg-195	7.23e-15	7.34e-15	6.54e-15	7.39e-15	7.29e-15	7.77e-15	7.73e-15	7.17e-15	6.49e-15	8.02001e-15
Hg-195m	7.27e-15	7.36e-15	6.45e-15	7.42e-15	7.29e-15	7.85e-15	7.76e-15	7.18e-15	6.52e-15	8.23e-15
Hg-197	1.88e-15	1.93e-15	1.54e-15	1.94e-15	1.9e-15	2.12e-15	2.1e-15	1.72e-15	1.54e-15	2.62e-15
Hg-197m	3.06e-15	3.11e-15	2.65e-15	3.14e-15	3.07e-15	3.35e-15	3.33e-15	2.9e-15	2.65e-15	3.9e-15
Hg-199m	6.23e-15	6.33e-15	5.48e-15	6.35e-15	6.24e-15	6.75e-15	6.71e-15	6e-15	5.47e-15	7.6e-15
Hg-203	9.01024e-15	9.10026e-15	7.76018e-15	9.24025e-15	9.07023e-15	9.73029e-15	9.56028e-15	9.0002e-15	8.11018e-15	1.02003e-14
Hg-205	2.397e-16	2.446e-16	2.125e-16	2.439e-16	2.375e-16	2.605e-16	2.568e-16	2.295e-16	2.125e-16	2.854e-16
Hg-206	4.6746e-15	4.7152e-15	4.0711e-15	4.7953e-15	4.7045e-15	5.0374e-15	4.967e-15	4.6832e-15	4.2211e-15	5.1904e-15
Hg-207	1.17078e-13	1.18079e-13	1.08068e-13	1.19079e-13	1.17077e-13	1.23085e-13	1.23084e-13	1.17075e-13	1.09068e-13	1.17091e-13
Ho-150	7.7976e-14	7.8788e-14	7.3099e-14	7.9493e-14	7.8079e-14	8.2839e-14	8.253e-14	7.9066e-14	7.1797e-14	8.0846e-14
Ho-153	4.10979e-14	4.15995e-14	3.76871e-14	4.18e-14	4.10978e-14	4.3806e-14	4.3505e-14	4.14956e-14	3.75872e-14	4.3512e-14
Ho-153m	4.183e-14	4.2332e-14	3.8616e-14	4.2533e-14	4.173e-14	4.4641e-14	4.4439e-14	4.2027e-14	3.8216e-14	4.4748e-14
Ho-154	7.7402e-14	7.8307e-14	7.1272e-14	7.8508e-14	7.7302e-14	8.2126e-14	8.1723e-14	7.8197e-14	7.1172e-14	8.0636e-14
Ho-154m	9.80916e-14	9.93931e-14	9.03814e-14	9.95936e-14	9.80914e-14	1.04099e-13	1.04098e-13	9.92893e-14	8.99814e-14	1.03105e-13
Ho-155	2.41213e-14	2.44217e-14	2.22187e-14	2.46218e-14	2.41212e-14	2.58233e-14	2.5623e-14	2.40205e-14	2.20187e-14	2.56251e-14
Ho-156	8.8536e-14	8.9538e-14	8.2022e-14	8.9939e-14	8.8736e-14	9.3947e-14	9.3246e-14	8.8433e-14	8.1722e-14	9.1153e-14
Ho-157	2.17025e-14	2.20026e-14	1.95022e-14	2.22026e-14	2.18025e-14	2.34028e-14	2.31027e-14	2.17024e-14	1.96022e-14	2.36031e-14
Ho-159	1.31e-14	1.33e-14	1.15e-14	1.34e-14	1.31e-14	1.43e-14	1.41e-14	1.27e-14	1.16e-14	1.52e-14
Ho-160	6.97001e-14	7.05001e-14	6.53001e-14	7.13001e-14	7.04001e-14	7.37001e-14	7.37001e-14	7.13001e-14	6.43001e-14	7.12001e-14
Ho-161	9.92e-16	1.04e-15	7.35e-16	1.05e-15	9.8e-16	1.21e-15	1.16e-15	8.61e-16	7.45e-16	1.35e-15
Ho-162	5.76122e-15	5.86125e-15	5.10104e-15	5.84125e-15	5.73121e-15	6.21136e-15	6.14133e-15	5.68115e-15	5.15104e-15	6.18151e-15
Ho-162m	2.24e-14	2.27e-14	2.04e-14	2.27e-14	2.25e-14	2.36e-14	2.36e-14	2.27e-14	2.05e-14	2.32e-14
Ho-163	0	0	0	0	0	0	0	0	0	0
Ho-164	5.4888e-16	5.7703e-16	3.9998e-16	5.8205e-16	5.4384e-16	6.7059e-16	6.4648e-16	4.7548e-16	4.0898e-16	7.6039e-16
Ho-164m	7.82e-16	8.25e-16	5.53e-16	8.33e-16	7.75e-16	9.71e-16	9.31e-16	6.72e-16	5.71e-16	1.09e-15
Ho-166	1.1643e-15	1.1857e-15	1.019e-15	1.1761e-15	1.164e-15	1.2615e-15	1.2404e-15	1.1314e-15	1.044e-15	1.2682e-15
Ho-166m	6.58013e-14	6.65014e-14	6.10011e-14	6.75014e-14	6.63013e-14	7.03015e-14	6.97015e-14	6.59013e-14	6.05011e-14	6.88016e-14
Ho-167	1.40066e-14	1.42068e-14	1.23056e-14	1.43069e-14	1.41066e-14	1.51075e-14	1.49074e-14	1.40062e-14	1.27056e-14	1.55084e-14
Ho-168	3.64994e-14	3.7001e-14	3.41874e-14	3.7502e-14	3.68992e-14	3.8809e-14	3.8607e-14	3.6796e-14	3.37875e-14	3.7317e-14
Ho-168m	1.11e-16	1.17e-16	7.88e-17	1.19e-16	1.11e-16	1.38e-16	1.32e-16	9.55e-17	8.14e-17	1.55e-16
Ho-170	7.09948e-14	7.19966e-14	6.63834e-14	7.23971e-14	7.17946e-14	7.4504e-14	7.4802e-14	7.35916e-14	6.54835e-14	7.2611e-14
I-118	8.3873e-14	8.4684e-14	7.8202e-14	8.5088e-14	8.3475e-14	8.9129e-14	8.8522e-14	8.4163e-14	7.7301e-14	8.694e-14
I-118m	1.55247e-13	1.57251e-13	1.44221e-13	1.58253e-13	1.55247e-13	1.64268e-13	1.64265e-13	1.57242e-13	1.43221e-13	1.60279e-13
I-119	3.59703e-14	3.62716e-14	3.2962e-14	3.6472e-14	3.57702e-14	3.83768e-14	3.80759e-14	3.6068e-14	3.2862e-14	3.84822e-14
I-120	1.1636e-13	1.17365e-13	1.11325e-13	1.18367e-13	1.1736e-13	1.23387e-13	1.22384e-13	1.15354e-13	1.08325e-13	1.18397e-13
I-120m	1.48192e-13	1.50195e-13	1.39172e-13	1.50197e-13	1.48192e-13	1.57208e-13	1.56206e-13	1.48188e-13	1.37172e-13	1.52218e-13
I-121	1.48028e-14	1.50028e-14	1.35024e-14	1.50029e-14	1.47028e-14	1.59031e-14	1.5703e-14	1.46026e-14	1.34024e-14	1.64035e-14
I-122	3.8954e-14	3.9257e-14	3.6427e-14	3.9359e-14	3.8653e-14	4.1374e-14	4.1171e-14	3.9248e-14	3.5727e-14	4.0986e-14
I-123	5.49e-15	5.59e-15	4.88e-15	5.6e-15	5.45e-15	5.94e-15	5.9e-15	5.24e-15	4.82e-15	6.66e-15
I-124	4.64237e-14	4.69242e-14	4.31209e-14	4.72243e-14	4.63237e-14	4.9426e-14	4.89257e-14	4.60229e-14	4.29209e-14	4.7428e-14
I-125	1.97e-16	2.43e-16	9.88e-17	2.12e-16	1.73e-16	2.86e-16	2.7e-16	1.26e-16	9.04e-17	2.2e-16
I-126	1.73081e-14	1.74083e-14	1.59069e-14	1.76083e-14	1.73081e-14	1.8509e-14	1.83089e-14	1.72076e-14	1.58069e-14	1.80101e-14
I-128	2.738e-15	2.7897e-15	2.5362e-15	2.78e-15	2.7277e-15	2.927e-15	2.916e-15	2.7646e-15	2.5162e-15	2.935e-15
I-129	1.70127e-16	1.99138e-16	9.13888e-17	1.85134e-16	1.53122e-16	2.37159e-16	2.27153e-16	1.18106e-16	9.01888e-17	2.06169e-16
I-130	8.78117e-14	8.8412e-14	8.19099e-14	8.97121e-14	8.81117e-14	9.37132e-14	9.29129e-14	8.76109e-14	8.08099e-14	9.06148e-14
I-130m	4.3136e-15	4.354e-15	4.0209e-15	4.3742e-15	4.2836e-15	4.5957e-15	4.5654e-15	4.3229e-15	3.9509e-15	4.5074e-15
I-131	1.50046e-14	1.52048e-14	1.35038e-14	1.53048e-14	1.51046e-14	1.61053e-14	1.60052e-14	1.51042e-14	1.37038e-14	1.6306e-14
I-132	9.49444e-14	9.57453e-14	8.84387e-14	9.70455e-14	9.54442e-14	1.01049e-13	1.00048e-13	9.51425e-14	8.76387e-14	9.64532e-14
I-132m	1.35052e-14	1.36053e-14	1.26045e-14	1.39053e-14	1.36052e-14	1.45057e-14	1.44056e-14	1.34049e-14	1.24045e-14	1.41063e-14
I-133	2.50273e-14	2.52279e-14	2.34234e-14	2.5328e-14	2.49272e-14	2.65303e-14	2.64299e-14	2.52258e-14	2.29235e-14	2.60336e-14
I-134	1.10057e-13	1.12058e-13	1.03049e-13	1.13058e-13	1.11056e-13	1.16062e-13	1.16061e-13	1.13054e-13	1.02049e-13	1.11067e-13
I-134m	1.03035e-14	1.05036e-14	8.9931e-15	1.06036e-14	1.04035e-14	1.11038e-14	1.10038e-14	1.03034e-14	9.2931e-15	1.15041e-14
I-135	6.96218e-14	7.04223e-14	6.38187e-14	7.02224e-14	6.95217e-14	7.30242e-14	7.25239e-14	6.99206e-14	6.45188e-14	6.89268e-14
In-103	1.18466e-13	1.19473e-13	1.1142e-13	1.19475e-13	1.19466e-13	1.25501e-13	1.24497e-13	1.18459e-13	1.0942e-13	1.20515e-13
In-105	8.0942e-14	8.1745e-14	7.5816e-14	8.2147e-14	8.1041e-14	8.5961e-14	8.5358e-14	8.0937e-14	7.4816e-14	8.3572e-14
In-106	1.48259e-13	1.49263e-13	1.39233e-13	1.50265e-13	1.48259e-13	1.5628e-13	1.56278e-13	1.51254e-13	1.36233e-13	1.51291e-13
In-106m	1.22514e-13	1.23522e-13	1.16465e-13	1.24524e-13	1.23515e-13	1.30553e-13	1.29548e-13	1.21507e-13	1.14464e-13	1.24565e-13
In-107	6.54443e-14	6.61451e-14	6.1239e-14	6.64453e-14	6.54442e-14	6.94484e-14	6.87478e-14	6.49428e-14	6.07391e-14	6.67518e-14
In-108	1.66012e-13	1.68013e-13	1.55011e-13	1.69013e-13	1.67012e-13	1.75014e-13	1.74014e-13	1.69012e-13	1.54011e-13	1.68015e-13
In-108m	1.24161e-13	1.24163e-13	1.19144e-13	1.25164e-13	1.26161e-13	1.31174e-13	1.29172e-13	1.22158e-13	1.16144e-13	1.24181e-13
In-109	2.57007e-14	2.60008e-14	2.36006e-14	2.61008e-14	2.56007e-14	2.73008e-14	2.71008e-14	2.56007e-14	2.36006e-14	2.70009e-14
In-109m	2.49e-14	2.5e-14	2.32e-14	2.55e-14	2.5e-14	2.67e-14	2.64e-14	2.46e-14	2.29e-14	2.56e-14
In-110	1.29e-13	1.31e-13	1.22e-13	1.32e-13	1.31e-13	1.37e-13	1.37e-13	1.32e-13	1.2e-13	1.31e-13
In-110m	6.57961e-14	6.61978e-14	6.1985e-14	6.69984e-14	6.5896e-14	7.0105e-14	6.9504e-14	6.52932e-14	6.0785e-14	6.7712e-14
In-111	1.44e-14	1.46e-14	1.27e-14	1.47e-14	1.43e-14	1.55e-14	1.53e-14	1.39e-14	1.28e-14	1.69e-14
In-111m	1.89e-14	1.9e-14	1.77e-14	1.91e-14	1.87e-14	2.01e-14	2e-14	1.9e-14	1.73e-14	1.99e-14
In-112	1.05176e-14	1.0618e-14	9.8752e-15	1.0718e-14	1.05175e-14	1.12194e-14	1.12192e-14	1.06167e-14	9.6852e-15	1.11213e-14
In-112m	7.65e-16	7.87e-16	6.68e-16	7.8e-16	7.56e-16	8.37e-16	8.29e-16	7.18e-16	6.58e-16	9.37e-16
In-113m	1e-14	1.02e-14	9.12e-15	1.02e-14	1.01e-14	1.08e-14	1.07e-14	1.01e-14	9.14e-15	1.09e-14
In-114	1.945e-16	1.974e-16	1.74e-16	1.973e-16	1.94e-16	2.08e-16	2.06e-16	1.916e-16	1.753e-16	2.121e-16
In-114m	2.81e-15	2.85e-15	2.57e-15	2.87e-15	2.8e-15	3.02e-15	2.99e-15	2.74e-15	2.54e-15	3.08e-15
In-115	2.99e-18	3.1e-18	2.44e-18	3.1e-18	2.96e-18	3.44e-18	3.37e-18	2.7e-18	2.42e-18	3.92e-18
In-115m	6.04057e-15	6.10058e-15	5.29048e-15	6.17058e-15	6.08056e-15	6.50064e-15	6.42063e-15	6.09053e-15	5.47048e-15	6.63072e-15
In-116m	1.08015e-13	1.10015e-13	9.99125e-14	1.09015e-13	1.09015e-13	1.14017e-13	1.13016e-13	1.09014e-13	1.01012e-13	1.08018e-13
In-117	2.73087e-14	2.75089e-14	2.54072e-14	2.78089e-14	2.72086e-14	2.91098e-14	2.90096e-14	2.7208e-14	2.49072e-14	2.9611e-14
In-117m	3.3063e-15	3.347e-15	2.8816e-15	3.3872e-15	3.3161e-15	3.5599e-15	3.5193e-15	3.2848e-15	2.9717e-15	3.7733e-15
In-118	4.032e-15	4.081e-15	3.701e-15	4.074e-15	4.032e-15	4.239e-15	4.213e-15	4.073e-15	3.721e-15	4.064e-15
In-118m	1.20075e-13	1.21076e-13	1.11065e-13	1.21076e-13	1.21074e-13	1.26082e-13	1.25081e-13	1.23072e-13	1.11065e-13	1.20088e-13
In-119	3.19556e-14	3.22567e-14	2.99483e-14	3.2857e-14	3.23554e-14	3.40613e-14	3.38604e-14	3.20531e-14	2.95484e-14	3.25669e-14
In-119m	2.93e-15	2.973e-15	2.69e-15	2.964e-15	2.95e-15	3.075e-15	3.073e-15	3.015e-15	2.71e-15	2.966e-15
In-121	3.946e-14	4.0062e-14	3.7441e-14	4.0263e-14	4.0059e-14	4.1174e-14	4.1572e-14	4.1455e-14	3.6541e-14	3.9685e-14
In-121m	2.549e-15	2.595e-15	2.348e-15	2.597e-15	2.589e-15	2.73e-15	2.716e-15	2.562e-15	2.308e-15	2.705e-15
Ir-180	6.4394e-14	6.51e-14	5.9756e-14	6.5602e-14	6.4494e-14	6.8624e-14	6.822e-14	6.5089e-14	5.9056e-14	6.8032e-14
Ir-182	5.7101e-14	5.7805e-14	5.2571e-14	5.8007e-14	5.7101e-14	6.0624e-14	6.0321e-14	5.7696e-14	5.2271e-14	6.0332e-14
Ir-183	4.971e-14	5.03102e-14	4.55088e-14	5.05102e-14	4.961e-14	5.29109e-14	5.24108e-14	4.91097e-14	4.58088e-14	5.11117e-14
Ir-184	8.16409e-14	8.26416e-14	7.53364e-14	8.30418e-14	8.18408e-14	8.65444e-14	8.60439e-14	8.21399e-14	7.52364e-14	8.44466e-14
Ir-185	3.59011e-14	3.63011e-14	3.2501e-14	3.64011e-14	3.56011e-14	3.82012e-14	3.77012e-14	3.50011e-14	3.3001e-14	3.68014e-14
Ir-186	6.91062e-14	6.99063e-14	6.37054e-14	7.03064e-14	6.94062e-14	7.35068e-14	7.28067e-14	6.8906e-14	6.36055e-14	7.17073e-14
Ir-186m	5.30093e-14	5.36095e-14	4.96082e-14	5.41095e-14	5.34093e-14	5.63102e-14	5.59101e-14	5.2909e-14	4.91083e-14	5.41108e-14
Ir-187	1.25e-14	1.27e-14	1.15e-14	1.28e-14	1.26e-14	1.34e-14	1.33e-14	1.27e-14	1.13e-14	1.35e-14
Ir-188	9.33002e-14	9.42002e-14	8.75002e-14	9.54002e-14	9.32002e-14	9.93002e-14	9.81002e-14	9.11002e-14	8.71002e-14	9.31002e-14
Ir-189	2.15e-15	2.21e-15	1.77e-15	2.21e-15	2.16e-15	2.43e-15	2.39e-15	2.01e-15	1.79e-15	2.82e-15
Ir-190	5.82e-14	5.88e-14	5.36e-14	5.93e-14	5.81e-14	6.23e-14	6.18e-14	5.81e-14	5.32e-14	6.24e-14
Ir-190m	8.28e-23	1.09e-22	3.99e-23	8.74e-23	7.11e-23	1.26e-22	1.15e-22	4.96e-23	3.16e-23	8.32e-23
Ir-190n	1.43e-15	1.47e-15	1.15e-15	1.48e-15	1.44e-15	1.65e-15	1.62e-15	1.31e-15	1.16e-15	1.97e-15
Ir-191m	2.14e-15	2.19e-15	1.82e-15	2.2e-15	2.15e-15	2.4e-15	2.37e-15	1.98e-15	1.8e-15	2.86e-15
Ir-192	3.20045e-14	3.24046e-14	2.86037e-14	3.26046e-14	3.20044e-14	3.43051e-14	3.4005e-14	3.22041e-14	2.92037e-14	3.48058e-14
Ir-192m	1.90568e-18	1.9358e-18	1.61489e-18	1.96583e-18	1.92565e-18	2.11629e-18	2.0762e-18	1.87538e-18	1.6749e-18	2.23693e-18
Ir-192n	1.66e-17	1.71e-17	1.38e-17	1.71e-17	1.68e-17	1.88e-17	1.85e-17	1.54e-17	1.38e-17	2.25e-17
Ir-193m	7.73e-18	7.98e-18	6.19e-18	7.99e-18	7.83e-18	8.91e-18	8.76e-18	7.05e-18	6.2e-18	1.09e-17
Ir-194	3.801e-15	3.833e-15	3.3977e-15	3.874e-15	3.821e-15	4.051e-15	4.01e-15	3.837e-15	3.4678e-15	4.04e-15
Ir-194m	9.34002e-14	9.44002e-14	8.59001e-14	9.54002e-14	9.35002e-14	1e-13	9.92002e-14	9.36002e-14	8.57001e-14	9.90003e-14
Ir-195	1.5968e-15	1.6472e-15	1.3343e-15	1.6473e-15	1.6167e-15	1.8088e-15	1.7785e-15	1.4657e-15	1.3243e-15	2.171e-15
Ir-195m	1.43069e-14	1.45071e-14	1.29058e-14	1.46071e-14	1.44068e-14	1.54077e-14	1.53076e-14	1.42064e-14	1.30058e-14	1.58087e-14
Ir-196	9.749e-15	9.873e-15	8.914e-15	9.935e-15	9.809e-15	1.0359e-14	1.0257e-14	9.844e-15	8.954e-15	1.0192e-14
Ir-196m	9.88119e-14	9.98122e-14	9.10101e-14	1.00012e-13	9.87118e-14	1.06013e-13	1.05013e-13	9.90111e-14	9.04101e-14	1.05015e-13
K-38	1.43237e-13	1.44241e-13	1.37211e-13	1.46242e-13	1.43236e-13	1.52257e-13	1.51254e-13	1.40231e-13	1.34211e-13	1.4327e-13
K-40	6.9857e-15	7.0566e-15	6.2095e-15	6.9468e-15	6.9355e-15	7.3004e-15	7.2097e-15	6.9135e-15	6.4396e-15	6.8853e-15
K-42	1.277e-14	1.2876e-14	1.1332e-14	1.2678e-14	1.267e-14	1.3399e-14	1.3196e-14	1.2564e-14	1.1732e-14	1.2613e-14
K-43	3.88146e-14	3.9215e-14	3.57124e-14	3.9615e-14	3.89145e-14	4.15164e-14	4.12161e-14	3.88136e-14	3.56124e-14	4.10183e-14
K-44	1.09527e-13	1.10534e-13	1.05479e-13	1.11537e-13	1.11528e-13	1.15565e-13	1.1456e-13	1.09519e-13	1.03478e-13	1.08572e-13
K-45	8.2685e-14	8.3588e-14	7.6865e-14	8.3789e-14	8.2885e-14	8.7501e-14	8.6398e-14	8.098e-14	7.7165e-14	8.2311e-14
K-46	1.3513e-13	1.3614e-13	1.2903e-13	1.3515e-13	1.3813e-13	1.4121e-13	1.392e-13	1.3312e-13	1.2803e-13	1.3321e-13
Kr-74	4.15632e-14	4.20644e-14	3.84552e-14	4.21648e-14	4.1263e-14	4.43694e-14	4.40685e-14	4.16607e-14	3.79553e-14	4.49753e-14
Kr-75	5.1412e-14	5.2019e-14	4.777e-14	5.2021e-14	5.1012e-14	5.4745e-14	5.4441e-14	5.1505e-14	4.697e-14	5.506e-14
Kr-76	1.62e-14	1.64e-14	1.44e-14	1.65e-14	1.62e-14	1.74e-14	1.72e-14	1.63e-14	1.47e-14	1.78e-14
Kr-77	4.08808e-14	4.12823e-14	3.79708e-14	4.13827e-14	4.05806e-14	4.35885e-14	4.33874e-14	4.08778e-14	3.72709e-14	4.43956e-14
Kr-79	9.94054e-15	1.00006e-14	9.11045e-15	1.01006e-14	9.93054e-15	1.06006e-14	1.05006e-14	9.9805e-15	9.09045e-15	1.06007e-14
Kr-81	3.14e-17	3.17e-17	2.71e-17	3.22e-17	3.16e-17	3.39e-17	3.33e-17	3.14e-17	2.84e-17	3.53e-17
Kr-81m	4.72e-15	4.79e-15	4.21e-15	4.78e-15	4.66e-15	5.09e-15	5.01e-15	4.49e-15	4.2e-15	5.64e-15
Kr-83m	1.18e-19	1.38e-19	6.33e-20	1.29e-19	1.07e-19	1.64e-19	1.58e-19	8.22e-20	6.25e-20	1.44e-19
Kr-85	9.846e-17	9.942e-17	9.132e-17	9.954e-17	9.749e-17	1.052e-16	1.0463e-16	9.857e-17	8.95e-17	1.06e-16
Kr-85m	5.71963e-15	5.78989e-15	5.04811e-15	5.84991e-15	5.71956e-15	6.1608e-15	6.1206e-15	5.54893e-15	5.07811e-15	6.9022e-15
Kr-87	3.5838e-14	3.6143e-14	3.4603e-14	3.6545e-14	3.6538e-14	3.8065e-14	3.7661e-14	3.5432e-14	3.3603e-14	3.6078e-14
Kr-88	9.00477e-14	9.09485e-14	8.65423e-14	9.21488e-14	9.10476e-14	9.56519e-14	9.45513e-14	8.79464e-14	8.48423e-14	8.88549e-14
Kr-89	8.7196e-14	8.8001e-14	8.3157e-14	8.8204e-14	8.8896e-14	9.1926e-14	9.1022e-14	8.6489e-14	8.1857e-14	8.7137e-14
La-128	1.17376e-13	1.18382e-13	1.08338e-13	1.19384e-13	1.17376e-13	1.24405e-13	1.23401e-13	1.1837e-13	1.08338e-13	1.21417e-13
La-129	3.65e-14	3.6902e-14	3.36887e-14	3.6902e-14	3.62999e-14	3.8909e-14	3.8608e-14	3.65973e-14	3.32887e-14	3.8915e-14
La-130	9.2994e-14	9.3999e-14	8.6764e-14	9.43e-14	9.3194e-14	9.8518e-14	9.8014e-14	9.3989e-14	8.5864e-14	9.6228e-14
La-131	2.56171e-14	2.59175e-14	2.35149e-14	2.59175e-14	2.55171e-14	2.74188e-14	2.72186e-14	2.56164e-14	2.33149e-14	2.75205e-14
La-132	8.5026e-14	8.5928e-14	8.0113e-14	8.6329e-14	8.5226e-14	9.0237e-14	8.9535e-14	8.4824e-14	7.9013e-14	8.6742e-14
La-132m	2.64048e-14	2.68049e-14	2.45042e-14	2.69049e-14	2.65048e-14	2.81053e-14	2.80052e-14	2.67046e-14	2.42042e-14	2.80057e-14
La-133	5.66192e-15	5.74196e-15	5.17164e-15	5.76197e-15	5.63191e-15	6.08214e-15	6.0421e-15	5.6618e-15	5.12164e-15	6.00238e-15
La-134	2.8844e-14	2.9147e-14	2.7028e-14	2.9147e-14	2.8644e-14	3.0757e-14	3.0555e-14	2.9041e-14	2.6528e-14	3.0465e-14
La-135	6.1e-16	6.47e-16	4.93e-16	6.33e-16	5.91e-16	7.12e-16	7e-16	5.59e-16	4.87e-16	6.79e-16
La-136	1.59348e-14	1.60354e-14	1.48305e-14	1.60356e-14	1.57347e-14	1.69381e-14	1.68376e-14	1.60334e-14	1.45305e-14	1.67412e-14
La-137	1.93e-16	2.23e-16	1.07e-16	2.11e-16	1.77e-16	2.66e-16	2.57e-16	1.39e-16	1.06e-16	2.39e-16
La-138	5.34003e-14	5.40003e-14	4.81002e-14	5.35003e-14	5.32003e-14	5.60003e-14	5.54003e-14	5.32002e-14	4.93002e-14	5.29004e-14
La-140	1.01045e-13	1.02046e-13	9.19391e-14	1.02046e-13	1.01045e-13	1.0705e-13	1.05049e-13	1.00043e-13	9.37392e-14	1.01054e-13
La-141	1.353e-15	1.366e-15	1.225e-15	1.357e-15	1.343e-15	1.428e-15	1.406e-15	1.339e-15	1.245e-15	1.358e-15
La-142	1.09181e-13	1.10184e-13	1.06162e-13	1.12185e-13	1.12181e-13	1.16196e-13	1.15194e-13	1.07177e-13	1.03162e-13	1.08204e-13
La-143	1.2003e-14	1.2108e-14	1.1271e-14	1.221e-14	1.2103e-14	1.2728e-14	1.2625e-14	1.1897e-14	1.1172e-14	1.1941e-14
Lu-165	4.50531e-14	4.5554e-14	4.11471e-14	4.56543e-14	4.4853e-14	4.80577e-14	4.7557e-14	4.46517e-14	4.12472e-14	4.7161e-14
Lu-167	7.27063e-14	7.35064e-14	6.67055e-14	7.38065e-14	7.24063e-14	7.71069e-14	7.63068e-14	7.16061e-14	6.73056e-14	7.32075e-14
Lu-169	5.54e-14	5.61e-14	5.07e-14	5.6e-14	5.55e-14	5.83e-14	5.8e-14	5.59e-14	5.1e-14	5.61e-14
Lu-169m	1.51e-21	1.85e-21	7.31e-22	1.63e-21	1.31e-21	2.18e-21	2.08e-21	9.32e-22	6.96e-22	1.7e-21
Lu-170	1.16e-13	1.17e-13	1.1e-13	1.17e-13	1.18e-13	1.22001e-13	1.21001e-13	1.15e-13	1.09e-13	1.14001e-13
Lu-171	2.51e-14	2.54e-14	2.32e-14	2.59e-14	2.54e-14	2.71e-14	2.68e-14	2.49e-14	2.3e-14	2.63e-14
Lu-171m	7.58e-18	7.84e-18	5.93e-18	7.87e-18	7.66e-18	8.84e-18	8.65e-18	6.81e-18	5.99e-18	1.07e-17
Lu-172	8.19e-14	8.3e-14	7.61e-14	8.32e-14	8.25e-14	8.6e-14	8.61e-14	8.41e-14	7.56e-14	8.31e-14
Lu-172m	2.2e-20	2.38e-20	1.43e-20	2.37e-20	2.1e-20	2.83e-20	2.72e-20	1.85e-20	1.46e-20	2.98e-20
Lu-173	5.36e-15	5.47e-15	4.45e-15	5.55e-15	5.37e-15	6.04e-15	5.89e-15	5.09e-15	4.57e-15	6.6e-15
Lu-174	3.9e-15	3.97e-15	3.38e-15	3.96e-15	3.9e-15	4.23e-15	4.17e-15	3.82e-15	3.44e-15	4.29e-15
Lu-174m	1.41e-15	1.46e-15	1.12e-15	1.47e-15	1.41e-15	1.65e-15	1.6e-15	1.3e-15	1.13e-15	1.85e-15
Lu-176	1.78046e-14	1.80047e-14	1.55038e-14	1.82048e-14	1.78046e-14	1.93052e-14	1.90051e-14	1.76042e-14	1.60038e-14	2.0406e-14
Lu-176m	4.033e-16	4.13e-16	3.341e-16	4.191e-16	4.022e-16	4.626e-16	4.531e-16	3.677e-16	3.331e-16	5.492e-16
Lu-177	1.22241e-15	1.2425e-15	1.07196e-15	1.24249e-15	1.21238e-15	1.33277e-15	1.31271e-15	1.15217e-15	1.07195e-15	1.48316e-15
Lu-177m	3.66001e-14	3.71001e-14	3.24e-14	3.73001e-14	3.65001e-14	3.97001e-14	3.91001e-14	3.59001e-14	3.28e-14	4.22001e-14
Lu-178	5.4427e-15	5.5144e-15	4.8915e-15	5.4549e-15	5.4225e-15	5.721e-15	5.66e-15	5.4294e-15	5.0015e-15	5.499e-15
Lu-178m	3.95186e-14	4.0119e-14	3.52158e-14	4.02191e-14	3.95185e-14	4.26207e-14	4.22204e-14	3.92174e-14	3.57158e-14	4.44231e-14
Lu-179	1.1475e-15	1.1683e-15	1.0204e-15	1.1685e-15	1.1373e-15	1.2415e-15	1.2209e-15	1.1056e-15	1.0254e-15	1.3357e-15
Lu-180	6.45548e-14	6.53559e-14	5.89477e-14	6.50561e-14	6.46546e-14	6.77603e-14	6.74594e-14	6.54524e-14	5.95478e-14	6.53655e-14
Lu-181	2.26966e-14	2.29983e-14	2.0985e-14	2.32989e-14	2.27963e-14	2.4406e-14	2.4104e-14	2.25933e-14	2.0785e-14	2.4113e-14
Mg-27	3.78759e-14	3.83773e-14	3.57663e-14	3.86777e-14	3.83756e-14	3.96834e-14	3.98822e-14	3.93728e-14	3.50663e-14	3.80904e-14
Mg-28	5.85028e-14	5.93029e-14	5.35023e-14	5.89029e-14	5.86028e-14	6.12032e-14	6.10032e-14	5.94025e-14	5.40022e-14	5.85037e-14
Mn-50m	1.98389e-13	2.00395e-13	1.83349e-13	2.00397e-13	1.98389e-13	2.0842e-13	2.07416e-13	2.00382e-13	1.83349e-13	2.00436e-13
Mn-51	4.0138e-14	4.054e-14	3.7622e-14	4.0541e-14	3.9838e-14	4.2751e-14	4.2549e-14	4.0534e-14	3.6822e-14	4.2561e-14
Mn-52	1.48002e-13	1.50002e-13	1.36002e-13	1.50002e-13	1.49002e-13	1.56002e-13	1.55002e-13	1.50002e-13	1.37002e-13	1.49003e-13
Mn-52m	1.0221e-13	1.04213e-13	9.3286e-14	1.03214e-13	1.02209e-13	1.08228e-13	1.07225e-13	1.02204e-13	9.4586e-14	1.0424e-13
Mn-53	0	0	0	0	0	0	0	0	0	0
Mn-54	3.51e-14	3.56e-14	3.31e-14	3.6e-14	3.56e-14	3.7e-14	3.71e-14	3.62e-14	3.25e-14	3.55e-14
Mn-56	7.5045e-14	7.5847e-14	7.0628e-14	7.6848e-14	7.5344e-14	7.9457e-14	7.8955e-14	7.4841e-14	7.0029e-14	7.4466e-14
Mn-57	4.076e-15	4.119e-15	3.724e-15	4.17e-15	4.096e-15	4.373e-15	4.331e-15	4.001e-15	3.724e-15	4.375e-15
Mn-58m	1.04541e-13	1.05549e-13	9.6688e-14	1.05552e-13	1.04541e-13	1.09582e-13	1.09577e-13	1.04533e-13	9.6888e-14	1.04597e-13
Mo-101	6.35598e-14	6.4361e-14	5.88526e-14	6.45613e-14	6.35597e-14	6.71655e-14	6.66647e-14	6.36577e-14	5.89526e-14	6.39703e-14
Mo-102	6.965e-16	7.07e-16	6.177e-16	7.08e-16	6.914e-16	7.517e-16	7.423e-16	6.683e-16	6.197e-16	8.311e-16
Mo-89	5.0398e-14	5.0908e-14	4.7131e-14	5.0912e-14	4.9998e-14	5.345e-14	5.3243e-14	5.0788e-14	4.6331e-14	5.2664e-14
Mo-90	3.25078e-14	3.2908e-14	2.95067e-14	3.29081e-14	3.24078e-14	3.46087e-14	3.43086e-14	3.25074e-14	2.96067e-14	3.52097e-14
Mo-91	3.9669e-14	4.0074e-14	3.7131e-14	4.0076e-14	3.9269e-14	4.2198e-14	4.1994e-14	4.0062e-14	3.6431e-14	4.1913e-14
Mo-91m	5.8512e-14	5.9014e-14	5.36998e-14	5.9014e-14	5.8312e-14	6.1821e-14	6.132e-14	5.8509e-14	5.38998e-14	5.9527e-14
Mo-93	1.06e-18	2.32e-18	8.09e-21	5.41e-19	1.12e-20	1.4e-18	9.85e-19	8.4e-21	8.42e-20	3.64e-19
Mo-93m	9.95e-14	1e-13	8.95e-14	1e-13	9.92e-14	1.05e-13	1.04e-13	9.82e-14	9.17e-14	9.99e-14
Mo-99	6.0352e-15	6.1058e-15	5.6216e-15	6.2059e-15	6.0951e-15	6.458e-15	6.4076e-15	6.0038e-15	5.5516e-15	6.301e-15
N-13	4.09344e-14	4.13351e-14	3.83295e-14	4.13353e-14	4.05342e-14	4.35381e-14	4.33376e-14	4.13325e-14	3.75296e-14	4.33422e-14
N-16	2.319e-13	2.3292e-13	2.2977e-13	2.2893e-13	2.4092e-13	2.3902e-13	2.36e-13	2.2088e-13	2.2576e-13	2.2699e-13
Na-22	9.2805e-14	9.38051e-14	8.54041e-14	9.33051e-14	9.24049e-14	9.76057e-14	9.70056e-14	9.38045e-14	8.56041e-14	9.43065e-14
Na-24	1.93046e-13	1.95047e-13	1.9004e-13	1.96047e-13	2.01046e-13	2.04051e-13	2.0105e-13	1.91044e-13	1.8404e-13	1.90056e-13
Nb-87	4.8387e-14	4.8894e-14	4.4838e-14	4.8897e-14	4.7887e-14	5.1525e-14	5.122e-14	4.8279e-14	4.4138e-14	5.234e-14
Nb-88	1.76357e-13	1.78363e-13	1.6532e-13	1.79365e-13	1.77357e-13	1.85386e-13	1.85382e-13	1.81351e-13	1.6332e-13	1.804e-13
Nb-88m	1.73403e-13	1.76409e-13	1.62363e-13	1.76411e-13	1.74403e-13	1.83434e-13	1.8243e-13	1.77396e-13	1.60362e-13	1.77448e-13
Nb-89	5.8754e-14	5.9258e-14	5.5927e-14	5.9359e-14	5.9154e-14	6.2275e-14	6.1772e-14	5.8649e-14	5.4627e-14	6.0186e-14
Nb-89m	5.2519e-14	5.3121e-14	4.9205e-14	5.3122e-14	5.2119e-14	5.593e-14	5.5628e-14	5.3015e-14	4.8205e-14	5.5538e-14
Nb-90	1.89034e-13	1.91034e-13	1.81029e-13	1.93034e-13	1.91033e-13	2.01037e-13	1.99036e-13	1.87032e-13	1.78029e-13	1.8904e-13
Nb-91	6.49016e-17	6.63016e-17	6.03012e-17	6.52016e-17	6.37015e-17	6.91019e-17	6.86018e-17	6.50014e-17	5.91012e-17	6.83021e-17
Nb-91m	1.09e-15	1.1e-15	9.94e-16	1.09e-15	1.09e-15	1.13e-15	1.13e-15	1.11e-15	1e-15	1.08e-15
Nb-92	6.25e-14	6.33e-14	5.92e-14	6.38e-14	6.31e-14	6.57e-14	6.6e-14	6.49e-14	5.78e-14	6.37e-14
Nb-92m	4.09e-14	4.15e-14	3.89e-14	4.18e-14	4.16e-14	4.26e-14	4.31e-14	4.32e-14	3.8e-14	4.1e-14
Nb-93m	1.9e-19	4.16e-19	2.02e-21	9.78e-20	3e-21	2.52e-19	1.77e-19	2.24e-21	1.56e-20	6.63e-20
Nb-94	6.51035e-14	6.58036e-14	6.13028e-14	6.69036e-14	6.59034e-14	6.9104e-14	6.89039e-14	6.62031e-14	6.03028e-14	6.61045e-14
Nb-94m	1.8615e-16	1.90153e-16	1.76128e-16	1.90154e-16	1.88149e-16	1.96166e-16	1.96164e-16	1.93141e-16	1.72129e-16	1.87184e-16
Nb-95	3.18001e-14	3.22001e-14	2.99001e-14	3.27001e-14	3.22001e-14	3.39001e-14	3.37001e-14	3.20001e-14	2.94001e-14	3.24001e-14
Nb-95m	2.35134e-15	2.38137e-15	2.07115e-15	2.39138e-15	2.34133e-15	2.54149e-15	2.49147e-15	2.29126e-15	2.11115e-15	2.71166e-15
Nb-96	1.03009e-13	1.05009e-13	9.65075e-14	1.05009e-13	1.04009e-13	1.0901e-13	1.0901e-13	1.05008e-13	9.57074e-14	1.05011e-13
Nb-97	2.73336e-14	2.75344e-14	2.54289e-14	2.80345e-14	2.74335e-14	2.93373e-14	2.89367e-14	2.70318e-14	2.5129e-14	2.80412e-14
Nb-98m	1.21099e-13	1.22101e-13	1.12088e-13	1.23102e-13	1.21099e-13	1.28109e-13	1.27107e-13	1.21096e-13	1.12088e-13	1.21116e-13
Nb-99	6.089e-15	6.175e-15	5.402e-15	6.247e-15	6.079e-15	6.648e-15	6.604e-15	5.712e-15	5.312e-15	7.753e-15
Nb-99m	3.479e-14	3.5196e-14	3.385e-14	3.5498e-14	3.569e-14	3.692e-14	3.6516e-14	3.4383e-14	3.2851e-14	3.4733e-14
Nd-134	2.04154e-14	2.07157e-14	1.86135e-14	2.07158e-14	2.03154e-14	2.1817e-14	2.17167e-14	2.03148e-14	1.84135e-14	2.25185e-14
Nd-135	4.983e-14	5.0434e-14	4.6006e-14	5.0435e-14	4.943e-14	5.3149e-14	5.2747e-14	4.9826e-14	4.5506e-14	5.3159e-14
Nd-136	9.64102e-15	9.80104e-15	8.76087e-15	9.86105e-15	9.60101e-15	1.04011e-14	1.04011e-14	9.51096e-15	8.63087e-15	1.06013e-14
Nd-137	4.81422e-14	4.8743e-14	4.46373e-14	4.89432e-14	4.81421e-14	5.11461e-14	5.08455e-14	4.83409e-14	4.43373e-14	4.96492e-14
Nd-138	8.58e-16	8.99e-16	6.68e-16	8.96e-16	8.39e-16	1e-15	9.79e-16	7.94e-16	6.84e-16	1.02e-15
Nd-139	1.74234e-14	1.76238e-14	1.62205e-14	1.76239e-14	1.73233e-14	1.85256e-14	1.84253e-14	1.76225e-14	1.59205e-14	1.82277e-14
Nd-139m	6.55008e-14	6.63008e-14	6.13007e-14	6.71008e-14	6.61007e-14	6.94008e-14	6.93008e-14	6.64007e-14	6.05007e-14	6.67009e-14
Nd-140	2.98e-16	3.33e-16	1.8e-16	3.24e-16	2.78e-16	3.97e-16	3.83e-16	2.37e-16	1.81e-16	3.88e-16
Nd-141	2.29043e-15	2.35044e-15	2.03036e-15	2.33044e-15	2.26043e-15	2.49048e-15	2.47048e-15	2.2604e-15	2.02036e-15	2.44055e-15
Nd-141m	2.88e-14	2.91e-14	2.7e-14	2.96e-14	2.91e-14	3.07e-14	3.05e-14	2.88e-14	2.66e-14	2.93e-14
Nd-144	0	0	0	0	0	0	0	0	0	0
Nd-147	4.89851e-15	4.96875e-15	4.43714e-15	5.00877e-15	4.86844e-15	5.32959e-15	5.27942e-15	4.80787e-15	4.37713e-15	5.5008e-15
Nd-149	1.40341e-14	1.42348e-14	1.26294e-14	1.4335e-14	1.40339e-14	1.51377e-14	1.49372e-14	1.38323e-14	1.26294e-14	1.56416e-14
Nd-151	3.52676e-14	3.56688e-14	3.23592e-14	3.57692e-14	3.53674e-14	3.7274e-14	3.70731e-14	3.5565e-14	3.23593e-14	3.64798e-14
Nd-152	6.216e-15	6.2764e-15	5.4236e-15	6.3665e-15	6.2359e-15	6.7079e-15	6.5976e-15	6.185e-15	5.6136e-15	6.96e-15
Ne-19	4.1144e-14	4.1546e-14	3.8527e-14	4.1547e-14	4.0744e-14	4.3757e-14	4.3555e-14	4.1539e-14	3.7727e-14	4.3568e-14
Ne-24	2.1902e-14	2.2304e-14	2.03899e-14	2.2105e-14	2.1702e-14	2.3312e-14	2.3211e-14	2.21987e-14	2.01899e-14	2.312e-14
Ni-56	7.08e-14	7.17e-14	6.54e-14	7.23e-14	7.12e-14	7.52e-14	7.48e-14	7.1e-14	6.52e-14	7.36e-14
Ni-57	8.42071e-14	8.51073e-14	7.6706e-14	8.46073e-14	8.36071e-14	8.8608e-14	8.77078e-14	8.37066e-14	7.7806e-14	8.4309e-14
Ni-59	6.23e-19	6.29e-19	5.84e-19	6.29e-19	6.17e-19	6.63e-19	6.6e-19	6.29e-19	5.72e-19	6.6e-19
Ni-63	2.1e-21	2.6e-21	1.11e-21	2.2e-21	1.8e-21	2.96e-21	2.75e-21	1.41e-21	1.04e-21	2.4e-21
Ni-65	2.45774e-14	2.48789e-14	2.21681e-14	2.45793e-14	2.44772e-14	2.56847e-14	2.54837e-14	2.46747e-14	2.27681e-14	2.4391e-14
Ni-66	4.56e-19	4.83e-19	3.46e-19	4.78e-19	4.47e-19	5.49e-19	5.33e-19	3.96e-19	3.44e-19	6.12e-19
Np-232	4.84001e-14	4.90001e-14	4.48001e-14	4.95001e-14	4.89001e-14	5.13001e-14	5.12001e-14	4.94001e-14	4.44001e-14	5.06001e-14
Np-233	2.79e-15	2.83e-15	2.46e-15	2.87e-15	2.78e-15	3.11e-15	3.05e-15	2.56e-15	2.41e-15	3.62e-15
Np-234	4.77e-14	4.82e-14	4.28e-14	4.78e-14	4.75e-14	5.02e-14	4.96e-14	4.71e-14	4.4e-14	4.78e-14
Np-235	1.77e-17	1.85e-17	1.5e-17	1.8e-17	1.71e-17	2.01e-17	1.95e-17	1.55e-17	1.46e-17	2.3e-17
Np-236	4.58002e-15	4.65002e-15	4.05001e-15	4.70002e-15	4.56002e-15	5.04002e-15	4.98002e-15	4.25002e-15	3.98001e-15	5.89003e-15
Np-236m	1.56157e-15	1.58162e-15	1.38128e-15	1.60162e-15	1.55155e-15	1.7318e-15	1.70176e-15	1.43142e-15	1.35128e-15	1.97205e-15
Np-237	6.83e-16	7e-16	5.83e-16	7.06e-16	6.76e-16	7.7e-16	7.58e-16	6.21e-16	5.74e-16	9.04e-16
Np-238	2.49114e-14	2.53117e-14	2.37097e-14	2.54117e-14	2.53113e-14	2.59127e-14	2.62125e-14	2.64107e-14	2.32098e-14	2.49141e-14
Np-239	6.16165e-15	6.24172e-15	5.40133e-15	6.31171e-15	6.15163e-15	6.75191e-15	6.63187e-15	5.86148e-15	5.43132e-15	7.51217e-15
Np-240	4.28164e-14	4.34168e-14	4.0214e-14	4.37169e-14	4.31163e-14	4.51183e-14	4.5218e-14	4.40154e-14	3.9514e-14	4.42204e-14
Np-240m	1.31742e-14	1.32756e-14	1.2265e-14	1.3376e-14	1.3174e-14	1.39813e-14	1.38803e-14	1.32714e-14	1.21651e-14	1.35877e-14
Np-241	1.2969e-15	1.3075e-15	1.1531e-15	1.3276e-15	1.2867e-15	1.4198e-15	1.3994e-15	1.2054e-15	1.1331e-15	1.6131e-15
Np-242	1.1748e-14	1.185e-14	1.0831e-14	1.1951e-14	1.1748e-14	1.2361e-14	1.2259e-14	1.1644e-14	1.0931e-14	1.167e-14
Np-242m	3.75474e-14	3.80484e-14	3.53412e-14	3.84486e-14	3.80472e-14	3.96523e-14	3.96516e-14	3.86452e-14	3.47412e-14	3.85572e-14
O-14	1.50093e-13	1.51094e-13	1.45081e-13	1.54095e-13	1.51092e-13	1.60101e-13	1.581e-13	1.47089e-13	1.41081e-13	1.5011e-13
O-15	4.10811e-14	4.14826e-14	3.84708e-14	4.14831e-14	4.06808e-14	4.3689e-14	4.34878e-14	4.14778e-14	3.76709e-14	4.34965e-14
O-19	4.0654e-14	4.1162e-14	3.65e-14	4.0665e-14	4.0454e-14	4.2696e-14	4.219e-14	4.0246e-14	3.73e-14	4.1611e-14
Os-180	3.99e-15	4.06e-15	3.49e-15	4.1e-15	4.01e-15	4.41e-15	4.34e-15	3.85e-15	3.49e-15	4.66e-15
Os-181	5.73011e-14	5.80012e-14	5.2901e-14	5.84012e-14	5.76011e-14	6.07013e-14	6.04012e-14	5.76011e-14	5.2701e-14	5.90014e-14
Os-182	1.6e-14	1.62e-14	1.46e-14	1.62e-14	1.59e-14	1.72e-14	1.71e-14	1.58e-14	1.44e-14	1.78e-14
Os-183	2.34e-14	2.38e-14	2.1e-14	2.38e-14	2.35e-14	2.53e-14	2.51e-14	2.34e-14	2.11e-14	2.6e-14
Os-183m	4.25e-14	4.31e-14	3.95e-14	4.3e-14	4.28e-14	4.44e-14	4.45e-14	4.4e-14	3.93e-14	4.28e-14
Os-185	2.76e-14	2.78e-14	2.56e-14	2.83e-14	2.78e-14	2.97e-14	2.93e-14	2.74e-14	2.53e-14	2.88e-14
Os-186	0	0	0	0	0	0	0	0	0	0
Os-189m	6.01e-22	7.13e-22	3.08e-22	6.54e-22	5.37e-22	8.48e-22	8.16e-22	3.97e-22	3.02e-22	7.12e-22
Os-190m	6.3e-14	6.37e-14	5.81e-14	6.42e-14	6.28e-14	6.74e-14	6.69e-14	6.29e-14	5.77e-14	6.74e-14
Os-191	2.38006e-15	2.43007e-15	2.02004e-15	2.45006e-15	2.39006e-15	2.66008e-15	2.63007e-15	2.20005e-15	2.00004e-15	3.18008e-15
Os-191m	1.42e-16	1.47e-16	1.12e-16	1.47e-16	1.43e-16	1.65e-16	1.61e-16	1.29e-16	1.13e-16	1.99e-16
Os-193	2.4694e-15	2.4999e-15	2.2166e-15	2.51e-15	2.4593e-15	2.6617e-15	2.6413e-15	2.4382e-15	2.2166e-15	2.8041e-15
Os-194	3.63034e-17	3.90039e-17	2.4402e-17	3.90036e-17	3.5103e-17	4.62045e-17	4.44043e-17	3.08025e-17	2.49019e-17	4.97041e-17
Os-196	2.9911e-15	3.0316e-15	2.678e-15	3.0517e-15	3.001e-15	3.2335e-15	3.2031e-15	2.9498e-15	2.688e-15	3.3862e-15
P-30	4.1339e-14	4.1745e-14	3.8704e-14	4.1747e-14	4.0939e-14	4.3967e-14	4.3763e-14	4.1733e-14	3.7904e-14	4.3782e-14
P-32	7.43e-17	7.58e-17	6.49e-17	7.62e-17	7.41e-17	8.17e-17	8.06e-17	7.13e-17	6.5e-17	8.87e-17
P-33	4.81e-19	5.1e-19	3.64e-19	5.04e-19	4.72e-19	5.79e-19	5.62e-19	4.18e-19	3.63e-19	6.46e-19
Pa-227	5.77e-16	5.89e-16	4.93e-16	5.96e-16	5.77e-16	6.52e-16	6.41e-16	5.25e-16	4.85e-16	7.8e-16
Pa-228	5.65e-14	5.72e-14	5.24e-14	5.75e-14	5.68e-14	5.96e-14	5.96e-14	5.75e-14	5.21e-14	5.81e-14
Pa-229	1.9e-15	1.93e-15	1.66e-15	1.96e-15	1.89e-15	2.13e-15	2.1e-15	1.72e-15	1.62e-15	2.55e-15
Pa-230	2.72002e-14	2.76003e-14	2.56002e-14	2.77003e-14	2.75002e-14	2.86003e-14	2.87003e-14	2.82002e-14	2.50002e-14	2.82003e-14
Pa-231	1.25e-15	1.27e-15	1.08e-15	1.28e-15	1.26e-15	1.36e-15	1.34e-15	1.25e-15	1.12e-15	1.41e-15
Pa-232	3.89013e-14	3.95013e-14	3.6801e-14	3.97013e-14	3.94013e-14	4.08015e-14	4.11015e-14	4.05012e-14	3.6001e-14	3.97017e-14
Pa-233	8.02051e-15	8.10054e-15	6.9904e-15	8.22053e-15	8.0705e-15	8.6906e-15	8.56059e-15	7.96045e-15	7.2004e-15	9.16067e-15
Pa-234	6.05061e-14	6.13063e-14	5.65051e-14	6.18063e-14	6.1006e-14	6.39069e-14	6.39067e-14	6.17056e-14	5.58051e-14	6.23077e-14
Pa-234m	7.98e-16	8.1e-16	7.426e-16	8.15e-16	8.05e-16	8.43e-16	8.44e-16	8.15e-16	7.346e-16	8.24e-16
Pa-235	3.66e-17	3.74e-17	3.16e-17	3.75e-17	3.64e-17	4.05e-17	3.99e-17	3.47e-17	3.16e-17	4.45e-17
Pa-236	3.94988e-14	3.9901e-14	3.65872e-14	4.0301e-14	3.93986e-14	4.2008e-14	4.1507e-14	3.89956e-14	3.66872e-14	3.9615e-14
Pa-237	2.54556e-14	2.57567e-14	2.39485e-14	2.5957e-14	2.56554e-14	2.68612e-14	2.68603e-14	2.61533e-14	2.34485e-14	2.59664e-14
Pb-194	4.46002e-14	4.52003e-14	4.06002e-14	4.51003e-14	4.46002e-14	4.73003e-14	4.69003e-14	4.45002e-14	4.10002e-14	4.63003e-14
Pb-195m	6.67217e-14	6.75221e-14	6.16192e-14	6.79222e-14	6.70217e-14	7.09236e-14	7.06233e-14	6.75211e-14	6.12192e-14	7.01251e-14
Pb-196	1.84001e-14	1.87001e-14	1.67001e-14	1.88001e-14	1.84001e-14	1.98001e-14	1.97001e-14	1.83001e-14	1.66001e-14	2.06001e-14
Pb-197	6.52058e-14	6.60059e-14	6.04051e-14	6.6306e-14	6.54058e-14	6.90064e-14	6.86063e-14	6.53057e-14	6.03051e-14	6.64068e-14
Pb-197m	4.68025e-14	4.74025e-14	4.30022e-14	4.77025e-14	4.71025e-14	4.99027e-14	4.96027e-14	4.71024e-14	4.29022e-14	4.97029e-14
Pb-198	1.62e-14	1.64e-14	1.44e-14	1.66e-14	1.63e-14	1.75e-14	1.73e-14	1.61e-14	1.46e-14	1.83e-14
Pb-199	4.35023e-14	4.40023e-14	3.9702e-14	4.41024e-14	4.36023e-14	4.61025e-14	4.57025e-14	4.35022e-14	4.0102e-14	4.47027e-14
Pb-200	6.8e-15	6.92e-15	5.91e-15	6.96e-15	6.82e-15	7.42e-15	7.37e-15	6.5e-15	5.92e-15	8.48e-15
Pb-201	2.99e-14	3.03e-14	2.71e-14	3.05e-14	3.02e-14	3.18e-14	3.17e-14	3.03e-14	2.73e-14	3.19e-14
Pb-201m	1.46e-14	1.47e-14	1.35e-14	1.5e-14	1.46e-14	1.57e-14	1.55e-14	1.44e-14	1.34e-14	1.53e-14
Pb-202	3.44e-23	9.46e-23	7.95e-34	8.47e-24	8.18e-34	3.07e-23	2.05e-23	7.98e-34	9.63e-25	5.77e-24
Pb-202m	8.26e-14	8.38e-14	7.76e-14	8.43e-14	8.34e-14	8.71e-14	8.73e-14	8.52e-14	7.63e-14	8.47e-14
Pb-203	1.12e-14	1.14e-14	9.67e-15	1.15e-14	1.13e-14	1.22e-14	1.2e-14	1.11e-14	1e-14	1.31e-14
Pb-204m	8.64e-14	8.77e-14	8.15e-14	8.83e-14	8.76e-14	9.07e-14	9.12e-14	9.03e-14	8e-14	8.8e-14
Pb-205	3.59e-23	9.87e-23	8.3e-34	8.83e-24	8.53e-34	3.2e-23	2.14e-23	8.32e-34	1e-24	6.02e-24
Pb-209	5.49e-18	5.67e-18	4.55e-18	5.68e-18	5.44e-18	6.25e-18	6.13e-18	5.02e-18	4.54e-18	7.09e-18
Pb-210	3.35002e-17	3.56003e-17	2.32001e-17	3.59002e-17	3.31002e-17	4.20003e-17	4.02003e-17	2.84002e-17	2.39001e-17	4.66003e-17
Pb-211	2.6635e-15	2.7042e-15	2.4789e-15	2.7244e-15	2.6833e-15	2.8371e-15	2.8265e-15	2.7117e-15	2.4489e-15	2.7808e-15
Pb-212	5.16129e-15	5.23134e-15	4.48103e-15	5.27134e-15	5.14127e-15	5.6015e-15	5.51147e-15	5.00115e-15	4.58102e-15	6.1117e-15
Pb-214	9.64717e-15	9.75738e-15	8.50599e-15	9.8574e-15	9.69711e-15	1.04081e-14	1.0308e-14	9.6666e-15	8.72598e-15	1.07092e-14
Pd-100	2.86e-15	2.93e-15	2.41e-15	2.95e-15	2.85e-15	3.21e-15	3.18e-15	2.63e-15	2.39e-15	3.89e-15
Pd-101	1.33007e-14	1.34007e-14	1.21006e-14	1.35008e-14	1.33007e-14	1.41008e-14	1.40008e-14	1.34007e-14	1.22006e-14	1.39009e-14
Pd-103	1.33e-17	1.94e-17	6.43e-18	1.22e-17	8.37e-18	1.94e-17	1.61e-17	7.24e-18	5.64e-18	1.05e-17
Pd-107	2.33e-23	3.92e-23	7.13e-24	1.99e-23	1.19e-23	3.57e-23	2.88e-23	8.45e-24	5.41e-24	1.63e-23
Pd-109	1.536e-16	1.611e-16	1.297e-16	1.582e-16	1.505e-16	1.759e-16	1.716e-16	1.394e-16	1.267e-16	1.935e-16
Pd-109m	3.87e-15	3.94e-15	3.45e-15	3.92e-15	3.82e-15	4.17e-15	4.11e-15	3.68e-15	3.44e-15	4.63e-15
Pd-111	2.116e-15	2.138e-15	1.932e-15	2.139e-15	2.116e-15	2.247e-15	2.225e-15	2.122e-15	1.942e-15	2.176e-15
Pd-112	1.667e-18	2.817e-18	4.15e-19	1.299e-18	5.334e-19	2.372e-18	1.864e-18	4.714e-19	5.28e-19	1.209e-18
Pd-114	9.981e-16	1.011e-15	8.812e-16	1.0162e-15	9.939e-16	1.0787e-15	1.068e-15	9.669e-16	8.902e-16	1.1735e-15
Pd-96	5.8818e-14	5.95183e-14	5.48156e-14	5.99184e-14	5.90179e-14	6.25198e-14	6.22196e-14	5.92171e-14	5.42156e-14	6.10218e-14
Pd-97	1.02151e-13	1.03153e-13	9.5634e-14	1.03154e-13	1.0215e-13	1.08163e-13	1.07162e-13	1.02147e-13	9.4834e-14	1.04171e-13
Pd-98	1.57006e-14	1.59006e-14	1.45005e-14	1.60006e-14	1.57006e-14	1.68007e-14	1.67007e-14	1.55006e-14	1.43005e-14	1.70008e-14
Pd-99	5.30593e-14	5.35603e-14	4.93522e-14	5.38607e-14	5.29591e-14	5.63648e-14	5.5964e-14	5.28573e-14	4.88522e-14	5.52694e-14
Pm-136	1.11904e-13	1.12917e-13	1.03823e-13	1.13922e-13	1.11906e-13	1.18969e-13	1.1796e-13	1.12893e-13	1.02822e-13	1.15978e-13
Pm-137m	7.127e-14	7.2074e-14	6.5743e-14	7.2276e-14	7.097e-14	7.5892e-14	7.5389e-14	7.1666e-14	6.5143e-14	7.5701e-14
Pm-139	3.8058e-14	3.8462e-14	3.5532e-14	3.8564e-14	3.7858e-14	4.0579e-14	4.0276e-14	3.8354e-14	3.4932e-14	4.009e-14
Pm-140	4.3232e-14	4.3643e-14	4.0456e-14	4.3748e-14	4.2933e-14	4.5992e-14	4.5684e-14	4.3622e-14	3.9655e-14	4.5503e-14
Pm-140m	1.26226e-13	1.28229e-13	1.18202e-13	1.28231e-13	1.27226e-13	1.33244e-13	1.33242e-13	1.29221e-13	1.16202e-13	1.29254e-13
Pm-141	3.0012e-14	3.0314e-14	2.79e-14	3.0315e-14	2.9812e-14	3.1822e-14	3.1621e-14	3.021e-14	2.76e-14	3.1229e-14
Pm-142	3.4774e-14	3.518e-14	3.2536e-14	3.5182e-14	3.4474e-14	3.7003e-14	3.6799e-14	3.5068e-14	3.1937e-14	3.6716e-14
Pm-143	1.22e-14	1.23e-14	1.13e-14	1.26e-14	1.23e-14	1.31e-14	1.3e-14	1.2e-14	1.12e-14	1.25e-14
Pm-144	6.29e-14	6.35e-14	5.86e-14	6.46e-14	6.31e-14	6.76e-14	6.69e-14	6.23e-14	5.79e-14	6.52e-14
Pm-145	3.81e-16	4.17e-16	2.45e-16	4.1e-16	3.61e-16	4.93e-16	4.76e-16	3.13e-16	2.46e-16	5.07e-16
Pm-146	3.00031e-14	3.04032e-14	2.79026e-14	3.07032e-14	3.01031e-14	3.21035e-14	3.19035e-14	3.00029e-14	2.76026e-14	3.1304e-14
Pm-147	4.22e-19	4.44e-19	3.29e-19	4.41e-19	4.14e-19	5e-19	4.87e-19	3.69e-19	3.27e-19	5.59e-19
Pm-148	2.4802e-14	2.5104e-14	2.25902e-14	2.5005e-14	2.4802e-14	2.6111e-14	2.591e-14	2.4999e-14	2.28902e-14	2.4919e-14
Pm-148m	8.15033e-14	8.22034e-14	7.62027e-14	8.33034e-14	8.18032e-14	8.67037e-14	8.63037e-14	8.2203e-14	7.51027e-14	8.44042e-14
Pm-149	4.834e-16	4.879e-16	4.254e-16	4.96e-16	4.863e-16	5.197e-16	5.134e-16	4.861e-16	4.374e-16	5.324e-16
Pm-150	6.3324e-14	6.4027e-14	5.811e-14	6.4227e-14	6.3524e-14	6.6836e-14	6.6334e-14	6.3821e-14	5.861e-14	6.3944e-14
Pm-151	1.26127e-14	1.2713e-14	1.13107e-14	1.28131e-14	1.26126e-14	1.35142e-14	1.3414e-14	1.25118e-14	1.14107e-14	1.38159e-14
Pm-152	1.2409e-14	1.2514e-14	1.1577e-14	1.2616e-14	1.2509e-14	1.3134e-14	1.3031e-14	1.2503e-14	1.1477e-14	1.2648e-14
Pm-152m	6.3628e-14	6.443e-14	5.8114e-14	6.4431e-14	6.3828e-14	6.714e-14	6.6738e-14	6.4225e-14	5.8614e-14	6.5448e-14
Pm-153	2.4818e-15	2.5231e-15	2.1727e-15	2.5435e-15	2.4615e-15	2.7288e-15	2.6978e-15	2.3289e-15	2.1528e-15	3.0654e-15
Pm-154	8.0328e-14	8.123e-14	7.5814e-14	8.2031e-14	8.0728e-14	8.494e-14	8.4338e-14	7.9925e-14	7.5114e-14	7.9448e-14
Pm-154m	7.7036e-14	7.7938e-14	7.002e-14	7.7739e-14	7.6835e-14	8.1248e-14	8.0446e-14	7.6532e-14	7.102e-14	7.7957e-14
Po-203	6.89103e-14	6.99105e-14	6.44091e-14	7.01105e-14	6.94103e-14	7.25112e-14	7.25111e-14	7.051e-14	6.38091e-14	7.0112e-14
Po-204	4.64e-14	4.71e-14	4.31e-14	4.75e-14	4.69e-14	4.91e-14	4.92e-14	4.76e-14	4.26e-14	4.89e-14
Po-205	6.68016e-14	6.77016e-14	6.24014e-14	6.81016e-14	6.74016e-14	7.03017e-14	7.03017e-14	6.83015e-14	6.18014e-14	6.78019e-14
Po-206	4.82e-14	4.89e-14	4.48e-14	4.92e-14	4.86e-14	5.09e-14	5.1e-14	4.96e-14	4.43e-14	5.03e-14
Po-207	5.35001e-14	5.43001e-14	5.02001e-14	5.46001e-14	5.41001e-14	5.62002e-14	5.65002e-14	5.53001e-14	4.94001e-14	5.46002e-14
Po-208	8.38e-19	8.47e-19	7.71e-19	8.58e-19	8.42e-19	8.95e-19	8.9e-19	8.45e-19	7.66e-19	8.95e-19
Po-209	2.48e-16	2.52e-16	2.29e-16	2.54e-16	2.51e-16	2.62e-16	2.63e-16	2.55e-16	2.27e-16	2.62e-16
Po-210	4.07e-19	4.12e-19	3.83e-19	4.18e-19	4.12e-19	4.31e-19	4.3e-19	4.15e-19	3.77e-19	4.13e-19
Po-211	3.4e-16	3.45e-16	3.22e-16	3.48e-16	3.43e-16	3.59e-16	3.6e-16	3.51e-16	3.15e-16	3.48e-16
Po-212	0	0	0	0	0	0	0	0	0	0
Po-212m	3.72e-15	3.75e-15	3.73e-15	3.8e-15	3.87e-15	3.95e-15	3.9e-15	3.65e-15	3.55e-15	3.68e-15
Po-213	1.56e-18	1.58e-18	1.47e-18	1.61e-18	1.58e-18	1.66e-18	1.65e-18	1.58e-18	1.45e-18	1.59e-18
Po-214	3.47e-18	3.52e-18	3.27e-18	3.57e-18	3.52e-18	3.68e-18	3.67e-18	3.54e-18	3.21e-18	3.53e-18
Po-215	6.99e-18	7.11e-18	6.44e-18	7.06e-18	6.95e-18	7.47e-18	7.43e-18	7.04e-18	6.41e-18	7.5e-18
Po-216	6.41e-19	6.49e-19	6.03e-19	6.58e-19	6.49e-19	6.79e-19	6.77e-19	6.54e-19	5.93e-19	6.51e-19
Po-218	8.83e-23	9.36e-23	6.7e-23	9.24e-23	8.65e-23	1.06e-22	1.03e-22	7.67e-23	6.67e-23	1.18e-22
Pr-134	1.30259e-13	1.31263e-13	1.21232e-13	1.32264e-13	1.30259e-13	1.3828e-13	1.37277e-13	1.31254e-13	1.20232e-13	1.3529e-13
Pr-134m	9.791e-14	9.8917e-14	9.1461e-14	9.942e-14	9.761e-14	1.03548e-13	1.03543e-13	9.7802e-14	9.0561e-14	1.00559e-13
Pr-135	3.45925e-14	3.4994e-14	3.1882e-14	3.50945e-14	3.43923e-14	3.6901e-14	3.65995e-14	3.45899e-14	3.1582e-14	3.6607e-14
Pr-136	9.0259e-14	9.1161e-14	8.5042e-14	9.1562e-14	9.0359e-14	9.5672e-14	9.517e-14	9.0555e-14	8.3542e-14	9.278e-14
Pr-137	1.44205e-14	1.46209e-14	1.34179e-14	1.4621e-14	1.43204e-14	1.54225e-14	1.53222e-14	1.45196e-14	1.32179e-14	1.51244e-14
Pr-138	3.2894e-14	3.3198e-14	3.0763e-14	3.33e-14	3.2593e-14	3.5017e-14	3.4814e-14	3.3188e-14	3.0163e-14	3.4729e-14
Pr-138m	1.03018e-13	1.04018e-13	9.61154e-14	1.05018e-13	1.04018e-13	1.08019e-13	1.09019e-13	1.06017e-13	9.51154e-14	1.05021e-13
Pr-139	4.50276e-15	4.57282e-15	4.09236e-15	4.55283e-15	4.44275e-15	4.84307e-15	4.80302e-15	4.4626e-15	4.05237e-15	4.75341e-15
Pr-140	2.15892e-14	2.18907e-14	2.0179e-14	2.18912e-14	2.1389e-14	2.29971e-14	2.2896e-14	2.17866e-14	1.9779e-14	2.2903e-14
Pr-142	2.715e-15	2.737e-15	2.411e-15	2.708e-15	2.685e-15	2.846e-15	2.804e-15	2.661e-15	2.501e-15	2.684e-15
Pr-142m	0	0	0	0	0	0	0	0	0	0
Pr-143	1.49004e-17	1.53004e-17	1.26003e-17	1.53004e-17	1.48004e-17	1.67004e-17	1.64004e-17	1.39004e-17	1.26003e-17	1.87004e-17
Pr-144	1.54e-15	1.554e-15	1.443e-15	1.575e-15	1.549e-15	1.65e-15	1.628e-15	1.504e-15	1.433e-15	1.564e-15
Pr-144m	1.88014e-16	2.02014e-16	1.36012e-16	2.00014e-16	1.80014e-16	2.32015e-16	2.25015e-16	1.63013e-16	1.37012e-16	2.24017e-16
Pr-145	8.459e-16	8.564e-16	7.866e-16	8.648e-16	8.537e-16	8.972e-16	8.951e-16	8.58e-16	7.777e-16	8.71e-16
Pr-146	4.4257e-14	4.4762e-14	4.0921e-14	4.4664e-14	4.4357e-14	4.6785e-14	4.6281e-14	4.3951e-14	4.1121e-14	4.4496e-14
Pr-147	1.9121e-14	1.9323e-14	1.7407e-14	1.9424e-14	1.9121e-14	2.0432e-14	2.023e-14	1.9017e-14	1.7407e-14	2.0041e-14
Pr-148	4.312e-14	4.3527e-14	3.9769e-14	4.383e-14	4.342e-14	4.5559e-14	4.5254e-14	4.3212e-14	3.9969e-14	4.3773e-14
Pr-148m	3.8192e-14	3.8599e-14	3.4643e-14	3.9002e-14	3.8392e-14	4.083e-14	4.0425e-14	3.8184e-14	3.5043e-14	4.0345e-14
Pt-184	2.63e-14	2.67e-14	2.37e-14	2.69e-14	2.63e-14	2.85e-14	2.82e-14	2.57e-14	2.36e-14	2.99e-14
Pt-186	2.67e-14	2.7e-14	2.46e-14	2.75e-14	2.69e-14	2.89e-14	2.85e-14	2.62e-14	2.44e-14	2.83e-14
Pt-187	2.36055e-14	2.39056e-14	2.14048e-14	2.40056e-14	2.37055e-14	2.5206e-14	2.51059e-14	2.35053e-14	2.13048e-14	2.56065e-14
Pt-188	6.78e-15	6.91e-15	5.93e-15	6.9e-15	6.76e-15	7.42e-15	7.33e-15	6.51e-15	5.93e-15	8.22e-15
Pt-189	1.82001e-14	1.84001e-14	1.65001e-14	1.86001e-14	1.83001e-14	1.96001e-14	1.94001e-14	1.80001e-14	1.65001e-14	2.00001e-14
Pt-190	0	0	0	0	0	0	0	0	0	0
Pt-191	1.02e-14	1.03e-14	9.06e-15	1.04e-14	1.02e-14	1.11e-14	1.1e-14	9.97e-15	9.01e-15	1.18e-14
Pt-193	0	0	0	0	0	0	0	0	0	0
Pt-193m	2.67e-16	2.76e-16	2.16e-16	2.76e-16	2.71e-16	3.05e-16	3.02e-16	2.44e-16	2.16e-16	3.75e-16
Pt-195m	1.92e-15	1.97e-15	1.59e-15	1.98e-15	1.94e-15	2.18e-15	2.15e-15	1.75e-15	1.57e-15	2.65e-15
Pt-197	7.3041e-16	7.4558e-16	6.2449e-16	7.4959e-16	7.3036e-16	8.0816e-16	8.0104e-16	6.8295e-16	6.2247e-16	9.5999e-16
Pt-197m	2.64023e-15	2.68024e-15	2.2602e-15	2.70024e-15	2.66023e-15	2.90027e-15	2.86026e-15	2.58022e-15	2.3102e-15	3.1703e-15
Pt-199	7.9767e-15	8.0576e-15	7.3705e-15	8.1078e-15	7.9565e-15	8.5114e-15	8.4507e-15	8.0045e-15	7.2906e-15	8.5162e-15
Pt-200	1.86387e-15	1.904e-15	1.60319e-15	1.914e-15	1.87383e-15	2.05442e-15	2.03434e-15	1.77352e-15	1.61318e-15	2.35503e-15
Pt-202	7e-17	7.13e-17	6.11e-17	7.17e-17	6.97e-17	7.69e-17	7.58e-17	6.71e-17	6.12e-17	8.33e-17
Pu-232	1.89e-15	1.92e-15	1.67e-15	1.95e-15	1.89e-15	2.12e-15	2.08e-15	1.71e-15	1.62e-15	2.5e-15
Pu-234	2.04e-15	2.08e-15	1.8e-15	2.11e-15	2.04e-15	2.29e-15	2.25e-15	1.85e-15	1.75e-15	2.71e-15
Pu-235	2.87e-15	2.91e-15	2.55e-15	2.95e-15	2.86e-15	3.19e-15	3.14e-15	2.64e-15	2.48e-15	3.68e-15
Pu-236	1.4e-18	1.67e-18	9.68001e-19	1.38e-18	1.21e-18	1.72e-18	1.59e-18	1.07e-18	9.66001e-19	1.65e-18
Pu-237	1.46e-15	1.48e-15	1.28e-15	1.5e-15	1.45e-15	1.63e-15	1.6e-15	1.32e-15	1.25e-15	1.93e-15
Pu-238	7.87002e-19	1.02e-18	4.76002e-19	7.46002e-19	6.04002e-19	1e-18	8.97002e-19	5.35002e-19	4.72002e-19	8.63002e-19
Pu-239	2.33e-18	2.46e-18	1.95e-18	2.36e-18	2.26e-18	2.63e-18	2.55e-18	2.14e-18	1.95e-18	2.78e-18
Pu-240	8.43085e-19	1.06009e-18	5.27076e-19	8.10086e-19	6.72085e-19	1.07009e-18	9.61091e-19	5.92083e-19	5.25076e-19	9.47095e-19
Pu-241	5.03e-20	5.11001e-20	4.43e-20	5.17e-20	5.01e-20	5.59e-20	5.51e-20	4.6e-20	4.33e-20	6.61e-20
Pu-242	4.0317e-18	4.2519e-18	3.6105e-18	4.052e-18	3.9417e-18	4.4027e-18	4.2825e-18	3.8115e-18	3.5605e-18	4.0931e-18
Pu-243	7.2848e-16	7.4161e-16	6.2486e-16	7.5361e-16	7.2645e-16	8.1299e-16	8.0491e-16	6.8116e-16	6.2085e-16	9.6554e-16
Pu-244	8.8247e-16	8.9053e-16	8.3812e-16	8.9454e-16	8.9547e-16	9.3174e-16	9.2371e-16	8.7642e-16	8.2612e-16	8.8586e-16
Pu-245	1.61094e-14	1.63097e-14	1.48079e-14	1.64097e-14	1.62093e-14	1.71105e-14	1.71104e-14	1.63087e-14	1.47079e-14	1.71118e-14
Pu-246	4.52013e-15	4.60014e-15	3.97009e-15	4.62013e-15	4.49012e-15	4.97016e-15	4.89015e-15	4.24011e-15	3.95009e-15	5.58017e-15
Ra-219	6.45e-15	6.51e-15	5.62e-15	6.61e-15	6.49e-15	6.96e-15	6.86e-15	6.46e-15	5.82e-15	7.22e-15
Ra-220	1.86e-16	1.89e-16	1.72e-16	1.88e-16	1.84e-16	1.98e-16	1.97e-16	1.87e-16	1.71e-16	1.98e-16
Ra-221	1.21e-15	1.23e-15	1.07e-15	1.24e-15	1.21e-15	1.32e-15	1.31e-15	1.15e-15	1.06e-15	1.54e-15
Ra-222	3.56e-16	3.59e-16	3.1e-16	3.65e-16	3.59e-16	3.83e-16	3.78e-16	3.6e-16	3.23e-16	3.94e-16
Ra-223	4.88e-15	4.94e-15	4.25e-15	5.01e-15	4.89e-15	5.32e-15	5.25e-15	4.75e-15	4.32e-15	5.86e-15
Ra-224	3.87e-16	3.92e-16	3.39e-16	3.95e-16	3.86e-16	4.19e-16	4.11e-16	3.78e-16	3.48e-16	4.47e-16
Ra-225	1.52875e-16	1.67918e-16	9.7285e-17	1.65912e-16	1.43861e-16	2.0003e-16	1.9201e-16	1.27772e-16	9.8481e-17	2.0517e-16
Ra-226	2.63e-16	2.67e-16	2.34e-16	2.66e-16	2.59e-16	2.84e-16	2.8e-16	2.49e-16	2.33e-16	3.18e-16
Ra-227	5.394e-15	5.4646e-15	4.8206e-15	5.5046e-15	5.4039e-15	5.8167e-15	5.7463e-15	5.3826e-15	4.8806e-15	5.9596e-15
Ra-228	1.14028e-19	2.68042e-19	5.8902e-21	4.81255e-20	1.04173e-20	1.28042e-19	9.16355e-20	7.2824e-21	9.22809e-21	3.59225e-20
Ra-230	2.79495e-15	2.84511e-15	2.51411e-15	2.84511e-15	2.78491e-15	3.03563e-15	3.00552e-15	2.72453e-15	2.5041e-15	3.26638e-15
Rb-77	6.2907e-14	6.3614e-14	5.8657e-14	6.3717e-14	6.2707e-14	6.6846e-14	6.6541e-14	6.3399e-14	5.7757e-14	6.6261e-14
Rb-78	1.87383e-13	1.88389e-13	1.83346e-13	1.88391e-13	1.92384e-13	1.97412e-13	1.95408e-13	1.84377e-13	1.77346e-13	1.87422e-13
Rb-78m	1.37467e-13	1.39473e-13	1.29421e-13	1.39476e-13	1.37467e-13	1.46502e-13	1.44497e-13	1.3746e-13	1.27421e-13	1.40514e-13
Rb-79	5.8109e-14	5.871e-14	5.40957e-14	5.9011e-14	5.7808e-14	6.2019e-14	6.1617e-14	5.8205e-14	5.32958e-14	6.1827e-14
Rb-80	4.8641e-14	4.9051e-14	4.547e-14	4.9255e-14	4.8241e-14	5.1796e-14	5.1488e-14	4.8931e-14	4.467e-14	5.131e-14
Rb-81	2.02068e-14	2.0507e-14	1.89058e-14	2.0507e-14	2.01068e-14	2.15076e-14	2.14075e-14	2.05064e-14	1.86059e-14	2.14085e-14
Rb-81m	9.44415e-16	9.56424e-16	8.67357e-16	9.60426e-16	9.40413e-16	1.01046e-15	1.00045e-15	9.39393e-16	8.58358e-16	1.02051e-15
Rb-82	4.5044e-14	4.5449e-14	4.2208e-14	4.5551e-14	4.4744e-14	4.7872e-14	4.7668e-14	4.5438e-14	4.1308e-14	4.7486e-14
Rb-82m	1.23006e-13	1.24006e-13	1.14005e-13	1.25006e-13	1.23006e-13	1.30007e-13	1.29006e-13	1.24006e-13	1.13005e-13	1.25007e-13
Rb-83	1.95e-14	1.96e-14	1.83e-14	1.97e-14	1.93e-14	2.07e-14	2.06e-14	1.96e-14	1.79e-14	2.06e-14
Rb-84	3.77137e-14	3.8214e-14	3.56119e-14	3.84141e-14	3.79137e-14	3.96151e-14	3.98149e-14	3.89131e-14	3.48119e-14	3.85165e-14
Rb-84m	1.47e-14	1.49e-14	1.32e-14	1.49e-14	1.46e-14	1.58e-14	1.56e-14	1.46e-14	1.33e-14	1.63e-14
Rb-86	4.0956e-15	4.157e-15	3.8362e-15	4.1574e-15	4.1353e-15	4.2629e-15	4.2918e-15	4.2826e-15	3.8062e-15	4.0897e-15
Rb-86m	2.21e-14	2.22e-14	2.07e-14	2.24e-14	2.2e-14	2.35e-14	2.34e-14	2.21e-14	2.03e-14	2.32e-14
Rb-87	1.23e-18	1.29e-18	9.62e-19	1.28e-18	1.21e-18	1.45e-18	1.41e-18	1.08e-18	9.56e-19	1.64e-18
Rb-88	2.9873e-14	3.0185e-14	2.8095e-14	3.049e-14	2.9975e-14	3.1636e-14	3.1327e-14	2.9462e-14	2.7993e-14	2.9444e-14
Rb-89	1.00205e-13	1.02208e-13	9.5783e-14	1.02209e-13	1.02205e-13	1.05222e-13	1.05219e-13	1.02201e-13	9.4283e-14	9.963e-14
Rb-90	9.8463e-14	9.8976e-14	9.8082e-14	9.8881e-14	1.02967e-13	1.0303e-13	1.0202e-13	9.6851e-14	9.4479e-14	9.723e-14
Rb-90m	1.49439e-13	1.50445e-13	1.46397e-13	1.51448e-13	1.5444e-13	1.57472e-13	1.56468e-13	1.48432e-13	1.41397e-13	1.48482e-13
Re-178	7.443e-14	7.5132e-14	7.1417e-14	7.5333e-14	7.603e-14	7.8641e-14	7.7939e-14	7.4128e-14	6.9617e-14	7.6046e-14
Re-179	4.41003e-14	4.47003e-14	3.99003e-14	4.47003e-14	4.40003e-14	4.70003e-14	4.65003e-14	4.38003e-14	4.04003e-14	4.62004e-14
Re-180	4.96121e-14	5.03124e-14	4.66107e-14	5.06124e-14	5.01121e-14	5.22133e-14	5.24131e-14	5.13117e-14	4.57107e-14	5.08142e-14
Re-181	3.14e-14	3.18e-14	2.86e-14	3.2e-14	3.16e-14	3.36e-14	3.34e-14	3.17e-14	2.86e-14	3.36e-14
Re-182	7.3e-14	7.4e-14	6.6e-14	7.38e-14	7.31e-14	7.71e-14	7.66e-14	7.36e-14	6.67e-14	7.63e-14
Re-182m	5.11014e-14	5.18014e-14	4.69012e-14	5.17014e-14	5.12014e-14	5.37015e-14	5.36015e-14	5.18014e-14	4.70012e-14	5.19017e-14
Re-183	4.51e-15	4.62e-15	3.78e-15	4.64e-15	4.51e-15	5.07e-15	4.98e-15	4.23e-15	3.81e-15	5.81e-15
Re-184	3.63e-14	3.68e-14	3.41e-14	3.72e-14	3.68e-14	3.84e-14	3.85e-14	3.74e-14	3.34e-14	3.74e-14
Re-184m	1.45e-14	1.47e-14	1.32e-14	1.48e-14	1.46e-14	1.55e-14	1.54e-14	1.46e-14	1.31e-14	1.58e-14
Re-186	6.642e-16	6.766e-16	5.746e-16	6.827e-16	6.641e-16	7.342e-16	7.269e-16	6.221e-16	5.696e-16	8.574e-16
Re-186m	3.28e-16	3.4e-16	2.52e-16	3.43e-16	3.26e-16	3.93e-16	3.79e-16	2.95e-16	2.55e-16	4.55e-16
Re-187	0	0	0	0	0	0	0	0	0	0
Re-188	2.4476e-15	2.4793e-15	2.2258e-15	2.4999e-15	2.4473e-15	2.617e-15	2.605e-15	2.4141e-15	2.2158e-15	2.735e-15
Re-188m	1.79e-15	1.84e-15	1.46e-15	1.85e-15	1.79e-15	2.07e-15	2.02e-15	1.63e-15	1.45e-15	2.46e-15
Re-189	2.0447e-15	2.0751e-15	1.8224e-15	2.0851e-15	2.0346e-15	2.2064e-15	2.1762e-15	1.9837e-15	1.8324e-15	2.3784e-15
Re-190	5.39654e-14	5.45667e-14	4.98571e-14	5.49671e-14	5.40652e-14	5.75719e-14	5.7171e-14	5.40627e-14	4.94572e-14	5.71781e-14
Re-190m	3.67406e-14	3.71413e-14	3.38356e-14	3.74416e-14	3.67405e-14	3.93445e-14	3.90439e-14	3.67391e-14	3.36356e-14	3.92479e-14
Rh-100	1.21007e-13	1.22007e-13	1.15006e-13	1.23007e-13	1.22007e-13	1.28007e-13	1.27007e-13	1.20007e-13	1.13006e-13	1.21008e-13
Rh-100m	1.77024e-15	1.80024e-15	1.60021e-15	1.80025e-15	1.76024e-15	1.90026e-15	1.88026e-15	1.73023e-15	1.60021e-15	1.86029e-15
Rh-101	9.93e-15	1.01e-14	8.81e-15	1.01e-14	9.86e-15	1.08e-14	1.06e-14	9.48e-15	8.81e-15	1.19e-14
Rh-101m	1.07e-14	1.07e-14	9.27e-15	1.09e-14	1.07e-14	1.15e-14	1.13e-14	1.07e-14	9.65e-15	1.18e-14
Rh-102	2.01112e-14	2.04115e-14	1.88096e-14	2.04115e-14	2.00111e-14	2.14124e-14	2.13122e-14	2.03106e-14	1.85096e-14	2.11138e-14
Rh-102m	8.87e-14	8.97e-14	8.28e-14	9.04e-14	8.91e-14	9.4e-14	9.37e-14	8.98e-14	8.19e-14	9.09e-14
Rh-103m	1.3e-18	1.98e-18	4.96e-19	1.2e-18	7.6e-19	2.03e-18	1.66e-18	5.99e-19	4.09e-19	1.08e-18
Rh-104	6.62e-16	6.69e-16	6.11e-16	6.74e-16	6.6e-16	7.09e-16	7.04e-16	6.6e-16	6.03e-16	7.1e-16
Rh-104m	6.76021e-16	7.08021e-16	5.13018e-16	7.10021e-16	6.72021e-16	8.13023e-16	7.82023e-16	5.9102e-16	5.22018e-16	9.22026e-16
Rh-105	3.00333e-15	3.02345e-15	2.60274e-15	3.07345e-15	3.0233e-15	3.23382e-15	3.18374e-15	3.03302e-15	2.72272e-15	3.31434e-15
Rh-106	8.788e-15	8.873e-15	8.212e-15	8.925e-15	8.757e-15	9.346e-15	9.292e-15	8.841e-15	8.082e-15	9.16e-15
Rh-106m	1.20019e-13	1.2202e-13	1.11016e-13	1.2202e-13	1.20019e-13	1.27021e-13	1.26021e-13	1.21018e-13	1.11016e-13	1.22024e-13
Rh-107	1.22299e-14	1.23306e-14	1.07257e-14	1.25307e-14	1.23297e-14	1.31332e-14	1.29327e-14	1.23282e-14	1.11257e-14	1.34367e-14
Rh-108	1.329e-14	1.3498e-14	1.2332e-14	1.3501e-14	1.329e-14	1.4234e-14	1.4128e-14	1.3381e-14	1.2232e-14	1.4149e-14
Rh-109	1.1639e-14	1.1741e-14	1.0223e-14	1.1842e-14	1.1639e-14	1.2551e-14	1.235e-14	1.1635e-14	1.0523e-14	1.2961e-14
Rh-94	1.636e-13	1.6462e-13	1.5047e-13	1.6463e-13	1.6361e-13	1.7171e-13	1.707e-13	1.6358e-13	1.5146e-13	1.6471e-13
Rh-95	1.10186e-13	1.11189e-13	1.04166e-13	1.1119e-13	1.11186e-13	1.16202e-13	1.152e-13	1.12182e-13	1.02166e-13	1.11212e-13
Rh-95m	3.91395e-14	3.93401e-14	3.78355e-14	3.94403e-14	3.99395e-14	4.13425e-14	4.09421e-14	3.88388e-14	3.66355e-14	4.00438e-14
Rh-96	1.65127e-13	1.67129e-13	1.54113e-13	1.6813e-13	1.66127e-13	1.75138e-13	1.74136e-13	1.65124e-13	1.53113e-13	1.68146e-13
Rh-96m	5.4847e-14	5.5449e-14	5.1532e-14	5.585e-14	5.5047e-14	5.8058e-14	5.7757e-14	5.5144e-14	5.0932e-14	5.5563e-14
Rh-97	5.9669e-14	6.03703e-14	5.57607e-14	6.04707e-14	5.95688e-14	6.32755e-14	6.29745e-14	6.00666e-14	5.49608e-14	6.1981e-14
Rh-97m	9.79289e-14	9.89294e-14	9.31256e-14	9.97295e-14	9.88288e-14	1.04031e-13	1.03031e-13	9.6528e-14	9.17256e-14	9.81334e-14
Rh-98	7.4927e-14	7.5532e-14	6.9992e-14	7.6133e-14	7.4626e-14	7.9853e-14	7.9149e-14	7.472e-14	6.8993e-14	7.7667e-14
Rh-99	2.17006e-14	2.19006e-14	1.99005e-14	2.20006e-14	2.16006e-14	2.31007e-14	2.30007e-14	2.18006e-14	1.98005e-14	2.32008e-14
Rh-99m	2.61012e-14	2.63012e-14	2.3701e-14	2.65012e-14	2.61011e-14	2.77013e-14	2.75013e-14	2.63011e-14	2.3901e-14	2.73015e-14
Rn-207	3.96357e-14	4.00363e-14	3.65318e-14	4.04365e-14	3.98356e-14	4.23387e-14	4.20383e-14	3.98349e-14	3.63318e-14	4.17406e-14
Rn-209	4.96093e-14	5.01095e-14	4.61082e-14	5.05095e-14	4.99093e-14	5.27101e-14	5.241e-14	4.9509e-14	4.57082e-14	5.14108e-14
Rn-210	2.44e-15	2.47e-15	2.26e-15	2.49e-15	2.45e-15	2.59e-15	2.58e-15	2.46e-15	2.24e-15	2.57e-15
Rn-211	7.87e-14	7.96e-14	7.26e-14	7.99e-14	7.9e-14	8.31e-14	8.26e-14	7.94e-14	7.26e-14	8e-14
Rn-212	1.39e-17	1.4e-17	1.3e-17	1.43e-17	1.4e-17	1.5e-17	1.48e-17	1.37e-17	1.28e-17	1.43e-17
Rn-215	0	0	0	0	0	0	0	0	0	0
Rn-216	0	0	0	0	0	0	0	0	0	0
Rn-217	0	0	0	0	0	0	0	0	0	0
Rn-218	3.08e-17	3.11e-17	2.88e-17	3.16e-17	3.08e-17	3.3e-17	3.27e-17	3.06e-17	2.84e-17	3.2e-17
Rn-219	2.26e-15	2.28e-15	2e-15	2.3e-15	2.26e-15	2.43e-15	2.4e-15	2.26e-15	2.04e-15	2.51e-15
Rn-220	2.54e-17	2.55e-17	2.38e-17	2.58e-17	2.52e-17	2.7e-17	2.69e-17	2.55e-17	2.33e-17	2.67e-17
Rn-222	1.56e-17	1.57e-17	1.46e-17	1.57e-17	1.54e-17	1.66e-17	1.65e-17	1.57e-17	1.43e-17	1.65e-17
Rn-223	1.3751e-14	1.3852e-14	1.26444e-14	1.39522e-14	1.37508e-14	1.46561e-14	1.45553e-14	1.37487e-14	1.25444e-14	1.44611e-14
Ru-103	1.98004e-14	2.01004e-14	1.85003e-14	2.01004e-14	1.97004e-14	2.12005e-14	2.10004e-14	2.00003e-14	1.83003e-14	2.10005e-14
Ru-105	3.04268e-14	3.07275e-14	2.8223e-14	3.12276e-14	3.06267e-14	3.26298e-14	3.23293e-14	3.03253e-14	2.80231e-14	3.1633e-14
Ru-106	5.67e-23	8.71e-23	2.12e-23	5.28e-23	3.6e-23	8.68e-23	7.34e-23	2.57e-23	1.68e-23	4.68e-23
Ru-107	1.4702e-14	1.4905e-14	1.3579e-14	1.4906e-14	1.4701e-14	1.5519e-14	1.5416e-14	1.4897e-14	1.3579e-14	1.513e-14
Ru-108	2.2138e-15	2.2446e-15	1.9691e-15	2.2547e-15	2.2037e-15	2.3875e-15	2.3669e-15	2.102e-15	1.9492e-15	2.7314e-15
Ru-92	8.4328e-14	8.533e-14	7.7413e-14	8.553e-14	8.4027e-14	8.9739e-14	8.8937e-14	8.4024e-14	7.7313e-14	8.9146e-14
Ru-94	2.06e-14	2.09e-14	1.9e-14	2.1e-14	2.08e-14	2.19e-14	2.18e-14	2.11e-14	1.89e-14	2.17e-14
Ru-95	5.17053e-14	5.23054e-14	4.76045e-14	5.25054e-14	5.19052e-14	5.47059e-14	5.44058e-14	5.2405e-14	4.77045e-14	5.30065e-14
Ru-97	8.56e-15	8.69e-15	7.58e-15	8.69e-15	8.49e-15	9.23e-15	9.08e-15	8.3e-15	7.68e-15	9.89e-15
S-35	1.28e-19	1.39e-19	9e-20	1.35e-19	1.23e-19	1.6e-19	1.54e-19	1.07e-19	9e-20	1.7e-19
S-37	1.43126e-13	1.44128e-13	1.48112e-13	1.45128e-13	1.53125e-13	1.51137e-13	1.49135e-13	1.41122e-13	1.38112e-13	1.41144e-13
S-38	7.86542e-14	7.94552e-14	7.38477e-14	8.08555e-14	7.79541e-14	8.39593e-14	8.27586e-14	7.58523e-14	7.38477e-14	7.67634e-14
Sb-111	5.9949e-14	6.0655e-14	5.5913e-14	6.0757e-14	5.9649e-14	6.3677e-14	6.3473e-14	6.0643e-14	5.5014e-14	6.3591e-14
Sb-113	5.1017e-14	5.1619e-14	4.7604e-14	5.162e-14	5.0717e-14	5.4228e-14	5.4026e-14	5.1614e-14	4.6904e-14	5.3836e-14
Sb-114	1.15319e-13	1.16324e-13	1.06287e-13	1.16326e-13	1.15319e-13	1.21345e-13	1.20341e-13	1.16314e-13	1.06287e-13	1.16356e-13
Sb-115	3.53216e-14	3.5822e-14	3.30187e-14	3.56221e-14	3.50215e-14	3.76238e-14	3.74234e-14	3.56206e-14	3.24188e-14	3.7326e-14
Sb-116	9.87779e-14	9.98793e-14	9.18689e-14	9.97797e-14	9.88778e-14	1.04085e-13	1.03084e-13	9.93756e-14	9.16689e-14	9.89905e-14
Sb-116m	1.31006e-13	1.33006e-13	1.21005e-13	1.32006e-13	1.32006e-13	1.37006e-13	1.37006e-13	1.34005e-13	1.21005e-13	1.33007e-13
Sb-117	6.12014e-15	6.22015e-15	5.48012e-15	6.23015e-15	6.08014e-15	6.58016e-15	6.55016e-15	5.90013e-15	5.42012e-15	7.31019e-15
Sb-118	3.2362e-14	3.2664e-14	3.0244e-14	3.2665e-14	3.2062e-14	3.4376e-14	3.4274e-14	3.2658e-14	2.9744e-14	3.4185e-14
Sb-118m	1.11e-13	1.12e-13	1.02e-13	1.12e-13	1.11e-13	1.15e-13	1.15e-13	1.14e-13	1.02e-13	1.11e-13
Sb-119	6.09e-17	8.16e-17	2.91e-17	6.35e-17	5.12e-17	9.36e-17	8.42e-17	3.59e-17	2.24e-17	5.96e-17
Sb-120	1.78325e-14	1.80331e-14	1.66283e-14	1.80333e-14	1.76324e-14	1.89357e-14	1.88352e-14	1.80311e-14	1.63284e-14	1.88388e-14
Sb-120m	1.04e-13	1.05e-13	9.65e-14	1.05e-13	1.05e-13	1.08e-13	1.09e-13	1.07e-13	9.6e-14	1.05e-13
Sb-122	1.81546e-14	1.82557e-14	1.69476e-14	1.8456e-14	1.80544e-14	1.93601e-14	1.92592e-14	1.81523e-14	1.66476e-14	1.89653e-14
Sb-122m	1.33e-15	1.39e-15	1.04e-15	1.38e-15	1.33e-15	1.58e-15	1.54e-15	1.2e-15	1.04e-15	1.84e-15
Sb-124	8.04389e-14	8.12397e-14	7.38341e-14	8.16399e-14	8.00388e-14	8.54427e-14	8.43421e-14	7.91375e-14	7.45341e-14	8.06459e-14
Sb-124m	1.7907e-14	1.80071e-14	1.6706e-14	1.82072e-14	1.7807e-14	1.91078e-14	1.89076e-14	1.78066e-14	1.6506e-14	1.86086e-14
Sb-124n	2.35e-21	3.13e-21	1.13e-21	2.47e-21	2.01e-21	3.61e-21	3.27e-21	1.4e-21	8.71e-22	2.32e-21
Sb-125	1.70014e-14	1.72014e-14	1.57011e-14	1.73014e-14	1.70013e-14	1.82016e-14	1.81015e-14	1.69012e-14	1.56011e-14	1.80018e-14
Sb-126	1.13027e-13	1.14027e-13	1.05023e-13	1.16027e-13	1.14027e-13	1.21029e-13	1.20029e-13	1.12026e-13	1.04023e-13	1.17032e-13
Sb-126m	6.32731e-14	6.36744e-14	5.8764e-14	6.47748e-14	6.35728e-14	6.78801e-14	6.70791e-14	6.26703e-14	5.81641e-14	6.55865e-14
Sb-127	2.82153e-14	2.85156e-14	2.6213e-14	2.89157e-14	2.83152e-14	3.02171e-14	2.99168e-14	2.81143e-14	2.6013e-14	2.93191e-14
Sb-128	1.28044e-13	1.29044e-13	1.19038e-13	1.31045e-13	1.29043e-13	1.36048e-13	1.35047e-13	1.28042e-13	1.18038e-13	1.31052e-13
Sb-128m	7.8656e-14	7.9359e-14	7.2838e-14	8.086e-14	7.9456e-14	8.407e-14	8.3268e-14	7.8752e-14	7.2538e-14	8.108e-14
Sb-129	6.24354e-14	6.32361e-14	5.83309e-14	6.36363e-14	6.28353e-14	6.58389e-14	6.57384e-14	6.34339e-14	5.79309e-14	6.28422e-14
Sb-130	1.37105e-13	1.38106e-13	1.27092e-13	1.40107e-13	1.38104e-13	1.45114e-13	1.44113e-13	1.39101e-13	1.26093e-13	1.40121e-13
Sb-130m	1.14178e-13	1.16181e-13	1.07158e-13	1.17182e-13	1.15177e-13	1.20193e-13	1.20191e-13	1.17173e-13	1.06158e-13	1.16204e-13
Sb-131	9.03684e-14	9.14697e-14	8.47601e-14	9.20701e-14	9.09682e-14	9.51749e-14	9.48739e-14	9.1566e-14	8.40602e-14	9.02803e-14
Sb-133	1.22086e-13	1.24087e-13	1.15075e-13	1.24088e-13	1.24085e-13	1.29094e-13	1.28092e-13	1.23083e-13	1.14075e-13	1.211e-13
Sc-42m	1.80254e-13	1.82258e-13	1.64226e-13	1.8026e-13	1.79254e-13	1.89276e-13	1.87273e-13	1.80248e-13	1.66227e-13	1.8229e-13
Sc-43	3.94282e-14	3.98288e-14	3.68242e-14	3.9829e-14	3.9128e-14	4.19313e-14	4.17308e-14	3.98266e-14	3.61242e-14	4.18347e-14
Sc-44	8.98544e-14	9.08555e-14	8.34472e-14	9.06558e-14	8.96542e-14	9.436e-14	9.42592e-14	9.17519e-14	8.29473e-14	9.16657e-14
Sc-44m	1.07e-14	1.08e-14	9.35e-15	1.09e-14	1.08e-14	1.15e-14	1.13e-14	1.07e-14	9.69e-15	1.18e-14
Sc-46	8.63013e-14	8.75014e-14	8.10011e-14	8.77014e-14	8.72013e-14	9.00016e-14	9.05015e-14	8.99012e-14	8.01011e-14	8.62018e-14
Sc-47	3.9134e-15	3.96353e-15	3.48279e-15	3.98353e-15	3.89337e-15	4.20391e-15	4.18383e-15	3.73308e-15	3.45277e-15	4.83445e-15
Sc-48	1.45007e-13	1.47007e-13	1.35006e-13	1.47007e-13	1.46007e-13	1.51008e-13	1.52007e-13	1.51006e-13	1.35006e-13	1.44009e-13
Sc-49	1.524e-16	1.549e-16	1.358e-16	1.56e-16	1.519e-16	1.652e-16	1.634e-16	1.48e-16	1.369e-16	1.704e-16
Sc-50	1.40463e-13	1.4147e-13	1.27416e-13	1.40473e-13	1.39463e-13	1.46499e-13	1.45494e-13	1.40456e-13	1.29417e-13	1.39515e-13
Se-70	2.80124e-14	2.83127e-14	2.58106e-14	2.83128e-14	2.78124e-14	2.99138e-14	2.97136e-14	2.81117e-14	2.55107e-14	3.01154e-14
Se-71	6.6138e-14	6.6843e-14	6.1803e-14	6.6945e-14	6.5938e-14	7.0065e-14	6.9862e-14	6.6932e-14	6.0903e-14	6.9079e-14
Se-72	4.44e-16	4.71e-16	3.04e-16	4.75e-16	4.36e-16	5.57e-16	5.34e-16	3.76e-16	3.14e-16	6.15e-16
Se-73	4.28291e-14	4.33297e-14	3.93251e-14	4.33298e-14	4.26289e-14	4.57322e-14	4.54317e-14	4.31276e-14	3.90251e-14	4.61355e-14
Se-73m	1.05154e-14	1.06157e-14	9.7835e-15	1.06158e-14	1.04154e-14	1.12169e-14	1.11167e-14	1.06148e-14	9.6235e-15	1.11184e-14
Se-75	1.43e-14	1.45e-14	1.26e-14	1.47e-14	1.44e-14	1.55e-14	1.53e-14	1.41e-14	1.28e-14	1.66e-14
Se-77m	3.1e-15	3.15e-15	2.77e-15	3.16e-15	3.08e-15	3.33e-15	3.32e-15	2.96e-15	2.74e-15	3.82e-15
Se-79	1.35e-19	1.47e-19	9.43e-20	1.43e-19	1.3e-19	1.7e-19	1.63e-19	1.13e-19	9.43e-20	1.8e-19
Se-79m	2.9e-16	2.95e-16	2.54e-16	2.99e-16	2.89e-16	3.26e-16	3.2e-16	2.62e-16	2.47e-16	3.89e-16
Se-81	3.793e-16	3.835e-16	3.417e-16	3.878e-16	3.811e-16	4.072e-16	4.033e-16	3.797e-16	3.438e-16	4.121e-16
Se-81m	4.50014e-16	4.56014e-16	3.97012e-16	4.63014e-16	4.48014e-16	5.03015e-16	4.94015e-16	4.07013e-16	3.86012e-16	5.94017e-16
Se-83	1.13046e-13	1.14047e-13	1.0504e-13	1.15047e-13	1.13046e-13	1.2005e-13	1.1905e-13	1.13044e-13	1.0504e-13	1.14054e-13
Se-83m	4.3188e-14	4.3792e-14	4.0557e-14	4.4094e-14	4.3487e-14	4.5511e-14	4.5508e-14	4.3882e-14	4.0257e-14	4.3224e-14
Se-84	1.66466e-14	1.68476e-14	1.52403e-14	1.68478e-14	1.66464e-14	1.78515e-14	1.77507e-14	1.67443e-14	1.52404e-14	1.79565e-14
Si-31	9.25e-17	9.41e-17	8.19e-17	9.4e-17	9.23e-17	9.98e-17	9.86e-17	9.05e-17	8.26e-17	1.032e-16
Si-32	3.53e-19	3.76e-19	2.63e-19	3.7e-19	3.45e-19	4.28e-19	4.15e-19	3.04e-19	2.62e-19	4.73e-19
Sm-139	5.9277e-14	5.9881e-14	5.4948e-14	6.0183e-14	5.9177e-14	6.3099e-14	6.2696e-14	5.9572e-14	5.4448e-14	6.231e-14
Sm-140	2.27171e-14	2.30174e-14	2.08149e-14	2.30175e-14	2.2617e-14	2.41188e-14	2.39185e-14	2.28164e-14	2.0815e-14	2.36203e-14
Sm-141	5.8251e-14	5.8954e-14	5.3835e-14	5.8854e-14	5.7951e-14	6.1864e-14	6.1462e-14	5.8448e-14	5.3635e-14	6.0371e-14
Sm-141m	8.07601e-14	8.17611e-14	7.47534e-14	8.19614e-14	8.066e-14	8.55653e-14	8.50646e-14	8.11585e-14	7.43534e-14	8.3169e-14
Sm-142	3.63262e-15	3.70268e-15	3.28225e-15	3.69269e-15	3.58261e-15	3.94291e-15	3.91287e-15	3.60247e-15	3.23225e-15	3.92323e-15
Sm-143	2.09826e-14	2.1184e-14	1.95732e-14	2.11845e-14	2.07825e-14	2.22899e-14	2.21889e-14	2.11803e-14	1.91732e-14	2.20955e-14
Sm-143m	2.83001e-14	2.86001e-14	2.65001e-14	2.92001e-14	2.87001e-14	3.03002e-14	3.00002e-14	2.83001e-14	2.62001e-14	2.89002e-14
Sm-145	8.72e-16	9.44e-16	5.78e-16	9.35e-16	8.33e-16	1.12e-15	1.08e-15	7.35e-16	5.86e-16	1.18e-15
Sm-146	0	0	0	0	0	0	0	0	0	0
Sm-147	0	0	0	0	0	0	0	0	0	0
Sm-148	0	0	0	0	0	0	0	0	0	0
Sm-151	9.79e-21	1.417e-20	4.25e-21	9.49e-21	6.69e-21	1.514e-20	1.277e-20	5.12e-21	3.43e-21	8.81e-21
Sm-153	1.58723e-15	1.63745e-15	1.31603e-15	1.65746e-15	1.57717e-15	1.83819e-15	1.79804e-15	1.41665e-15	1.28602e-15	2.11927e-15
Sm-155	3.3784e-15	3.4294e-15	2.962e-15	3.4696e-15	3.3582e-15	3.7634e-15	3.6926e-15	3.0961e-15	2.902e-15	4.3385e-15
Sm-156	3.91474e-15	3.98489e-15	3.42393e-15	3.9949e-15	3.8847e-15	4.2754e-15	4.20529e-15	3.72433e-15	3.44391e-15	4.76612e-15
Sm-157	1.6431e-14	1.6633e-14	1.4815e-14	1.6634e-14	1.633e-14	1.7442e-14	1.7341e-14	1.6227e-14	1.4916e-14	1.7851e-14
Sn-106	4.87077e-14	4.94078e-14	4.50066e-14	4.95079e-14	4.88076e-14	5.17085e-14	5.14084e-14	4.93073e-14	4.48066e-14	5.09094e-14
Sn-108	2.63001e-14	2.66001e-14	2.38001e-14	2.68001e-14	2.64001e-14	2.82001e-14	2.79001e-14	2.62001e-14	2.39001e-14	2.84001e-14
Sn-109	9.70045e-14	9.81046e-14	9.05039e-14	9.82046e-14	9.75044e-14	1.02005e-13	1.01005e-13	9.72043e-14	9.03039e-14	9.64054e-14
Sn-110	1.05e-14	1.07e-14	9.07e-15	1.08e-14	1.06e-14	1.14e-14	1.12e-14	1.06e-14	9.5e-15	1.18e-14
Sn-111	2.00167e-14	2.0217e-14	1.86144e-14	2.02171e-14	1.98166e-14	2.12184e-14	2.11181e-14	2.00159e-14	1.84145e-14	2.06201e-14
Sn-113	2.45e-16	2.63e-16	1.97e-16	2.51e-16	2.38e-16	2.84e-16	2.72e-16	2.25e-16	1.98e-16	2.71e-16
Sn-113m	4.72e-17	5.95e-17	2.66e-17	4.94e-17	4.17e-17	6.79e-17	6.24e-17	3.17e-17	2.28e-17	5.12e-17
Sn-117m	5.09e-15	5.17e-15	4.51e-15	5.18e-15	5.05e-15	5.48e-15	5.46e-15	4.84e-15	4.47e-15	6.27e-15
Sn-119m	3.6e-17	4.87e-17	1.73e-17	3.73e-17	3.01e-17	5.57e-17	4.97e-17	2.12e-17	1.29e-17	3.45e-17
Sn-121	1.54e-18	1.61e-18	1.23e-18	1.6e-18	1.52e-18	1.8e-18	1.76e-18	1.37e-18	1.22e-18	2.04e-18
Sn-121m	2.2769e-17	2.7885e-17	1.2095e-17	2.4384e-17	2.0164e-17	3.2731e-17	3.0721e-17	1.5329e-17	1.0993e-17	2.589e-17
Sn-123	3.423e-16	3.473e-16	3.174e-16	3.475e-16	3.451e-16	3.59e-16	3.602e-16	3.542e-16	3.154e-16	3.497e-16
Sn-123m	4.9926e-15	5.0733e-15	4.448e-15	5.0934e-15	4.9624e-15	5.3661e-15	5.3455e-15	4.7708e-15	4.408e-15	6.1599e-15
Sn-125	1.4625e-14	1.4828e-14	1.3711e-14	1.4928e-14	1.4725e-14	1.5337e-14	1.5335e-14	1.5022e-14	1.3611e-14	1.4645e-14
Sn-125m	1.3704e-14	1.3806e-14	1.19918e-14	1.4007e-14	1.3804e-14	1.4714e-14	1.4513e-14	1.3801e-14	1.24919e-14	1.5023e-14
Sn-126	1.4306e-15	1.46064e-15	1.20046e-15	1.48063e-15	1.42059e-15	1.62072e-15	1.6007e-15	1.30053e-15	1.19046e-15	1.94081e-15
Sn-127	8.27793e-14	8.37806e-14	7.77704e-14	8.4081e-14	8.34791e-14	8.69861e-14	8.67851e-14	8.42773e-14	7.69705e-14	8.29905e-14
Sn-127m	2.3505e-14	2.3809e-14	2.1683e-14	2.361e-14	2.3305e-14	2.4923e-14	2.4721e-14	2.36e-14	2.1583e-14	2.4535e-14
Sn-128	2.2405e-14	2.27052e-14	2.07041e-14	2.28052e-14	2.2305e-14	2.40057e-14	2.38056e-14	2.23046e-14	2.04041e-14	2.39065e-14
Sn-129	4.2783e-14	4.3088e-14	3.9653e-14	4.3589e-14	4.2883e-14	4.5406e-14	4.5003e-14	4.2678e-14	3.9453e-14	4.3419e-14
Sn-130	3.71267e-14	3.76273e-14	3.43229e-14	3.80274e-14	3.73265e-14	3.97296e-14	3.93292e-14	3.69251e-14	3.39229e-14	3.93328e-14
Sn-130m	3.7347e-14	3.7852e-14	3.4611e-14	3.8054e-14	3.7547e-14	3.9475e-14	3.9371e-14	3.7641e-14	3.4511e-14	3.8088e-14
Sr-79	4.709e-14	4.7599e-14	4.3832e-14	4.7702e-14	4.669e-14	5.0235e-14	4.9929e-14	4.7381e-14	4.3032e-14	5.045e-14
Sr-80	1.73016e-14	1.74017e-14	1.61014e-14	1.76017e-14	1.72016e-14	1.84018e-14	1.83018e-14	1.72015e-14	1.58014e-14	1.83021e-14
Sr-81	5.5569e-14	5.6172e-14	5.175e-14	5.6273e-14	5.5269e-14	5.9084e-14	5.8882e-14	5.5864e-14	5.085e-14	5.9294e-14
Sr-82	2.77e-21	7.73e-21	2.67e-32	6.54e-22	2.71e-32	2.41e-21	1.61e-21	2.67e-32	7.32e-23	4.46e-22
Sr-83	3.35094e-14	3.39096e-14	3.12081e-14	3.41096e-14	3.36093e-14	3.56104e-14	3.54102e-14	3.38088e-14	3.09081e-14	3.46115e-14
Sr-85	1.98e-14	1.99e-14	1.85e-14	2e-14	1.96e-14	2.1e-14	2.09e-14	1.99e-14	1.81e-14	2.09e-14
Sr-85m	8.09e-15	8.2e-15	7.12e-15	8.23e-15	8.04e-15	8.73e-15	8.58e-15	7.84e-15	7.24e-15	9.41e-15
Sr-87m	1.26e-14	1.27e-14	1.14e-14	1.27e-14	1.26e-14	1.34e-14	1.34e-14	1.26e-14	1.14e-14	1.36e-14
Sr-89	5.839e-17	5.955e-17	5.101e-17	5.988e-17	5.825e-17	6.416e-17	6.329e-17	5.609e-17	5.103e-17	6.951e-17
Sr-90	5.06e-18	5.23e-18	4.18e-18	5.23e-18	5.01e-18	5.78e-18	5.66e-18	4.61e-18	4.16e-18	6.57e-18
Sr-91	3.00881e-14	3.03897e-14	2.82778e-14	3.06902e-14	3.03879e-14	3.15962e-14	3.1595e-14	3.09854e-14	2.78778e-14	3.0302e-14
Sr-92	5.8808e-14	5.95082e-14	5.29068e-14	5.88083e-14	5.8608e-14	6.1509e-14	6.08088e-14	5.88075e-14	5.44068e-14	5.811e-14
Sr-93	9.7619e-14	9.8721e-14	9.1505e-14	9.9422e-14	9.8319e-14	1.0313e-13	1.02128e-13	9.7816e-14	9.0705e-14	9.8537e-14
Sr-94	6.3114e-14	6.3816e-14	5.64e-14	6.2917e-14	6.2714e-14	6.6025e-14	6.5223e-14	6.261e-14	5.83e-14	6.2233e-14
Ta-170	4.2984e-14	4.3492e-14	4.003e-14	4.3496e-14	4.2785e-14	4.5627e-14	4.5521e-14	4.3477e-14	3.9329e-14	4.5436e-14
Ta-172	7.0795e-14	7.16965e-14	6.51848e-14	7.1597e-14	7.08949e-14	7.4703e-14	7.4302e-14	7.14929e-14	6.51848e-14	7.2708e-14
Ta-173	2.29104e-14	2.33106e-14	2.10091e-14	2.33107e-14	2.30104e-14	2.45114e-14	2.43113e-14	2.281e-14	2.09091e-14	2.42123e-14
Ta-174	4.00731e-14	4.04742e-14	3.70651e-14	4.05747e-14	4.0073e-14	4.25792e-14	4.21784e-14	3.98714e-14	3.67651e-14	4.18833e-14
Ta-175	4.61001e-14	4.67001e-14	4.18001e-14	4.67001e-14	4.60001e-14	4.89001e-14	4.85001e-14	4.59001e-14	4.24001e-14	4.74001e-14
Ta-176	9.8301e-14	9.9401e-14	9.13009e-14	9.9401e-14	9.8801e-14	1.04001e-13	1.03001e-13	9.7701e-14	9.15009e-14	9.79012e-14
Ta-177	1.74e-15	1.79e-15	1.42e-15	1.81e-15	1.75e-15	2.02e-15	1.96e-15	1.61e-15	1.43e-15	2.28e-15
Ta-178	4.09027e-15	4.16027e-15	3.55023e-15	4.15028e-15	4.08027e-15	4.4703e-15	4.39029e-15	3.97025e-15	3.60023e-15	4.59033e-15
Ta-178m	4.29e-14	4.35e-14	3.81e-14	4.37e-14	4.29e-14	4.64e-14	4.59e-14	4.26e-14	3.86e-14	4.84e-14
Ta-179	5.35e-16	5.55e-16	4.04e-16	5.6e-16	5.36e-16	6.43e-16	6.19e-16	4.78e-16	4.14e-16	7.49e-16
Ta-180	1.09091e-15	1.12094e-15	8.41761e-16	1.14094e-15	1.09091e-15	1.29104e-15	1.25102e-15	9.7584e-16	8.5476e-16	1.51118e-15
Ta-182	5.47023e-14	5.54023e-14	5.01018e-14	5.51023e-14	5.48022e-14	5.72026e-14	5.71025e-14	5.5802e-14	5.04018e-14	5.5303e-14
Ta-182m	8.72e-15	8.87e-15	7.58e-15	8.9e-15	8.67e-15	9.54e-15	9.42e-15	8.28e-15	7.59e-15	1.08e-14
Ta-183	1.01049e-14	1.0205e-14	8.70403e-15	1.0305e-14	1.01048e-14	1.10056e-14	1.08055e-14	9.76445e-15	8.87402e-15	1.20063e-14
Ta-184	6.35243e-14	6.44248e-14	5.87208e-14	6.47249e-14	6.39241e-14	6.7327e-14	6.72266e-14	6.48228e-14	5.82208e-14	6.703e-14
Ta-185	5.3172e-15	5.4085e-15	4.6986e-15	5.4188e-15	5.2969e-15	5.7838e-15	5.7228e-15	5.0944e-15	4.6787e-15	6.4201e-15
Ta-186	5.6981e-14	5.7684e-14	5.2561e-14	5.8185e-14	5.7081e-14	6.0997e-14	6.0395e-14	5.6677e-14	5.2161e-14	6.0607e-14
Tb-146	1.59516e-13	1.60524e-13	1.46467e-13	1.59526e-13	1.59517e-13	1.67555e-13	1.65549e-13	1.58509e-13	1.47467e-13	1.59565e-13
Tb-147	9.29379e-14	9.39386e-14	8.65335e-14	9.42388e-14	9.34378e-14	9.79414e-14	9.75409e-14	9.39367e-14	8.60335e-14	9.39442e-14
Tb-147m	8.34468e-14	8.43476e-14	7.63414e-14	8.38479e-14	8.32467e-14	8.78511e-14	8.68505e-14	8.28454e-14	7.73414e-14	8.32545e-14
Tb-148	1.01225e-13	1.02228e-13	9.5702e-14	1.0323e-13	1.02225e-13	1.07243e-13	1.0624e-13	1.01221e-13	9.4102e-14	1.02251e-13
Tb-148m	1.29042e-13	1.31042e-13	1.21037e-13	1.32043e-13	1.30042e-13	1.37046e-13	1.37045e-13	1.3104e-13	1.19037e-13	1.33048e-13
Tb-149	5.72057e-14	5.78058e-14	5.3305e-14	5.82058e-14	5.76057e-14	6.07063e-14	6.02062e-14	5.73055e-14	5.2905e-14	5.85068e-14
Tb-149m	5.62235e-14	5.6824e-14	5.25206e-14	5.75241e-14	5.65235e-14	5.98258e-14	5.95255e-14	5.67227e-14	5.18207e-14	5.78278e-14
Tb-150	1.08061e-13	1.09062e-13	1.03054e-13	1.09062e-13	1.09061e-13	1.14066e-13	1.13065e-13	1.0606e-13	1.01054e-13	1.08069e-13
Tb-150m	1.02009e-13	1.03009e-13	9.45081e-14	1.0401e-13	1.02009e-13	1.0901e-13	1.0801e-13	1.02009e-13	9.34081e-14	1.06011e-13
Tb-151	3.88003e-14	3.93003e-14	3.53003e-14	3.95003e-14	3.88003e-14	4.16003e-14	4.12003e-14	3.86003e-14	3.54003e-14	4.14004e-14
Tb-151m	2.83006e-15	2.88007e-15	2.57006e-15	2.90007e-15	2.84006e-15	3.06007e-15	3.03007e-15	2.84006e-15	2.56006e-15	3.06008e-15
Tb-152	6.35408e-14	6.42414e-14	5.93363e-14	6.46417e-14	6.40407e-14	6.74443e-14	6.68438e-14	6.34398e-14	5.89363e-14	6.48467e-14
Tb-152m	2.91005e-14	2.95005e-14	2.61005e-14	2.97006e-14	2.91005e-14	3.12006e-14	3.09006e-14	2.92005e-14	2.64005e-14	3.16007e-14
Tb-153	1.18e-14	1.2e-14	1.06e-14	1.21e-14	1.18e-14	1.28e-14	1.27e-14	1.17e-14	1.06e-14	1.31e-14
Tb-154	1.02004e-13	1.03004e-13	9.74035e-14	1.04004e-13	1.03004e-13	1.08004e-13	1.07004e-13	1.01004e-13	9.59035e-14	1.02005e-13
Tb-155	5.18e-15	5.3e-15	4.4e-15	5.35e-15	5.15e-15	5.8e-15	5.7e-15	4.85e-15	4.41e-15	6.5e-15
Tb-156	8.08e-14	8.18e-14	7.42e-14	8.17e-14	8.07e-14	8.52e-14	8.47e-14	8.15e-14	7.44e-14	8.25e-14
Tb-156m	6.87e-16	7.21e-16	4.89e-16	7.31e-16	6.86e-16	8.48e-16	8.11e-16	5.87e-16	5.07e-16	9.62e-16
Tb-156n	7.43e-17	7.76e-17	5.66e-17	7.85e-17	7.33e-17	8.92e-17	8.65e-17	6.53e-17	5.7e-17	1.02e-16
Tb-157	7.07e-17	7.58e-17	4.76e-17	7.6e-17	6.86e-17	8.97e-17	8.61e-17	5.99e-17	4.89e-17	9.71e-17
Tb-158	3.29018e-14	3.35018e-14	3.10015e-14	3.36018e-14	3.34018e-14	3.4502e-14	3.4802e-14	3.45017e-14	3.04015e-14	3.35023e-14
Tb-160	4.7507e-14	4.82072e-14	4.42058e-14	4.83072e-14	4.80069e-14	4.97079e-14	4.99077e-14	4.92064e-14	4.39058e-14	4.81089e-14
Tb-161	6.3313e-16	6.6524e-16	4.7655e-16	6.6624e-16	6.3109e-16	7.5959e-16	7.3652e-16	5.5583e-16	4.8154e-16	8.6909e-16
Tb-162	4.53376e-14	4.59384e-14	4.21325e-14	4.64386e-14	4.58374e-14	4.80416e-14	4.7941e-14	4.64357e-14	4.17325e-14	4.71458e-14
Tb-163	3.12175e-14	3.16179e-14	2.85149e-14	3.1718e-14	3.11174e-14	3.34195e-14	3.31192e-14	3.14164e-14	2.85149e-14	3.35218e-14
Tb-164	1.03104e-13	1.04106e-13	9.59918e-14	1.05106e-13	1.04104e-13	1.10113e-13	1.09112e-13	1.03101e-13	9.56918e-14	1.05121e-13
Tb-165	3.6542e-14	3.6944e-14	3.3226e-14	3.6745e-14	3.6442e-14	3.8354e-14	3.8053e-14	3.6638e-14	3.3826e-14	3.6464e-14
Tc-101	1.3134e-14	1.32348e-14	1.15293e-14	1.34349e-14	1.32338e-14	1.41377e-14	1.39371e-14	1.32322e-14	1.19293e-14	1.44416e-14
Tc-102	4.066e-15	4.125e-15	3.791e-15	4.139e-15	4.076e-15	4.326e-15	4.299e-15	4.086e-15	3.761e-15	4.221e-15
Tc-102m	1.08108e-13	1.0911e-13	1.01095e-13	1.10111e-13	1.08108e-13	1.15118e-13	1.14117e-13	1.07105e-13	1.01095e-13	1.09126e-13
Tc-104	9.9894e-14	1.00501e-13	9.4146e-14	1.01503e-13	1.01494e-13	1.05531e-13	1.04526e-13	9.9086e-14	9.3345e-14	1.00544e-13
Tc-105	3.3278e-14	3.3683e-14	3.0649e-14	3.3984e-14	3.3378e-14	3.5501e-14	3.5198e-14	3.3073e-14	3.0649e-14	3.4814e-14
Tc-91	1.09589e-13	1.10598e-13	1.03534e-13	1.10601e-13	1.1059e-13	1.15633e-13	1.14627e-13	1.08581e-13	1.02533e-13	1.10645e-13
Tc-91m	5.8447e-14	5.9056e-14	5.4485e-14	5.896e-14	5.7947e-14	6.1995e-14	6.1689e-14	5.8938e-14	5.3685e-14	6.131e-14
Tc-92	1.61557e-13	1.63565e-13	1.47502e-13	1.63568e-13	1.61557e-13	1.71599e-13	1.69593e-13	1.61548e-13	1.49502e-13	1.65614e-13
Tc-93	6.86017e-14	6.93017e-14	6.17014e-14	6.84017e-14	6.82017e-14	7.18019e-14	7.09018e-14	6.82015e-14	6.34014e-14	6.78021e-14
Tc-93m	4.30043e-14	4.34044e-14	4.22038e-14	4.37044e-14	4.44043e-14	4.56047e-14	4.51046e-14	4.26042e-14	4.07038e-14	4.3305e-14
Tc-94	1.11002e-13	1.12002e-13	1.05001e-13	1.14002e-13	1.12002e-13	1.17002e-13	1.17002e-13	1.13002e-13	1.03001e-13	1.13002e-13
Tc-94m	8.2826e-14	8.3828e-14	7.8512e-14	8.4329e-14	8.3526e-14	8.7537e-14	8.7336e-14	8.4323e-14	7.6912e-14	8.4546e-14
Tc-95	3.27e-14	3.31e-14	3.07e-14	3.37e-14	3.31e-14	3.48e-14	3.46e-14	3.3e-14	3.03e-14	3.33e-14
Tc-95m	2.75e-14	2.79e-14	2.57e-14	2.82e-14	2.77e-14	2.93001e-14	2.91e-14	2.77e-14	2.53e-14	2.89001e-14
Tc-96	1.05e-13	1.06e-13	9.85e-14	1.07e-13	1.06e-13	1.11e-13	1.11e-13	1.07e-13	9.7e-14	1.06e-13
Tc-96m	1.77e-15	1.79e-15	1.64e-15	1.8e-15	1.78e-15	1.86e-15	1.86e-15	1.79e-15	1.64e-15	1.78e-15
Tc-97	1.93e-18	3.91e-18	1.19e-19	1.19e-18	1.73e-19	2.81e-18	2.02e-18	1.26e-19	2.04e-19	8.1e-19
Tc-97m	1.23e-17	1.47e-17	8.79e-18	1.18e-17	1.01e-17	1.49e-17	1.36e-17	9.08e-18	8.64e-18	1.43e-17
Tc-98	5.83022e-14	5.87023e-14	5.44018e-14	5.99023e-14	5.87022e-14	6.24026e-14	6.18025e-14	5.7802e-14	5.38018e-14	5.9703e-14
Tc-99	1.0102e-18	1.0585e-18	7.907e-19	1.0588e-18	9.95e-19	1.1904e-18	1.1601e-18	8.906e-19	7.864e-19	1.3546e-18
Tc-99m	4.41e-15	4.46e-15	3.92e-15	4.51e-15	4.39e-15	4.76e-15	4.75e-15	4.17e-15	3.86e-15	5.56e-15
Te-113	9.5177e-14	9.6185e-14	8.9222e-14	9.6488e-14	9.5177e-14	1.0062e-13	1.00014e-13	9.5569e-14	8.8221e-14	9.6833e-14
Te-114	5.40106e-14	5.47108e-14	4.98092e-14	5.49108e-14	5.39105e-14	5.73117e-14	5.68115e-14	5.37101e-14	5.00092e-14	5.46127e-14
Te-115	9.506e-14	9.6063e-14	8.7743e-14	9.5964e-14	9.496e-14	1.00174e-13	9.9572e-14	9.5457e-14	8.7743e-14	9.6583e-14
Te-115m	1.1214e-13	1.13142e-13	1.04124e-13	1.13143e-13	1.12139e-13	1.18151e-13	1.1715e-13	1.12136e-13	1.03125e-13	1.13159e-13
Te-116	3.10002e-15	3.16002e-15	2.78002e-15	3.18002e-15	3.08002e-15	3.41002e-15	3.36002e-15	2.97002e-15	2.72002e-15	3.53003e-15
Te-117	6.63238e-14	6.70242e-14	6.22208e-14	6.77244e-14	6.66237e-14	7.05261e-14	6.99257e-14	6.57228e-14	6.16208e-14	6.68282e-14
Te-118	7.02e-17	9.01e-17	3.41e-17	7.47e-17	6.06e-17	1.05e-16	9.71e-17	4.28e-17	2.88e-17	7.36e-17
Te-119	3.11002e-14	3.13002e-14	2.89002e-14	3.19002e-14	3.12002e-14	3.33002e-14	3.29002e-14	3.07002e-14	2.87002e-14	3.18002e-14
Te-119m	6.38002e-14	6.46002e-14	5.88002e-14	6.46002e-14	6.40002e-14	6.68002e-14	6.67002e-14	6.49002e-14	5.90002e-14	6.45002e-14
Te-121	2.26e-14	2.28e-14	2.11e-14	2.3e-14	2.25e-14	2.41e-14	2.4e-14	2.26e-14	2.07e-14	2.37e-14
Te-121m	7.76e-15	7.9e-15	6.93e-15	7.87e-15	7.69e-15	8.35e-15	8.23e-15	7.52e-15	6.96e-15	8.88e-15
Te-123	1.22e-19	1.57e-19	5.92e-20	1.3e-19	1.05e-19	1.82e-19	1.69e-19	7.43e-20	5.01e-20	1.28e-19
Te-123m	4.86e-15	4.94e-15	4.3e-15	4.95e-15	4.82e-15	5.24e-15	5.22e-15	4.62e-15	4.26e-15	5.99e-15
Te-125m	1.76e-16	2.14e-16	9.23e-17	1.89e-16	1.56e-16	2.51e-16	2.37e-16	1.16e-16	8.52e-17	1.99e-16
Te-127	1.9819e-16	2.0141e-16	1.7999e-16	2.0042e-16	1.9813e-16	2.1314e-16	2.1099e-16	1.9861e-16	1.7998e-16	2.1623e-16
Te-127m	5.9325e-17	7.1031e-17	3.3589e-17	6.3332e-17	5.3423e-17	8.2754e-17	7.8449e-17	4.1008e-17	3.1488e-17	6.7587e-17
Te-129	2.3833e-15	2.4242e-15	2.1975e-15	2.4144e-15	2.3731e-15	2.5378e-15	2.5271e-15	2.4012e-15	2.1775e-15	2.5225e-15
Te-129m	1.2706e-15	1.291e-15	1.1679e-15	1.3111e-15	1.2805e-15	1.3826e-15	1.3623e-15	1.2397e-15	1.1579e-15	1.3146e-15
Te-131	1.67816e-14	1.69831e-14	1.54715e-14	1.70835e-14	1.67813e-14	1.77894e-14	1.77882e-14	1.68785e-14	1.53716e-14	1.80963e-14
Te-131m	6.11068e-14	6.1807e-14	5.69059e-14	6.2407e-14	6.15068e-14	6.46076e-14	6.43074e-14	6.19065e-14	5.65059e-14	6.21082e-14
Te-132	7.93037e-15	8.07039e-15	6.92027e-15	8.07038e-15	7.85036e-15	8.62044e-15	8.45043e-15	7.61032e-15	7.03027e-15	9.24049e-15
Te-133	5.1391e-14	5.19926e-14	4.74802e-14	5.22931e-14	5.16908e-14	5.44994e-14	5.39982e-14	5.1588e-14	4.75803e-14	5.2406e-14
Te-133m	7.89326e-14	7.99333e-14	7.38286e-14	8.05334e-14	7.95325e-14	8.32358e-14	8.31353e-14	8.05314e-14	7.31286e-14	7.98385e-14
Te-134	3.4605e-14	3.50052e-14	3.20042e-14	3.54052e-14	3.4705e-14	3.70057e-14	3.67056e-14	3.45046e-14	3.17041e-14	3.68065e-14
Th-223	2.28e-15	2.31e-15	1.99e-15	2.35e-15	2.27e-15	2.53e-15	2.5e-15	2.12e-15	1.96e-15	2.98e-15
Th-224	8.3e-16	8.43e-16	7.41e-16	8.44e-16	8.24e-16	8.95e-16	8.86e-16	7.98e-16	7.39e-16	9.91e-16
Th-226	2.66e-16	2.7e-16	2.34e-16	2.73e-16	2.65e-16	2.93e-16	2.88e-16	2.49e-16	2.33e-16	3.34e-16
Th-227	4.49e-15	4.55e-15	3.9e-15	4.59e-15	4.49e-15	4.87e-15	4.79e-15	4.41e-15	4.01e-15	5.19e-15
Th-228	6.71e-17	6.83e-17	5.84e-17	6.89e-17	6.66e-17	7.39e-17	7.3e-17	6.3e-17	5.81e-17	8.6e-17
Th-229	2.73e-15	2.77e-15	2.38e-15	2.8e-15	2.71e-15	3.02e-15	2.98e-15	2.53e-15	2.35e-15	3.53e-15
Th-230	1.13e-17	1.17e-17	9.44e-18	1.16e-17	1.14e-17	1.27e-17	1.25e-17	1.05e-17	9.43e-18	1.51e-17
Th-231	3.42569e-16	3.52601e-16	2.89438e-16	3.54595e-16	3.39559e-16	3.88679e-16	3.8166e-16	3.11498e-16	2.84436e-16	4.58762e-16
Th-232	5.45e-18	5.66e-18	4.38e-18	5.6e-18	5.45e-18	6.27e-18	6.14e-18	4.96e-18	4.39e-18	7.46e-18
Th-233	1.375e-15	1.3956e-15	1.2614e-15	1.4057e-15	1.3749e-15	1.4778e-15	1.4674e-15	1.3636e-15	1.2515e-15	1.5008e-15
Th-234	2.55129e-16	2.6014e-16	2.15093e-16	2.63136e-16	2.54126e-16	2.9016e-16	2.84154e-16	2.31109e-16	2.12093e-16	3.47173e-16
Th-235	2.2543e-15	2.2757e-15	2.095e-15	2.3061e-15	2.264e-15	2.4115e-15	2.3904e-15	2.2514e-15	2.0651e-15	2.3582e-15
Th-236	1.2993e-15	1.3097e-15	1.1764e-15	1.3198e-15	1.2991e-15	1.4015e-15	1.3811e-15	1.2581e-15	1.1664e-15	1.4539e-15
Ti-44	3.85e-15	3.95e-15	3.17e-15	3.97e-15	3.88e-15	4.35e-15	4.31e-15	3.53e-15	3.16e-15	5.38e-15
Ti-45	3.49222e-14	3.53228e-14	3.2719e-14	3.53228e-14	3.46221e-14	3.71248e-14	3.70244e-14	3.53209e-14	3.2019e-14	3.70276e-14
Ti-51	1.4721e-14	1.4923e-14	1.3006e-14	1.5024e-14	1.4821e-14	1.5732e-14	1.563e-14	1.5017e-14	1.3407e-14	1.5941e-14
Ti-52	4.3663e-15	4.4279e-15	3.8855e-15	4.4784e-15	4.356e-15	4.7846e-15	4.7434e-15	4.0529e-15	3.8056e-15	5.612e-15
Tl-190	5.2571e-14	5.318e-14	4.8812e-14	5.3284e-14	5.2373e-14	5.5919e-14	5.5712e-14	5.2963e-14	4.821e-14	5.5524e-14
Tl-190m	1.0003e-13	1.01234e-13	9.2708e-14	1.02235e-13	1.0013e-13	1.06248e-13	1.06246e-13	1.00227e-13	9.1908e-14	1.04255e-13
Tl-194	3.6471e-14	3.6873e-14	3.3754e-14	3.6974e-14	3.6371e-14	3.8884e-14	3.8682e-14	3.6668e-14	3.3354e-14	3.8789e-14
Tl-194m	1.02036e-13	1.03036e-13	9.43317e-14	1.04037e-13	1.02036e-13	1.09039e-13	1.08038e-13	1.01035e-13	9.35317e-14	1.07041e-13
Tl-195	5.26008e-14	5.32009e-14	4.88007e-14	5.35009e-14	5.27008e-14	5.57009e-14	5.52009e-14	5.23008e-14	4.87007e-14	5.3201e-14
Tl-196	8.03286e-14	8.12291e-14	7.41254e-14	8.14292e-14	8.01286e-14	8.5231e-14	8.44307e-14	7.93279e-14	7.43255e-14	8.16326e-14
Tl-197	1.80004e-14	1.82004e-14	1.63003e-14	1.82004e-14	1.80004e-14	1.92004e-14	1.90004e-14	1.79004e-14	1.64003e-14	1.92005e-14
Tl-198	8.71008e-14	8.80008e-14	8.06007e-14	8.83008e-14	8.71008e-14	9.23009e-14	9.14009e-14	8.61008e-14	8.08007e-14	8.79009e-14
Tl-198m	4.80004e-14	4.85004e-14	4.41004e-14	4.90004e-14	4.80004e-14	5.15005e-14	5.10005e-14	4.78004e-14	4.39004e-14	5.12005e-14
Tl-199	8.92e-15	9.08e-15	7.96e-15	9.09e-15	8.94e-15	9.63e-15	9.57e-15	8.77e-15	7.96e-15	1.03e-14
Tl-200	5.43001e-14	5.49001e-14	4.94001e-14	5.49001e-14	5.44001e-14	5.74001e-14	5.70001e-14	5.47001e-14	4.99001e-14	5.60002e-14
Tl-201	2.6e-15	2.67e-15	2.19e-15	2.67e-15	2.63e-15	2.89e-15	2.88e-15	2.41e-15	2.17e-15	3.52e-15
Tl-202	1.76e-14	1.8e-14	1.61e-14	1.79e-14	1.76e-14	1.89e-14	1.88e-14	1.76e-14	1.6e-14	1.94e-14
Tl-204	4.111e-17	4.236e-17	3.4e-17	4.239e-17	4.155e-17	4.634e-17	4.596e-17	3.775e-17	3.379e-17	5.66e-17
Tl-206	5.036e-17	5.142e-17	4.377e-17	5.166e-17	5.019e-17	5.557e-17	5.476e-17	4.805e-17	4.373e-17	6.087e-17
Tl-206m	9.84e-14	9.97e-14	9.11e-14	1e-13	9.89e-14	1.04e-13	1.04e-13	9.97e-14	9.05e-14	1.03e-13
Tl-207	1.391e-16	1.412e-16	1.287e-16	1.424e-16	1.402e-16	1.475e-16	1.479e-16	1.424e-16	1.266e-16	1.479e-16
Tl-208	1.56052e-13	1.57053e-13	1.55045e-13	1.59054e-13	1.61052e-13	1.65058e-13	1.63057e-13	1.5305e-13	1.48045e-13	1.55063e-13
Tl-209	9.21708e-14	9.32722e-14	8.25619e-14	9.21726e-14	9.13706e-14	9.71778e-14	9.59767e-14	9.0668e-14	8.48619e-14	9.32843e-14
Tl-210	1.20308e-13	1.22312e-13	1.12277e-13	1.23314e-13	1.21308e-13	1.27332e-13	1.26329e-13	1.20302e-13	1.12277e-13	1.21342e-13
Tm-161	5.32182e-14	5.38186e-14	4.81161e-14	5.39187e-14	5.28182e-14	5.68199e-14	5.60197e-14	5.21176e-14	4.88161e-14	5.48214e-14
Tm-162	8.3628e-14	8.443e-14	7.8914e-14	8.483e-14	8.4328e-14	8.8438e-14	8.7637e-14	8.3125e-14	7.7915e-14	8.4243e-14
Tm-163	5.48002e-14	5.55002e-14	4.95002e-14	5.53002e-14	5.47002e-14	5.80002e-14	5.74002e-14	5.46002e-14	5.03002e-14	5.58003e-14
Tm-164	3.2024e-14	3.2326e-14	2.9711e-14	3.2427e-14	3.1824e-14	3.4034e-14	3.3733e-14	3.1921e-14	2.9411e-14	3.3141e-14
Tm-165	2.12e-14	2.15e-14	1.91e-14	2.17e-14	2.13e-14	2.28e-14	2.26e-14	2.12e-14	1.92e-14	2.3e-14
Tm-166	8.54014e-14	8.64014e-14	7.93012e-14	8.72014e-14	8.54014e-14	9.07015e-14	8.98015e-14	8.44014e-14	7.93012e-14	8.57017e-14
Tm-167	4.53e-15	4.63e-15	3.88e-15	4.64e-15	4.49e-15	5.03e-15	4.92e-15	4.26e-15	3.91e-15	5.51e-15
Tm-168	4.97e-14	5.03e-14	4.61e-14	5.09e-14	5e-14	5.3e-14	5.27e-14	4.98e-14	4.56e-14	5.21e-14
Tm-170	1.163e-16	1.186e-16	9.44e-17	1.207e-16	1.152e-16	1.341e-16	1.308e-16	1.054e-16	9.47e-17	1.581e-16
Tm-171	1.2912e-17	1.34139e-17	9.68729e-18	1.36128e-17	1.3011e-17	1.55161e-17	1.50152e-17	1.14091e-17	9.91718e-18	1.81151e-17
Tm-172	2.06515e-14	2.09525e-14	1.8645e-14	2.07528e-14	2.06514e-14	2.16566e-14	2.14558e-14	2.06495e-14	1.91451e-14	2.05612e-14
Tm-173	1.52131e-14	1.54135e-14	1.39111e-14	1.54135e-14	1.5213e-14	1.63147e-14	1.62145e-14	1.53122e-14	1.39111e-14	1.65165e-14
Tm-174	7.23236e-14	7.34241e-14	6.67202e-14	7.37242e-14	7.30234e-14	7.63262e-14	7.64258e-14	7.46222e-14	6.64202e-14	7.60291e-14
Tm-175	4.49321e-14	4.54328e-14	4.19278e-14	4.5533e-14	4.5032e-14	4.73355e-14	4.7335e-14	4.60306e-14	4.14279e-14	4.62388e-14
Tm-176	8.5562e-14	8.6565e-14	8.0844e-14	8.6765e-14	8.6862e-14	9.0176e-14	8.9674e-14	8.6158e-14	7.9644e-14	8.6785e-14
U-227	4.1e-15	4.16e-15	3.58e-15	4.2e-15	4.09e-15	4.47e-15	4.4e-15	3.95e-15	3.63e-15	4.92e-15
U-228	1.31e-16	1.33e-16	1.15e-16	1.34e-16	1.3e-16	1.44e-16	1.42e-16	1.23e-16	1.14e-16	1.65e-16
U-230	3.59e-17	3.67e-17	3.09e-17	3.66e-17	3.59e-17	3.93e-17	3.89e-17	3.38e-17	3.09e-17	4.55e-17
U-231	2.15e-15	2.19e-15	1.88e-15	2.22e-15	2.14e-15	2.42e-15	2.37e-15	1.95e-15	1.83e-15	2.87e-15
U-232	7.07e-18	7.37e-18	5.81e-18	7.25e-18	6.94e-18	8.07e-18	7.85e-18	6.44e-18	5.83e-18	9.16e-18
U-233	7.99e-18	8.21e-18	6.79e-18	8.2e-18	7.91e-18	8.88e-18	8.71e-18	7.54e-18	6.86e-18	9.75e-18
U-234	3.43e-18	3.64e-18	2.73e-18	3.51e-18	3.31e-18	3.97e-18	3.83e-18	2.99e-18	2.73e-18	4.48e-18
U-235	5.82e-15	5.91e-15	5.18e-15	5.91e-15	5.76e-15	6.28e-15	6.21e-15	5.52e-15	5.15e-15	7.07e-15
U-235m	0	0	0	0	0	0	0	0	0	0
U-236	1.67e-18	1.84e-18	1.26e-18	1.7e-18	1.57e-18	1.98e-18	1.88e-18	1.39e-18	1.27e-18	2.16e-18
U-237	4.35042e-15	4.43044e-15	3.79032e-15	4.46043e-15	4.32041e-15	4.8305e-15	4.73048e-15	4.05036e-15	3.77032e-15	5.49055e-15
U-238	1.51138e-18	1.6414e-18	1.18124e-18	1.53141e-18	1.43138e-18	1.75149e-18	1.68147e-18	1.30136e-18	1.19124e-18	1.84153e-18
U-239	1.5249e-15	1.5555e-15	1.3013e-15	1.5656e-15	1.5348e-15	1.6877e-15	1.6773e-15	1.4435e-15	1.2914e-15	1.9607e-15
U-240	1.4205e-16	1.451e-16	1.22831e-16	1.461e-16	1.4104e-16	1.5924e-16	1.5621e-16	1.29933e-16	1.20827e-16	1.844e-16
U-242	1.5131e-15	1.5336e-15	1.3597e-15	1.5437e-15	1.513e-15	1.6357e-15	1.6253e-15	1.4817e-15	1.3598e-15	1.7085e-15
V-47	4.01e-14	4.0502e-14	3.7488e-14	4.0503e-14	3.97e-14	4.261e-14	4.2408e-14	4.03966e-14	3.67881e-14	4.2418e-14
V-48	1.25006e-13	1.27006e-13	1.16005e-13	1.26006e-13	1.26006e-13	1.31007e-13	1.31007e-13	1.28006e-13	1.16005e-13	1.25008e-13
V-49	0	0	0	0	0	0	0	0	0	0
V-50	6.31001e-14	6.37001e-14	5.63001e-14	6.30001e-14	6.26001e-14	6.62001e-14	6.53001e-14	6.21001e-14	5.83001e-14	6.21001e-14
V-52	6.4086e-14	6.4789e-14	5.7165e-14	6.379e-14	6.3685e-14	6.7002e-14	6.62e-14	6.3581e-14	5.9165e-14	6.3114e-14
V-53	4.4863e-14	4.5566e-14	4.2344e-14	4.5567e-14	4.5463e-14	4.6578e-14	4.7076e-14	4.7258e-14	4.1644e-14	4.4689e-14
W-177	3.56e-14	3.61e-14	3.26e-14	3.62e-14	3.57e-14	3.79e-14	3.78e-14	3.58e-14	3.23e-14	3.82e-14
W-178	3.34e-16	3.46e-16	2.56e-16	3.48e-16	3.35e-16	3.99e-16	3.85e-16	3.01e-16	2.6e-16	4.68e-16
W-179	1.11e-15	1.15e-15	8.39e-16	1.16e-15	1.11e-15	1.33e-15	1.28e-15	9.9e-16	8.54e-16	1.54e-15
W-179m	1.57e-15	1.61e-15	1.3e-15	1.62e-15	1.57e-15	1.78e-15	1.74e-15	1.47e-15	1.32e-15	2.02e-15
W-181	8.89e-16	9.21e-16	6.81e-16	9.27e-16	8.91e-16	1.06e-15	1.03e-15	8.02e-16	6.93e-16	1.25e-15
W-185	3.44e-18	3.55e-18	2.83e-18	3.56e-18	3.42e-18	3.95e-18	3.86e-18	3.12e-18	2.81e-18	4.57e-18
W-185m	7.46e-16	7.61e-16	6.4e-16	7.64e-16	7.45e-16	8.27e-16	8.16e-16	6.96e-16	6.36e-16	9.63e-16
W-187	1.78137e-14	1.80141e-14	1.65117e-14	1.82141e-14	1.78136e-14	1.91153e-14	1.89151e-14	1.76129e-14	1.63117e-14	1.88171e-14
W-188	7.037e-17	7.132e-17	6.0642e-17	7.211e-17	7.065e-17	7.646e-17	7.512e-17	6.9545e-17	6.2837e-17	8.102e-17
W-190	4.5449e-15	4.6353e-15	3.8626e-15	4.6554e-15	4.5348e-15	5.0467e-15	4.9864e-15	4.2539e-15	3.8526e-15	5.8888e-15
Xe-120	1.47e-14	1.49e-14	1.36e-14	1.51e-14	1.48e-14	1.58e-14	1.57e-14	1.47e-14	1.34e-14	1.56001e-14
Xe-121	6.3203e-14	6.3805e-14	6.01915e-14	6.4205e-14	6.3903e-14	6.7112e-14	6.6511e-14	6.29e-14	5.88916e-14	6.4618e-14
Xe-122	1.85e-15	1.9e-15	1.6e-15	1.89e-15	1.84e-15	2.03e-15	2.01e-15	1.81e-15	1.62e-15	2.07e-15
Xe-123	2.56142e-14	2.59145e-14	2.36123e-14	2.60145e-14	2.55141e-14	2.72156e-14	2.70154e-14	2.55135e-14	2.34123e-14	2.69171e-14
Xe-125	9.31001e-15	9.48001e-15	8.28001e-15	9.47001e-15	9.24001e-15	1e-14	9.92001e-15	9.06001e-15	8.32001e-15	1.06e-14
Xe-127	9.63e-15	9.8e-15	8.55e-15	9.78e-15	9.54e-15	1.04e-14	1.03e-14	9.28e-15	8.57e-15	1.12e-14
Xe-127m	5.44e-15	5.53e-15	4.8e-15	5.56e-15	5.4e-15	5.94e-15	5.88e-15	5.08e-15	4.73e-15	6.82e-15
Xe-129m	6.07e-16	6.62e-16	4.42e-16	6.35e-16	5.74e-16	7.43e-16	7.22e-16	5.04e-16	4.39e-16	7.25e-16
Xe-131m	2.19e-16	2.4e-16	1.56e-16	2.3e-16	2.06e-16	2.7e-16	2.64e-16	1.78e-16	1.54e-16	2.64e-16
Xe-133	1.03109e-15	1.07114e-15	8.38856e-16	1.08113e-15	1.02107e-15	1.19128e-15	1.18125e-15	9.32961e-16	8.33851e-16	1.41145e-15
Xe-133m	9.82e-16	1.01e-15	8.24e-16	1.01e-15	9.65e-16	1.1e-15	1.07e-15	9.22e-16	8.39e-16	1.14e-15
Xe-135	9.434e-15	9.5444e-15	8.2618e-15	9.6344e-15	9.4239e-15	1.02157e-14	9.9954e-15	9.283e-15	8.5018e-15	1.07176e-14
Xe-135m	1.70004e-14	1.71004e-14	1.59004e-14	1.71004e-14	1.68004e-14	1.80004e-14	1.79004e-14	1.71004e-14	1.55004e-14	1.79005e-14
Xe-137	8.34e-15	8.477e-15	7.749e-15	8.44e-15	8.33e-15	8.879e-15	8.824e-15	8.372e-15	7.699e-15	8.764e-15
Xe-138	4.99928e-14	5.04944e-14	4.63821e-14	5.1095e-14	4.96927e-14	5.3201e-14	5.26e-14	4.87901e-14	4.65821e-14	5.0008e-14
Y-81	4.6645e-14	4.7154e-14	4.3382e-14	4.7157e-14	4.6245e-14	4.9793e-14	4.9487e-14	4.6836e-14	4.2582e-14	5.0308e-14
Y-83	5.5007e-14	5.5612e-14	5.1475e-14	5.5614e-14	5.4707e-14	5.8332e-14	5.8029e-14	5.5501e-14	5.0575e-14	5.7346e-14
Y-83m	3.3273e-14	3.3676e-14	3.0755e-14	3.3677e-14	3.3073e-14	3.5487e-14	3.5285e-14	3.347e-14	3.0455e-14	3.5696e-14
Y-84m	1.67286e-13	1.7029e-13	1.57256e-13	1.70292e-13	1.68286e-13	1.76309e-13	1.76306e-13	1.7228e-13	1.55256e-13	1.70322e-13
Y-85	4.34535e-14	4.39545e-14	4.07467e-14	4.39548e-14	4.31533e-14	4.61587e-14	4.59579e-14	4.40513e-14	3.99468e-14	4.57636e-14
Y-85m	5.6087e-14	5.66885e-14	5.25769e-14	5.6889e-14	5.59868e-14	5.94949e-14	5.90938e-14	5.58843e-14	5.19769e-14	5.7501e-14
Y-86	1.55024e-13	1.56025e-13	1.45021e-13	1.57025e-13	1.55024e-13	1.63027e-13	1.62026e-13	1.56023e-13	1.44021e-13	1.55029e-13
Y-86m	8.27027e-15	8.40027e-15	7.40023e-15	8.37027e-15	8.18026e-15	8.89029e-15	8.76029e-15	7.97025e-15	7.42023e-15	9.57032e-15
Y-87	1.74e-14	1.78e-14	1.63e-14	1.76e-14	1.73e-14	1.86e-14	1.85e-14	1.76e-14	1.61e-14	1.85e-14
Y-87m	1.20003e-14	1.22003e-14	1.09003e-14	1.22003e-14	1.20003e-14	1.29003e-14	1.28003e-14	1.21003e-14	1.09003e-14	1.31004e-14
Y-88	1.2e-13	1.22e-13	1.12e-13	1.23e-13	1.2e-13	1.27e-13	1.26e-13	1.19e-13	1.12e-13	1.19e-13
Y-89m	3.83e-14	3.89e-14	3.64e-14	3.92e-14	3.89e-14	4e-14	4.04e-14	4.03e-14	3.56e-14	3.85e-14
Y-90	1.46002e-16	1.49002e-16	1.29001e-16	1.50002e-16	1.46001e-16	1.59002e-16	1.57002e-16	1.42001e-16	1.29001e-16	1.70001e-16
Y-90m	2.47e-14	2.52e-14	2.27e-14	2.5e-14	2.45e-14	2.64e-14	2.62e-14	2.45e-14	2.26e-14	2.71e-14
Y-91	1.956e-16	1.988e-16	1.77e-16	1.981e-16	1.954e-16	2.075e-16	2.056e-16	1.96e-16	1.781e-16	2.053e-16
Y-91m	2.13e-14	2.15e-14	2e-14	2.17e-14	2.12e-14	2.27e-14	2.26e-14	2.14e-14	1.96e-14	2.24e-14
Y-92	1.1189e-14	1.1295e-14	1.0449e-14	1.1297e-14	1.1289e-14	1.172e-14	1.1715e-14	1.1482e-14	1.0349e-14	1.1233e-14
Y-93	4.411e-15	4.455e-15	4.065e-15	4.506e-15	4.411e-15	4.681e-15	4.639e-15	4.386e-15	4.085e-15	4.494e-15
Y-94	3.4022e-14	3.4431e-14	3.2163e-14	3.4635e-14	3.4423e-14	3.5569e-14	3.5763e-14	3.5114e-14	3.1563e-14	3.4082e-14
Y-95	5.2162e-14	5.2569e-14	5.0818e-14	5.2971e-14	5.3563e-14	5.4997e-14	5.4492e-14	5.1556e-14	4.9418e-14	5.1408e-14
Yb-162	8.58001e-15	8.71001e-15	7.64001e-15	8.81001e-15	8.57001e-15	9.38001e-15	9.27001e-15	8.23001e-15	7.58001e-15	1.01e-14
Yb-163	2.96397e-14	3.00404e-14	2.73352e-14	3.01407e-14	2.96397e-14	3.15433e-14	3.13428e-14	2.97386e-14	2.72352e-14	3.0646e-14
Yb-164	1.29e-15	1.33e-15	1.03e-15	1.35e-15	1.29e-15	1.51e-15	1.46e-15	1.18e-15	1.05e-15	1.64e-15
Yb-165	1.21043e-14	1.23044e-14	1.08037e-14	1.23044e-14	1.21043e-14	1.30047e-14	1.29047e-14	1.20041e-14	1.08037e-14	1.32052e-14
Yb-166	1.81e-15	1.88e-15	1.36e-15	1.9e-15	1.81e-15	2.17e-15	2.1e-15	1.59e-15	1.39e-15	2.52e-15
Yb-167	7.83005e-15	8.00005e-15	6.67004e-15	8.07005e-15	7.81005e-15	8.81006e-15	8.63006e-15	7.23005e-15	6.63004e-15	9.99007e-15
Yb-169	9.75e-15	9.97e-15	8.21e-15	1e-14	9.71e-15	1.09e-14	1.07e-14	9.11e-15	8.29e-15	1.23e-14
Yb-175	1.48216e-15	1.50224e-15	1.32175e-15	1.50224e-15	1.48213e-15	1.59249e-15	1.58244e-15	1.47194e-15	1.33174e-15	1.65284e-15
Yb-177	8.0108e-15	8.1215e-15	7.3566e-15	8.1117e-15	8.0507e-15	8.4142e-15	8.4236e-15	8.1492e-15	7.3366e-15	8.3677e-15
Yb-178	1.48515e-15	1.50531e-15	1.33427e-15	1.51532e-15	1.4951e-15	1.59586e-15	1.58574e-15	1.49471e-15	1.35425e-15	1.62665e-15
Yb-179	3.93648e-14	3.97661e-14	3.65567e-14	4.02664e-14	3.93646e-14	4.20712e-14	4.17703e-14	3.92623e-14	3.61567e-14	4.12771e-14
Zn-60	6.1609e-14	6.2113e-14	5.7386e-14	6.2614e-14	6.1309e-14	6.5827e-14	6.5325e-14	6.1704e-14	5.6486e-14	6.494e-14
Zn-61	6.4532e-14	6.5241e-14	6.0572e-14	6.5245e-14	6.4333e-14	6.848e-14	6.8073e-14	6.4623e-14	5.9571e-14	6.6893e-14
Zn-62	1.74007e-14	1.76007e-14	1.62005e-14	1.77007e-14	1.73007e-14	1.86008e-14	1.85007e-14	1.75006e-14	1.60005e-14	1.84009e-14
Zn-63	4.4543e-14	4.4945e-14	4.1726e-14	4.5046e-14	4.4143e-14	4.7256e-14	4.7054e-14	4.4939e-14	4.0827e-14	4.6766e-14
Zn-65	2.51e-14	2.54e-14	2.33e-14	2.53e-14	2.52e-14	2.61e-14	2.62e-14	2.6e-14	2.33e-14	2.49e-14
Zn-69	1.5341e-17	1.5743e-17	1.3016e-17	1.5746e-17	1.5243e-17	1.7157e-17	1.6855e-17	1.4346e-17	1.302e-17	1.9257e-17
Zn-69m	1.65e-14	1.68e-14	1.52e-14	1.67e-14	1.64e-14	1.76e-14	1.75e-14	1.66e-14	1.51e-14	1.77e-14
Zn-71	1.3186e-14	1.3289e-14	1.2265e-14	1.329e-14	1.3186e-14	1.3902e-14	1.39e-14	1.3381e-14	1.2065e-14	1.3613e-14
Zn-71m	6.3247e-14	6.3948e-14	5.86407e-14	6.42482e-14	6.31468e-14	6.73519e-14	6.69511e-14	6.35448e-14	5.81408e-14	6.64568e-14
Zn-72	5.1707e-15	5.24074e-15	4.59054e-15	5.28073e-15	5.15069e-15	5.58084e-15	5.56081e-15	4.90062e-15	4.54054e-15	6.47094e-15
Zr-85	6.0118e-14	6.0823e-14	5.5985e-14	6.0725e-14	5.9718e-14	6.3844e-14	6.3541e-14	6.0512e-14	5.5285e-14	6.3158e-14
Zr-86	1.04e-14	1.05e-14	9.17e-15	1.06e-14	1.04e-14	1.12e-14	1.1e-14	1.02e-14	9.37e-15	1.18e-14
Zr-87	3.7627e-14	3.8029e-14	3.5212e-14	3.8029e-14	3.7326e-14	3.9938e-14	3.9736e-14	3.8023e-14	3.4512e-14	3.9547e-14
Zr-88	1.51e-14	1.53e-14	1.37e-14	1.53e-14	1.51e-14	1.61e-14	1.6e-14	1.52e-14	1.37e-14	1.63e-14
Zr-89	4.84046e-14	4.91047e-14	4.58039e-14	4.93047e-14	4.89046e-14	5.07052e-14	5.10051e-14	5.05043e-14	4.48039e-14	4.91058e-14
Zr-89m	2.61006e-14	2.63006e-14	2.42005e-14	2.65006e-14	2.60006e-14	2.78006e-14	2.75006e-14	2.60005e-14	2.40005e-14	2.70007e-14
Zr-93	2.4e-21	2.99e-21	1.27e-21	2.52e-21	2.06e-21	3.4e-21	3.15e-21	1.61e-21	1.19e-21	2.74e-21
Zr-95	3.03017e-14	3.06018e-14	2.84014e-14	3.13018e-14	3.07017e-14	3.2502e-14	3.22019e-14	3.02015e-14	2.81014e-14	3.10022e-14
Zr-97	3.6683e-14	3.70846e-14	3.42727e-14	3.7685e-14	3.70828e-14	3.9191e-14	3.88898e-14	3.66799e-14	3.39728e-14	3.73982e-14
