# Supplementary material for: Organ doses of the fetus from external environmental exposures
Source: Radiat Environ Biophys. 2021 Feb 16;60(1):93–113. doi: 10.1007/s00411-020-00891-6 (PMC7902579; doi:10.1007/s00411-020-00891-6)
Supplement: Supplementary file 2 — (XLSX 361 KB) [file 411_2020_891_MOESM2_ESM.xlsx]

## Sheet: Results_Katja
Air submersion
Nuclide-specific dose rate coefficient (Sv s-1 Bq-1 m3)
Nuclide	Effective	R-marrow	Colon	Lungs	ST-wall	Breast	Ovaries	UB-wall	Oesopha	Liver	Thyroid	Endost-BS	Brain	S-glands	Skin	Adrenals	ET	GB-wall	Ht-wall	Kidneys	Lymph	Muscle	O-mucosa	Pancreas	SI-wall	Spleen	Thymus	Uterus	Remainder
Ac-223	6.95e-16	6.59e-16	6.33e-16	7.55e-16	6.93e-16	8.16e-16	5.29e-16	5.43e-16	6.88e-16	6.91e-16	8.57e-16	8.75e-16	8.76e-16	7.75e-16	8.78e-16	5.74e-16	7.3e-16	6.02e-16	7.18e-16	6.32e-16	6.87e-16	7.37e-16	7.17e-16	6.24e-16	5.88e-16	6.98e-16	7.81e-16	6.61e-16	6.73e-16
Ac-224	8.65e-15	8.06e-15	7.9e-15	9.47e-15	8.72e-15	1.01e-14	6.46e-15	6.62e-15	8.49e-15	8.69e-15	1.09e-14	1.15e-14	1.09e-14	9.57e-15	1.12e-14	6.97e-15	8.88e-15	7.41e-15	9.03e-15	7.9e-15	8.56e-15	9.27e-15	8.7e-15	7.76e-15	7.22e-15	8.81e-15	9.83e-15	8.23e-15	8.35e-15
Ac-225	5.22e-16	4.83e-16	4.76e-16	5.73e-16	5.27e-16	6.11e-16	3.87e-16	3.98e-16	5.1e-16	5.26e-16	6.69e-16	6.98e-16	6.61e-16	5.79e-16	6.86e-16	4.17e-16	5.33e-16	4.42e-16	5.46e-16	4.76e-16	5.19e-16	5.63e-16	5.22e-16	4.67e-16	4.34e-16	5.34e-16	5.93e-16	4.97e-16	5.03e-16
Ac-226	5.2245e-15	4.933e-15	4.763e-15	5.6758e-15	5.2246e-15	6.1185e-15	3.9501e-15	4.0405e-15	5.1636e-15	5.2044e-15	6.4693e-15	6.6988e-15	6.588e-15	5.7966e-15	6.653e-15	4.2809e-15	5.4647e-15	4.5217e-15	5.4149e-15	4.7528e-15	5.1445e-15	5.5362e-15	5.3541e-15	4.6924e-15	4.3916e-15	5.2647e-15	5.9067e-15	4.954e-15	5.0538e-15
Ac-227	3.45056e-18	2.60016e-18	2.57014e-18	3.16019e-18	2.97021e-18	6.96248e-18	1.90003e-18	2.06009e-18	2.6201e-18	2.90018e-18	4.70075e-18	3.8202e-18	3.45011e-18	4.49094e-18	1.43087e-17	2.04003e-18	3.54058e-18	2.19004e-18	2.94015e-18	2.46008e-18	3.42049e-18	3.89061e-18	3.05033e-18	2.36006e-18	2.21007e-18	2.94018e-18	3.71044e-18	3.19041e-18	2.92027e-18
Ac-228	4.0332e-14	3.95293e-14	3.68288e-14	4.32348e-14	3.9432e-14	4.71398e-14	3.26231e-14	3.29239e-14	4.12306e-14	3.92318e-14	4.65414e-14	4.55407e-14	4.96399e-14	4.55364e-14	4.39471e-14	3.56249e-14	4.4433e-14	3.63264e-14	4.10329e-14	3.68285e-14	3.96319e-14	4.16351e-14	4.37319e-14	3.69279e-14	3.50261e-14	3.96323e-14	4.44365e-14	3.84308e-14	3.95306e-14
Ac-230	2.6269e-14	2.5959e-14	2.4254e-14	2.7983e-14	2.5768e-14	3.0304e-14	2.1428e-14	2.2031e-14	2.7066e-14	2.5667e-14	2.961e-14	2.9209e-14	3.2011e-14	2.9691e-14	2.6524e-14	2.3438e-14	2.8879e-14	2.3845e-14	2.6774e-14	2.4353e-14	2.5968e-14	2.7081e-14	2.8374e-14	2.4351e-14	2.3242e-14	2.587e-14	2.8691e-14	2.5262e-14	2.5864e-14
Ac-231	1.73545e-14	1.65501e-14	1.57491e-14	1.87593e-14	1.72545e-14	2.03673e-14	1.32395e-14	1.35409e-14	1.72524e-14	1.71541e-14	2.12701e-14	2.15693e-14	2.1868e-14	1.93619e-14	2.16788e-14	1.44427e-14	1.84564e-14	1.51453e-14	1.7856e-14	1.57487e-14	1.71543e-14	1.82595e-14	1.80545e-14	1.56477e-14	1.47446e-14	1.7355e-14	1.94621e-14	1.64524e-14	1.68522e-14
Ac-232	5.6485e-14	5.6075e-14	5.2368e-14	6.0101e-14	5.5384e-14	6.4723e-14	4.604e-14	4.7544e-14	5.8482e-14	5.5183e-14	6.2929e-14	6.2228e-14	6.8431e-14	6.3809e-14	5.5143e-14	5.0652e-14	6.1996e-14	5.1358e-14	5.759e-14	5.2467e-14	5.5983e-14	5.8198e-14	6.0791e-14	5.2665e-14	5.0255e-14	5.5585e-14	6.1609e-14	5.4277e-14	5.5679e-14
Ac-233	2.2429e-14	2.192e-14	2.0216e-14	2.4039e-14	2.1828e-14	2.6556e-14	1.77957e-14	1.81984e-14	2.2525e-14	2.1827e-14	2.6462e-14	2.586e-14	2.8061e-14	2.5245e-14	2.6675e-14	1.9304e-14	2.4335e-14	1.9809e-14	2.2832e-14	2.0316e-14	2.2028e-14	2.3339e-14	2.3931e-14	2.0214e-14	1.9207e-14	2.2129e-14	2.4945e-14	2.1523e-14	2.1824e-14
Ag-100m	1.32775e-13	1.30744e-13	1.21707e-13	1.41835e-13	1.29766e-13	1.54917e-13	1.06604e-13	1.09617e-13	1.35775e-13	1.29762e-13	1.5193e-13	1.49921e-13	1.63961e-13	1.49874e-13	1.43931e-13	1.16657e-13	1.45833e-13	1.18678e-13	1.35794e-13	1.21705e-13	1.30766e-13	1.37817e-13	1.42815e-13	1.217e-13	1.15662e-13	1.30771e-13	1.45864e-13	1.26742e-13	1.29754e-13
Ag-101	7.1473e-14	6.9863e-14	6.5156e-14	7.6587e-14	6.9871e-14	8.3808e-14	5.703e-14	5.8334e-14	7.237e-14	6.977e-14	8.3314e-14	8.2112e-14	8.8715e-14	8.0495e-14	8.1427e-14	6.2241e-14	7.7882e-14	6.3548e-14	7.2877e-14	6.5156e-14	7.0271e-14	7.4184e-14	7.6678e-14	6.4954e-14	6.1944e-14	7.0373e-14	7.8994e-14	6.8365e-14	6.9767e-14
Ag-102	1.61178e-13	1.58167e-13	1.47161e-13	1.72192e-13	1.57176e-13	1.86214e-13	1.31134e-13	1.33138e-13	1.64175e-13	1.56175e-13	1.8422e-13	1.80218e-13	1.97222e-13	1.81201e-13	1.71232e-13	1.42146e-13	1.76188e-13	1.44152e-13	1.64182e-13	1.4716e-13	1.58176e-13	1.6619e-13	1.73183e-13	1.47158e-13	1.41149e-13	1.58178e-13	1.762e-13	1.5417e-13	1.58172e-13
Ag-102m	9.73873e-14	9.66825e-14	9.02792e-14	1.04094e-13	9.57865e-14	1.10105e-13	8.03662e-14	8.23679e-14	9.98861e-14	9.53861e-14	1.10107e-13	1.08107e-13	1.18109e-13	1.09099e-13	9.4313e-14	8.74719e-14	1.06092e-13	8.87749e-14	9.93895e-14	9.05788e-14	9.64864e-14	1.00093e-13	1.0509e-13	9.04778e-14	8.68734e-14	9.62872e-14	1.06098e-13	9.39835e-14	9.60844e-14
Ag-103	3.76186e-14	3.67171e-14	3.43168e-14	4.04202e-14	3.69186e-14	4.4223e-14	3.01135e-14	3.0614e-14	3.80179e-14	3.68185e-14	4.41239e-14	4.36237e-14	4.66232e-14	4.24211e-14	4.30268e-14	3.27146e-14	4.09193e-14	3.35155e-14	3.85191e-14	3.43166e-14	3.71185e-14	3.92203e-14	4.03186e-14	3.42163e-14	3.26152e-14	3.72188e-14	4.16212e-14	3.60179e-14	3.68178e-14
Ag-104	1.26007e-13	1.24006e-13	1.15006e-13	1.35008e-13	1.23007e-13	1.47009e-13	1.02005e-13	1.03005e-13	1.29007e-13	1.22007e-13	1.45009e-13	1.42009e-13	1.55009e-13	1.42008e-13	1.3801e-13	1.11006e-13	1.39007e-13	1.13006e-13	1.28007e-13	1.15006e-13	1.24007e-13	1.30008e-13	1.36007e-13	1.15006e-13	1.10006e-13	1.24007e-13	1.39008e-13	1.20007e-13	1.23007e-13
Ag-104m	8.4353e-14	8.3044e-14	7.7339e-14	9.0266e-14	8.2652e-14	9.7784e-14	6.8316e-14	7.0019e-14	8.5851e-14	8.2451e-14	9.709e-14	9.5388e-14	1.04191e-13	9.4973e-14	9.0701e-14	7.4426e-14	9.1962e-14	7.5831e-14	8.6057e-14	7.7438e-14	8.3252e-14	8.7464e-14	9.0758e-14	7.7236e-14	7.4028e-14	8.3253e-14	9.2973e-14	8.1147e-14	8.2748e-14
Ag-105	2.19e-14	2.12e-14	1.99e-14	2.35e-14	2.15e-14	2.6e-14	1.71e-14	1.75e-14	2.2e-14	2.14e-14	2.61e-14	2.59e-14	2.74e-14	2.47e-14	2.67e-14	1.87e-14	2.38e-14	1.93e-14	2.24e-14	1.99e-14	2.16e-14	2.29e-14	2.33e-14	1.98e-14	1.88e-14	2.16e-14	2.44e-14	2.09e-14	2.13e-14
Ag-105m	4.38e-17	4.23e-17	3.97e-17	4.7e-17	4.31e-17	5.2e-17	3.41e-17	3.48e-17	4.38e-17	4.28e-17	5.23e-17	5.18e-17	5.45e-17	4.94e-17	5.38e-17	3.72e-17	4.76e-17	3.85e-17	4.46e-17	3.96e-17	4.31e-17	4.58e-17	4.66e-17	3.94e-17	3.75e-17	4.32e-17	4.87e-17	4.16e-17	4.26e-17
Ag-106	3.09696e-14	3.02647e-14	2.80629e-14	3.31755e-14	3.02694e-14	3.66848e-14	2.45514e-14	2.5153e-14	3.11676e-14	3.0269e-14	3.6488e-14	3.58873e-14	3.8787e-14	3.48788e-14	3.71963e-14	2.66557e-14	3.34727e-14	2.73586e-14	3.15715e-14	2.80624e-14	3.04691e-14	3.22753e-14	3.30706e-14	2.78614e-14	2.66576e-14	3.047e-14	3.42789e-14	2.96668e-14	3.0167e-14
Ag-106m	1.3e-13	1.28e-13	1.19e-13	1.39e-13	1.27e-13	1.52e-13	1.05e-13	1.06e-13	1.32e-13	1.26e-13	1.5e-13	1.47e-13	1.61e-13	1.47e-13	1.44e-13	1.15e-13	1.43e-13	1.16e-13	1.32e-13	1.19e-13	1.28e-13	1.35e-13	1.41e-13	1.19e-13	1.13e-13	1.28e-13	1.43e-13	1.24e-13	1.27e-13
Ag-108	8.897e-16	8.643e-16	8.07e-16	9.535e-16	8.676e-16	1.0562e-15	7.023e-16	7.149e-16	8.992e-16	8.651e-16	1.0505e-15	1.0307e-15	1.1145e-15	1.0057e-15	1.0725e-15	7.684e-16	9.732e-16	7.784e-16	9.075e-16	8.035e-16	8.723e-16	9.287e-16	9.499e-16	8.023e-16	7.625e-16	8.752e-16	9.919e-16	8.49e-16	8.669e-16
Ag-108m	7.28e-14	7.09e-14	6.62e-14	7.81e-14	7.08e-14	8.59e-14	5.8e-14	5.87e-14	7.41e-14	7.07e-14	8.54e-14	8.37e-14	9.09e-14	8.23e-14	8.56e-14	6.34e-14	8.03e-14	6.39e-14	7.42e-14	6.59e-14	7.13e-14	7.56e-14	7.82e-14	6.59e-14	6.27e-14	7.15e-14	8.12e-14	6.94e-14	7.1e-14
Ag-109m	1.45e-16	1.12e-16	1.15e-16	1.42e-16	1.35e-16	2.61e-16	8.06e-17	8.93e-17	1.13e-16	1.31e-16	2.15e-16	1.74e-16	1.48e-16	1.91e-16	4.16e-16	8.51e-17	1.45e-16	9.29e-17	1.31e-16	1.08e-16	1.49e-16	1.76e-16	1.27e-16	1.01e-16	9.55e-17	1.33e-16	1.67e-16	1.45e-16	1.27e-16
Ag-110	1.663e-15	1.618e-15	1.518e-15	1.784e-15	1.621e-15	1.966e-15	1.319e-15	1.334e-15	1.689e-15	1.619e-15	1.964e-15	1.922e-15	2.078e-15	1.887e-15	1.962e-15	1.446e-15	1.838e-15	1.455e-15	1.7e-15	1.507e-15	1.63e-15	1.74e-15	1.781e-15	1.514e-15	1.43e-15	1.643e-15	1.866e-15	1.591e-15	1.624e-15
Ag-110m	1.29002e-13	1.27001e-13	1.18001e-13	1.39002e-13	1.26002e-13	1.51002e-13	1.05001e-13	1.06001e-13	1.32002e-13	1.26002e-13	1.49002e-13	1.45002e-13	1.60002e-13	1.46002e-13	1.41003e-13	1.15001e-13	1.44002e-13	1.16001e-13	1.32002e-13	1.18001e-13	1.27002e-13	1.34002e-13	1.41002e-13	1.18001e-13	1.12001e-13	1.27002e-13	1.43002e-13	1.24002e-13	1.27002e-13
Ag-111	1.1617e-15	1.1194e-15	1.0594e-15	1.2536e-15	1.1518e-15	1.3675e-15	8.972e-16	9.198e-16	1.1604e-15	1.1416e-15	1.4086e-15	1.408e-15	1.4669e-15	1.3048e-15	1.4339e-15	9.784e-16	1.252e-15	1.0275e-15	1.1923e-15	1.0592e-15	1.1517e-15	1.2241e-15	1.2312e-15	1.0486e-15	9.953e-16	1.152e-15	1.3049e-15	1.1009e-15	1.1306e-15
Ag-111m	1.65056e-16	1.4705e-16	1.4005e-16	1.68061e-16	1.56057e-16	2.45074e-16	1.13038e-16	1.1904e-16	1.50052e-16	1.53056e-16	2.14076e-16	1.86073e-16	1.8807e-16	2.02065e-16	3.25096e-16	1.23041e-16	1.76057e-16	1.28044e-16	1.58058e-16	1.36049e-16	1.65057e-16	1.83064e-16	1.65054e-16	1.33048e-16	1.27044e-16	1.55057e-16	1.86065e-16	1.61055e-16	1.54053e-16
Ag-112	3.3302e-14	3.2783e-14	3.0665e-14	3.5534e-14	3.2597e-14	3.8479e-14	2.7109e-14	2.7616e-14	3.4099e-14	3.2496e-14	3.7889e-14	3.7284e-14	4.08e-14	3.7553e-14	3.4702e-14	2.9636e-14	3.6729e-14	2.9948e-14	3.4012e-14	3.0664e-14	3.2797e-14	3.4426e-14	3.6019e-14	3.066e-14	2.924e-14	3.28e-14	3.655e-14	3.1884e-14	3.269e-14
Ag-113	3.296e-15	3.1988e-15	2.996e-15	3.545e-15	3.246e-15	3.87e-15	2.5785e-15	2.6209e-15	3.313e-15	3.235e-15	3.924e-15	3.903e-15	4.123e-15	3.7e-15	3.917e-15	2.8251e-15	3.591e-15	2.9095e-15	3.369e-15	2.9953e-15	3.246e-15	3.445e-15	3.518e-15	2.9837e-15	2.8279e-15	3.267e-15	3.67e-15	3.132e-15	3.212e-15
Ag-113m	9.3295e-15	9.0379e-15	8.4776e-15	1.00212e-14	9.1795e-15	1.10241e-14	7.2942e-15	7.4346e-15	9.3788e-15	9.1394e-15	1.11251e-14	1.11248e-14	1.17244e-14	1.05222e-14	1.13283e-14	7.9653e-15	1.01202e-14	8.1962e-15	9.5401e-15	8.4674e-15	9.1794e-15	9.7513e-15	9.9295e-15	8.4271e-15	8.006e-15	9.2297e-15	1.04222e-14	8.8788e-15	9.0887e-15
Ag-114	1.3211e-14	1.2975e-14	1.2131e-14	1.4081e-14	1.2899e-14	1.528e-14	1.0671e-14	1.0926e-14	1.3412e-14	1.2895e-14	1.509e-14	1.488e-14	1.613e-14	1.483e-14	1.399e-14	1.1673e-14	1.438e-14	1.1798e-14	1.3433e-14	1.2129e-14	1.2999e-14	1.3659e-14	1.4159e-14	1.2123e-14	1.1579e-14	1.3005e-14	1.451e-14	1.2671e-14	1.2886e-14
Ag-115	2.3346e-14	2.3033e-14	2.1523e-14	2.4866e-14	2.2944e-14	2.6796e-14	1.8887e-14	1.9492e-14	2.3943e-14	2.2843e-14	2.6404e-14	2.6201e-14	2.8407e-14	2.6278e-14	2.3719e-14	2.0703e-14	2.5461e-14	2.1111e-14	2.3853e-14	2.1622e-14	2.3044e-14	2.4163e-14	2.5055e-14	2.162e-14	2.0607e-14	2.3046e-14	2.5577e-14	2.2436e-14	2.2938e-14
Ag-116	1.05666e-13	1.05638e-13	9.8207e-14	1.12717e-13	1.04657e-13	1.20788e-13	8.7618e-14	8.9629e-14	1.08665e-13	1.03654e-13	1.198e-13	1.16793e-13	1.27825e-13	1.1975e-13	1.01803e-13	9.5463e-14	1.16714e-13	9.6782e-14	1.08682e-13	9.8605e-14	1.04658e-13	1.09702e-13	1.14699e-13	9.84e-14	9.4568e-14	1.04662e-13	1.15742e-13	1.02637e-13	1.04647e-13
Ag-117	6.4457e-14	6.4039e-14	5.9924e-14	6.8685e-14	6.3553e-14	7.2926e-14	5.2874e-14	5.458e-14	6.6454e-14	6.3251e-14	7.2035e-14	7.1431e-14	7.7644e-14	7.2503e-14	6.0948e-14	5.7797e-14	7.0381e-14	5.8909e-14	6.5766e-14	6.0123e-14	6.4053e-14	6.6479e-14	6.9371e-14	6.022e-14	5.7702e-14	6.3656e-14	7.03e-14	6.2141e-14	6.3646e-14
Ag-99	1.07386e-13	1.05368e-13	9.8451e-14	1.15417e-13	1.05382e-13	1.2546e-13	8.6797e-14	8.8404e-14	1.09383e-13	1.0538e-13	1.2447e-13	1.22466e-13	1.32481e-13	1.21436e-13	1.17484e-13	9.4522e-14	1.17412e-13	9.6334e-14	1.09396e-13	9.845e-14	1.06382e-13	1.11409e-13	1.15402e-13	9.8246e-14	9.3827e-14	1.06385e-13	1.18433e-13	1.03369e-13	1.05374e-13
Al-26	1.29039e-13	1.28035e-13	1.19035e-13	1.37042e-13	1.26039e-13	1.48048e-13	1.05028e-13	1.08029e-13	1.33037e-13	1.26038e-13	1.4505e-13	1.43049e-13	1.57048e-13	1.45044e-13	1.30057e-13	1.1503e-13	1.4104e-13	1.17032e-13	1.3104e-13	1.19034e-13	1.28038e-13	1.33042e-13	1.38038e-13	1.20033e-13	1.14031e-13	1.27039e-13	1.41044e-13	1.24037e-13	1.27037e-13
Al-28	8.8782e-14	8.8366e-14	8.2655e-14	9.4305e-14	8.7279e-14	1.01338e-13	7.2914e-14	7.5419e-14	9.1978e-14	8.6878e-14	9.7748e-14	9.7045e-14	1.06352e-13	1.00118e-13	8.2866e-14	7.9932e-14	9.7299e-14	8.1142e-14	9.0589e-14	8.2754e-14	8.8179e-14	9.1401e-14	9.5691e-14	8.3151e-14	7.9537e-14	8.7482e-14	9.6017e-14	8.557e-14	8.7572e-14
Al-29	6.7374e-14	6.6563e-14	6.2258e-14	7.1789e-14	6.5973e-14	7.7511e-14	5.573e-14	5.6334e-14	6.8871e-14	6.5572e-14	7.5917e-14	7.4216e-14	8.1718e-14	7.5897e-14	6.6533e-14	6.0341e-14	7.4383e-14	6.1348e-14	6.8679e-14	6.2257e-14	6.6373e-14	6.9287e-14	7.3478e-14	6.2154e-14	5.9545e-14	6.6274e-14	7.2997e-14	6.4567e-14	6.6268e-14
Am-237	1.5e-14	1.43e-14	1.37e-14	1.62e-14	1.49e-14	1.76e-14	1.15e-14	1.18e-14	1.49e-14	1.49e-14	1.84e-14	1.86e-14	1.88e-14	1.68e-14	1.87e-14	1.25e-14	1.59e-14	1.3e-14	1.54e-14	1.36e-14	1.48e-14	1.58e-14	1.56e-14	1.35e-14	1.28e-14	1.5e-14	1.68e-14	1.43e-14	1.45e-14
Am-238	4.12001e-14	4.03001e-14	3.76001e-14	4.42001e-14	4.03001e-14	4.81001e-14	3.32e-14	3.36e-14	4.20001e-14	4.01001e-14	4.78001e-14	4.69001e-14	5.08001e-14	4.64001e-14	4.53001e-14	3.62e-14	4.52001e-14	3.70001e-14	4.20001e-14	3.76001e-14	4.05001e-14	4.27001e-14	4.44001e-14	3.77001e-14	3.57001e-14	4.05001e-14	4.54001e-14	3.93001e-14	4.03001e-14
Am-239	8.66e-15	8.05e-15	7.89e-15	9.48e-15	8.72e-15	1.02e-14	6.44e-15	6.6e-15	8.45e-15	8.71e-15	1.11e-14	1.16e-14	1.09e-14	9.58e-15	1.14e-14	6.93e-15	8.87e-15	7.35e-15	9.04e-15	7.9e-15	8.59e-15	9.3e-15	8.71e-15	7.74e-15	7.22e-15	8.82e-15	9.8e-15	8.24e-15	8.35e-15
Am-240	4.75e-14	4.65e-14	4.33e-14	5.09e-14	4.64e-14	5.57e-14	3.83e-14	3.87e-14	4.87e-14	4.62e-14	5.51e-14	5.38e-14	5.86e-14	5.37e-14	5.24e-14	4.19e-14	5.23e-14	4.29e-14	4.83e-14	4.34e-14	4.67e-14	4.91e-14	5.15e-14	4.35e-14	4.12e-14	4.67e-14	5.25e-14	4.53e-14	4.66e-14
Am-241	5.93e-16	4.86e-16	5.29e-16	6.66e-16	6.13e-16	7.86e-16	3.6e-16	3.87e-16	5.19e-16	6.05e-16	8.74e-16	8.11e-16	7.55e-16	6.81e-16	1.07e-15	3.84e-16	5.61e-16	4.35e-16	6.21e-16	5.15e-16	6.07e-16	7.09e-16	5.25e-16	4.89e-16	4.4e-16	6.23e-16	7.1e-16	5.85e-16	5.54e-16
Am-242	4.8604e-16	4.3636e-16	4.3746e-16	5.3048e-16	4.8907e-16	5.9573e-16	3.4834e-16	3.5852e-16	4.6158e-16	4.8901e-16	6.4592e-16	6.7257e-16	6.0618e-16	5.4286e-16	7.3496e-16	3.7058e-16	4.8402e-16	3.9588e-16	5.0514e-16	4.3636e-16	4.8607e-16	5.3277e-16	4.7175e-16	4.252e-16	3.9288e-16	4.9612e-16	5.5084e-16	4.6292e-16	4.6273e-16
Am-242m	1.86e-17	1.13e-17	1.08e-17	1.36e-17	1.34e-17	5.33e-17	6.66e-18	8.36e-18	1.03e-17	1.26e-17	2.88e-17	1.63e-17	1.29e-17	2.97e-17	1.12e-16	7.11e-18	1.97e-17	7.81e-18	1.21e-17	9.32e-18	1.92e-17	2.32e-17	1.47e-17	8.53e-18	8.47e-18	1.26e-17	2e-17	1.8e-17	1.39e-17
Am-243	1.69e-15	1.46e-15	1.53e-15	1.9e-15	1.75e-15	2.02e-15	1.15e-15	1.19e-15	1.57e-15	1.74e-15	2.35e-15	2.4e-15	2.17e-15	1.89e-15	2.49e-15	1.23e-15	1.63e-15	1.32e-15	1.79e-15	1.52e-15	1.7e-15	1.92e-15	1.55e-15	1.47e-15	1.33e-15	1.79e-15	1.99e-15	1.63e-15	1.61e-15
Am-244	3.62017e-14	3.54014e-14	3.29014e-14	3.88018e-14	3.52017e-14	4.26024e-14	2.9001e-14	2.92011e-14	3.70014e-14	3.51016e-14	4.22024e-14	4.12021e-14	4.4902e-14	4.1002e-14	4.13036e-14	3.18011e-14	4.02016e-14	3.21012e-14	3.69017e-14	3.29014e-14	3.54017e-14	3.7502e-14	3.91015e-14	3.30013e-14	3.12012e-14	3.56017e-14	4.0302e-14	3.45016e-14	3.54015e-14
Am-244m	7.294e-16	7.084e-16	6.618e-16	7.774e-16	7.104e-16	8.714e-16	5.815e-16	5.896e-16	7.384e-16	7.081e-16	8.508e-16	8.251e-16	8.918e-16	8.287e-16	8.518e-16	6.352e-16	7.998e-16	6.514e-16	7.387e-16	6.623e-16	7.172e-16	7.578e-16	7.852e-16	6.614e-16	6.268e-16	7.148e-16	8.039e-16	6.956e-16	7.114e-16
Am-245	1.2219e-15	1.1505e-15	1.1206e-15	1.3329e-15	1.2319e-15	1.4354e-15	9.1914e-16	9.4151e-16	1.201e-15	1.2218e-15	1.546e-15	1.5954e-15	1.5447e-15	1.3637e-15	1.5895e-15	9.9476e-16	1.272e-15	1.04942e-15	1.2722e-15	1.1204e-15	1.2119e-15	1.3034e-15	1.2514e-15	1.1001e-15	1.02937e-15	1.2421e-15	1.3837e-15	1.1615e-15	1.1812e-15
Am-246	3.24277e-14	3.1425e-14	2.94248e-14	3.48301e-14	3.16277e-14	3.82347e-14	2.57196e-14	2.59203e-14	3.29262e-14	3.15275e-14	3.82362e-14	3.77356e-14	4.04344e-14	3.66315e-14	3.83422e-14	2.81211e-14	3.57283e-14	2.83225e-14	3.31284e-14	2.94245e-14	3.17276e-14	3.37306e-14	3.46272e-14	2.94239e-14	2.77223e-14	3.1928e-14	3.63316e-14	3.08267e-14	3.16264e-14
Am-246m	4.61432e-14	4.54395e-14	4.22389e-14	4.93469e-14	4.50431e-14	5.39534e-14	3.75312e-14	3.78323e-14	4.72414e-14	4.48428e-14	5.30556e-14	5.15548e-14	5.67538e-14	5.2149e-14	4.96628e-14	4.10337e-14	5.11446e-14	4.17357e-14	4.69443e-14	4.22385e-14	4.52429e-14	4.76472e-14	5.02431e-14	4.23377e-14	4.01352e-14	4.53435e-14	5.07491e-14	4.40415e-14	4.53413e-14
Am-247	5.2396e-15	4.9461e-15	4.7656e-15	5.703e-15	5.2496e-15	6.1392e-15	3.9484e-15	4.0394e-15	5.1578e-15	5.2293e-15	6.5513e-15	6.7606e-15	6.6093e-15	5.825e-15	6.7186e-15	4.2807e-15	5.4907e-15	4.5126e-15	5.4307e-15	4.7752e-15	5.1894e-15	5.5735e-15	5.3793e-15	4.7044e-15	4.4121e-15	5.29e-15	5.9052e-15	4.9781e-15	5.0678e-15
Ar-37	0	0	0	0	0	0	0	0	0	0	0	0	0	0	0	0	0	0	0	0	0	0	0	0	0	0	0	0	0
Ar-39	7.17e-18	6.2e-18	6.34e-18	7.79e-18	7.21e-18	9.55e-18	4.74e-18	4.99e-18	6.5e-18	7.12e-18	9.84e-18	9.36e-18	8.79e-18	8.33e-18	1.27e-17	5.09e-18	7.12e-18	5.51e-18	7.31e-18	6.2e-18	7.21e-18	8.2e-18	6.74e-18	5.97e-18	5.52e-18	7.28e-18	8.3e-18	6.99e-18	6.73e-18
Ar-41	6.20369e-14	6.12335e-14	5.72332e-14	6.62401e-14	6.0737e-14	7.17461e-14	5.14263e-14	5.16273e-14	6.31351e-14	6.02367e-14	7.0148e-14	6.85473e-14	7.54459e-14	6.9942e-14	6.24553e-14	5.55284e-14	6.87378e-14	5.63302e-14	6.32379e-14	5.71328e-14	6.10368e-14	6.38406e-14	6.78365e-14	5.7032e-14	5.46299e-14	6.10373e-14	6.71421e-14	5.93355e-14	6.09352e-14
Ar-42	8.22e-18	7.14e-18	7.29e-18	8.94e-18	8.27e-18	1.09e-17	5.48e-18	5.76e-18	7.49e-18	8.17e-18	1.12e-17	1.07e-17	1.01e-17	9.53e-18	1.43e-17	5.88e-18	8.19e-18	6.37e-18	8.39e-18	7.14e-18	8.26e-18	9.37e-18	7.77e-18	6.88e-18	6.36e-18	8.35e-18	9.51e-18	8e-18	7.73e-18
Ar-43	7.5414e-14	7.4695e-14	6.9677e-14	8.0447e-14	7.391e-14	8.6393e-14	6.2119e-14	6.3226e-14	7.7512e-14	7.3608e-14	8.5002e-14	8.3198e-14	9.1415e-14	8.4967e-14	7.4214e-14	6.7747e-14	8.3143e-14	6.8759e-14	7.6824e-14	6.9775e-14	7.4409e-14	7.7739e-14	8.1932e-14	6.9872e-14	6.6851e-14	7.4312e-14	8.2363e-14	7.2396e-14	7.4302e-14
Ar-44	9.4755e-14	9.39506e-14	8.80495e-14	1.0106e-13	9.31549e-14	1.08068e-13	7.75401e-14	7.99414e-14	9.7753e-14	9.27545e-14	1.0507e-13	1.05069e-13	1.14069e-13	1.07062e-13	9.12783e-14	8.48434e-14	1.04057e-13	8.63458e-14	9.67564e-14	8.81491e-14	9.39546e-14	9.76598e-14	1.02055e-13	8.83481e-14	8.44451e-14	9.34553e-14	1.03062e-13	9.11528e-14	9.33527e-14
As-68	1.76795e-13	1.73763e-13	1.61725e-13	1.88857e-13	1.72785e-13	2.04941e-13	1.43619e-13	1.45632e-13	1.79795e-13	1.71782e-13	2.01955e-13	1.97946e-13	2.15986e-13	1.98897e-13	1.86959e-13	1.56673e-13	1.93854e-13	1.58695e-13	1.79814e-13	1.61723e-13	1.73785e-13	1.81838e-13	1.90835e-13	1.61717e-13	1.54679e-13	1.73791e-13	1.93887e-13	1.68761e-13	1.72773e-13
As-69	5.1585e-14	5.0469e-14	4.6858e-14	5.5308e-14	5.0482e-14	6.0742e-14	4.1016e-14	4.2121e-14	5.2081e-14	5.0381e-14	6.0551e-14	5.9748e-14	6.4355e-14	5.8121e-14	6.0369e-14	4.4635e-14	5.5902e-14	4.5744e-14	5.2692e-14	4.6857e-14	5.0882e-14	5.3704e-14	5.5194e-14	4.6654e-14	4.4639e-14	5.0884e-14	5.712e-14	4.9472e-14	5.0375e-14
As-70	2.01151e-13	1.98141e-13	1.85137e-13	2.15164e-13	1.9715e-13	2.34183e-13	1.63113e-13	1.66116e-13	2.06148e-13	1.96149e-13	2.30189e-13	2.25187e-13	2.47188e-13	2.27171e-13	2.13203e-13	1.78122e-13	2.21159e-13	1.82128e-13	2.05155e-13	1.85136e-13	1.9815e-13	2.08162e-13	2.18154e-13	1.85134e-13	1.76126e-13	1.98151e-13	2.21171e-13	1.93145e-13	1.97146e-13
As-71	2.51051e-14	2.44045e-14	2.29045e-14	2.71055e-14	2.47051e-14	2.95065e-14	1.98035e-14	2.02036e-14	2.53047e-14	2.47051e-14	2.98068e-14	2.98066e-14	3.14063e-14	2.82058e-14	2.98082e-14	2.15038e-14	2.71051e-14	2.2204e-14	2.57052e-14	2.29045e-14	2.48051e-14	2.62057e-14	2.67049e-14	2.27043e-14	2.1604e-14	2.49052e-14	2.80059e-14	2.40049e-14	2.45048e-14
As-72	8.202e-14	8.0407e-14	7.4699e-14	8.7938e-14	8.0018e-14	9.6265e-14	6.5766e-14	6.6971e-14	8.3417e-14	7.9917e-14	9.5472e-14	9.357e-14	1.02274e-13	9.2448e-14	9.2987e-14	7.1781e-14	8.9833e-14	7.3188e-14	8.3626e-14	7.4698e-14	8.0618e-14	8.5135e-14	8.8327e-14	7.4596e-14	7.1084e-14	8.062e-14	9.0848e-14	7.8511e-14	8.0213e-14
As-73	1.35e-16	1.09e-16	1.22e-16	1.54e-16	1.42e-16	1.77e-16	7.83e-17	8.6e-17	1.17e-16	1.39e-16	2.02e-16	1.83e-16	1.75e-16	1.56e-16	2.33e-16	8.37e-17	1.27e-16	9.73e-17	1.43e-16	1.17e-16	1.39e-16	1.66e-16	1.17e-16	1.09e-16	9.9e-17	1.44e-16	1.62e-16	1.36e-16	1.26e-16
As-74	3.40197e-14	3.32179e-14	3.09177e-14	3.65214e-14	3.31197e-14	4.02247e-14	2.7114e-14	2.76145e-14	3.45187e-14	3.31196e-14	3.99257e-14	3.92253e-14	4.26245e-14	3.84224e-14	4.01297e-14	2.96151e-14	3.72202e-14	3.00161e-14	3.47202e-14	3.08175e-14	3.34197e-14	3.54217e-14	3.65194e-14	3.08171e-14	2.93159e-14	3.35199e-14	3.79225e-14	3.2519e-14	3.32188e-14
As-76	1.9428e-14	1.9015e-14	1.7707e-14	2.0747e-14	1.8927e-14	2.2775e-14	1.5573e-14	1.5877e-14	1.9725e-14	1.8925e-14	2.2482e-14	2.208e-14	2.4085e-14	2.1858e-14	2.1798e-14	1.6988e-14	2.1242e-14	1.7296e-14	1.9834e-14	1.7706e-14	1.9026e-14	2.0144e-14	2.0936e-14	1.7703e-14	1.6791e-14	1.9128e-14	2.1457e-14	1.8619e-14	1.9021e-14
As-77	3.6226e-16	3.482e-16	3.2933e-16	3.9198e-16	3.5931e-16	4.279e-16	2.7953e-16	2.8581e-16	3.6055e-16	3.5721e-16	4.382e-16	4.418e-16	4.552e-16	4.0556e-16	4.503e-16	3.0394e-16	3.8625e-16	3.1742e-16	3.7243e-16	3.2918e-16	3.5629e-16	3.8139e-16	3.7883e-16	3.2593e-16	3.0841e-16	3.6138e-16	4.0654e-16	3.4503e-16	3.5177e-16
As-78	6.2565e-14	6.1648e-14	5.7532e-14	6.6794e-14	6.1161e-14	7.2435e-14	5.1081e-14	5.1787e-14	6.4063e-14	6.0959e-14	7.1344e-14	6.994e-14	7.6654e-14	7.0612e-14	6.5456e-14	5.5605e-14	6.909e-14	5.6217e-14	6.3774e-14	5.7531e-14	6.1561e-14	6.4587e-14	6.7781e-14	5.7528e-14	5.4909e-14	6.1564e-14	6.8709e-14	5.9949e-14	6.1454e-14
As-79	1.67e-15	1.621e-15	1.516e-15	1.792e-15	1.639e-15	1.97e-15	1.324e-15	1.347e-15	1.696e-15	1.628e-15	1.976e-15	1.944e-15	2.085e-15	1.888e-15	1.97e-15	1.443e-15	1.827e-15	1.478e-15	1.704e-15	1.516e-15	1.649e-15	1.741e-15	1.793e-15	1.514e-15	1.436e-15	1.64e-15	1.858e-15	1.594e-15	1.635e-15
At-204	1.04106e-13	1.02101e-13	9.46961e-14	1.12114e-13	1.02105e-13	1.23126e-13	8.28811e-14	8.4283e-14	1.06105e-13	1.01104e-13	1.22129e-13	1.20128e-13	1.30132e-13	1.17119e-13	1.22134e-13	9.04881e-14	1.14113e-13	9.18915e-14	1.06109e-13	9.44957e-14	1.02105e-13	1.08112e-13	1.1211e-13	9.43948e-14	8.97894e-14	1.03106e-13	1.16119e-13	9.9501e-14	1.02103e-13
At-205	5.21526e-14	5.10498e-14	4.77477e-14	5.59568e-14	5.10521e-14	6.09629e-14	4.19401e-14	4.25411e-14	5.3152e-14	5.08518e-14	6.06644e-14	5.96639e-14	6.45655e-14	5.88593e-14	5.8067e-14	4.57436e-14	5.72559e-14	4.63453e-14	5.33539e-14	4.76475e-14	5.1252e-14	5.41559e-14	5.60546e-14	4.7647e-14	4.52443e-14	5.14524e-14	5.7759e-14	4.98503e-14	5.10509e-14
At-206	1.13069e-13	1.10065e-13	1.03062e-13	1.21074e-13	1.10068e-13	1.32082e-13	9.00524e-14	9.15537e-14	1.15068e-13	1.10068e-13	1.32084e-13	1.29084e-13	1.40086e-13	1.27077e-13	1.29088e-13	9.84569e-14	1.24073e-13	9.99592e-14	1.1507e-13	1.03062e-13	1.11068e-13	1.17073e-13	1.21071e-13	1.03061e-13	9.76579e-14	1.11068e-13	1.25077e-13	1.08066e-13	1.10067e-13
At-207	9.40025e-14	9.23023e-14	8.63022e-14	1.01003e-13	9.21025e-14	1.09003e-13	7.61018e-14	7.74019e-14	9.61024e-14	9.17025e-14	1.08003e-13	1.06003e-13	1.16003e-13	1.06003e-13	1.00003e-13	8.3102e-14	1.03003e-13	8.44021e-14	9.60025e-14	8.63022e-14	9.25024e-14	9.74027e-14	1.01003e-13	8.63022e-14	8.22021e-14	9.27025e-14	1.04003e-13	9.00024e-14	9.23024e-14
At-208	1.41005e-13	1.38005e-13	1.29005e-13	1.51005e-13	1.38005e-13	1.64006e-13	1.13004e-13	1.15004e-13	1.44005e-13	1.37005e-13	1.63006e-13	1.60006e-13	1.74006e-13	1.59006e-13	1.54007e-13	1.24004e-13	1.55005e-13	1.25004e-13	1.44005e-13	1.29005e-13	1.38005e-13	1.46005e-13	1.52005e-13	1.29004e-13	1.22004e-13	1.39005e-13	1.56006e-13	1.34005e-13	1.38005e-13
At-209	1.04e-13	1.01e-13	9.45e-14	1.11e-13	1.01e-13	1.22e-13	8.31e-14	8.41e-14	1.06e-13	1.01e-13	1.21e-13	1.19e-13	1.29e-13	1.17e-13	1.18e-13	9.08e-14	1.14e-13	9.21e-14	1.06e-13	9.45e-14	1.02e-13	1.08e-13	1.12e-13	9.44e-14	8.95e-14	1.02e-13	1.15e-13	9.91e-14	1.01e-13
At-210	1.41e-13	1.38e-13	1.3e-13	1.5e-13	1.38e-13	1.63e-13	1.16e-13	1.16e-13	1.43e-13	1.37e-13	1.6e-13	1.57e-13	1.71e-13	1.58e-13	1.44e-13	1.25e-13	1.55e-13	1.27e-13	1.44e-13	1.29e-13	1.38e-13	1.45e-13	1.53e-13	1.29e-13	1.23e-13	1.39e-13	1.53e-13	1.35e-13	1.38e-13
At-211	1.14e-15	1.01e-15	1.04e-15	1.27e-15	1.17e-15	1.33e-15	8.1e-16	8.37e-16	1.08e-15	1.17e-15	1.53e-15	1.6e-15	1.45e-15	1.26e-15	1.56e-15	8.68e-16	1.12e-15	9.31e-16	1.21e-15	1.04e-15	1.14e-15	1.27e-15	1.08e-15	1.01e-15	9.2e-16	1.19e-15	1.32e-15	1.09e-15	1.09e-15
At-215	7.45e-18	7.2e-18	6.75e-18	8.03e-18	7.31e-18	8.79e-18	5.8e-18	5.97e-18	7.46e-18	7.31e-18	8.9e-18	8.87e-18	9.34e-18	8.36e-18	9.07e-18	6.31e-18	8.01e-18	6.57e-18	7.61e-18	6.75e-18	7.35e-18	7.78e-18	7.88e-18	6.7e-18	6.4e-18	7.36e-18	8.29e-18	7.09e-18	7.24e-18
At-216	8.7e-17	7.94e-17	7.94e-17	9.61e-17	8.86e-17	1.02e-16	6.34e-17	6.52e-17	8.4e-17	8.81e-17	1.14e-16	1.18e-16	1.11e-16	9.64e-17	1.16e-16	6.83e-17	8.81e-17	7.27e-17	9.13e-17	7.93e-17	8.67e-17	9.5e-17	8.55e-17	7.75e-17	7.16e-17	8.97e-17	9.97e-17	8.3e-17	8.37e-17
At-217	1.02e-17	9.77e-18	9.29e-18	1.1e-17	1.01e-17	1.2e-17	7.86e-18	8.02e-18	1.02e-17	1.01e-17	1.24e-17	1.25e-17	1.28e-17	1.14e-17	1.26e-17	8.56e-18	1.09e-17	8.9e-18	1.05e-17	9.28e-18	1e-17	1.07e-17	1.07e-17	9.19e-18	8.67e-18	1.02e-17	1.15e-17	9.7e-18	9.91e-18
At-218	2.32e-19	2.19e-19	2.11e-19	2.52e-19	2.31e-19	2.8e-19	1.76e-19	1.8e-19	2.29e-19	2.29e-19	2.88e-19	2.85e-19	2.9e-19	2.62e-19	3.04e-19	1.91e-19	2.46e-19	1.99e-19	2.39e-19	2.1e-19	2.3e-19	2.48e-19	2.4e-19	2.07e-19	1.95e-19	2.32e-19	2.62e-19	2.23e-19	2.25e-19
At-219	0	0	0	0	0	0	0	0	0	0	0	0	0	0	0	0	0	0	0	0	0	0	0	0	0	0	0	0	0
At-220	1.959e-14	1.8875e-14	1.7863e-14	2.1214e-14	1.9387e-14	2.3047e-14	1.5221e-14	1.5526e-14	1.9587e-14	1.9286e-14	2.3556e-14	2.3653e-14	2.4662e-14	2.1927e-14	2.3972e-14	1.664e-14	2.1108e-14	1.725e-14	2.0098e-14	1.7862e-14	1.9287e-14	2.0509e-14	2.0701e-14	1.7659e-14	1.6744e-14	1.949e-14	2.1926e-14	1.8678e-14	1.9081e-14
Au-186	6.7884e-14	6.6168e-14	6.195e-14	7.2814e-14	6.6579e-14	7.9455e-14	5.3998e-14	5.5205e-14	6.8684e-14	6.6378e-14	7.9362e-14	7.8558e-14	8.4277e-14	7.6333e-14	7.7266e-14	5.8824e-14	7.3712e-14	6.0335e-14	6.9294e-14	6.1949e-14	6.6779e-14	7.0605e-14	7.2503e-14	6.1746e-14	5.8728e-14	6.6982e-14	7.5129e-14	6.4868e-14	6.6273e-14
Au-187	4.96143e-14	4.87134e-14	4.57129e-14	5.31154e-14	4.88142e-14	5.74172e-14	4.02107e-14	4.1111e-14	5.0614e-14	4.85141e-14	5.67178e-14	5.59176e-14	6.07178e-14	5.59161e-14	5.1719e-14	4.38116e-14	5.4215e-14	4.46121e-14	5.07146e-14	4.57128e-14	4.90141e-14	5.14153e-14	5.33146e-14	4.57127e-14	4.36119e-14	4.90143e-14	5.44161e-14	4.76137e-14	4.87138e-14
Au-190	1.1604e-13	1.15038e-13	1.07037e-13	1.23044e-13	1.1404e-13	1.31048e-13	9.50306e-14	9.75314e-14	1.1904e-13	1.1404e-13	1.3105e-13	1.29049e-13	1.4005e-13	1.30046e-13	1.11052e-13	1.04033e-13	1.26043e-13	1.05035e-13	1.18041e-13	1.08036e-13	1.1504e-13	1.20043e-13	1.25042e-13	1.07036e-13	1.03034e-13	1.1504e-13	1.27045e-13	1.11039e-13	1.14039e-13
Au-191	2.51e-14	2.41e-14	2.28e-14	2.71e-14	2.47e-14	2.96e-14	1.95e-14	1.99e-14	2.51e-14	2.47e-14	3.02e-14	3e-14	3.15e-14	2.82e-14	3.04001e-14	2.13e-14	2.7e-14	2.19e-14	2.57e-14	2.28e-14	2.47e-14	2.64e-14	2.64e-14	2.26e-14	2.14e-14	2.49e-14	2.81e-14	2.39e-14	2.44e-14
Au-192	9.321e-14	9.21094e-14	8.6309e-14	9.94108e-14	9.18099e-14	1.06012e-13	7.58075e-14	7.81077e-14	9.57098e-14	9.14099e-14	1.05012e-13	1.04012e-13	1.13012e-13	1.05011e-13	9.19134e-14	8.29081e-14	1.0201e-13	8.46085e-14	9.52103e-14	8.6509e-14	9.24099e-14	9.64107e-14	1.0001e-13	8.65089e-14	8.27083e-14	9.211e-14	1.02011e-13	8.96096e-14	9.18096e-14
Au-193	5.96e-15	5.49e-15	5.42e-15	6.56e-15	6.03e-15	7.04e-15	4.36e-15	4.48e-15	5.78e-15	5.99e-15	7.67e-15	7.77e-15	7.58e-15	6.66e-15	7.89e-15	4.72e-15	6.11e-15	4.99e-15	6.22e-15	5.4e-15	5.92e-15	6.48e-15	5.94e-15	5.29e-15	4.92e-15	6.08e-15	6.84e-15	5.7e-15	5.74e-15
Au-193m	7.99e-15	7.61e-15	7.27e-15	8.67e-15	7.99e-15	9.38e-15	6.06e-15	6.2e-15	7.91e-15	7.92e-15	9.8e-15	9.98e-15	1.01e-14	8.9e-15	1.01e-14	6.61e-15	8.48e-15	6.96e-15	8.24e-15	7.27e-15	7.87e-15	8.44e-15	8.29e-15	7.18e-15	6.76e-15	8e-15	9.02e-15	7.58e-15	7.75e-15
Au-194	4.8101e-14	4.71009e-14	4.42009e-14	5.15011e-14	4.7301e-14	5.56013e-14	3.87007e-14	3.96008e-14	4.8901e-14	4.7101e-14	5.52013e-14	5.47013e-14	5.89013e-14	5.41012e-14	5.07015e-14	4.22008e-14	5.24011e-14	4.32008e-14	4.91011e-14	4.43009e-14	4.7501e-14	4.99011e-14	5.1501e-14	4.42009e-14	4.21008e-14	4.7501e-14	5.27012e-14	4.6001e-14	4.7101e-14
Au-195	2.37e-15	2.06e-15	2.16e-15	2.68e-15	2.47e-15	2.83e-15	1.61e-15	1.66e-15	2.2e-15	2.45e-15	3.33e-15	3.37e-15	3.07e-15	2.65e-15	3.45e-15	1.72e-15	2.28e-15	1.85e-15	2.53e-15	2.14e-15	2.39e-15	2.71e-15	2.19e-15	2.06e-15	1.87e-15	2.51e-15	2.81e-15	2.29e-15	2.26e-15
Au-195m	8.14e-15	7.75e-15	7.41e-15	8.83e-15	8.13e-15	9.55e-15	6.18e-15	6.31e-15	8.05e-15	8.07e-15	9.99e-15	1.02e-14	1.03e-14	9.07e-15	1.02e-14	6.74e-15	8.64e-15	7.08e-15	8.39e-15	7.41e-15	8.02e-15	8.6e-15	8.45e-15	7.31e-15	6.89e-15	8.15e-15	9.18e-15	7.72e-15	7.89e-15
Au-196	1.98001e-14	1.89001e-14	1.79001e-14	2.14001e-14	1.96001e-14	2.33001e-14	1.52e-14	1.56e-14	1.96001e-14	1.95001e-14	2.40001e-14	2.40001e-14	2.49001e-14	2.22001e-14	2.45001e-14	1.65e-14	2.11001e-14	1.72e-14	2.03001e-14	1.79001e-14	1.95001e-14	2.08001e-14	2.07001e-14	1.77e-14	1.68e-14	1.97001e-14	2.21001e-14	1.88001e-14	1.92001e-14
Au-196m	8.9e-15	8.26e-15	8.11e-15	9.78e-15	8.99e-15	1.04e-14	6.59e-15	6.74e-15	8.72e-15	8.96e-15	1.14e-14	1.18e-14	1.13e-14	9.91e-15	1.16e-14	7.11e-15	9.16e-15	7.54e-15	9.3e-15	8.1e-15	8.84e-15	9.6e-15	8.93e-15	7.96e-15	7.38e-15	9.1e-15	1.02e-14	8.47e-15	8.59e-15
Au-198	1.77171e-14	1.71153e-14	1.60153e-14	1.90186e-14	1.73172e-14	2.09219e-14	1.38119e-14	1.42124e-14	1.7816e-14	1.73171e-14	2.10228e-14	2.09222e-14	2.22212e-14	1.99196e-14	2.14273e-14	1.50128e-14	1.91174e-14	1.56137e-14	1.80176e-14	1.60151e-14	1.74171e-14	1.84191e-14	1.88166e-14	1.59147e-14	1.52136e-14	1.74174e-14	1.96197e-14	1.68166e-14	1.72163e-14
Au-198m	2.07e-14	1.94e-14	1.88e-14	2.26e-14	2.07e-14	2.42e-14	1.55e-14	1.59e-14	2.03e-14	2.06e-14	2.58e-14	2.67e-14	2.61e-14	2.29e-14	2.65e-14	1.68e-14	2.14e-14	1.78e-14	2.15e-14	1.88e-14	2.04e-14	2.2e-14	2.1e-14	1.85e-14	1.73e-14	2.09e-14	2.35e-14	1.96e-14	2e-14
Au-199	3.65086e-15	3.41068e-15	3.33073e-15	4.00091e-15	3.68085e-15	4.25132e-15	2.7305e-15	2.79054e-15	3.60071e-15	3.67083e-15	4.63125e-15	4.84108e-15	4.631e-15	4.06105e-15	4.69204e-15	2.95053e-15	3.78083e-15	3.12059e-15	3.81084e-15	3.32069e-15	3.62087e-15	3.91104e-15	3.70075e-15	3.28065e-15	3.0506e-15	3.72086e-15	4.16101e-15	3.47085e-15	3.53078e-15
Au-200	1.3009e-14	1.2702e-14	1.18986e-14	1.3918e-14	1.2709e-14	1.5033e-14	1.0581e-14	1.06834e-14	1.3106e-14	1.2608e-14	1.4937e-14	1.4636e-14	1.5936e-14	1.4623e-14	1.3849e-14	1.13878e-14	1.4214e-14	1.16922e-14	1.3212e-14	1.1898e-14	1.2708e-14	1.3418e-14	1.4011e-14	1.18964e-14	1.12905e-14	1.2809e-14	1.4123e-14	1.2405e-14	1.2705e-14
Au-200m	8.80037e-14	8.55032e-14	8.00033e-14	9.4604e-14	8.62037e-14	1.04005e-13	6.94024e-14	7.07025e-14	8.90033e-14	8.60037e-14	1.04005e-13	1.03005e-13	1.10005e-13	9.91043e-14	1.04007e-13	7.58026e-14	9.59037e-14	7.76028e-14	8.99038e-14	7.99032e-14	8.64037e-14	9.17043e-14	9.39034e-14	7.96031e-14	7.57028e-14	8.68038e-14	9.81043e-14	8.38036e-14	8.58035e-14
Au-201	1.5317e-15	1.4888e-15	1.3885e-15	1.6545e-15	1.5018e-15	1.8197e-15	1.2126e-15	1.2334e-15	1.5501e-15	1.5015e-15	1.8214e-15	1.8007e-15	1.9295e-15	1.7261e-15	1.8478e-15	1.3143e-15	1.6625e-15	1.3459e-15	1.5726e-15	1.3882e-15	1.5116e-15	1.605e-15	1.6313e-15	1.3875e-15	1.3156e-15	1.5221e-15	1.7162e-15	1.4706e-15	1.5003e-15
Au-202	8.249e-15	8.086e-15	7.548e-15	8.838e-15	8.067e-15	9.636e-15	6.663e-15	6.758e-15	8.386e-15	8.046e-15	9.523e-15	9.351e-15	1.0166e-14	9.309e-15	9.049e-15	7.248e-15	9.053e-15	7.416e-15	8.405e-15	7.547e-15	8.117e-15	8.535e-15	8.916e-15	7.534e-15	7.182e-15	8.109e-15	9.048e-15	7.879e-15	8.071e-15
Ba-124	2.50169e-14	2.43156e-14	2.27152e-14	2.68184e-14	2.45169e-14	2.96208e-14	1.98123e-14	2.02127e-14	2.52163e-14	2.44168e-14	2.95216e-14	2.89214e-14	3.10211e-14	2.83191e-14	2.9424e-14	2.16133e-14	2.72175e-14	2.21141e-14	2.55174e-14	2.27151e-14	2.46168e-14	2.61184e-14	2.6717e-14	2.26148e-14	2.15139e-14	2.4717e-14	2.77192e-14	2.39162e-14	2.44162e-14
Ba-126	2.57001e-14	2.49001e-14	2.34001e-14	2.75001e-14	2.51001e-14	3.03001e-14	2.04e-14	2.07e-14	2.59001e-14	2.50001e-14	3.01001e-14	2.94001e-14	3.17001e-14	2.90001e-14	2.95001e-14	2.23001e-14	2.81001e-14	2.28001e-14	2.61001e-14	2.33001e-14	2.52001e-14	2.67001e-14	2.75001e-14	2.33001e-14	2.21001e-14	2.53001e-14	2.84001e-14	2.45001e-14	2.50001e-14
Ba-127	3.2305e-14	3.14986e-14	2.93952e-14	3.4614e-14	3.1605e-14	3.8127e-14	2.55788e-14	2.62809e-14	3.2603e-14	3.1604e-14	3.7931e-14	3.733e-14	4.0231e-14	3.6419e-14	3.7841e-14	2.78855e-14	3.4911e-14	2.85895e-14	3.3008e-14	2.93946e-14	3.1904e-14	3.3713e-14	3.4508e-14	2.91933e-14	2.78877e-14	3.1905e-14	3.5719e-14	3.1001e-14	3.1501e-14
Ba-128	2.05e-15	1.88e-15	1.83e-15	2.2e-15	2.04e-15	2.68e-15	1.45e-15	1.51e-15	1.92e-15	2e-15	2.64e-15	2.44e-15	2.49e-15	2.4e-15	3.15e-15	1.58e-15	2.16e-15	1.67e-15	2.06e-15	1.79e-15	2.04e-15	2.28e-15	2.06e-15	1.74e-15	1.65e-15	2.03e-15	2.34e-15	2e-15	1.95e-15
Ba-129	1.43111e-14	1.39102e-14	1.301e-14	1.53121e-14	1.40111e-14	1.70137e-14	1.1208e-14	1.16083e-14	1.43106e-14	1.3911e-14	1.68143e-14	1.65141e-14	1.77138e-14	1.61126e-14	1.69162e-14	1.22086e-14	1.54114e-14	1.26092e-14	1.45114e-14	1.30099e-14	1.4111e-14	1.50121e-14	1.51111e-14	1.29097e-14	1.2309e-14	1.41112e-14	1.58126e-14	1.37107e-14	1.39106e-14
Ba-129m	7.23002e-14	7.07002e-14	6.61002e-14	7.75003e-14	7.08002e-14	8.47003e-14	5.83002e-14	5.90002e-14	7.34002e-14	7.05002e-14	8.39003e-14	8.22003e-14	8.91003e-14	8.16003e-14	8.00004e-14	6.34002e-14	7.94002e-14	6.46002e-14	7.37002e-14	6.60002e-14	7.11002e-14	7.50003e-14	7.80002e-14	6.59002e-14	6.28002e-14	7.12002e-14	7.96003e-14	6.91002e-14	7.08002e-14
Ba-131	1.97e-14	1.89e-14	1.79e-14	2.12e-14	1.94e-14	2.35e-14	1.52e-14	1.57e-14	1.97e-14	1.93e-14	2.37e-14	2.34e-14	2.46e-14	2.22e-14	2.46e-14	1.66e-14	2.11e-14	1.72e-14	2.01e-14	1.78e-14	1.95e-14	2.07e-14	2.07e-14	1.76e-14	1.68e-14	1.95e-14	2.19e-14	1.88e-14	1.91e-14
Ba-131m	2.41e-15	2.15e-15	2.18e-15	2.66e-15	2.45e-15	2.95e-15	1.69e-15	1.76e-15	2.27e-15	2.44e-15	3.26e-15	3.31e-15	3.01e-15	2.72e-15	3.52e-15	1.8e-15	2.38e-15	1.94e-15	2.52e-15	2.16e-15	2.42e-15	2.7e-15	2.32e-15	2.09e-15	1.93e-15	2.49e-15	2.76e-15	2.33e-15	2.3e-15
Ba-133	1.59e-14	1.51e-14	1.43e-14	1.71e-14	1.57e-14	1.91e-14	1.2e-14	1.24e-14	1.56e-14	1.56e-14	1.95e-14	1.92e-14	1.98e-14	1.79e-14	2.06e-14	1.31e-14	1.69e-14	1.37e-14	1.62e-14	1.43e-14	1.57e-14	1.69e-14	1.65e-14	1.41e-14	1.34e-14	1.58e-14	1.78e-14	1.52e-14	1.53e-14
Ba-133m	2.31e-15	2.15e-15	2.07e-15	2.49e-15	2.3e-15	2.91e-15	1.67e-15	1.74e-15	2.21e-15	2.27e-15	2.92e-15	2.79e-15	2.85e-15	2.66e-15	3.3e-15	1.83e-15	2.45e-15	1.93e-15	2.34e-15	2.05e-15	2.29e-15	2.52e-15	2.36e-15	2e-15	1.9e-15	2.3e-15	2.62e-15	2.23e-15	2.22e-15
Ba-135m	1.99e-15	1.84e-15	1.78e-15	2.14e-15	1.98e-15	2.53e-15	1.43e-15	1.49e-15	1.89e-15	1.95e-15	2.53e-15	2.4e-15	2.44e-15	2.3e-15	2.91e-15	1.56e-15	2.1e-15	1.65e-15	2.01e-15	1.76e-15	1.98e-15	2.18e-15	2.02e-15	1.72e-15	1.62e-15	1.98e-15	2.27e-15	1.93e-15	1.91e-15
Ba-137m	2.71e-14	2.66e-14	2.47e-14	2.91e-14	2.64e-14	3.2e-14	2.17e-14	2.19e-14	2.77e-14	2.63e-14	3.17e-14	3.1e-14	3.39e-14	3.07e-14	3.15e-14	2.39e-14	3.02e-14	2.38e-14	2.77e-14	2.46e-14	2.65e-14	2.82e-14	2.93e-14	2.47e-14	2.33e-14	2.67e-14	3.04e-14	2.59e-14	2.65e-14
Ba-139	1.967e-15	1.858e-15	1.793e-15	2.14e-15	1.967e-15	2.309e-15	1.49e-15	1.523e-15	1.944e-15	1.956e-15	2.445e-15	2.513e-15	2.464e-15	2.197e-15	2.469e-15	1.609e-15	2.065e-15	1.695e-15	2.031e-15	1.782e-15	1.946e-15	2.088e-15	2.02e-15	1.77e-15	1.652e-15	1.988e-15	2.217e-15	1.871e-15	1.902e-15
Ba-140	7.8754e-15	7.6437e-15	7.1138e-15	8.4567e-15	7.6954e-15	9.3496e-15	6.1907e-15	6.3411e-15	7.8944e-15	7.6853e-15	9.3704e-15	9.1999e-15	9.8491e-15	8.8776e-15	9.5545e-15	6.7315e-15	8.5156e-15	6.9123e-15	8.0358e-15	7.1136e-15	7.7454e-15	8.2372e-15	8.3749e-15	7.0832e-15	6.7422e-15	7.7756e-15	8.7677e-15	7.5449e-15	7.6646e-15
Ba-141	4.2476e-14	4.1465e-14	3.8959e-14	4.559e-14	4.1774e-14	4.9512e-14	3.3932e-14	3.4535e-14	4.3072e-14	4.1573e-14	4.9418e-14	4.9017e-14	5.2519e-14	4.7798e-14	4.7233e-14	3.7043e-14	4.6385e-14	3.795e-14	4.338e-14	3.8858e-14	4.1774e-14	4.4088e-14	4.558e-14	3.8756e-14	3.6847e-14	4.1976e-14	4.6898e-14	4.0568e-14	4.1569e-14
Ba-142	4.86299e-14	4.76272e-14	4.44269e-14	5.20326e-14	4.753e-14	5.68374e-14	3.92214e-14	3.96222e-14	4.95285e-14	4.73297e-14	5.6239e-14	5.49383e-14	5.98373e-14	5.48341e-14	5.31449e-14	4.28231e-14	5.35307e-14	4.38245e-14	4.95307e-14	4.44266e-14	4.77299e-14	5.0233e-14	5.26296e-14	4.4426e-14	4.22242e-14	4.78302e-14	5.35342e-14	4.63289e-14	4.76286e-14
Be-10	8.92e-18	7.74e-18	7.91e-18	9.7e-18	8.98e-18	1.18e-17	5.94e-18	6.24e-18	8.12e-18	8.87e-18	1.22e-17	1.17e-17	1.1e-17	1.03e-17	1.56e-17	6.37e-18	8.88e-18	6.9e-18	9.1e-18	7.74e-18	8.97e-18	1.02e-17	8.41e-18	7.46e-18	6.89e-18	9.06e-18	1.03e-17	8.69e-18	8.38e-18
Be-7	2.2e-15	2.14e-15	2.01e-15	2.37e-15	2.16e-15	2.6e-15	1.73e-15	1.78e-15	2.23e-15	2.16e-15	2.59e-15	2.59e-15	2.76e-15	2.48e-15	2.67e-15	1.89e-15	2.38e-15	1.95e-15	2.24e-15	2e-15	2.18e-15	2.29e-15	2.35e-15	1.99e-15	1.91e-15	2.16e-15	2.43e-15	2.1e-15	2.14e-15
Bi-197	7.90492e-14	7.75464e-14	7.24446e-14	8.46532e-14	7.73488e-14	9.21592e-14	6.41372e-14	6.48382e-14	8.06484e-14	7.70486e-14	9.11608e-14	8.91604e-14	9.73614e-14	8.91555e-14	8.52643e-14	6.98404e-14	8.69521e-14	7.11421e-14	8.06505e-14	7.24444e-14	7.77487e-14	8.18526e-14	8.55507e-14	7.24438e-14	6.88413e-14	7.78492e-14	8.68554e-14	7.55471e-14	7.75476e-14
Bi-200	1.10035e-13	1.07033e-13	1.00032e-13	1.18038e-13	1.08035e-13	1.29042e-13	8.75267e-14	8.92273e-14	1.12035e-13	1.07035e-13	1.29044e-13	1.27043e-13	1.37044e-13	1.2404e-13	1.26046e-13	9.56289e-14	1.20037e-13	9.84302e-14	1.12036e-13	1.00032e-13	1.08035e-13	1.14038e-13	1.18036e-13	1.00031e-13	9.52296e-14	1.08035e-13	1.2204e-13	1.05034e-13	1.07034e-13
Bi-201	8.18027e-14	8.05025e-14	7.52024e-14	8.75029e-14	8.01027e-14	9.47033e-14	6.6702e-14	6.7602e-14	8.36026e-14	7.97027e-14	9.33034e-14	9.15034e-14	1.00003e-13	9.2303e-14	8.48037e-14	7.26021e-14	9.00028e-14	7.39023e-14	8.34028e-14	7.53024e-14	8.06027e-14	8.45029e-14	8.85027e-14	7.53024e-14	7.17022e-14	8.06027e-14	8.9503e-14	7.83026e-14	8.03026e-14
Bi-202	1.27015e-13	1.25014e-13	1.16013e-13	1.36016e-13	1.24014e-13	1.49018e-13	1.02011e-13	1.04011e-13	1.30014e-13	1.24014e-13	1.47018e-13	1.45018e-13	1.57018e-13	1.44016e-13	1.41019e-13	1.12012e-13	1.40015e-13	1.14012e-13	1.30015e-13	1.16013e-13	1.25014e-13	1.32016e-13	1.37015e-13	1.16013e-13	1.10012e-13	1.25015e-13	1.41016e-13	1.21014e-13	1.25014e-13
Bi-203	1.14e-13	1.12e-13	1.05e-13	1.22e-13	1.12e-13	1.31e-13	9.27001e-14	9.46001e-14	1.17e-13	1.11e-13	1.29e-13	1.27e-13	1.39e-13	1.28e-13	1.16e-13	1.01e-13	1.25e-13	1.03e-13	1.16e-13	1.05e-13	1.12e-13	1.18e-13	1.23e-13	1.05e-13	1e-13	1.12e-13	1.25e-13	1.09e-13	1.12e-13
Bi-204	1.36e-13	1.33e-13	1.24e-13	1.46e-13	1.33e-13	1.59e-13	1.1e-13	1.11e-13	1.39e-13	1.33e-13	1.57e-13	1.54e-13	1.68e-13	1.54e-13	1.47e-13	1.2e-13	1.5e-13	1.23e-13	1.39e-13	1.25e-13	1.34e-13	1.41e-13	1.47e-13	1.25e-13	1.18e-13	1.34e-13	1.5e-13	1.3e-13	1.33e-13
Bi-205	8.05001e-14	7.94e-14	7.42e-14	8.60001e-14	7.89001e-14	9.29001e-14	6.55e-14	6.7e-14	8.28001e-14	7.86001e-14	9.11001e-14	8.98001e-14	9.82001e-14	9.09001e-14	8.21001e-14	7.16e-14	8.85001e-14	7.27e-14	8.22001e-14	7.43e-14	7.95001e-14	8.32001e-14	8.68001e-14	7.45e-14	7.09e-14	7.93001e-14	8.82001e-14	7.72001e-14	7.91001e-14
Bi-206	1.52e-13	1.49e-13	1.39e-13	1.63e-13	1.49e-13	1.78e-13	1.23e-13	1.25e-13	1.56e-13	1.48e-13	1.76e-13	1.72e-13	1.88e-13	1.72e-13	1.66e-13	1.34e-13	1.67e-13	1.37e-13	1.55e-13	1.39e-13	1.5e-13	1.58e-13	1.64e-13	1.39e-13	1.33e-13	1.5e-13	1.68e-13	1.46e-13	1.49e-13
Bi-207	7.1e-14	6.95e-14	6.48e-14	7.6e-14	6.93e-14	8.3e-14	5.72e-14	5.81e-14	7.23e-14	6.91e-14	8.21e-14	8.03e-14	8.76e-14	8.01e-14	7.8e-14	6.24e-14	7.79e-14	6.37e-14	7.23e-14	6.48e-14	6.98e-14	7.35e-14	7.66e-14	6.48e-14	6.16e-14	6.99e-14	7.83e-14	6.78e-14	6.95e-14
Bi-208	1.36e-13	1.36e-13	1.27e-13	1.45e-13	1.34e-13	1.5e-13	1.14e-13	1.17e-13	1.4e-13	1.34e-13	1.5e-13	1.48e-13	1.61e-13	1.53e-13	1.14e-13	1.25e-13	1.49e-13	1.26e-13	1.39e-13	1.28e-13	1.35e-13	1.4e-13	1.48e-13	1.28e-13	1.24e-13	1.35e-13	1.48e-13	1.32e-13	1.35e-13
Bi-210	2.7013e-17	2.44124e-17	2.42118e-17	2.94141e-17	2.71129e-17	3.39152e-17	1.91099e-17	1.98101e-17	2.55129e-17	2.68128e-17	3.54158e-17	3.4816e-17	3.36164e-17	3.08145e-17	4.13162e-17	2.06108e-17	2.76139e-17	2.20113e-17	2.77133e-17	2.39118e-17	2.69128e-17	2.99137e-17	2.65136e-17	2.33117e-17	2.1711e-17	2.7313e-17	3.09146e-17	2.60123e-17	2.57126e-17
Bi-210m	1.1e-14	1.06e-14	1e-14	1.19e-14	1.1e-14	1.3e-14	8.48e-15	8.66e-15	1.1e-14	1.09e-14	1.34e-14	1.35e-14	1.39e-14	1.23e-14	1.36e-14	9.26e-15	1.19e-14	9.66e-15	1.13e-14	1e-14	1.09e-14	1.16e-14	1.16e-14	9.95e-15	9.41e-15	1.1e-14	1.24e-14	1.05e-14	1.07e-14
Bi-211	2.03001e-15	1.95001e-15	1.84001e-15	2.19001e-15	2.00001e-15	2.38002e-15	1.56001e-15	1.61001e-15	2.02001e-15	1.99001e-15	2.44002e-15	2.45002e-15	2.55002e-15	2.27002e-15	2.49002e-15	1.70001e-15	2.18001e-15	1.78001e-15	2.07001e-15	1.84001e-15	2.00001e-15	2.12002e-15	2.14001e-15	1.82001e-15	1.73001e-15	2.01001e-15	2.26002e-15	1.92001e-15	1.97001e-15
Bi-212	4.895e-15	4.81e-15	4.4878e-15	5.2514e-15	4.7847e-15	5.7212e-15	3.9757e-15	4.0074e-15	5.0031e-15	4.7643e-15	5.6344e-15	5.5036e-15	6.0337e-15	5.5349e-15	5.312e-15	4.3404e-15	5.4387e-15	4.3634e-15	4.9971e-15	4.4774e-15	4.8044e-15	5.0709e-15	5.3064e-15	4.4863e-15	4.2723e-15	4.8253e-15	5.4049e-15	4.6819e-15	4.8023e-15
Bi-212n	5.24e-17	4.8e-17	4.72e-17	5.69e-17	5.23e-17	6.47e-17	3.79e-17	3.92e-17	5.02e-17	5.2e-17	6.74e-17	6.66e-17	6.53e-17	5.94e-17	7.6e-17	4.09e-17	5.41e-17	4.34e-17	5.38e-17	4.67e-17	5.21e-17	5.72e-17	5.23e-17	4.57e-17	4.27e-17	5.28e-17	5.96e-17	5.03e-17	5.01e-17
Bi-213	5.6346e-15	5.4515e-15	5.1311e-15	6.0576e-15	5.5246e-15	6.6431e-15	4.4147e-15	4.5356e-15	5.673e-15	5.5244e-15	6.6749e-15	6.6643e-15	7.0531e-15	6.3393e-15	6.8215e-15	4.8067e-15	6.0755e-15	4.9684e-15	5.7455e-15	5.1108e-15	5.5645e-15	5.878e-15	5.9843e-15	5.08e-15	4.868e-15	5.5449e-15	6.2395e-15	5.3633e-15	5.483e-15
Bi-214	7.1498e-14	7.06917e-14	6.59887e-14	7.6206e-14	6.99975e-14	8.2419e-14	5.84732e-14	5.96752e-14	7.33958e-14	6.96969e-14	8.0623e-14	7.9321e-14	8.7122e-14	8.0711e-14	7.2132e-14	6.38793e-14	7.8803e-14	6.47831e-14	7.2901e-14	6.59881e-14	7.05972e-14	7.3705e-14	7.74e-14	6.60868e-14	6.31815e-14	7.03982e-14	7.8111e-14	6.8594e-14	7.02945e-14
Bi-215	1.12745e-14	1.09689e-14	1.02672e-14	1.20808e-14	1.10743e-14	1.31912e-14	8.8846e-15	9.0163e-15	1.1372e-14	1.10738e-14	1.33948e-14	1.32938e-14	1.3993e-14	1.26844e-14	1.3105e-14	9.6791e-15	1.22775e-14	9.9823e-15	1.15765e-14	1.02667e-14	1.1074e-14	1.17808e-14	1.19751e-14	1.02654e-14	9.6913e-15	1.11749e-14	1.24846e-14	1.07715e-14	1.09715e-14
Bi-216	3.3234e-14	3.2416e-14	3.0103e-14	3.5661e-14	3.2431e-14	3.9299e-14	2.6355e-14	2.6961e-14	3.353e-14	3.2429e-14	3.9209e-14	3.8606e-14	4.1616e-14	3.7477e-14	3.9626e-14	2.8677e-14	3.6055e-14	2.9288e-14	3.3942e-14	3.0102e-14	3.263e-14	3.4655e-14	3.5546e-14	2.9998e-14	2.8581e-14	3.2733e-14	3.6975e-14	3.1819e-14	3.2423e-14
Bk-245	8.63e-15	8.05e-15	7.85e-15	9.43e-15	8.67e-15	1.01e-14	6.45e-15	6.6e-15	8.45e-15	8.66e-15	1.1e-14	1.14e-14	1.09e-14	9.56e-15	1.12e-14	6.94e-15	8.88e-15	7.35e-15	8.99e-15	7.86e-15	8.56e-15	9.24e-15	8.73e-15	7.72e-15	7.21e-15	8.77e-15	9.74e-15	8.2e-15	8.32e-15
Bk-246	3.86e-14	3.77e-14	3.52e-14	4.14e-14	3.76e-14	4.52e-14	3.1e-14	3.13e-14	3.94e-14	3.75e-14	4.5e-14	4.4e-14	4.78e-14	4.36e-14	4.33e-14	3.39e-14	4.26e-14	3.44e-14	3.93e-14	3.52e-14	3.78e-14	4e-14	4.17e-14	3.52e-14	3.33e-14	3.8e-14	4.28e-14	3.68e-14	3.78e-14
Bk-247	5.59e-15	5.23e-15	5.1e-15	6.11e-15	5.64e-15	6.54e-15	4.18e-15	4.29e-15	5.48e-15	5.61e-15	7.06e-15	7.3e-15	7.07e-15	6.21e-15	7.22e-15	4.53e-15	5.8e-15	4.79e-15	5.82e-15	5.1e-15	5.55e-15	5.99e-15	5.67e-15	5.02e-15	4.68e-15	5.68e-15	6.33e-15	5.32e-15	5.41e-15
Bk-248m	2.10803e-15	1.9971e-15	1.90716e-15	2.27873e-15	2.07807e-15	2.5004e-15	1.6155e-15	1.65575e-15	2.08744e-15	2.08799e-15	2.6008e-15	2.6304e-15	2.63992e-15	2.35924e-15	2.7032e-15	1.74591e-15	2.21809e-15	1.80636e-15	2.17822e-15	1.90704e-15	2.08805e-15	2.23903e-15	2.17772e-15	1.88682e-15	1.77632e-15	2.10814e-15	2.35925e-15	2.01778e-15	2.03759e-15
Bk-249	8.25e-20	6.17e-20	6.47e-20	8.12e-20	7.67e-20	1.555e-19	4.19e-20	4.77e-20	6.17e-20	7.38e-20	1.215e-19	8.99e-20	8.6e-20	1.09e-19	2.856e-19	4.5e-20	8.19e-20	5.01e-20	7.35e-20	5.97e-20	8.36e-20	1.017e-19	7.06e-20	5.53e-20	5.23e-20	7.58e-20	9.48e-20	8.26e-20	7.13e-20
Bk-250	4.25145e-14	4.1713e-14	3.8713e-14	4.54158e-14	4.14146e-14	4.97185e-14	3.44102e-14	3.48106e-14	4.36137e-14	4.12144e-14	4.87192e-14	4.73187e-14	5.2218e-14	4.80166e-14	4.57229e-14	3.7711e-14	4.69148e-14	3.86117e-14	4.31149e-14	3.88128e-14	4.17145e-14	4.37162e-14	4.63142e-14	3.90125e-14	3.69116e-14	4.16147e-14	4.67167e-14	4.0414e-14	4.16138e-14
Bk-251	3.1047e-15	2.8631e-15	2.8231e-15	3.406e-15	3.1248e-15	3.6689e-15	2.2902e-15	2.3406e-15	3.0237e-15	3.1346e-15	4.0296e-15	4.2491e-15	3.9182e-15	3.4469e-15	4.2638e-15	2.4509e-15	3.1549e-15	2.6017e-15	3.2451e-15	2.8229e-15	3.0947e-15	3.3565e-15	3.0942e-15	2.7726e-15	2.5717e-15	3.1749e-15	3.5169e-15	2.9542e-15	2.9839e-15
Br-72	1.3959e-13	1.3754e-13	1.2846e-13	1.4971e-13	1.3657e-13	1.6286e-13	1.1326e-13	1.1528e-13	1.426e-13	1.3656e-13	1.6088e-13	1.5786e-13	1.7296e-13	1.5779e-13	1.5182e-13	1.2337e-13	1.5372e-13	1.2541e-13	1.4263e-13	1.2845e-13	1.3757e-13	1.4467e-13	1.5169e-13	1.2845e-13	1.2237e-13	1.3758e-13	1.5377e-13	1.3452e-13	1.3755e-13
Br-73	6.4243e-14	6.2625e-14	5.8312e-14	6.8971e-14	6.284e-14	7.5811e-14	5.0962e-14	5.2068e-14	6.484e-14	6.2738e-14	7.5721e-14	7.4518e-14	8.0328e-14	7.2388e-14	7.5939e-14	5.5484e-14	6.9765e-14	5.6896e-14	6.5552e-14	5.831e-14	6.324e-14	6.6965e-14	6.8756e-14	5.8107e-14	5.5389e-14	6.3343e-14	7.1286e-14	6.1529e-14	6.2632e-14
Br-74	2.28279e-13	2.27265e-13	2.13253e-13	2.44301e-13	2.25276e-13	2.52333e-13	1.92214e-13	1.95219e-13	2.33276e-13	2.24275e-13	2.5734e-13	2.51337e-13	2.74347e-13	2.55315e-13	2.1135e-13	2.08232e-13	2.49297e-13	2.10241e-13	2.33286e-13	2.13252e-13	2.26276e-13	2.35296e-13	2.4729e-13	2.1325e-13	2.05236e-13	2.27278e-13	2.49312e-13	2.21267e-13	2.2627e-13
Br-74m	1.99407e-13	1.97388e-13	1.8437e-13	2.13439e-13	1.96402e-13	2.27483e-13	1.65314e-13	1.67321e-13	2.04405e-13	1.954e-13	2.27492e-13	2.22488e-13	2.43505e-13	2.24459e-13	2.01502e-13	1.79341e-13	2.19435e-13	1.81353e-13	2.04417e-13	1.84369e-13	1.97402e-13	2.0643e-13	2.16425e-13	1.84365e-13	1.77345e-13	1.97405e-13	2.19455e-13	1.92389e-13	1.96395e-13
Br-75	5.29635e-14	5.15586e-14	4.80573e-14	5.69689e-14	5.19634e-14	6.24778e-14	4.17465e-14	4.27479e-14	5.32613e-14	5.18629e-14	6.27809e-14	6.21801e-14	6.63793e-14	5.95719e-14	6.34896e-14	4.54503e-14	5.7366e-14	4.67531e-14	5.41652e-14	4.80568e-14	5.21631e-14	5.52689e-14	5.64639e-14	4.78557e-14	4.55522e-14	5.22639e-14	5.88721e-14	5.06609e-14	5.15609e-14
Br-76	1.34167e-13	1.33159e-13	1.24152e-13	1.43181e-13	1.32166e-13	1.542e-13	1.10128e-13	1.13131e-13	1.37166e-13	1.31165e-13	1.53205e-13	1.50203e-13	1.63208e-13	1.51189e-13	1.35213e-13	1.20139e-13	1.47178e-13	1.22144e-13	1.37171e-13	1.24151e-13	1.33165e-13	1.39178e-13	1.45174e-13	1.2415e-13	1.19141e-13	1.33167e-13	1.47188e-13	1.2916e-13	1.32162e-13
Br-76m	8.87745e-16	7.51702e-16	7.91675e-16	9.85806e-16	9.08739e-16	1.1809e-15	5.57563e-16	5.98577e-16	7.90733e-16	8.91735e-16	1.25092e-15	1.10091e-15	1.12093e-15	1.04084e-15	1.47098e-15	6.01611e-16	8.76788e-16	6.61638e-16	9.13765e-16	7.63672e-16	8.99737e-16	1.0508e-15	8.15768e-16	7.25663e-16	6.69624e-16	9.17745e-16	1.05084e-15	8.88713e-16	8.3372e-16
Br-77	1.39e-14	1.35e-14	1.26e-14	1.49e-14	1.36e-14	1.64e-14	1.09e-14	1.12e-14	1.4e-14	1.36e-14	1.65e-14	1.64e-14	1.74e-14	1.56e-14	1.66e-14	1.19e-14	1.5e-14	1.23e-14	1.42e-14	1.26e-14	1.37e-14	1.45e-14	1.48e-14	1.25e-14	1.19e-14	1.37e-14	1.55e-14	1.33e-14	1.35e-14
Br-77m	5.31e-16	4.85e-16	4.86e-16	5.89e-16	5.41e-16	6.12e-16	3.89e-16	3.99e-16	5.14e-16	5.43e-16	7.02e-16	7.49e-16	6.76e-16	5.82e-16	6.97e-16	4.15e-16	5.27e-16	4.42e-16	5.63e-16	4.87e-16	5.3e-16	5.79e-16	5.2e-16	4.75e-16	4.39e-16	5.51e-16	6.04e-16	5.06e-16	5.11e-16
Br-78	4.6299e-14	4.5187e-14	4.198e-14	4.9616e-14	4.5198e-14	5.474e-14	3.665e-14	3.7654e-14	4.6595e-14	4.5197e-14	5.4448e-14	5.3646e-14	5.7949e-14	5.2125e-14	5.5164e-14	3.9962e-14	5.011e-14	4.087e-14	4.7204e-14	4.1879e-14	4.5597e-14	4.8213e-14	4.9504e-14	4.1777e-14	3.9866e-14	4.5599e-14	5.1325e-14	4.4291e-14	4.5092e-14
Br-80	3.522e-15	3.4346e-15	3.2019e-15	3.78e-15	3.431e-15	4.154e-15	2.8052e-15	2.8474e-15	3.5689e-15	3.431e-15	4.139e-15	4.057e-15	4.407e-15	3.975e-15	4.151e-15	3.0614e-15	3.866e-15	3.0957e-15	3.595e-15	3.1912e-15	3.451e-15	3.67e-15	3.783e-15	3.1897e-15	3.0341e-15	3.472e-15	3.925e-15	3.3676e-15	3.4378e-15
Br-80m	2.18e-16	1.5e-16	1.79e-16	2.35e-16	2.23e-16	3.88e-16	8.86e-17	1.09e-16	1.5e-16	2.11e-16	3.63e-16	2.4e-16	2.45e-16	2.93e-16	5.74e-16	9.43e-17	1.96e-16	1.13e-16	2.06e-16	1.58e-16	2.28e-16	3.04e-16	1.66e-16	1.38e-16	1.27e-16	2.23e-16	2.75e-16	2.37e-16	1.9e-16
Br-82	1.23004e-13	1.21003e-13	1.12003e-13	1.32004e-13	1.20004e-13	1.44005e-13	9.98025e-14	1.01003e-13	1.26003e-13	1.20004e-13	1.42005e-13	1.39005e-13	1.52005e-13	1.39004e-13	1.35007e-13	1.09003e-13	1.36004e-13	1.10003e-13	1.26004e-13	1.12003e-13	1.21004e-13	1.27004e-13	1.34004e-13	1.12003e-13	1.07003e-13	1.21004e-13	1.36004e-13	1.18004e-13	1.21004e-13
Br-82m	1.368e-16	1.3339e-16	1.2508e-16	1.4744e-16	1.3373e-16	1.6134e-16	1.0995e-16	1.1109e-16	1.3972e-16	1.3269e-16	1.5958e-16	1.555e-16	1.6973e-16	1.5481e-16	1.5499e-16	1.2046e-16	1.513e-16	1.2172e-16	1.4e-16	1.2505e-16	1.3472e-16	1.423e-16	1.4809e-16	1.2497e-16	1.1857e-16	1.3479e-16	1.5276e-16	1.3147e-16	1.3455e-16
Br-83	3.249e-16	3.16e-16	2.941e-16	3.495e-16	3.17e-16	3.869e-16	2.565e-16	2.63e-16	3.258e-16	3.169e-16	3.859e-16	3.783e-16	4.072e-16	3.666e-16	3.936e-16	2.794e-16	3.512e-16	2.864e-16	3.324e-16	2.938e-16	3.2e-16	3.4e-16	3.464e-16	2.924e-16	2.783e-16	3.212e-16	3.626e-16	3.124e-16	3.17e-16
Br-84	8.8406e-14	8.8088e-14	8.2369e-14	9.4337e-14	8.7101e-14	9.8582e-14	7.4114e-14	7.5421e-14	9.1004e-14	8.6699e-14	9.879e-14	9.6685e-14	1.05503e-13	9.9157e-14	8.1097e-14	8.0541e-14	9.6934e-14	8.1553e-14	9.0216e-14	8.2668e-14	8.7601e-14	9.1029e-14	9.6024e-14	8.2865e-14	7.9445e-14	8.7504e-14	9.6553e-14	8.5388e-14	8.7594e-14
Br-84m	1.31145e-13	1.29136e-13	1.21132e-13	1.40158e-13	1.28145e-13	1.52176e-13	1.07108e-13	1.08111e-13	1.33142e-13	1.28144e-13	1.50182e-13	1.47181e-13	1.61182e-13	1.48164e-13	1.38197e-13	1.16117e-13	1.45153e-13	1.18123e-13	1.34149e-13	1.20131e-13	1.29144e-13	1.35157e-13	1.43148e-13	1.20129e-13	1.15121e-13	1.29146e-13	1.43164e-13	1.25139e-13	1.2914e-13
Br-85	3.331e-15	3.269e-15	3.042e-15	3.558e-15	3.25e-15	3.893e-15	2.681e-15	2.715e-15	3.407e-15	3.239e-15	3.83e-15	3.748e-15	4.101e-15	3.757e-15	3.617e-15	2.934e-15	3.672e-15	2.992e-15	3.386e-15	3.041e-15	3.269e-15	3.445e-15	3.597e-15	3.049e-15	2.898e-15	3.271e-15	3.677e-15	3.173e-15	3.264e-15
C-10	7.8913e-14	7.7005e-14	7.1502e-14	8.4622e-14	7.6812e-14	9.3037e-14	6.27831e-14	6.38856e-14	8.0009e-14	7.6712e-14	9.2542e-14	9.0641e-14	9.8641e-14	8.9027e-14	9.2656e-14	6.859e-14	8.6518e-14	6.94947e-14	8.0416e-14	7.1501e-14	7.7312e-14	8.1922e-14	8.4714e-14	7.13992e-14	6.79931e-14	7.7613e-14	8.7728e-14	7.5408e-14	7.7008e-14
C-11	4.54233e-14	4.43208e-14	4.11208e-14	4.87253e-14	4.43234e-14	5.37295e-14	3.59162e-14	3.69169e-14	4.57218e-14	4.43231e-14	5.35308e-14	5.27301e-14	5.69289e-14	5.11266e-14	5.43365e-14	3.91175e-14	4.91236e-14	4.01187e-14	4.63239e-14	4.11205e-14	4.47233e-14	4.73259e-14	4.85226e-14	4.092e-14	3.91186e-14	4.47236e-14	5.03267e-14	4.35225e-14	4.42221e-14
C-14	1.66e-19	1.16e-19	1.29e-19	1.66e-19	1.57e-19	3.22e-19	7.49e-20	8.83e-20	1.17e-19	1.5e-19	2.6e-19	1.86e-19	1.73e-19	2.23e-19	5.96e-19	7.95e-20	1.58e-19	9.19e-20	1.49e-19	1.17e-19	1.7e-19	2.15e-19	1.33e-19	1.06e-19	9.85e-20	1.56e-19	1.96e-19	1.7e-19	1.41e-19
Ca-41	0	0	0	0	0	0	0	0	0	0	0	0	0	0	0	0	0	0	0	0	0	0	0	0	0	0	0	0	0
Ca-45	6.46e-19	5.02e-19	5.41e-19	6.82e-19	6.38e-19	1.04e-18	3.56e-19	3.94e-19	5.2e-19	6.21e-19	9.61e-19	8.01e-19	7.42e-19	8.04e-19	1.66e-18	3.8e-19	6.2e-19	4.25e-19	6.26e-19	5.12e-19	6.58e-19	7.93e-19	5.55e-19	4.77e-19	4.4e-19	6.4e-19	7.6e-19	6.47e-19	5.79e-19
Ca-47	5.06301e-14	4.99276e-14	4.66271e-14	5.40326e-14	4.953e-14	5.86373e-14	4.18217e-14	4.20225e-14	5.15288e-14	4.92298e-14	5.74387e-14	5.6038e-14	6.17374e-14	5.70342e-14	5.14439e-14	4.52235e-14	5.60311e-14	4.59249e-14	5.16309e-14	4.66268e-14	4.98299e-14	5.21329e-14	5.533e-14	4.65262e-14	4.45245e-14	4.98303e-14	5.48342e-14	4.84289e-14	4.97288e-14
Ca-49	1.66138e-13	1.66129e-13	1.56125e-13	1.77149e-13	1.64137e-13	1.78167e-13	1.44103e-13	1.44106e-13	1.69135e-13	1.63136e-13	1.84173e-13	1.78172e-13	1.94172e-13	1.85156e-13	1.32187e-13	1.54111e-13	1.81145e-13	1.55117e-13	1.69142e-13	1.57124e-13	1.64137e-13	1.70149e-13	1.82141e-13	1.56122e-13	1.52114e-13	1.65138e-13	1.80156e-13	1.61132e-13	1.65133e-13
Cd-101	1.17269e-13	1.15255e-13	1.07244e-13	1.2529e-13	1.14266e-13	1.35321e-13	9.5005e-14	9.721e-14	1.19266e-13	1.14265e-13	1.33329e-13	1.31326e-13	1.43335e-13	1.32303e-13	1.23341e-13	1.03223e-13	1.28286e-13	1.05232e-13	1.19275e-13	1.07243e-13	1.15266e-13	1.21286e-13	1.26279e-13	1.0724e-13	1.03227e-13	1.15268e-13	1.28301e-13	1.12257e-13	1.1526e-13
Cd-102	3.73044e-14	3.64039e-14	3.40039e-14	4.00047e-14	3.65044e-14	4.40055e-14	2.97031e-14	3.03032e-14	3.77041e-14	3.64043e-14	4.36057e-14	4.30056e-14	4.63054e-14	4.2105e-14	4.34067e-14	3.23033e-14	4.06044e-14	3.32035e-14	3.80045e-14	3.39039e-14	3.68043e-14	3.88048e-14	4.00043e-14	3.38038e-14	3.23035e-14	3.66044e-14	4.1105e-14	3.56042e-14	3.64041e-14
Cd-103	1.01067e-13	9.96632e-14	9.30609e-14	1.07073e-13	9.87667e-14	1.15081e-13	8.25507e-14	8.4452e-14	1.03066e-13	9.83663e-14	1.13083e-13	1.12083e-13	1.22084e-13	1.13076e-13	1.00088e-13	8.9955e-14	1.10071e-13	9.14574e-14	1.03069e-13	9.31605e-14	9.95665e-14	1.04072e-13	1.09069e-13	9.31597e-14	8.92562e-14	9.92672e-14	1.10076e-13	9.68643e-14	9.90649e-14
Cd-104	1e-14	9.63e-15	9.09e-15	1.08e-14	9.81e-15	1.21e-14	7.85e-15	7.96e-15	1.01e-14	9.77e-15	1.21e-14	1.18e-14	1.25e-14	1.14e-14	1.26e-14	8.57e-15	1.1e-14	8.65e-15	1.03e-14	9.04e-15	9.86e-15	1.06e-14	1.06e-14	9.02e-15	8.52e-15	9.93e-15	1.13e-14	9.61e-15	9.76e-15
Cd-105	6.17259e-14	6.09239e-14	5.68233e-14	6.58281e-14	6.05258e-14	7.13317e-14	5.02189e-14	5.15195e-14	6.3225e-14	6.02256e-14	6.99329e-14	6.88326e-14	7.52323e-14	6.96293e-14	6.35364e-14	5.48205e-14	6.76269e-14	5.58216e-14	6.29266e-14	5.69231e-14	6.10257e-14	6.38281e-14	6.65261e-14	5.69227e-14	5.44213e-14	6.0726e-14	6.75294e-14	5.93248e-14	6.06248e-14
Cd-107	4.77004e-16	3.91003e-16	3.79004e-16	4.61004e-16	4.34004e-16	8.50006e-16	2.87002e-16	3.12003e-16	3.90004e-16	4.22004e-16	6.68006e-16	5.20005e-16	4.87005e-16	6.32005e-16	1.30001e-15	3.07003e-16	5.00004e-16	3.23003e-16	4.26004e-16	3.56003e-16	4.86004e-16	5.62005e-16	4.46004e-16	3.41003e-16	3.29003e-16	4.27004e-16	5.42005e-16	4.77004e-16	4.25004e-16
Cd-109	2.18e-16	1.44e-16	1.46e-16	1.85e-16	1.82e-16	5.29e-16	8.75e-17	1.08e-16	1.34e-16	1.7e-16	3.54e-16	2.15e-16	1.7e-16	3.35e-16	9.49e-16	9.05e-17	2.22e-16	1.01e-16	1.64e-16	1.25e-16	2.3e-16	2.88e-16	1.74e-16	1.12e-16	1.11e-16	1.73e-16	2.53e-16	2.28e-16	1.75e-16
Cd-111m	1.15e-14	1.09e-14	1.04e-14	1.24e-14	1.14e-14	1.35e-14	8.7e-15	8.9e-15	1.13e-14	1.13e-14	1.41e-14	1.44e-14	1.44e-14	1.28e-14	1.46e-14	9.47e-15	1.21e-14	9.97e-15	1.18e-14	1.04e-14	1.13e-14	1.21e-14	1.19e-14	1.03e-14	9.67e-15	1.15e-14	1.29e-14	1.09e-14	1.11e-14
Cd-113	1.08e-18	8.68e-19	9.22e-19	1.15e-18	1.08e-18	1.64e-18	6.31e-19	6.87e-19	9.03e-19	1.05e-18	1.58e-18	1.37e-18	1.27e-18	1.32e-18	2.5e-18	6.74e-19	1.05e-18	7.47e-19	1.07e-18	8.82e-19	1.1e-18	1.3e-18	9.52e-19	8.31e-19	7.65e-19	1.08e-18	1.27e-18	1.07e-18	9.83e-19
Cd-113m	8.02e-18	7.12e-18	7.11e-18	8.65e-18	8.01e-18	1.048e-17	5.5e-18	5.75e-18	7.43e-18	7.91e-18	1.067e-17	1.022e-17	9.83e-18	9.26e-18	1.338e-17	5.94e-18	8.15e-18	6.37e-18	8.15e-18	6.99e-18	8.01e-18	8.98e-18	7.77e-18	6.78e-18	6.32e-18	8.05e-18	9.2e-18	7.76e-18	7.57e-18
Cd-115	8.549e-15	8.337e-15	7.737e-15	9.1706e-15	8.349e-15	1.0124e-14	6.7633e-15	6.9438e-15	8.6078e-15	8.3489e-15	1.0125e-14	9.9345e-15	1.07235e-14	9.6317e-15	1.02297e-14	7.3643e-15	9.2593e-15	7.5453e-15	8.7294e-15	7.7467e-15	8.4189e-15	8.9211e-15	9.1285e-15	7.7063e-15	7.3552e-15	8.4292e-15	9.4917e-15	8.1983e-15	8.328e-15
Cd-115m	1.6262e-15	1.6009e-15	1.4897e-15	1.7419e-15	1.5961e-15	1.9014e-15	1.3182e-15	1.3298e-15	1.6638e-15	1.5857e-15	1.8747e-15	1.8238e-15	2.0026e-15	1.835e-15	1.7546e-15	1.4421e-15	1.7986e-15	1.4751e-15	1.658e-15	1.4891e-15	1.5958e-15	1.6821e-15	1.7664e-15	1.488e-15	1.4142e-15	1.5967e-15	1.7853e-15	1.5536e-15	1.5935e-15
Cd-117	5.11504e-14	5.02467e-14	4.70455e-14	5.46546e-14	5.01502e-14	5.92617e-14	4.1737e-14	4.22382e-14	5.19488e-14	4.98499e-14	5.84639e-14	5.73632e-14	6.25628e-14	5.75571e-14	5.33705e-14	4.52401e-14	5.63525e-14	4.61422e-14	5.21517e-14	4.69451e-14	5.035e-14	5.27546e-14	5.54509e-14	4.69443e-14	4.48415e-14	5.03506e-14	5.56571e-14	4.88484e-14	5.01484e-14
Cd-117m	1.00013e-13	9.92116e-14	9.25115e-14	1.06014e-13	9.81128e-14	1.15016e-13	8.1709e-14	8.41094e-14	1.03012e-13	9.77127e-14	1.12017e-13	1.10016e-13	1.21016e-13	1.13015e-13	9.80198e-14	8.96098e-14	1.10013e-13	9.12104e-14	1.02013e-13	9.28113e-14	9.90128e-14	1.03014e-13	1.08013e-13	9.3011e-14	8.88103e-14	9.84129e-14	1.09015e-13	9.61124e-14	9.85122e-14
Cd-118	4e-18	3.4e-18	3.51e-18	4.33e-18	4.02e-18	5.48e-18	2.58e-18	2.73e-18	3.56e-18	3.96e-18	5.58e-18	5.2e-18	4.86e-18	4.69e-18	7.54e-18	2.76e-18	3.95e-18	3.01e-18	4.05e-18	3.42e-18	4.03e-18	4.63e-18	3.7e-18	3.28e-18	3.02e-18	4.05e-18	4.65e-18	3.92e-18	3.73e-18
Cd-119	7.9646e-14	7.8837e-14	7.3732e-14	8.4958e-14	7.8245e-14	9.1276e-14	6.521e-14	6.6712e-14	8.1743e-14	7.7944e-14	8.9581e-14	8.848e-14	9.6582e-14	8.9765e-14	7.8493e-14	7.1119e-14	8.7454e-14	7.2424e-14	8.125e-14	7.3831e-14	7.8844e-14	8.2156e-14	8.605e-14	7.3829e-14	7.0622e-14	7.8546e-14	8.6764e-14	7.654e-14	7.8441e-14
Cd-119m	1.12089e-13	1.11083e-13	1.0408e-13	1.20097e-13	1.10089e-13	1.29109e-13	9.19656e-14	9.41676e-14	1.16086e-13	1.10088e-13	1.26113e-13	1.24112e-13	1.36111e-13	1.27101e-13	1.11124e-13	1.01071e-13	1.24093e-13	1.02075e-13	1.14092e-13	1.0408e-13	1.11088e-13	1.16096e-13	1.2209e-13	1.04078e-13	9.95735e-14	1.1009e-13	1.23101e-13	1.08085e-13	1.11086e-13
Ce-130	2.11014e-14	2.04012e-14	1.92012e-14	2.27015e-14	2.08014e-14	2.51017e-14	1.6601e-14	1.6901e-14	2.12013e-14	2.07014e-14	2.53018e-14	2.48018e-14	2.62017e-14	2.39016e-14	2.52021e-14	1.8001e-14	2.29014e-14	1.86011e-14	2.16014e-14	1.92012e-14	2.08014e-14	2.22015e-14	2.24013e-14	1.91012e-14	1.81011e-14	2.09014e-14	2.35016e-14	2.02013e-14	2.06013e-14
Ce-131	7.412e-14	7.2413e-14	6.7709e-14	7.933e-14	7.2519e-14	8.6844e-14	5.93906e-14	6.05929e-14	7.5018e-14	7.2318e-14	8.6049e-14	8.4647e-14	9.165e-14	8.3535e-14	8.3057e-14	6.45983e-14	8.0827e-14	6.6003e-14	7.5523e-14	6.7608e-14	7.2919e-14	7.6928e-14	7.9624e-14	6.7407e-14	6.43e-14	7.302e-14	8.1535e-14	7.0915e-14	7.2416e-14
Ce-132	1.04e-14	9.8e-15	9.45e-15	1.13e-14	1.04e-14	1.25e-14	7.81e-15	8.03e-15	1.02e-14	1.03e-14	1.29e-14	1.31e-14	1.3e-14	1.17e-14	1.37e-14	8.47e-15	1.09e-14	8.93e-15	1.07e-14	9.4e-15	1.03e-14	1.11e-14	1.07e-14	9.26e-15	8.7e-15	1.04e-14	1.18e-14	9.95e-15	1.01e-14
Ce-133	2.23457e-14	2.14425e-14	2.02413e-14	2.40496e-14	2.19456e-14	2.67557e-14	1.73338e-14	1.78348e-14	2.22445e-14	2.18453e-14	2.69578e-14	2.63573e-14	2.79571e-14	2.52517e-14	2.79632e-14	1.88366e-14	2.38478e-14	1.94385e-14	2.2847e-14	2.0141e-14	2.20454e-14	2.36494e-14	2.34464e-14	1.99403e-14	1.89378e-14	2.21459e-14	2.49518e-14	2.15439e-14	2.1644e-14
Ce-133m	7.99044e-14	7.83041e-14	7.33039e-14	8.55047e-14	7.83044e-14	9.32053e-14	6.44032e-14	6.57033e-14	8.12042e-14	7.79043e-14	9.20056e-14	9.03055e-14	9.81055e-14	9.0205e-14	8.66061e-14	7.02035e-14	8.75046e-14	7.15037e-14	8.14045e-14	7.32039e-14	7.88043e-14	8.29047e-14	8.60044e-14	7.30038e-14	6.98036e-14	7.87044e-14	8.7605e-14	7.65042e-14	7.82042e-14
Ce-134	4.01e-16	2.81e-16	3.25e-16	4.21e-16	4.02e-16	7.38e-16	1.68e-16	2.08e-16	2.75e-16	3.79e-16	6.56e-16	4.26e-16	4.24e-16	5.5e-16	1.1e-15	1.8e-16	3.69e-16	2.12e-16	3.68e-16	2.86e-16	4.17e-16	5.55e-16	3.13e-16	2.5e-16	2.34e-16	3.98e-16	4.96e-16	4.38e-16	3.47e-16
Ce-135	3.60001e-14	3.49e-14	3.27e-14	3.87001e-14	3.53001e-14	4.26001e-14	2.84e-14	2.89e-14	3.63e-14	3.51001e-14	4.26001e-14	4.18001e-14	4.49001e-14	4.06001e-14	4.28001e-14	3.1e-14	3.93001e-14	3.17e-14	3.67001e-14	3.26e-14	3.54001e-14	3.76001e-14	3.84e-14	3.25e-14	3.09e-14	3.55001e-14	4.01001e-14	3.44001e-14	3.51e-14
Ce-137	8.31e-16	6.98e-16	7.16e-16	8.82e-16	8.22e-16	1.25e-15	5.05e-16	5.55e-16	7.09e-16	7.99e-16	1.16e-15	9.22e-16	9.6e-16	1.04e-15	1.62e-15	5.48e-16	8.36e-16	5.91e-16	8.04e-16	6.74e-16	8.42e-16	1e-15	7.72e-16	6.36e-16	6.06e-16	8.18e-16	9.71e-16	8.49e-16	7.65e-16
Ce-137m	1.79e-15	1.64e-15	1.6e-15	1.92e-15	1.78e-15	2.29e-15	1.27e-15	1.32e-15	1.69e-15	1.75e-15	2.29e-15	2.13e-15	2.19e-15	2.07e-15	2.63e-15	1.39e-15	1.87e-15	1.46e-15	1.81e-15	1.57e-15	1.77e-15	1.98e-15	1.8e-15	1.53e-15	1.44e-15	1.78e-15	2.04e-15	1.74e-15	1.71e-15
Ce-139	5.59e-15	5.16e-15	5.06e-15	6.08e-15	5.6e-15	6.78e-15	4.08e-15	4.2e-15	5.42e-15	5.57e-15	7.17e-15	7.24e-15	6.98e-15	6.33e-15	7.71e-15	4.4e-15	5.79e-15	4.68e-15	5.77e-15	5.01e-15	5.56e-15	6.08e-15	5.62e-15	4.92e-15	4.58e-15	5.66e-15	6.38e-15	5.36e-15	5.37e-15
Ce-141	2.84328e-15	2.63278e-15	2.58288e-15	3.10355e-15	2.86329e-15	3.33454e-15	2.1021e-15	2.15223e-15	2.78291e-15	2.85324e-15	3.65459e-15	3.79426e-15	3.58398e-15	3.18386e-15	3.74631e-15	2.26225e-15	2.94323e-15	2.39245e-15	2.96332e-15	2.5628e-15	2.83331e-15	3.06381e-15	2.87303e-15	2.54267e-15	2.35247e-15	2.90332e-15	3.22382e-15	2.70322e-15	2.74305e-15
Ce-143	1.15306e-14	1.10277e-14	1.04275e-14	1.24333e-14	1.14307e-14	1.37383e-14	8.8718e-15	9.0526e-15	1.15291e-14	1.13304e-14	1.39399e-14	1.36393e-14	1.44381e-14	1.30349e-14	1.43461e-14	9.6935e-15	1.25313e-14	9.995e-15	1.18314e-14	1.04272e-14	1.13305e-14	1.22337e-14	1.21302e-14	1.03265e-14	9.7847e-15	1.14309e-14	1.2935e-14	1.10295e-14	1.12292e-14
Ce-144	6.56861e-16	5.96687e-16	5.94732e-16	7.20917e-16	6.63856e-16	7.8832e-16	4.72497e-16	4.86543e-16	6.30714e-16	6.61836e-16	8.6626e-16	8.8509e-16	8.2601e-16	7.3905e-16	9.1205e-16	5.0553e-16	6.67832e-16	5.40589e-16	6.83846e-16	5.89698e-16	6.57875e-16	7.2204e-16	6.48755e-16	5.77656e-16	5.33604e-16	6.7486e-16	7.5101e-16	6.29858e-16	6.29781e-16
Ce-145	3.62761e-14	3.53703e-14	3.30686e-14	3.89826e-14	3.54759e-14	4.28932e-14	2.89557e-14	2.92575e-14	3.68735e-14	3.52754e-14	4.25968e-14	4.13959e-14	4.5095e-14	4.11862e-14	4.2007e-14	3.16603e-14	4.00791e-14	3.19636e-14	3.69782e-14	3.29681e-14	3.55756e-14	3.77826e-14	3.90767e-14	3.28668e-14	3.12626e-14	3.57765e-14	4.04864e-14	3.4673e-14	3.5473e-14
Cf-244	4.13e-18	1.5e-18	1.27e-18	1.77e-18	2.01e-18	1.76e-17	1.91e-19	8.39e-19	8.4e-19	1.66e-18	7.36e-18	1.84e-18	7.47e-19	8.4e-18	3.97e-17	1.76e-19	4.56e-18	2.65e-19	1.3e-18	6.18e-19	4.42e-18	5.85e-18	2.63e-18	3.46e-19	6.02e-19	1.6e-18	4.34e-18	4.19e-18	2.38e-18
Cf-246	4.70128e-18	2.8012e-18	2.57116e-18	3.22139e-18	3.23128e-18	1.43016e-17	1.58096e-18	2.06099e-18	2.42126e-18	2.98127e-18	7.3216e-18	3.51159e-18	2.7916e-18	7.87145e-18	2.95017e-17	1.68104e-18	5.10135e-18	1.80109e-18	2.80132e-18	2.12116e-18	4.89127e-18	6.00138e-18	3.73131e-18	1.92114e-18	2.00107e-18	2.96129e-18	5.05145e-18	4.66123e-18	3.44124e-18
Cf-247	3.29e-15	3.01e-15	2.97e-15	3.59e-15	3.3e-15	3.94e-15	2.41e-15	2.47e-15	3.17e-15	3.3e-15	4.28e-15	4.47e-15	4.12e-15	3.66e-15	4.7e-15	2.58e-15	3.33e-15	2.73e-15	3.42e-15	2.97e-15	3.28e-15	3.56e-15	3.26e-15	2.91e-15	2.7e-15	3.35e-15	3.71e-15	3.13e-15	3.15e-15
Cf-248	1.97283e-17	1.73268e-17	1.61257e-17	1.89306e-17	1.77281e-17	3.3134e-17	1.35215e-17	1.4322e-17	1.73279e-17	1.74279e-17	2.47348e-17	1.99345e-17	2.04352e-17	2.5332e-17	4.92365e-17	1.47233e-17	2.153e-17	1.50243e-17	1.7729e-17	1.56256e-17	1.9828e-17	2.17302e-17	1.97293e-17	1.54253e-17	1.49238e-17	1.75283e-17	2.15318e-17	1.91271e-17	1.80274e-17
Cf-249	1.41e-14	1.36e-14	1.28e-14	1.52e-14	1.38e-14	1.66e-14	1.09e-14	1.12e-14	1.41e-14	1.38e-14	1.69e-14	1.68e-14	1.77e-14	1.58e-14	1.73e-14	1.19e-14	1.51e-14	1.24e-14	1.44e-14	1.28e-14	1.39e-14	1.47e-14	1.49e-14	1.27e-14	1.21e-14	1.39e-14	1.57e-14	1.34e-14	1.37e-14
Cf-250	4.802e-16	4.7414e-16	4.4309e-16	5.113e-16	4.7119e-16	5.5243e-16	3.94917e-16	4.01939e-16	4.8919e-16	4.6918e-16	5.4547e-16	5.3245e-16	5.7949e-16	5.4235e-16	4.9552e-16	4.28997e-16	5.2628e-16	4.3504e-16	4.8923e-16	4.4308e-16	4.7519e-16	4.9727e-16	5.1925e-16	4.4407e-16	4.2501e-16	4.732e-16	5.2534e-16	4.6215e-16	4.7216e-16
Cf-251	4.44e-15	4.13e-15	4.04e-15	4.86e-15	4.47e-15	5.22e-15	3.31e-15	3.39e-15	4.35e-15	4.46e-15	5.66e-15	5.92e-15	5.61e-15	4.93e-15	5.85e-15	3.56e-15	4.56e-15	3.78e-15	4.63e-15	4.04e-15	4.41e-15	4.76e-15	4.48e-15	3.98e-15	3.7e-15	4.52e-15	5.03e-15	4.22e-15	4.28e-15
Cf-252	2.21699e-14	2.19665e-14	2.05635e-14	2.36754e-14	2.17691e-14	2.51833e-14	1.83536e-14	1.86549e-14	2.26693e-14	2.16688e-14	2.50851e-14	2.46843e-14	2.68869e-14	2.48788e-14	2.17876e-14	1.99583e-14	2.42746e-14	2.01605e-14	2.26716e-14	2.05633e-14	2.18691e-14	2.28741e-14	2.39728e-14	2.05626e-14	1.96591e-14	2.19696e-14	2.42783e-14	2.13669e-14	2.18677e-14
Cf-253	1.8894e-17	9.273e-18	9.478e-18	1.2527e-17	1.2887e-17	6.2351e-17	3.819e-18	6.183e-18	7.529e-18	1.1571e-17	3.1783e-17	1.3337e-17	1.0032e-17	3.2839e-17	1.3753e-16	3.861e-18	1.9471e-17	4.792e-18	1.0446e-17	7.051e-18	1.9705e-17	2.5828e-17	1.3011e-17	5.67e-18	6.075e-18	1.1688e-17	2.0699e-17	1.9195e-17	1.2933e-17
Cf-254	8.1907e-13	8.1093e-13	7.5879e-13	8.7532e-13	8.0604e-13	9.2866e-13	6.7736e-13	6.8942e-13	8.3905e-13	8.0202e-13	9.2773e-13	9.107e-13	9.9282e-13	9.2047e-13	8.0483e-13	7.3657e-13	8.9828e-13	7.4666e-13	8.3715e-13	7.6078e-13	8.1004e-13	8.4625e-13	8.8721e-13	7.6076e-13	7.286e-13	8.1106e-13	8.9644e-13	7.8794e-13	8.0798e-13
Cf-255	8.01e-18	6.99e-18	7.11e-18	8.7e-18	8.05e-18	1.05e-17	5.37e-18	5.64e-18	7.33e-18	7.96e-18	1.09e-17	1.04e-17	9.85e-18	9.26e-18	1.38e-17	5.77e-18	8.01e-18	6.24e-18	8.18e-18	6.97e-18	8.04e-18	9.1e-18	7.6e-18	6.72e-18	6.22e-18	8.13e-18	9.25e-18	7.79e-18	7.54e-18
Cl-34	4.6311e-14	4.5177e-14	4.1939e-14	4.9674e-14	4.5201e-14	5.476e-14	3.663e-14	3.7644e-14	4.661e-14	4.5197e-14	5.4575e-14	5.3766e-14	5.801e-14	5.2114e-14	5.5381e-14	3.9885e-14	5.0071e-14	4.0908e-14	4.7231e-14	4.1937e-14	4.5601e-14	4.8255e-14	4.9451e-14	4.1731e-14	3.9892e-14	4.5606e-14	5.1305e-14	4.4376e-14	4.5088e-14
Cl-34m	1.03073e-13	1.03068e-13	9.59659e-14	1.10079e-13	1.02072e-13	1.17088e-13	8.49543e-14	8.77559e-14	1.06071e-13	1.02072e-13	1.16091e-13	1.15091e-13	1.25091e-13	1.16082e-13	9.91986e-14	9.28589e-14	1.13076e-13	9.45618e-14	1.06075e-13	9.63655e-14	1.03072e-13	1.07078e-13	1.11074e-13	9.64645e-14	9.25606e-14	1.02073e-13	1.13082e-13	9.98698e-14	1.0207e-13
Cl-36	1.832e-17	1.667e-17	1.643e-17	1.978e-17	1.817e-17	2.298e-17	1.314e-17	1.366e-17	1.737e-17	1.807e-17	2.355e-17	2.294e-17	2.272e-17	2.092e-17	2.746e-17	1.42e-17	1.884e-17	1.502e-17	1.865e-17	1.623e-17	1.823e-17	2.009e-17	1.815e-17	1.58e-17	1.483e-17	1.833e-17	2.08e-17	1.766e-17	1.746e-17
Cl-38	7.3129e-14	7.3004e-14	6.8274e-14	7.7677e-14	7.2021e-14	8.2743e-14	6.0191e-14	6.2601e-14	7.6029e-14	7.1818e-14	8.0453e-14	7.9846e-14	8.7779e-14	8.2509e-14	6.6552e-14	6.6134e-14	8.0076e-14	6.7151e-14	7.4644e-14	6.8572e-14	7.2821e-14	7.5362e-14	7.8762e-14	6.8768e-14	6.5938e-14	7.2225e-14	7.9401e-14	7.0702e-14	7.2312e-14
Cl-39	6.9731e-14	6.8622e-14	6.4318e-14	7.4442e-14	6.833e-14	8.0459e-14	5.75975e-14	5.78e-14	7.0728e-14	6.7829e-14	7.9064e-14	7.7563e-14	8.4863e-14	7.8448e-14	7.0577e-14	6.2106e-14	7.7037e-14	6.3111e-14	7.1134e-14	6.4218e-14	6.853e-14	7.1741e-14	7.5934e-14	6.4016e-14	6.1309e-14	6.8631e-14	7.5448e-14	6.6725e-14	6.8426e-14
Cl-40	2.07539e-13	2.07516e-13	1.94492e-13	2.21581e-13	2.05533e-13	2.28637e-13	1.77419e-13	1.79429e-13	2.12538e-13	2.0353e-13	2.30649e-13	2.25642e-13	2.46668e-13	2.31608e-13	1.79651e-13	1.90456e-13	2.27578e-13	1.92471e-13	2.12552e-13	1.9549e-13	2.05533e-13	2.13569e-13	2.26565e-13	1.95486e-13	1.8846e-13	2.06537e-13	2.24601e-13	2.01516e-13	2.06524e-13
Cm-238	2.76e-15	2.52e-15	2.52e-15	3.05e-15	2.8e-15	3.22e-15	2.02e-15	2.07e-15	2.67e-15	2.81e-15	3.64e-15	3.87e-15	3.5e-15	3.04e-15	3.73e-15	2.15e-15	2.75e-15	2.3e-15	2.91e-15	2.52e-15	2.76e-15	3.01e-15	2.71e-15	2.46e-15	2.28e-15	2.85e-15	3.13e-15	2.63e-15	2.65e-15
Cm-239	9.71001e-15	9.07e-15	8.86e-15	1.06e-14	9.76001e-15	1.13e-14	7.27e-15	7.44e-15	9.56e-15	9.75001e-15	1.23e-14	1.29e-14	1.23e-14	1.08e-14	1.26e-14	7.84e-15	9.98001e-15	8.31e-15	1.01e-14	8.86e-15	9.61001e-15	1.04e-14	9.80001e-15	8.72e-15	8.11e-15	9.88001e-15	1.1e-14	9.23001e-15	9.37001e-15
Cm-240	4.43001e-18	1.83001e-18	1.56001e-18	2.08001e-18	2.22001e-18	1.77e-17	5.9901e-19	1.16001e-18	1.28001e-18	1.95001e-18	7.21002e-18	2.40002e-18	1.42002e-18	8.34002e-18	4.21e-17	6.39011e-19	4.88001e-18	7.41012e-19	1.68001e-18	1.05001e-18	4.57001e-18	5.75001e-18	3.01001e-18	8.43012e-19	9.91011e-19	1.88001e-18	4.41002e-18	4.13001e-18	2.66001e-18
Cm-241	2.07e-14	1.99e-14	1.89e-14	2.24e-14	2.04e-14	2.45e-14	1.61e-14	1.65e-14	2.08e-14	2.04e-14	2.49e-14	2.52e-14	2.6e-14	2.33e-14	2.57e-14	1.75e-14	2.21e-14	1.81e-14	2.12e-14	1.88e-14	2.05e-14	2.18e-14	2.18e-14	1.87e-14	1.78e-14	2.05e-14	2.3e-14	1.98e-14	2.01e-14
Cm-242	3.82005e-18	1.50005e-18	1.26004e-18	1.69005e-18	1.84005e-18	1.57001e-17	4.32037e-19	9.33038e-19	1.00005e-18	1.59005e-18	6.25006e-18	1.93006e-18	1.07006e-18	7.31005e-18	3.75001e-17	4.6304e-19	4.23005e-18	5.42041e-19	1.34005e-18	8.05044e-19	3.95005e-18	4.98005e-18	2.55005e-18	6.22043e-19	7.67041e-19	1.53005e-18	3.78005e-18	3.55005e-18	2.24005e-18
Cm-243	4.98e-15	4.67e-15	4.53e-15	5.43e-15	5e-15	5.85e-15	3.73e-15	3.82e-15	4.89e-15	4.98e-15	6.26e-15	6.48e-15	6.28e-15	5.53e-15	6.48e-15	4.04e-15	5.17e-15	4.27e-15	5.17e-15	4.53e-15	4.93e-15	5.31e-15	5.07e-15	4.46e-15	4.17e-15	5.03e-15	5.62e-15	4.73e-15	4.81e-15
Cm-244	3.94177e-18	1.96168e-18	1.70161e-18	2.16191e-18	2.23175e-18	1.42021e-17	9.3835e-19	1.37138e-18	1.55175e-18	2.01174e-18	6.09217e-18	2.38215e-18	1.7222e-18	7.012e-18	3.28022e-17	1.01147e-18	4.37188e-18	1.08152e-18	1.83181e-18	1.3116e-18	4.04175e-18	4.95188e-18	2.92183e-18	1.16158e-18	1.26149e-18	1.96176e-18	3.96198e-18	3.69169e-18	2.58171e-18
Cm-245	3.64e-15	3.34e-15	3.32e-15	4.01e-15	3.68e-15	4.26e-15	2.67e-15	2.74e-15	3.53e-15	3.69e-15	4.75e-15	5.03e-15	4.61e-15	4.02e-15	4.89e-15	2.86e-15	3.66e-15	3.04e-15	3.83e-15	3.32e-15	3.63e-15	3.95e-15	3.6e-15	3.25e-15	3.01e-15	3.75e-15	4.13e-15	3.46e-15	3.5e-15
Cm-246	1.7851e-16	1.74485e-16	1.63464e-16	1.88551e-16	1.73505e-16	2.09609e-16	1.45391e-16	1.484e-16	1.80506e-16	1.72503e-16	2.02622e-16	1.96617e-16	2.13635e-16	2.02576e-16	1.98642e-16	1.58425e-16	1.95544e-16	1.60441e-16	1.80523e-16	1.63462e-16	1.76504e-16	1.84542e-16	1.91531e-16	1.63457e-16	1.56431e-16	1.74509e-16	1.94572e-16	1.71488e-16	1.74495e-16
Cm-247	1.37e-14	1.33e-14	1.24e-14	1.48e-14	1.34e-14	1.62e-14	1.07e-14	1.1e-14	1.37e-14	1.34e-14	1.64e-14	1.63e-14	1.72e-14	1.54e-14	1.67e-14	1.16e-14	1.47e-14	1.21e-14	1.4e-14	1.24e-14	1.35e-14	1.43e-14	1.45e-14	1.23e-14	1.18e-14	1.35e-14	1.52e-14	1.3e-14	1.33e-14
Cm-248	6.3828e-14	6.3117e-14	5.9107e-14	6.8146e-14	6.2725e-14	7.2371e-14	5.2775e-14	5.3679e-14	6.5326e-14	6.2524e-14	7.2177e-14	7.0974e-14	7.7283e-14	7.1657e-14	6.2684e-14	5.729e-14	6.9943e-14	5.8197e-14	6.5133e-14	5.9206e-14	6.3025e-14	6.5841e-14	6.9037e-14	5.9204e-14	5.6693e-14	6.3127e-14	6.9755e-14	6.1418e-14	6.2921e-14
Cm-249	8.701e-16	8.476e-16	7.907e-16	9.343e-16	8.492e-16	1.0269e-15	6.9101e-16	7.0141e-16	8.812e-16	8.48e-16	1.0275e-15	1.009e-15	1.0862e-15	9.83e-16	1.0314e-15	7.547e-16	9.542e-16	7.634e-16	8.894e-16	7.885e-16	8.531e-16	9.077e-16	9.316e-16	7.882e-16	7.473e-16	8.583e-16	9.721e-16	8.307e-16	8.494e-16
Cm-250	6.4866e-13	6.4154e-13	6.0042e-13	6.9287e-13	6.3763e-13	7.3517e-13	5.3605e-13	5.451e-13	6.6365e-13	6.3462e-13	7.3423e-13	7.212e-13	7.8531e-13	7.28e-13	6.3631e-13	5.8223e-13	7.1085e-13	5.9131e-13	6.6273e-13	6.0141e-13	6.4063e-13	6.6982e-13	7.0178e-13	6.0239e-13	5.7626e-13	6.4165e-13	7.0898e-13	6.2355e-13	6.3958e-13
Cm-251	4.914e-15	4.7809e-15	4.4506e-15	5.277e-15	4.804e-15	5.8024e-15	3.8843e-15	3.9752e-15	4.9424e-15	4.8038e-15	5.8242e-15	5.7435e-15	6.1523e-15	5.5287e-15	5.8607e-15	4.2263e-15	5.3149e-15	4.3379e-15	5.0249e-15	4.4602e-15	4.8339e-15	5.1274e-15	5.2337e-15	4.4395e-15	4.2175e-15	4.8543e-15	5.4688e-15	4.7027e-15	4.7825e-15
Co-54m	1.8481e-13	1.81776e-13	1.69738e-13	1.97873e-13	1.808e-13	2.15959e-13	1.50629e-13	1.52643e-13	1.87809e-13	1.79796e-13	2.12973e-13	2.07965e-13	2.27e-13	2.07913e-13	1.9898e-13	1.62684e-13	2.02869e-13	1.66707e-13	1.88829e-13	1.69736e-13	1.818e-13	1.90854e-13	2.0085e-13	1.6873e-13	1.61691e-13	1.81805e-13	2.01903e-13	1.76775e-13	1.80787e-13
Co-55	9.23404e-14	9.05369e-14	8.42363e-14	9.88439e-14	9.01404e-14	1.0805e-13	7.44291e-14	7.56301e-14	9.38386e-14	8.98401e-14	1.07052e-13	1.05051e-13	1.1405e-13	1.04046e-13	1.03059e-13	8.10314e-14	1.01042e-13	8.28334e-14	9.40415e-14	8.4236e-14	9.07402e-14	9.55442e-14	9.98402e-14	8.41352e-14	8.02329e-14	9.07407e-14	1.02046e-13	8.82388e-14	9.03386e-14
Co-56	1.78012e-13	1.77011e-13	1.65011e-13	1.90013e-13	1.75012e-13	2.03014e-13	1.47008e-13	1.50009e-13	1.83011e-13	1.74012e-13	2.01015e-13	1.97015e-13	2.16015e-13	2.01013e-13	1.74017e-13	1.60009e-13	1.96012e-13	1.6301e-13	1.82012e-13	1.65011e-13	1.76012e-13	1.84013e-13	1.94012e-13	1.6501e-13	1.5801e-13	1.76012e-13	1.95013e-13	1.71011e-13	1.76011e-13
Co-57	4.56e-15	4.22e-15	4.16e-15	5.02e-15	4.61e-15	5.25e-15	3.39e-15	3.46e-15	4.47e-15	4.62e-15	5.9e-15	6.28e-15	5.78e-15	5.03e-15	5.86e-15	3.63e-15	4.64e-15	3.85e-15	4.79e-15	4.16e-15	4.54e-15	4.91e-15	4.57e-15	4.1e-15	3.79e-15	4.69e-15	5.16e-15	4.33e-15	4.4e-15
Co-58	4.51008e-14	4.42007e-14	4.10007e-14	4.83008e-14	4.38008e-14	5.29011e-14	3.62005e-14	3.66005e-14	4.61007e-14	4.37008e-14	5.24011e-14	5.1001e-14	5.60009e-14	5.09009e-14	5.08014e-14	3.97005e-14	4.99008e-14	4.02006e-14	4.59008e-14	4.10007e-14	4.41008e-14	4.66009e-14	4.88007e-14	4.11006e-14	3.90006e-14	4.42008e-14	5.00009e-14	4.30008e-14	4.41007e-14
Co-58m	6.26e-20	3.08e-20	3.37e-20	4.55e-20	4.82e-20	2e-19	9.5e-21	1.95e-20	2.25e-20	4.16e-20	1.19e-19	4.13e-20	2.75e-20	1.16e-19	3.66e-19	7.75e-21	6.25e-20	1.11e-20	3.57e-20	2.13e-20	6.9e-20	9.83e-20	4.16e-20	1.41e-20	1.81e-20	4.27e-20	7.67e-20	7.42e-20	4.41e-20
Co-60	1.21001e-13	1.19001e-13	1.11001e-13	1.29001e-13	1.18001e-13	1.40002e-13	9.98007e-14	1.00001e-13	1.23001e-13	1.17001e-13	1.37002e-13	1.33002e-13	1.47001e-13	1.36001e-13	1.22003e-13	1.08001e-13	1.34001e-13	1.10001e-13	1.23001e-13	1.11001e-13	1.19001e-13	1.24001e-13	1.32001e-13	1.11001e-13	1.06001e-13	1.19001e-13	1.31001e-13	1.15001e-13	1.19001e-13
Co-60m	1.90149e-16	1.83137e-16	1.75134e-16	2.06162e-16	1.89149e-16	2.23184e-16	1.51108e-16	1.53112e-16	1.90143e-16	1.87148e-16	2.26191e-16	2.19189e-16	2.34186e-16	2.15169e-16	2.10215e-16	1.63117e-16	2.06154e-16	1.68124e-16	1.96153e-16	1.74133e-16	1.89148e-16	2.01163e-16	2.02149e-16	1.7313e-16	1.64122e-16	1.9015e-16	2.1017e-16	1.83143e-16	1.86143e-16
Co-61	3.5669e-15	3.2936e-15	3.2432e-15	3.9302e-15	3.597e-15	4.2361e-15	2.6364e-15	2.6873e-15	3.4851e-15	3.5767e-15	4.5881e-15	4.5173e-15	4.516e-15	4.022e-15	4.5852e-15	2.8585e-15	3.6979e-15	2.9803e-15	3.7179e-15	3.2328e-15	3.5468e-15	3.9006e-15	3.5765e-15	3.172e-15	2.9399e-15	3.6373e-15	4.1122e-15	3.4256e-15	3.4453e-15
Co-62	7.9232e-14	7.8508e-14	7.3184e-14	8.4374e-14	7.7626e-14	9.0733e-14	6.531e-14	6.642e-14	8.1429e-14	7.7323e-14	8.9045e-14	8.7239e-14	9.5861e-14	8.93e-14	7.7458e-14	7.1246e-14	8.7269e-14	7.2462e-14	8.0745e-14	7.3482e-14	7.8226e-14	8.1563e-14	8.6156e-14	7.3478e-14	7.0151e-14	7.803e-14	8.6295e-14	7.6009e-14	7.8116e-14
Co-62m	1.31236e-13	1.30222e-13	1.21214e-13	1.40255e-13	1.28234e-13	1.51283e-13	1.08178e-13	1.09183e-13	1.35232e-13	1.28232e-13	1.47291e-13	1.44289e-13	1.59294e-13	1.48266e-13	1.30307e-13	1.17193e-13	1.45249e-13	1.19202e-13	1.33242e-13	1.21212e-13	1.29233e-13	1.35252e-13	1.42243e-13	1.2121e-13	1.16197e-13	1.29235e-13	1.43265e-13	1.25225e-13	1.29228e-13
Cr-48	1.81e-14	1.72e-14	1.64e-14	1.96e-14	1.8e-14	2.11e-14	1.38e-14	1.41e-14	1.79e-14	1.8e-14	2.23e-14	2.27e-14	2.28e-14	2.01e-14	2.25e-14	1.5e-14	1.92e-14	1.57e-14	1.87e-14	1.65e-14	1.79e-14	1.91e-14	1.88e-14	1.63e-14	1.54e-14	1.81e-14	2.03e-14	1.72e-14	1.75e-14
Cr-49	4.60631e-14	4.4758e-14	4.17569e-14	4.95686e-14	4.51631e-14	5.43778e-14	3.62458e-14	3.72474e-14	4.62607e-14	4.51627e-14	5.4781e-14	5.42802e-14	5.77788e-14	5.17716e-14	5.55908e-14	3.94495e-14	4.95653e-14	4.05525e-14	4.71649e-14	4.17564e-14	4.54628e-14	4.81689e-14	4.88632e-14	4.14552e-14	3.95516e-14	4.55636e-14	5.11718e-14	4.41607e-14	4.48605e-14
Cr-51	1.37e-15	1.32e-15	1.24e-15	1.48e-15	1.36e-15	1.61e-15	1.06e-15	1.08e-15	1.36e-15	1.35e-15	1.66e-15	1.66e-15	1.72e-15	1.53e-15	1.69e-15	1.15e-15	1.48e-15	1.2e-15	1.4e-15	1.24e-15	1.35e-15	1.44e-15	1.45e-15	1.24e-15	1.17e-15	1.36e-15	1.53e-15	1.3e-15	1.33e-15
Cr-55	2.54e-16	2.407e-16	2.306e-16	2.742e-16	2.514e-16	3.038e-16	1.935e-16	1.987e-16	2.506e-16	2.501e-16	3.109e-16	3.082e-16	3.158e-16	2.861e-16	3.236e-16	2.107e-16	2.695e-16	2.19e-16	2.607e-16	2.296e-16	2.515e-16	2.699e-16	2.63e-16	2.265e-16	2.143e-16	2.535e-16	2.845e-16	2.427e-16	2.455e-16
Cr-56	2.7704e-15	2.4155e-15	2.5144e-15	3.0657e-15	2.8404e-15	3.3645e-15	1.9138e-15	2.0053e-15	2.578e-15	2.82e-15	3.7877e-15	3.8768e-15	3.4654e-15	3.0985e-15	4.1172e-15	2.0473e-15	2.7125e-15	2.2202e-15	2.9021e-15	2.4839e-15	2.7901e-15	3.126e-15	2.5904e-15	2.4128e-15	2.1894e-15	2.8909e-15	3.2088e-15	2.6681e-15	2.6379e-15
Cs-121	5.2733e-14	5.1406e-14	4.7877e-14	5.6583e-14	5.1526e-14	6.2252e-14	4.1791e-14	4.2802e-14	5.3132e-14	5.1523e-14	6.2164e-14	6.1357e-14	6.5987e-14	5.9414e-14	6.2674e-14	4.5434e-14	5.7079e-14	4.6652e-14	5.3849e-14	4.7875e-14	5.1926e-14	5.4969e-14	5.6364e-14	4.757e-14	4.5439e-14	5.203e-14	5.8407e-14	5.0506e-14	5.1415e-14
Cs-121m	5.2656e-14	5.1236e-14	4.7815e-14	5.6492e-14	5.1551e-14	6.2142e-14	4.1553e-14	4.256e-14	5.2954e-14	5.1449e-14	6.2152e-14	6.1547e-14	6.5767e-14	5.9215e-14	6.2662e-14	4.5283e-14	5.6889e-14	4.6497e-14	5.3767e-14	4.7714e-14	5.1851e-14	5.4882e-14	5.6077e-14	4.751e-14	4.5288e-14	5.1954e-14	5.841e-14	5.0336e-14	5.1243e-14
Cs-123	4.8319e-14	4.7007e-14	4.3798e-14	5.1837e-14	4.7217e-14	5.7062e-14	3.8266e-14	3.917e-14	4.8616e-14	4.7116e-14	5.6869e-14	5.5967e-14	6.0273e-14	5.4447e-14	5.7183e-14	4.168e-14	5.2432e-14	4.2588e-14	4.9224e-14	4.3797e-14	4.7516e-14	5.0333e-14	5.1626e-14	4.3595e-14	4.1584e-14	4.7619e-14	5.3546e-14	4.6209e-14	4.7012e-14
Cs-124	5.2945e-14	5.1712e-14	4.8071e-14	5.671e-14	5.1734e-14	6.2399e-14	4.1959e-14	4.3073e-14	5.3346e-14	5.1631e-14	6.211e-14	6.12e-14	6.605e-14	5.9553e-14	6.211e-14	4.5717e-14	5.7309e-14	4.694e-14	5.3966e-14	4.8069e-14	5.2135e-14	5.509e-14	5.6589e-14	4.7863e-14	4.5723e-14	5.214e-14	5.8542e-14	5.0709e-14	5.1622e-14
Cs-125	3.35498e-14	3.27463e-14	3.0445e-14	3.5954e-14	3.27496e-14	3.96606e-14	2.66368e-14	2.73379e-14	3.38484e-14	3.27493e-14	3.93628e-14	3.86623e-14	4.17622e-14	3.78563e-14	3.93685e-14	2.90399e-14	3.63521e-14	2.9642e-14	3.42512e-14	3.04447e-14	3.30494e-14	3.49538e-14	3.58505e-14	3.03439e-14	2.89412e-14	3.305e-14	3.71564e-14	3.22477e-14	3.27479e-14
Cs-126	5.1999e-14	5.078e-14	4.7163e-14	5.5831e-14	5.0795e-14	6.1376e-14	4.1207e-14	4.2314e-14	5.2396e-14	5.0793e-14	6.1085e-14	6.0281e-14	6.4897e-14	5.855e-14	6.1299e-14	4.4833e-14	5.6326e-14	4.6046e-14	5.3009e-14	4.7161e-14	5.1194e-14	5.4123e-14	5.5616e-14	4.6958e-14	4.4938e-14	5.1197e-14	5.7547e-14	4.9782e-14	5.0687e-14
Cs-127	1.83007e-14	1.76006e-14	1.66006e-14	1.97008e-14	1.79007e-14	2.18009e-14	1.42005e-14	1.46005e-14	1.83007e-14	1.79007e-14	2.18009e-14	2.15009e-14	2.28009e-14	2.07008e-14	2.25011e-14	1.55005e-14	1.97007e-14	1.60006e-14	1.86007e-14	1.65006e-14	1.80007e-14	1.92008e-14	1.94007e-14	1.64006e-14	1.57006e-14	1.80007e-14	2.03008e-14	1.75007e-14	1.78007e-14
Cs-128	3.9796e-14	3.8785e-14	3.6078e-14	4.2712e-14	3.8894e-14	4.7035e-14	3.1448e-14	3.2352e-14	4.0093e-14	3.8893e-14	4.6842e-14	4.614e-14	4.9744e-14	4.4821e-14	4.7355e-14	3.4261e-14	4.3007e-14	3.5168e-14	4.0601e-14	3.6077e-14	3.9194e-14	4.1509e-14	4.2502e-14	3.5874e-14	3.4364e-14	3.9196e-14	4.402e-14	3.8087e-14	3.8789e-14
Cs-129	1.11e-14	1.07e-14	1e-14	1.2e-14	1.09e-14	1.35e-14	8.53e-15	8.81e-15	1.1e-14	1.09e-14	1.35e-14	1.31e-14	1.38e-14	1.27e-14	1.44e-14	9.28e-15	1.2e-14	9.67e-15	1.13e-14	1e-14	1.1e-14	1.18e-14	1.17e-14	9.9e-15	9.45e-15	1.1e-14	1.25e-14	1.07e-14	1.08e-14
Cs-130	2.20556e-14	2.15517e-14	1.99503e-14	2.36603e-14	2.15554e-14	2.62677e-14	1.74411e-14	1.79424e-14	2.21541e-14	2.15551e-14	2.60702e-14	2.55697e-14	2.75695e-14	2.49629e-14	2.64766e-14	1.89446e-14	2.38581e-14	1.94469e-14	2.24571e-14	1.99499e-14	2.17552e-14	2.30601e-14	2.35564e-14	1.98491e-14	1.9046e-14	2.17559e-14	2.4463e-14	2.11533e-14	2.14535e-14
Cs-130m	1.84e-15	1.56e-15	1.63e-15	2.01e-15	1.87e-15	2.48e-15	1.19e-15	1.27e-15	1.64e-15	1.83e-15	2.58e-15	2.39e-15	2.23e-15	2.17e-15	3.17e-15	1.27e-15	1.81e-15	1.39e-15	1.87e-15	1.58e-15	1.86e-15	2.16e-15	1.7e-15	1.51e-15	1.39e-15	1.88e-15	2.15e-15	1.83e-15	1.72e-15
Cs-131	2.38e-16	1.43e-16	1.74e-16	2.3e-16	2.27e-16	5.49e-16	6.48e-17	1.01e-16	1.28e-16	2.07e-16	4.24e-16	2.13e-16	1.99e-16	3.7e-16	8.88e-16	6.92e-17	2.16e-16	8.85e-17	1.92e-16	1.38e-16	2.53e-16	3.6e-16	1.67e-16	1.1e-16	1.1e-16	2.18e-16	2.98e-16	2.77e-16	1.92e-16
Cs-132	3.19002e-14	3.11002e-14	2.90002e-14	3.41002e-14	3.10002e-14	3.78003e-14	2.54001e-14	2.57001e-14	3.25002e-14	3.09002e-14	3.73003e-14	3.63003e-14	3.97003e-14	3.62002e-14	3.74004e-14	2.79002e-14	3.54002e-14	2.78002e-14	3.25002e-14	2.88002e-14	3.11002e-14	3.32002e-14	3.43002e-14	2.89002e-14	2.73002e-14	3.13002e-14	3.56002e-14	3.04002e-14	3.11002e-14
Cs-134	7.15051e-14	7.00044e-14	6.51045e-14	7.66055e-14	6.95051e-14	8.40068e-14	5.75034e-14	5.80036e-14	7.30047e-14	6.94051e-14	8.3307e-14	8.13067e-14	8.90063e-14	8.08059e-14	8.1509e-14	6.28036e-14	7.91051e-14	6.34039e-14	7.29052e-14	6.50044e-14	7.00051e-14	7.41058e-14	7.73048e-14	6.51043e-14	6.18039e-14	7.02052e-14	7.95059e-14	6.8205e-14	7.00048e-14
Cs-134m	7.24e-16	6.37e-16	6.43e-16	7.85e-16	7.28e-16	9.5e-16	4.9e-16	5.15e-16	6.65e-16	7.21e-16	9.89e-16	9.46e-16	8.78e-16	8.46e-16	1.17e-15	5.24e-16	7.27e-16	5.63e-16	7.38e-16	6.28e-16	7.29e-16	8.26e-16	6.96e-16	6.07e-16	5.64e-16	7.36e-16	8.34e-16	7.1e-16	6.83e-16
Cs-135	9.11e-19	7.2e-19	7.71e-19	9.68e-19	9.04e-19	1.41e-18	5.18e-19	5.68e-19	7.48e-19	8.82e-19	1.34e-18	1.14e-18	1.06e-18	1.12e-18	2.21e-18	5.52e-19	8.77e-19	6.15e-19	8.92e-19	7.34e-19	9.27e-19	1.11e-18	7.92e-19	6.88e-19	6.33e-19	9.08e-19	1.07e-18	9.09e-19	8.23e-19
Cs-135m	7.44e-14	7.3e-14	6.78e-14	7.98e-14	7.24e-14	8.74e-14	6e-14	6.04e-14	7.64e-14	7.22e-14	8.63e-14	8.39e-14	9.23e-14	8.42e-14	8.31e-14	6.58e-14	8.27e-14	6.65e-14	7.57e-14	6.78e-14	7.28e-14	7.7e-14	8.08e-14	6.8e-14	6.44e-14	7.3e-14	8.27e-14	7.1e-14	7.29e-14
Cs-136	9.94023e-14	9.75019e-14	9.0702e-14	1.06002e-13	9.71023e-14	1.16003e-13	8.03015e-14	8.11015e-14	1.02002e-13	9.67022e-14	1.15003e-13	1.12003e-13	1.23003e-13	1.12003e-13	1.09005e-13	8.78016e-14	1.10002e-13	8.95017e-14	1.01002e-13	9.08019e-14	9.75023e-14	1.03003e-13	1.08002e-13	9.10018e-14	8.63017e-14	9.76023e-14	1.10003e-13	9.48022e-14	9.74021e-14
Cs-137	6.3202e-18	5.5075e-18	5.6039e-18	6.8659e-18	6.35e-18	8.3725e-18	4.2338e-18	4.445e-18	5.7698e-18	6.2694e-18	8.6153e-18	8.1961e-18	7.7584e-18	7.3385e-18	1.09873e-17	4.5388e-18	6.3256e-18	4.9116e-18	6.4421e-18	5.4839e-18	6.3493e-18	7.1938e-18	5.994e-18	5.2933e-18	4.8999e-18	6.41e-18	7.3087e-18	6.1566e-18	5.9483e-18
Cs-138	1.15299e-13	1.14283e-13	1.06271e-13	1.23323e-13	1.13296e-13	1.32358e-13	9.5027e-14	9.6433e-14	1.17295e-13	1.12294e-13	1.29367e-13	1.27364e-13	1.39372e-13	1.29337e-13	1.13384e-13	1.03247e-13	1.27317e-13	1.04257e-13	1.17306e-13	1.0627e-13	1.13295e-13	1.18318e-13	1.25309e-13	1.06267e-13	1.02251e-13	1.13298e-13	1.25336e-13	1.10286e-13	1.13289e-13
Cs-138m	1.89686e-14	1.85651e-14	1.74623e-14	2.02742e-14	1.8668e-14	2.21821e-14	1.54524e-14	1.55536e-14	1.91679e-14	1.84676e-14	2.18841e-14	2.14834e-14	2.31855e-14	2.13774e-14	2.03875e-14	1.66569e-14	2.0773e-14	1.69592e-14	1.93704e-14	1.7362e-14	1.86678e-14	1.9673e-14	2.04712e-14	1.72614e-14	1.65579e-14	1.86685e-14	2.0677e-14	1.81656e-14	1.85665e-14
Cs-139	1.5564e-14	1.5439e-14	1.4413e-14	1.6608e-14	1.5257e-14	1.767e-14	1.2836e-14	1.3146e-14	1.5962e-14	1.5155e-14	1.7382e-14	1.7076e-14	1.8701e-14	1.7536e-14	1.4894e-14	1.3974e-14	1.7104e-14	1.4191e-14	1.5878e-14	1.4412e-14	1.5357e-14	1.5996e-14	1.689e-14	1.4407e-14	1.3879e-14	1.5361e-14	1.693e-14	1.494e-14	1.5348e-14
Cs-140	8.8207e-14	8.7575e-14	8.1829e-14	9.3976e-14	8.6695e-14	9.987e-14	7.2912e-14	7.4628e-14	9.071e-14	8.6391e-14	9.888e-14	9.717e-14	1.0612e-13	9.932e-14	8.406e-14	7.9575e-14	9.6778e-14	8.0598e-14	9.0029e-14	8.2027e-14	8.7296e-14	9.0954e-14	9.5558e-14	8.2122e-14	7.8779e-14	8.7101e-14	9.641e-14	8.4969e-14	8.7084e-14
Cu-57	5.395e-14	5.277e-14	4.902e-14	5.785e-14	5.271e-14	6.358e-14	4.29e-14	4.404e-14	5.448e-14	5.269e-14	6.331e-14	6.237e-14	6.737e-14	6.079e-14	6.322e-14	4.679e-14	5.858e-14	4.785e-14	5.501e-14	4.902e-14	5.311e-14	5.617e-14	5.782e-14	4.881e-14	4.659e-14	5.322e-14	5.974e-14	5.173e-14	5.269e-14
Cu-59	6.6031e-14	6.461e-14	5.9991e-14	7.0765e-14	6.4426e-14	7.7614e-14	5.273e-14	5.3938e-14	6.6727e-14	6.4324e-14	7.7025e-14	7.5821e-14	8.2136e-14	7.4286e-14	7.6042e-14	5.7359e-14	7.1859e-14	5.8673e-14	6.7341e-14	5.999e-14	6.5026e-14	6.8557e-14	7.0848e-14	5.9786e-14	5.7164e-14	6.4929e-14	7.2783e-14	6.3212e-14	6.4417e-14
Cu-60	1.88164e-13	1.86154e-13	1.74148e-13	2.01178e-13	1.85163e-13	2.16198e-13	1.54123e-13	1.58126e-13	1.92161e-13	1.84162e-13	2.13204e-13	2.09202e-13	2.29205e-13	2.12185e-13	1.90218e-13	1.68133e-13	2.06173e-13	1.7114e-13	1.92168e-13	1.74148e-13	1.86162e-13	1.94176e-13	2.04168e-13	1.74145e-13	1.66137e-13	1.85164e-13	2.05185e-13	1.81157e-13	1.85158e-13
Cu-61	3.68244e-14	3.59221e-14	3.34219e-14	3.95265e-14	3.60244e-14	4.34304e-14	2.92174e-14	2.9918e-14	3.71232e-14	3.59242e-14	4.33318e-14	4.26313e-14	4.60304e-14	4.15277e-14	4.35366e-14	3.18187e-14	4.0025e-14	3.262e-14	3.76251e-14	3.34217e-14	3.62243e-14	3.83269e-14	3.94241e-14	3.33211e-14	3.17197e-14	3.63246e-14	4.08279e-14	3.52235e-14	3.59233e-14
Cu-62	4.5103e-14	4.4086e-14	4.0874e-14	4.8427e-14	4.41e-14	5.3363e-14	3.573e-14	3.6735e-14	4.5498e-14	4.4098e-14	5.3173e-14	5.237e-14	5.6577e-14	5.0841e-14	5.3992e-14	3.8949e-14	4.8821e-14	3.986e-14	4.601e-14	4.0873e-14	4.4499e-14	4.7023e-14	4.8213e-14	4.067e-14	3.8854e-14	4.4502e-14	5.004e-14	4.3289e-14	4.3993e-14
Cu-64	8.23408e-15	8.03353e-15	7.46361e-15	8.82443e-15	8.0341e-15	9.72542e-15	6.5227e-15	6.70285e-15	8.2937e-15	8.03405e-15	9.68559e-15	9.53532e-15	1.0305e-14	9.26473e-15	9.7872e-15	7.1029e-15	8.91406e-15	7.28314e-15	8.39416e-15	7.46353e-15	8.1041e-15	8.57466e-15	8.80384e-15	7.4234e-15	7.10314e-15	8.10414e-15	9.11472e-15	7.89397e-15	8.02383e-15
Cu-66	4.872e-15	4.779e-15	4.442e-15	5.209e-15	4.75e-15	5.695e-15	3.949e-15	3.984e-15	4.988e-15	4.729e-15	5.593e-15	5.441e-15	5.984e-15	5.499e-15	5.24e-15	4.313e-15	5.374e-15	4.421e-15	4.947e-15	4.451e-15	4.78e-15	5.017e-15	5.298e-15	4.468e-15	4.227e-15	4.772e-15	5.359e-15	4.633e-15	4.775e-15
Cu-67	4.53279e-15	4.25235e-15	4.14244e-15	4.95302e-15	4.5528e-15	5.28391e-15	3.41176e-15	3.49188e-15	4.48246e-15	4.54276e-15	5.66393e-15	5.93362e-15	5.73337e-15	5.0233e-15	5.77551e-15	3.69189e-15	4.68274e-15	3.91206e-15	4.72282e-15	4.14237e-15	4.47282e-15	4.82326e-15	4.60256e-15	4.07226e-15	3.80208e-15	4.60282e-15	5.14325e-15	4.31274e-15	4.38259e-15
Cu-69	2.5055e-14	2.4645e-14	2.2941e-14	2.6868e-14	2.4454e-14	2.9388e-14	2.0416e-14	2.0519e-14	2.5652e-14	2.4353e-14	2.8894e-14	2.8092e-14	3.0894e-14	2.8375e-14	2.7108e-14	2.2226e-14	2.7763e-14	2.2632e-14	2.5559e-14	2.294e-14	2.4654e-14	2.5867e-14	2.7259e-14	2.3038e-14	2.1829e-14	2.4655e-14	2.7575e-14	2.3949e-14	2.465e-14
Dy-148	3.17013e-14	3.08011e-14	2.88012e-14	3.40014e-14	3.09013e-14	3.75016e-14	2.52009e-14	2.55009e-14	3.21012e-14	3.08013e-14	3.73017e-14	3.64017e-14	3.96016e-14	3.59015e-14	3.7302e-14	2.7501e-14	3.48013e-14	2.7701e-14	3.23013e-14	2.87011e-14	3.10013e-14	3.31014e-14	3.39013e-14	2.86011e-14	2.7201e-14	3.12013e-14	3.54015e-14	3.03012e-14	3.09012e-14
Dy-149	7.58092e-14	7.45085e-14	6.97083e-14	8.10099e-14	7.43091e-14	8.81111e-14	6.14068e-14	6.2607e-14	7.75089e-14	7.39091e-14	8.66115e-14	8.48114e-14	9.28114e-14	8.56104e-14	7.96126e-14	6.70073e-14	8.33096e-14	6.81077e-14	7.73094e-14	6.97082e-14	7.48091e-14	7.85099e-14	8.17093e-14	6.97081e-14	6.64076e-14	7.47092e-14	8.31104e-14	7.27088e-14	7.44088e-14
Dy-150	1.16e-14	1.12e-14	1.05e-14	1.26e-14	1.14e-14	1.38e-14	8.96e-15	9.24e-15	1.16e-14	1.14e-14	1.4e-14	1.38e-14	1.46e-14	1.31e-14	1.45e-14	9.73e-15	1.25e-14	1.02e-14	1.19e-14	1.05e-14	1.15e-14	1.22e-14	1.22e-14	1.04e-14	9.92e-15	1.15e-14	1.3e-14	1.11e-14	1.13e-14
Dy-151	6.3302e-14	6.20019e-14	5.80018e-14	6.77022e-14	6.1902e-14	7.39025e-14	5.11015e-14	5.18015e-14	6.43019e-14	6.1602e-14	7.30026e-14	7.14026e-14	7.78025e-14	7.14023e-14	6.87029e-14	5.56016e-14	6.95021e-14	5.67017e-14	6.45021e-14	5.79018e-14	6.2202e-14	6.56022e-14	6.8302e-14	5.78018e-14	5.51016e-14	6.2302e-14	6.95023e-14	6.05019e-14	6.20019e-14
Dy-152	1.13e-14	1.07e-14	1.02e-14	1.22e-14	1.13e-14	1.34e-14	8.44e-15	8.66e-15	1.11e-14	1.12e-14	1.39e-14	1.4e-14	1.42e-14	1.26e-14	1.46e-14	9.2e-15	1.19e-14	9.72e-15	1.16e-14	1.02e-14	1.11e-14	1.2e-14	1.16e-14	1e-14	9.46e-15	1.13e-14	1.27e-14	1.07e-14	1.09e-14
Dy-153	3.80003e-14	3.69003e-14	3.48003e-14	4.09004e-14	3.74003e-14	4.48004e-14	3.02002e-14	3.07002e-14	3.83003e-14	3.72003e-14	4.48004e-14	4.38004e-14	4.70004e-14	4.29004e-14	4.32005e-14	3.28003e-14	4.14003e-14	3.37003e-14	3.89003e-14	3.47003e-14	3.75003e-14	3.98004e-14	4.05003e-14	3.45003e-14	3.28003e-14	3.77003e-14	4.20004e-14	3.65003e-14	3.71003e-14
Dy-154	0	0	0	0	0	0	0	0	0	0	0	0	0	0	0	0	0	0	0	0	0	0	0	0	0	0	0	0	0
Dy-155	2.94003e-14	2.85003e-14	2.69003e-14	3.16003e-14	2.89003e-14	3.45004e-14	2.33002e-14	2.37002e-14	2.96003e-14	2.88003e-14	3.45004e-14	3.40004e-14	3.63004e-14	3.31003e-14	3.34005e-14	2.54002e-14	3.20003e-14	2.61002e-14	3.01003e-14	2.68003e-14	2.89003e-14	3.07003e-14	3.14003e-14	2.67003e-14	2.53002e-14	2.91003e-14	3.25003e-14	2.81003e-14	2.87003e-14
Dy-157	1.4e-14	1.34e-14	1.27e-14	1.52e-14	1.4e-14	1.67e-14	1.06e-14	1.09e-14	1.39e-14	1.39e-14	1.72e-14	1.7e-14	1.77e-14	1.58e-14	1.79e-14	1.16e-14	1.51e-14	1.22e-14	1.44e-14	1.27e-14	1.39e-14	1.49e-14	1.47e-14	1.25e-14	1.19e-14	1.4e-14	1.58e-14	1.34e-14	1.36e-14
Dy-159	8.9e-16	6.81e-16	7.82e-16	1e-15	9.34e-16	1.29e-15	4.63e-16	5.21e-16	7.21e-16	9.06e-16	1.38e-15	1.13e-15	1.13e-15	1.08e-15	1.78e-15	4.94e-16	8.24e-16	5.81e-16	9.13e-16	7.33e-16	9.19e-16	1.15e-15	7.33e-16	6.72e-16	6.08e-16	9.44e-16	1.08e-15	9.19e-16	8.13e-16
Dy-165	1.0949e-15	1.0317e-15	9.913e-16	1.1879e-15	1.0849e-15	1.3035e-15	8.319e-16	8.518e-16	1.0832e-15	1.0747e-15	1.3454e-15	1.3147e-15	1.3734e-15	1.2297e-15	1.3822e-15	9.058e-16	1.1658e-15	9.356e-16	1.1258e-15	9.86e-16	1.0748e-15	1.1684e-15	1.1345e-15	9.742e-16	9.182e-16	1.0952e-15	1.2298e-15	1.0436e-15	1.0633e-15
Dy-165m	6.6634e-16	6.23302e-16	6.02303e-16	7.2537e-16	6.63341e-16	8.05436e-16	4.94235e-16	5.12245e-16	6.48317e-16	6.61338e-16	8.39454e-16	8.20441e-16	8.39421e-16	7.5339e-16	8.82548e-16	5.35252e-16	6.95343e-16	5.62271e-16	6.86348e-16	5.98299e-16	6.6234e-16	7.22381e-16	6.78328e-16	5.8729e-16	5.53269e-16	6.71345e-16	7.52391e-16	6.44329e-16	6.42322e-16
Dy-166	1.14206e-15	9.6671e-16	1.03179e-15	1.27222e-15	1.18207e-15	1.45295e-15	7.2928e-16	7.7937e-16	1.03179e-15	1.16203e-15	1.61294e-15	1.51266e-15	1.45248e-15	1.31246e-15	1.82426e-15	7.8336e-16	1.11202e-15	8.695e-16	1.19207e-15	9.9973e-16	1.15209e-15	1.34243e-15	1.04187e-15	9.5265e-16	8.7352e-16	1.19208e-15	1.33241e-15	1.13204e-15	1.07191e-15
Dy-167	2.33803e-14	2.25742e-14	2.11724e-14	2.50871e-14	2.28801e-14	2.74983e-14	1.83588e-14	1.86607e-14	2.34776e-14	2.28796e-14	2.7802e-14	2.7501e-14	2.92e-14	2.62909e-14	2.8013e-14	1.99637e-14	2.53835e-14	2.04672e-14	2.38825e-14	2.11718e-14	2.29797e-14	2.43871e-14	2.47809e-14	2.10705e-14	1.99661e-14	2.30807e-14	2.60911e-14	2.2277e-14	2.27771e-14
Dy-168	1.6824e-14	1.62216e-14	1.53215e-14	1.81261e-14	1.65241e-14	1.98302e-14	1.30169e-14	1.34176e-14	1.69227e-14	1.65239e-14	2.01315e-14	2.00309e-14	2.11298e-14	1.89274e-14	2.06369e-14	1.42183e-14	1.80245e-14	1.47195e-14	1.72246e-14	1.52212e-14	1.6524e-14	1.76266e-14	1.77235e-14	1.51207e-14	1.44193e-14	1.66243e-14	1.87275e-14	1.60231e-14	1.63228e-14
Er-154	2.12083e-15	1.89074e-15	1.89074e-15	2.3109e-15	2.13083e-15	2.78104e-15	1.44058e-15	1.5306e-15	1.96078e-15	2.10082e-15	2.83109e-15	2.56107e-15	2.64103e-15	2.48094e-15	3.33128e-15	1.56063e-15	2.17084e-15	1.67067e-15	2.16085e-15	1.84073e-15	2.13083e-15	2.42092e-15	2.06081e-15	1.78071e-15	1.67066e-15	2.14084e-15	2.44095e-15	2.1008e-15	2.01079e-15
Er-156	1.57e-15	1.31e-15	1.4e-15	1.74e-15	1.61e-15	2.13e-15	9.6e-16	1.04e-15	1.38e-15	1.58e-15	2.25e-15	1.98e-15	1.97e-15	1.86e-15	2.73e-15	1.03e-15	1.54e-15	1.16e-15	1.61e-15	1.34e-15	1.6e-15	1.89e-15	1.42e-15	1.27e-15	1.17e-15	1.62e-15	1.85e-15	1.58e-15	1.47e-15
Er-159	4.37027e-14	4.27025e-14	4.00024e-14	4.68029e-14	4.28027e-14	5.11034e-14	3.5002e-14	3.5702e-14	4.44026e-14	4.26027e-14	5.07035e-14	4.97035e-14	5.40034e-14	4.94031e-14	4.8504e-14	3.83021e-14	4.79028e-14	3.88022e-14	4.47028e-14	3.99024e-14	4.30027e-14	4.5503e-14	4.69027e-14	3.99024e-14	3.79022e-14	4.31027e-14	4.83031e-14	4.19026e-14	4.28026e-14
Er-161	4.51e-14	4.4e-14	4.12e-14	4.83e-14	4.4e-14	5.29e-14	3.62e-14	3.66e-14	4.59e-14	4.39e-14	5.24e-14	5.1e-14	5.57e-14	5.09e-14	5.01e-14	3.95e-14	4.97e-14	4.02e-14	4.59e-14	4.11e-14	4.42e-14	4.68e-14	4.87e-14	4.11e-14	3.9e-14	4.43e-14	4.99e-14	4.31e-14	4.41e-14
Er-163	8.71e-16	6.91e-16	7.76e-16	9.84e-16	9.14e-16	1.2e-15	4.86e-16	5.39e-16	7.35e-16	8.91e-16	1.32e-15	1.13e-15	1.11e-15	1.03e-15	1.6e-15	5.2e-16	8.21e-16	6.05e-16	9.05e-16	7.37e-16	8.95e-16	1.09e-15	7.42e-16	6.84e-16	6.22e-16	9.22e-16	1.04e-15	8.88e-16	8.06e-16
Er-165	7.93e-16	6.21e-16	7.06e-16	8.99e-16	8.36e-16	1.1e-15	4.32e-16	4.82e-16	6.62e-16	8.13e-16	1.21e-15	1.04e-15	1.02e-15	9.43e-16	1.49e-15	4.61e-16	7.41e-16	5.42e-16	8.26e-16	6.68e-16	8.17e-16	1e-15	6.65e-16	6.17e-16	5.6e-16	8.43e-16	9.56e-16	8.11e-16	7.32e-16
Er-167m	3.76e-15	3.54e-15	3.43e-15	4.09e-15	3.77e-15	4.45e-15	2.82e-15	2.9e-15	3.71e-15	3.74e-15	4.65e-15	4.77e-15	4.74e-15	4.19e-15	4.85e-15	3.06e-15	3.91e-15	3.25e-15	3.9e-15	3.42e-15	3.7e-15	4e-15	3.83e-15	3.36e-15	3.15e-15	3.79e-15	4.27e-15	3.59e-15	3.63e-15
Er-169	1.3985e-18	1.1375e-18	1.2004e-18	1.4989e-18	1.3911e-18	2.047e-18	8.37e-19	9.038e-19	1.1924e-18	1.3706e-18	2.012e-18	1.792e-18	1.663e-18	1.6792e-18	3.05e-18	8.941e-19	1.3566e-18	9.871e-19	1.3934e-18	1.1594e-18	1.4192e-18	1.661e-18	1.2433e-18	1.0964e-18	1.0061e-18	1.4026e-18	1.632e-18	1.3861e-18	1.2742e-18
Er-171	1.54231e-14	1.47208e-14	1.40207e-14	1.66251e-14	1.53232e-14	1.81292e-14	1.17162e-14	1.20169e-14	1.52218e-14	1.5223e-14	1.89304e-14	1.89298e-14	1.94287e-14	1.72264e-14	1.92358e-14	1.27175e-14	1.64235e-14	1.34187e-14	1.58237e-14	1.39204e-14	1.52231e-14	1.62256e-14	1.61226e-14	1.38199e-14	1.30185e-14	1.54234e-14	1.72265e-14	1.46223e-14	1.4922e-14
Er-172	2.22022e-14	2.15018e-14	2.02019e-14	2.40023e-14	2.18022e-14	2.6303e-14	1.74014e-14	1.78015e-14	2.24019e-14	2.18021e-14	2.6503e-14	2.61028e-14	2.79026e-14	2.51025e-14	2.69042e-14	1.90015e-14	2.42021e-14	1.95016e-14	2.27022e-14	2.01018e-14	2.19022e-14	2.33025e-14	2.3602e-14	2.00018e-14	1.90016e-14	2.20022e-14	2.49025e-14	2.12021e-14	2.1602e-14
Er-173	3.65794e-14	3.54735e-14	3.33716e-14	3.94861e-14	3.59791e-14	4.2997e-14	2.88584e-14	2.92602e-14	3.71769e-14	3.58786e-14	4.3401e-14	4.29997e-14	4.5599e-14	4.11899e-14	4.2511e-14	3.15632e-14	3.97827e-14	3.25666e-14	3.74815e-14	3.33711e-14	3.59788e-14	3.8186e-14	3.89802e-14	3.32698e-14	3.13654e-14	3.62798e-14	4.089e-14	3.48762e-14	3.57763e-14
Es-249	1.73e-14	1.67e-14	1.58e-14	1.87e-14	1.71e-14	2.04e-14	1.35e-14	1.38e-14	1.74e-14	1.71e-14	2.09e-14	2.09e-14	2.17e-14	1.95e-14	2.1e-14	1.47e-14	1.86e-14	1.52e-14	1.78e-14	1.58e-14	1.71e-14	1.82e-14	1.83e-14	1.57e-14	1.48e-14	1.72e-14	1.93e-14	1.65e-14	1.69e-14
Es-250	5.22e-14	5.06e-14	4.75e-14	5.62e-14	5.12e-14	6.16e-14	4.12e-14	4.18e-14	5.29e-14	5.1e-14	6.2e-14	6.13e-14	6.5e-14	5.89e-14	6.18e-14	4.5e-14	5.7e-14	4.61e-14	5.34e-14	4.75e-14	5.13e-14	5.45e-14	5.57e-14	4.74e-14	4.48e-14	5.16e-14	5.82e-14	4.97e-14	5.09e-14
Es-250m	2.50002e-14	2.44002e-14	2.28002e-14	2.68002e-14	2.45002e-14	2.92002e-14	2.01001e-14	2.03001e-14	2.54002e-14	2.44002e-14	2.91002e-14	2.87002e-14	3.08002e-14	2.82002e-14	2.75003e-14	2.19001e-14	2.73002e-14	2.24001e-14	2.55002e-14	2.29002e-14	2.46002e-14	2.59002e-14	2.69002e-14	2.29002e-14	2.16001e-14	2.47002e-14	2.75002e-14	2.38002e-14	2.45002e-14
Es-251	3.27e-15	3e-15	2.96e-15	3.58e-15	3.29e-15	3.89e-15	2.4e-15	2.46e-15	3.17e-15	3.3e-15	4.27e-15	4.49e-15	4.11e-15	3.63e-15	4.59e-15	2.56e-15	3.31e-15	2.72e-15	3.42e-15	2.96e-15	3.26e-15	3.54e-15	3.25e-15	2.91e-15	2.69e-15	3.35e-15	3.7e-15	3.11e-15	3.14e-15
Es-253	1.48002e-17	1.33001e-17	1.26001e-17	1.51002e-17	1.39002e-17	2.16002e-17	1.04001e-17	1.09001e-17	1.36002e-17	1.38001e-17	1.86002e-17	1.69002e-17	1.71002e-17	1.77002e-17	3.08002e-17	1.13001e-17	1.57002e-17	1.18001e-17	1.42002e-17	1.24001e-17	1.47002e-17	1.60002e-17	1.49002e-17	1.22001e-17	1.16001e-17	1.39002e-17	1.63002e-17	1.41001e-17	1.38001e-17
Es-254	1.45e-16	1.08e-16	1.06e-16	1.31e-16	1.24e-16	3.02e-16	7.55e-17	8.4e-17	1.07e-16	1.2e-16	2.04e-16	1.52e-16	1.4e-16	1.96e-16	5.9e-16	8.13001e-17	1.5e-16	8.79001e-17	1.2e-16	9.95001e-17	1.45e-16	1.69e-16	1.27e-16	9.45001e-17	9.01001e-17	1.21e-16	1.6e-16	1.38e-16	1.22e-16
Es-254m	2.14091e-14	2.09081e-14	1.95081e-14	2.30099e-14	2.08091e-14	2.53117e-14	1.71063e-14	1.73066e-14	2.19085e-14	2.0709e-14	2.50121e-14	2.44117e-14	2.67112e-14	2.43104e-14	2.49146e-14	1.88068e-14	2.38092e-14	1.87073e-14	2.19093e-14	1.9408e-14	2.09091e-14	2.22102e-14	2.31088e-14	1.94078e-14	1.84072e-14	2.10092e-14	2.40104e-14	2.04088e-14	2.09086e-14
Es-255	3.3863e-17	3.3316e-17	3.1249e-17	3.6109e-17	3.3254e-17	3.867e-17	2.7748e-17	2.8288e-17	3.4438e-17	3.3137e-17	3.85e-17	3.7645e-17	4.0989e-17	3.8034e-17	3.429e-17	3.018e-17	3.6946e-17	3.0629e-17	3.4547e-17	3.132e-17	3.3474e-17	3.5016e-17	3.6478e-17	3.1285e-17	2.9941e-17	3.3457e-17	3.7091e-17	3.2559e-17	3.3294e-17
Es-256	7.21e-17	6.073e-17	5.941e-17	7.227e-17	6.75e-17	1.177e-16	4.536e-17	4.856e-17	6.165e-17	6.61e-17	9.81e-17	8.318e-17	7.942e-17	9.07e-17	1.807e-16	4.882e-17	7.5e-17	5.203e-17	6.735e-17	5.703e-17	7.26e-17	8.26e-17	6.836e-17	5.499e-17	5.223e-17	6.71e-17	8.17e-17	7.04e-17	6.539e-17
Eu-142	5.591e-14	5.476e-14	5.087e-14	5.994e-14	5.468e-14	6.57e-14	4.455e-14	4.578e-14	5.662e-14	5.458e-14	6.531e-14	6.429e-14	6.961e-14	6.302e-14	6.444e-14	4.857e-14	6.075e-14	4.971e-14	5.705e-14	5.086e-14	5.509e-14	5.819e-14	5.991e-14	5.076e-14	4.848e-14	5.51e-14	6.179e-14	5.364e-14	5.457e-14
Eu-142m	1.58709e-13	1.55681e-13	1.44646e-13	1.69764e-13	1.547e-13	1.86839e-13	1.27552e-13	1.29564e-13	1.61709e-13	1.54697e-13	1.84851e-13	1.79843e-13	1.9688e-13	1.788e-13	1.78854e-13	1.39601e-13	1.74762e-13	1.4162e-13	1.61726e-13	1.44645e-13	1.55701e-13	1.64748e-13	1.71745e-13	1.4464e-13	1.37606e-13	1.55705e-13	1.75791e-13	1.51679e-13	1.5569e-13
Eu-143	5.1782e-14	5.0761e-14	4.7239e-14	5.542e-14	5.0677e-14	6.0673e-14	4.1473e-14	4.2582e-14	5.2481e-14	5.0575e-14	6.0083e-14	5.9078e-14	6.4099e-14	5.8344e-14	5.8192e-14	4.5206e-14	5.6317e-14	4.622e-14	5.2794e-14	4.7238e-14	5.1077e-14	5.381e-14	5.5505e-14	4.7134e-14	4.501e-14	5.098e-14	5.7039e-14	4.9661e-14	5.0669e-14
Eu-144	5.0385e-14	4.9349e-14	4.5899e-14	5.396e-14	4.9272e-14	5.926e-14	4.0172e-14	4.1288e-14	5.0888e-14	4.9168e-14	5.877e-14	5.786e-14	6.272e-14	5.671e-14	5.796e-14	4.374e-14	5.466e-14	4.4766e-14	5.141e-14	4.5897e-14	4.9673e-14	5.244e-14	5.394e-14	4.5692e-14	4.3745e-14	4.9678e-14	5.56e-14	4.8343e-14	4.916e-14
Eu-145	6.02013e-14	5.93012e-14	5.53012e-14	6.43014e-14	5.89013e-14	7.01016e-14	4.8801e-14	4.9701e-14	6.18013e-14	5.87013e-14	6.87017e-14	6.71017e-14	7.37017e-14	6.81015e-14	6.33019e-14	5.3401e-14	6.63014e-14	5.43011e-14	6.13014e-14	5.53012e-14	5.94013e-14	6.23014e-14	6.51013e-14	5.55012e-14	5.28011e-14	5.92013e-14	6.62015e-14	5.77013e-14	5.91013e-14
Eu-146	1.12003e-13	1.10003e-13	1.02003e-13	1.20003e-13	1.09003e-13	1.31004e-13	9.04022e-14	9.16023e-14	1.14003e-13	1.09003e-13	1.29004e-13	1.26004e-13	1.38004e-13	1.26003e-13	1.22004e-13	9.89024e-14	1.24003e-13	9.96025e-14	1.14003e-13	1.02003e-13	1.10003e-13	1.16003e-13	1.21003e-13	1.02003e-13	9.74025e-14	1.10003e-13	1.24003e-13	1.07003e-13	1.10003e-13
Eu-147	2.02e-14	1.95e-14	1.84e-14	2.17e-14	1.98e-14	2.40001e-14	1.59e-14	1.62e-14	2.04e-14	1.97e-14	2.40001e-14	2.34001e-14	2.51e-14	2.29e-14	2.37001e-14	1.74e-14	2.2e-14	1.78e-14	2.06e-14	1.84e-14	1.99e-14	2.12e-14	2.15e-14	1.83e-14	1.73e-14	2e-14	2.25e-14	1.93e-14	1.97e-14
Eu-148	1.02e-13	9.93e-14	9.25e-14	1.09e-13	9.9e-14	1.19e-13	8.15e-14	8.27e-14	1.03e-13	9.88e-14	1.18e-13	1.16e-13	1.26e-13	1.15e-13	1.15e-13	8.89e-14	1.12e-13	9.01e-14	1.04e-13	9.24e-14	9.96e-14	1.05e-13	1.09e-13	9.23e-14	8.78e-14	9.99e-14	1.12e-13	9.71e-14	9.93e-14
Eu-149	1.94e-15	1.75e-15	1.73e-15	2.11e-15	1.95e-15	2.52e-15	1.33e-15	1.4e-15	1.8e-15	1.92e-15	2.57e-15	2.34e-15	2.42e-15	2.26e-15	2.98e-15	1.45e-15	2.01e-15	1.55e-15	1.97e-15	1.69e-15	1.95e-15	2.2e-15	1.91e-15	1.64e-15	1.54e-15	1.96e-15	2.24e-15	1.91e-15	1.85e-15
Eu-150	6.93e-14	6.74e-14	6.31e-14	7.44e-14	6.78e-14	8.16e-14	5.49e-14	5.59e-14	6.99e-14	6.76e-14	8.15e-14	8.03e-14	8.63e-14	7.81e-14	8.1e-14	5.98e-14	7.56e-14	6.13e-14	7.06e-14	6.29e-14	6.81e-14	7.21e-14	7.42e-14	6.27e-14	5.98e-14	6.82e-14	7.68e-14	6.6e-14	6.75e-14
Eu-150m	2.1487e-15	2.0767e-15	1.9467e-15	2.3103e-15	2.1087e-15	2.5437e-15	1.683e-15	1.7236e-15	2.1475e-15	2.0986e-15	2.5447e-15	2.4941e-15	2.6631e-15	2.4213e-15	2.5492e-15	1.834e-15	2.3189e-15	1.895e-15	2.1891e-15	1.9465e-15	2.1186e-15	2.2508e-15	2.2782e-15	1.936e-15	1.8449e-15	2.1189e-15	2.3814e-15	2.048e-15	2.0877e-15
Eu-152	5.42056e-14	5.30051e-14	4.9605e-14	5.80061e-14	5.30056e-14	6.33071e-14	4.3804e-14	4.42041e-14	5.50053e-14	5.28056e-14	6.27074e-14	6.12072e-14	6.6607e-14	6.11064e-14	5.87086e-14	4.77043e-14	5.96058e-14	4.86046e-14	5.52058e-14	4.9505e-14	5.32056e-14	5.61062e-14	5.86055e-14	4.95049e-14	4.71045e-14	5.34057e-14	5.94064e-14	5.17054e-14	5.31054e-14
Eu-152m	1.3563e-14	1.32584e-14	1.23569e-14	1.45684e-14	1.32629e-14	1.59771e-14	1.09463e-14	1.10478e-14	1.3861e-14	1.31625e-14	1.578e-14	1.53793e-14	1.67787e-14	1.53714e-14	1.51882e-14	1.19502e-14	1.49657e-14	1.21529e-14	1.38648e-14	1.23565e-14	1.33626e-14	1.40683e-14	1.46637e-14	1.23554e-14	1.1752e-14	1.33634e-14	1.50715e-14	1.29605e-14	1.32606e-14
Eu-152n	2.35e-15	2.08e-15	2.15e-15	2.62e-15	2.42e-15	2.79e-15	1.65e-15	1.71e-15	2.21e-15	2.41e-15	3.2e-15	3.32e-15	2.99e-15	2.6e-15	3.32e-15	1.76e-15	2.29e-15	1.9e-15	2.49e-15	2.14e-15	2.36e-15	2.64e-15	2.22e-15	2.07e-15	1.89e-15	2.47e-15	2.72e-15	2.27e-15	2.25e-15
Eu-154	5.8414e-14	5.72127e-14	5.34125e-14	6.25152e-14	5.7014e-14	6.81176e-14	4.74099e-14	4.78103e-14	5.95133e-14	5.68139e-14	6.73182e-14	6.57178e-14	7.18174e-14	6.5916e-14	6.28213e-14	5.16107e-14	6.44144e-14	5.24114e-14	5.95143e-14	5.34124e-14	5.73139e-14	6.03154e-14	6.33138e-14	5.34121e-14	5.08113e-14	5.74141e-14	6.4116e-14	5.57135e-14	5.72133e-14
Eu-154m	1.92e-15	1.65e-15	1.73e-15	2.15e-15	1.98e-15	2.4e-15	1.27e-15	1.33e-15	1.75e-15	1.96e-15	2.71e-15	2.66e-15	2.44e-15	2.18e-15	2.98e-15	1.36e-15	1.85e-15	1.47e-15	2.02e-15	1.7e-15	1.94e-15	2.22e-15	1.76e-15	1.63e-15	1.49e-15	2.01e-15	2.26e-15	1.87e-15	1.81e-15
Eu-155	1.9402e-15	1.71014e-15	1.77016e-15	2.1602e-15	1.99019e-15	2.31036e-15	1.3501e-15	1.41011e-15	1.82015e-15	1.99018e-15	2.6403e-15	2.72023e-15	2.47021e-15	2.15026e-15	2.75063e-15	1.4401e-15	1.90019e-15	1.56012e-15	2.05018e-15	1.76015e-15	1.9502e-15	2.18025e-15	1.84016e-15	1.70013e-15	1.55012e-15	2.03019e-15	2.24023e-15	1.8702e-15	1.85017e-15
Eu-156	5.98615e-14	5.92574e-14	5.52556e-14	6.38667e-14	5.86612e-14	6.88748e-14	4.88458e-14	5.01471e-14	6.176e-14	5.84608e-14	6.73772e-14	6.62764e-14	7.27767e-14	6.76696e-14	5.96838e-14	5.35496e-14	6.58646e-14	5.4452e-14	6.10631e-14	5.54552e-14	5.9261e-14	6.17663e-14	6.47627e-14	5.55544e-14	5.29511e-14	5.89617e-14	6.54696e-14	5.7459e-14	5.89592e-14
Eu-157	1.19252e-14	1.14228e-14	1.08226e-14	1.29274e-14	1.18253e-14	1.43317e-14	9.1778e-15	9.4285e-15	1.19239e-14	1.17251e-14	1.45331e-14	1.42324e-14	1.50314e-14	1.35288e-14	1.49386e-14	9.9992e-15	1.28258e-14	1.03205e-14	1.22259e-14	1.08224e-14	1.18252e-14	1.26279e-14	1.25248e-14	1.07218e-14	1.01203e-14	1.18255e-14	1.34289e-14	1.14243e-14	1.1624e-14
Eu-158	6.1849e-14	6.084e-14	5.6635e-14	6.6062e-14	6.0348e-14	7.188e-14	5.0212e-14	5.0915e-14	6.3446e-14	6.0147e-14	7.0586e-14	6.8884e-14	7.5686e-14	6.9869e-14	6.5099e-14	5.4921e-14	6.8157e-14	5.6027e-14	6.2853e-14	5.6734e-14	6.0848e-14	6.376e-14	6.7053e-14	5.6832e-14	5.4024e-14	6.0649e-14	6.7968e-14	5.9043e-14	6.0744e-14
Eu-159	1.2539e-14	1.193e-14	1.1425e-14	1.355e-14	1.2338e-14	1.4968e-14	9.743e-15	9.886e-15	1.2535e-14	1.2237e-14	1.5074e-14	1.4572e-14	1.5573e-14	1.4157e-14	1.4988e-14	1.0612e-14	1.3546e-14	1.0817e-14	1.2842e-14	1.1325e-14	1.2337e-14	1.3249e-14	1.3141e-14	1.1223e-14	1.0615e-14	1.2439e-14	1.4057e-14	1.2033e-14	1.2134e-14
F-17	4.54922e-14	4.43853e-14	4.12832e-14	4.88e-14	4.4392e-14	5.3813e-14	3.60676e-14	3.70697e-14	4.57892e-14	4.43914e-14	5.3617e-14	5.2816e-14	5.7015e-14	5.1204e-14	5.443e-14	3.92732e-14	4.91959e-14	4.02772e-14	4.63948e-14	4.12826e-14	4.47916e-14	4.74e-14	4.8593e-14	4.1081e-14	3.92759e-14	4.47928e-14	5.0405e-14	4.35885e-14	4.43886e-14
F-18	4.40087e-14	4.29075e-14	3.99077e-14	4.72094e-14	4.29087e-14	5.20115e-14	3.48058e-14	3.58061e-14	4.43079e-14	4.29086e-14	5.18119e-14	5.11113e-14	5.51107e-14	4.95101e-14	5.26151e-14	3.79062e-14	4.76087e-14	3.89067e-14	4.49089e-14	3.99075e-14	4.33087e-14	4.59099e-14	4.70082e-14	3.97073e-14	3.79067e-14	4.33088e-14	4.881e-14	4.22084e-14	4.29082e-14
Fe-52	3.22094e-14	3.12083e-14	2.92084e-14	3.46102e-14	3.16095e-14	3.79121e-14	2.53065e-14	2.59068e-14	3.23088e-14	3.16094e-14	3.84126e-14	3.84122e-14	4.04117e-14	3.61108e-14	3.89153e-14	2.7507e-14	3.46095e-14	2.83075e-14	3.30096e-14	2.92083e-14	3.17094e-14	3.37106e-14	3.41091e-14	2.9008e-14	2.76074e-14	3.19095e-14	3.58108e-14	3.08091e-14	3.13089e-14
Fe-53	5.2722e-14	5.1409e-14	4.7801e-14	5.654e-14	5.152e-14	6.2168e-14	4.1667e-14	4.2872e-14	5.3018e-14	5.1519e-14	6.2176e-14	6.1274e-14	6.5977e-14	5.9251e-14	6.2793e-14	4.5381e-14	5.7034e-14	4.659e-14	5.3728e-14	4.78e-14	5.192e-14	5.4938e-14	5.6228e-14	4.7497e-14	4.5486e-14	5.1922e-14	5.835e-14	5.0513e-14	5.1314e-14
Fe-53m	1.46e-13	1.44e-13	1.34e-13	1.56e-13	1.43e-13	1.7e-13	1.2e-13	1.21e-13	1.5e-13	1.42e-13	1.67e-13	1.62e-13	1.79e-13	1.65e-13	1.52e-13	1.3e-13	1.62e-13	1.32e-13	1.49e-13	1.34e-13	1.44e-13	1.51e-13	1.59e-13	1.34e-13	1.28e-13	1.44e-13	1.6e-13	1.4e-13	1.44e-13
Fe-55	6.12e-24	5.67e-24	5.59e-24	6.74e-24	6.19e-24	7.05e-24	4.56e-24	4.65e-24	6.01e-24	6.21e-24	7.93e-24	8.43e-24	7.77e-24	6.76e-24	7.87e-24	4.88e-24	6.25e-24	5.18e-24	6.44e-24	5.59e-24	6.11e-24	6.59e-24	6.15e-24	5.51e-24	5.1e-24	6.3e-24	6.94e-24	5.81e-24	5.91e-24
Fe-59	5.70022e-14	5.62018e-14	5.24019e-14	6.09024e-14	5.57022e-14	6.62031e-14	4.69014e-14	4.72015e-14	5.82019e-14	5.54022e-14	6.49031e-14	6.32028e-14	6.96026e-14	6.43026e-14	5.87044e-14	5.09015e-14	6.31022e-14	5.18016e-14	5.81022e-14	5.24019e-14	5.60022e-14	5.87026e-14	6.2302e-14	5.24018e-14	5.00016e-14	5.60022e-14	6.21025e-14	5.45022e-14	5.6002e-14
Fe-60	3.34e-19	2.45e-19	2.69e-19	3.43e-19	3.23e-19	5.94e-19	1.65e-19	1.89e-19	2.5e-19	3.11e-19	5.12e-19	3.93e-19	3.64e-19	4.33e-19	1.03e-18	1.75e-19	3.18e-19	2e-19	3.11e-19	2.49e-19	3.42e-19	4.23e-19	2.74e-19	2.28e-19	2.11e-19	3.22e-19	3.94e-19	3.39e-19	2.91e-19
Fe-61	6.6926e-14	6.6013e-14	6.1505e-14	7.1545e-14	6.5524e-14	7.7472e-14	5.4771e-14	5.5475e-14	6.8522e-14	6.5223e-14	7.618e-14	7.4478e-14	8.1682e-14	7.5555e-14	6.8897e-14	5.9685e-14	7.3839e-14	6.0793e-14	6.8232e-14	6.1604e-14	6.5924e-14	6.8942e-14	7.2833e-14	6.1701e-14	5.8789e-14	6.5826e-14	7.3155e-14	6.4016e-14	6.5818e-14
Fe-62	2.2621e-14	2.2013e-14	2.051e-14	2.4232e-14	2.2121e-14	2.6748e-14	1.78899e-14	1.83925e-14	2.2818e-14	2.212e-14	2.6653e-14	2.6352e-14	2.8352e-14	2.5437e-14	2.7167e-14	1.94974e-14	2.4427e-14	2.0002e-14	2.3025e-14	2.0509e-14	2.232e-14	2.3531e-14	2.4123e-14	2.0407e-14	1.9501e-14	2.2222e-14	2.5037e-14	2.1616e-14	2.2017e-14
Fm-251	6.07e-15	5.74e-15	5.52e-15	6.58e-15	6.03e-15	7.14e-15	4.64e-15	4.73e-15	6.02e-15	6.03e-15	7.53e-15	7.7e-15	7.59e-15	6.79e-15	7.67e-15	5.01e-15	6.39e-15	5.23e-15	6.27e-15	5.51e-15	6.01e-15	6.44e-15	6.27e-15	5.46e-15	5.12e-15	6.1e-15	6.8e-15	5.77e-15	5.88e-15
Fm-252	1.73161e-17	1.42152e-17	1.33146e-17	1.58174e-17	1.4916e-17	3.33194e-17	1.07121e-17	1.16125e-17	1.40158e-17	1.45159e-17	2.26199e-17	1.67198e-17	1.66201e-17	2.32182e-17	5.72211e-17	1.16132e-17	1.8817e-17	1.19138e-17	1.47165e-17	1.26145e-17	1.74159e-17	1.96172e-17	1.66166e-17	1.23143e-17	1.20135e-17	1.46161e-17	1.87181e-17	1.68154e-17	1.52156e-17
Fm-253	2.14e-15	1.96e-15	1.92e-15	2.32e-15	2.14e-15	2.61e-15	1.56e-15	1.6e-15	2.06e-15	2.14e-15	2.77e-15	2.87e-15	2.66e-15	2.4e-15	3.14e-15	1.67e-15	2.19e-15	1.77e-15	2.21e-15	1.92e-15	2.13e-15	2.31e-15	2.13e-15	1.88e-15	1.75e-15	2.16e-15	2.41e-15	2.03e-15	2.04e-15
Fm-254	3.45719e-16	3.39681e-16	3.17653e-16	3.66777e-16	3.37712e-16	4.05861e-16	2.82548e-16	2.87561e-16	3.5071e-16	3.35708e-16	3.94881e-16	3.81874e-16	4.14895e-16	3.91811e-16	3.80918e-16	3.06595e-16	3.78764e-16	3.11619e-16	3.49737e-16	3.1765e-16	3.41711e-16	3.58765e-16	3.71745e-16	3.17642e-16	3.03606e-16	3.39717e-16	3.77807e-16	3.32688e-16	3.38696e-16
Fm-255	9.26003e-17	6.11003e-17	6.10003e-17	7.65004e-17	7.37003e-17	2.29e-16	3.98003e-17	4.68003e-17	5.87003e-17	7.04003e-17	1.38e-16	9.19004e-17	7.68004e-17	1.35e-16	4.84e-16	4.22003e-17	9.52004e-17	4.66003e-17	6.92004e-17	5.51003e-17	9.41003e-17	1.12e-16	7.54004e-17	5.12003e-17	4.90003e-17	7.12003e-17	1.01e-16	8.86003e-17	7.32003e-17
Fm-256	6.047e-13	5.9861e-13	5.5954e-13	6.4583e-13	5.9468e-13	6.8503e-13	4.993e-13	5.0833e-13	6.1868e-13	5.9167e-13	6.8407e-13	6.7205e-13	7.3211e-13	6.7892e-13	5.9414e-13	5.4241e-13	6.6281e-13	5.5047e-13	6.1674e-13	5.6054e-13	5.9768e-13	6.238e-13	6.5377e-13	5.6052e-13	5.3744e-13	5.9769e-13	6.609e-13	5.8163e-13	5.9565e-13
Fm-257	5.66464e-15	5.34442e-15	5.16422e-15	6.14501e-15	5.65459e-15	6.65554e-15	4.32356e-15	4.42365e-15	5.59461e-15	5.64457e-15	7.01565e-15	7.2156e-15	7.05577e-15	6.32524e-15	7.17582e-15	4.67387e-15	5.92495e-15	4.89402e-15	5.86476e-15	5.1642e-15	5.61459e-15	6.02492e-15	5.81483e-15	5.10416e-15	4.78393e-15	5.71463e-15	6.3552e-15	5.40444e-15	5.4845e-15
Fr-212	5.27095e-14	5.16089e-14	4.84086e-14	5.65103e-14	5.17095e-14	6.13115e-14	4.29071e-14	4.32073e-14	5.35093e-14	5.14094e-14	6.08118e-14	5.98118e-14	6.47119e-14	5.93107e-14	5.63127e-14	4.64077e-14	5.781e-14	4.75081e-14	5.39098e-14	4.84086e-14	5.19094e-14	5.46102e-14	5.70097e-14	4.83084e-14	4.59079e-14	5.20095e-14	5.77107e-14	5.04091e-14	5.17092e-14
Fr-219	1.54e-16	1.49e-16	1.4e-16	1.66e-16	1.52e-16	1.81e-16	1.2e-16	1.23e-16	1.54e-16	1.51e-16	1.85e-16	1.85e-16	1.93e-16	1.73e-16	1.88e-16	1.3e-16	1.66e-16	1.35e-16	1.58e-16	1.4e-16	1.52e-16	1.61e-16	1.63e-16	1.39e-16	1.32e-16	1.53e-16	1.72e-16	1.47e-16	1.5e-16
Fr-220	3.18093e-16	2.88084e-16	2.90084e-16	3.52102e-16	3.24094e-16	3.72117e-16	2.30066e-16	2.37069e-16	3.06088e-16	3.23093e-16	4.19122e-16	4.3712e-16	4.04116e-16	3.52107e-16	4.30143e-16	2.47071e-16	3.19095e-16	2.64076e-16	3.35096e-16	2.90083e-16	3.18093e-16	3.49103e-16	3.10092e-16	2.83081e-16	2.60075e-16	3.29095e-16	3.65107e-16	3.0409e-16	3.05089e-16
Fr-221	1.18e-15	1.12e-15	1.08e-15	1.29e-15	1.18e-15	1.39e-15	8.97e-16	9.19e-16	1.17e-15	1.18e-15	1.45e-15	1.5e-15	1.49e-15	1.31e-15	1.5e-15	9.76e-16	1.24e-15	1.03e-15	1.23e-15	1.08e-15	1.16e-15	1.25e-15	1.21e-15	1.06e-15	9.97e-16	1.19e-15	1.34e-15	1.12e-15	1.15e-15
Fr-222	7.4543e-15	7.1186e-15	6.807e-15	8.0706e-15	7.4041e-15	8.731e-15	5.7544e-15	5.8661e-15	7.4418e-15	7.3736e-15	9.0246e-15	9.2337e-15	9.3227e-15	8.3041e-15	9.095e-15	6.2489e-15	7.8872e-15	6.5421e-15	7.6963e-15	6.8065e-15	7.3238e-15	7.8406e-15	7.7448e-15	6.7352e-15	6.3311e-15	7.4547e-15	8.3643e-15	7.0913e-15	7.2313e-15
Fr-223	1.8118e-15	1.6395e-15	1.6495e-15	1.9937e-15	1.8318e-15	2.2175e-15	1.2853e-15	1.3359e-15	1.7305e-15	1.8216e-15	2.3787e-15	2.3281e-15	2.297e-15	2.0549e-15	2.5839e-15	1.3965e-15	1.8621e-15	1.4876e-15	1.8823e-15	1.6292e-15	1.8117e-15	2.0142e-15	1.7813e-15	1.5787e-15	1.4674e-15	1.852e-15	2.0849e-15	1.761e-15	1.7407e-15
Fr-224	2.5642e-14	2.5034e-14	2.3529e-14	2.7454e-14	2.5142e-14	2.9772e-14	2.0707e-14	2.101e-14	2.6039e-14	2.5041e-14	2.9578e-14	2.9276e-14	3.1478e-14	2.8861e-14	2.7491e-14	2.2516e-14	2.805e-14	2.3021e-14	2.6246e-14	2.3528e-14	2.5241e-14	2.6553e-14	2.7546e-14	2.3526e-14	2.2319e-14	2.5343e-14	2.8161e-14	2.4536e-14	2.5137e-14
Fr-227	1.91982e-14	1.84912e-14	1.74887e-14	2.0706e-14	1.88978e-14	2.252e-14	1.50725e-14	1.53747e-14	1.92954e-14	1.88972e-14	2.3024e-14	2.3023e-14	2.4023e-14	2.1611e-14	2.2936e-14	1.63786e-14	2.0703e-14	1.67827e-14	1.9701e-14	1.7488e-14	1.88974e-14	2.0206e-14	2.02996e-14	1.73865e-14	1.63812e-14	1.90986e-14	2.1411e-14	1.82941e-14	1.86944e-14
Ga-64	1.63685e-13	1.62658e-13	1.51625e-13	1.74737e-13	1.60676e-13	1.85808e-13	1.35535e-13	1.37547e-13	1.67685e-13	1.60673e-13	1.8582e-13	1.81812e-13	1.98847e-13	1.83772e-13	1.62815e-13	1.46582e-13	1.78736e-13	1.496e-13	1.66701e-13	1.51623e-13	1.61677e-13	1.68721e-13	1.7772e-13	1.51619e-13	1.45586e-13	1.61681e-13	1.79763e-13	1.57656e-13	1.61667e-13
Ga-65	5.1621e-14	5.0213e-14	4.681e-14	5.5432e-14	5.0521e-14	6.0848e-14	4.07901e-14	4.17928e-14	5.2018e-14	5.042e-14	6.1053e-14	6.0352e-14	6.4552e-14	5.8037e-14	6.1266e-14	4.43977e-14	5.5827e-14	4.5503e-14	5.2725e-14	4.6809e-14	5.082e-14	5.3831e-14	5.5024e-14	4.6607e-14	4.4401e-14	5.0922e-14	5.7237e-14	4.9416e-14	5.0317e-14
Ga-66	1.23341e-13	1.23326e-13	1.1531e-13	1.32367e-13	1.21337e-13	1.37404e-13	1.03264e-13	1.05269e-13	1.26339e-13	1.21335e-13	1.39411e-13	1.36408e-13	1.48423e-13	1.38384e-13	1.15418e-13	1.12287e-13	1.34365e-13	1.13297e-13	1.26349e-13	1.15309e-13	1.22336e-13	1.2736e-13	1.34357e-13	1.15306e-13	1.1129e-13	1.22339e-13	1.3538e-13	1.19326e-13	1.22331e-13
Ga-67	6.24e-15	5.89e-15	5.68e-15	6.79e-15	6.24e-15	7.29e-15	4.72e-15	4.84e-15	6.16e-15	6.22e-15	7.75e-15	7.97e-15	7.87e-15	6.93e-15	7.87e-15	5.12e-15	6.53e-15	5.4e-15	6.46e-15	5.68e-15	6.17e-15	6.62e-15	6.41e-15	5.61e-15	5.26e-15	6.29e-15	7.03e-15	5.93e-15	6.04e-15
Ga-68	4.2403e-14	4.13957e-14	3.84931e-14	4.5512e-14	4.1403e-14	5.0126e-14	3.36761e-14	3.45784e-14	4.28e-14	4.1402e-14	4.993e-14	4.9129e-14	5.3129e-14	4.7817e-14	5.0443e-14	3.65824e-14	4.5908e-14	3.75867e-14	4.3306e-14	3.84924e-14	4.1802e-14	4.4211e-14	4.5404e-14	3.82908e-14	3.65852e-14	4.1804e-14	4.7017e-14	4.06988e-14	4.13991e-14
Ga-70	4.165e-16	4.038e-16	3.793e-16	4.468e-16	4.084e-16	4.903e-16	3.306e-16	3.354e-16	4.219e-16	4.059e-16	4.879e-16	4.78e-16	5.128e-16	4.703e-16	4.74e-16	3.61e-16	4.533e-16	3.723e-16	4.236e-16	3.787e-16	4.091e-16	4.33e-16	4.459e-16	3.785e-16	3.583e-16	4.1e-16	4.606e-16	3.966e-16	4.065e-16
Ga-72	1.32072e-13	1.31067e-13	1.22065e-13	1.41078e-13	1.30071e-13	1.51087e-13	1.08054e-13	1.11055e-13	1.3707e-13	1.29071e-13	1.4909e-13	1.46089e-13	1.61089e-13	1.49081e-13	1.30097e-13	1.19058e-13	1.46075e-13	1.20061e-13	1.35074e-13	1.23065e-13	1.31071e-13	1.36077e-13	1.43073e-13	1.23064e-13	1.1706e-13	1.30072e-13	1.45081e-13	1.27069e-13	1.30069e-13
Ga-73	1.50353e-14	1.45321e-14	1.36317e-14	1.62384e-14	1.48354e-14	1.76441e-14	1.16252e-14	1.18261e-14	1.50336e-14	1.47351e-14	1.8046e-14	1.80452e-14	1.8844e-14	1.68402e-14	1.82528e-14	1.27272e-14	1.63362e-14	1.32289e-14	1.54363e-14	1.36314e-14	1.48352e-14	1.57389e-14	1.59349e-14	1.35306e-14	1.28286e-14	1.49357e-14	1.68403e-14	1.4234e-14	1.46337e-14
Ga-74	1.55217e-13	1.54205e-13	1.44197e-13	1.66234e-13	1.53215e-13	1.7626e-13	1.28164e-13	1.32169e-13	1.60214e-13	1.52214e-13	1.74267e-13	1.71265e-13	1.8827e-13	1.75245e-13	1.4928e-13	1.40179e-13	1.7123e-13	1.42186e-13	1.59222e-13	1.45196e-13	1.54214e-13	1.60231e-13	1.68224e-13	1.45193e-13	1.39182e-13	1.53216e-13	1.70244e-13	1.50207e-13	1.5321e-13
Gd-142	4.7386e-14	4.6376e-14	4.3169e-14	5.0801e-14	4.6384e-14	5.5623e-14	3.7842e-14	3.8745e-14	4.7984e-14	4.6284e-14	5.5228e-14	5.4327e-14	5.8732e-14	5.341e-14	5.3838e-14	4.1254e-14	5.1598e-14	4.216e-14	4.8391e-14	4.3168e-14	4.6684e-14	4.9298e-14	5.0793e-14	4.3066e-14	4.1057e-14	4.6686e-14	5.2309e-14	4.5378e-14	4.628e-14
Gd-143m	9.7e-14	9.4982e-14	8.8664e-14	1.04432e-13	9.5095e-14	1.13475e-13	7.7609e-14	7.9216e-14	9.8498e-14	9.4694e-14	1.12484e-13	1.1048e-13	1.20497e-13	1.09451e-13	1.08493e-13	8.4636e-14	1.06428e-13	8.6548e-14	9.901e-14	8.8663e-14	9.5595e-14	1.00423e-13	1.04418e-13	8.846e-14	8.424e-14	9.5598e-14	1.07447e-13	9.2883e-14	9.4888e-14
Gd-144	4.223e-14	4.1523e-14	3.8718e-14	4.5141e-14	4.1429e-14	4.8957e-14	3.39988e-14	3.5001e-14	4.3029e-14	4.1329e-14	4.8661e-14	4.786e-14	5.1863e-14	4.7647e-14	4.537e-14	3.7107e-14	4.5938e-14	3.7912e-14	4.3134e-14	3.8818e-14	4.1729e-14	4.3939e-14	4.5335e-14	3.8716e-14	3.7109e-14	4.173e-14	4.6547e-14	4.0625e-14	4.1426e-14
Gd-145	1.19062e-13	1.18058e-13	1.10056e-13	1.26067e-13	1.17062e-13	1.35075e-13	9.74465e-14	1.00048e-13	1.22061e-13	1.16061e-13	1.32077e-13	1.31077e-13	1.43077e-13	1.3407e-13	1.14083e-13	1.0605e-13	1.30065e-13	1.08053e-13	1.21064e-13	1.10056e-13	1.18061e-13	1.22067e-13	1.28064e-13	1.11055e-13	1.06052e-13	1.17062e-13	1.2907e-13	1.14059e-13	1.1706e-13
Gd-145m	3.10287e-14	3.03275e-14	2.82261e-14	3.3331e-14	3.01284e-14	3.65341e-14	2.48222e-14	2.50227e-14	3.17286e-14	3.00283e-14	3.63347e-14	3.53344e-14	3.87357e-14	3.51324e-14	3.58353e-14	2.72242e-14	3.45308e-14	2.7225e-14	3.16294e-14	2.81261e-14	3.02284e-14	3.22304e-14	3.34301e-14	2.81258e-14	2.67244e-14	3.05286e-14	3.47321e-14	2.95275e-14	3.03279e-14
Gd-146	7.98e-15	7.14e-15	7.21e-15	8.8e-15	8.11e-15	9.76e-15	5.58e-15	5.78e-15	7.54e-15	8.07e-15	1.07e-14	1.07e-14	1.01e-14	9.02e-15	1.15e-14	5.97e-15	8e-15	6.43e-15	8.32e-15	7.12e-15	8.01e-15	8.93e-15	7.74e-15	6.93e-15	6.39e-15	8.24e-15	9.19e-15	7.72e-15	7.61e-15
Gd-147	6.31e-14	6.14e-14	5.75e-14	6.77e-14	6.18e-14	7.42e-14	5.02e-14	5.1e-14	6.4e-14	6.15e-14	7.39e-14	7.24e-14	7.82e-14	7.12e-14	7.2e-14	5.48e-14	6.9e-14	5.62e-14	6.43e-14	5.74e-14	6.19e-14	6.56e-14	6.77e-14	5.73e-14	5.44e-14	6.21e-14	7e-14	6.02e-14	6.16e-14
Gd-148	0	0	0	0	0	0	0	0	0	0	0	0	0	0	0	0	0	0	0	0	0	0	0	0	0	0	0	0	0
Gd-149	2.2e-14	2.11e-14	2e-14	2.38e-14	2.17e-14	2.61e-14	1.7e-14	1.73e-14	2.2e-14	2.16e-14	2.66e-14	2.63e-14	2.75e-14	2.48e-14	2.7e-14	1.86e-14	2.38e-14	1.92e-14	2.25e-14	1.99e-14	2.17e-14	2.32e-14	2.32e-14	1.98e-14	1.87e-14	2.19e-14	2.47e-14	2.1e-14	2.14e-14
Gd-150	0	0	0	0	0	0	0	0	0	0	0	0	0	0	0	0	0	0	0	0	0	0	0	0	0	0	0	0	0
Gd-151	2e-15	1.77e-15	1.79e-15	2.19e-15	2.03e-15	2.58e-15	1.34e-15	1.41e-15	1.85e-15	2e-15	2.7e-15	2.51e-15	2.51e-15	2.32e-15	3.12e-15	1.45e-15	2.02e-15	1.57e-15	2.05e-15	1.75e-15	2.01e-15	2.28e-15	1.92e-15	1.69e-15	1.56e-15	2.04e-15	2.33e-15	1.96e-15	1.9e-15
Gd-152	0	0	0	0	0	0	0	0	0	0	0	0	0	0	0	0	0	0	0	0	0	0	0	0	0	0	0	0	0
Gd-153	2.79e-15	2.38e-15	2.51e-15	3.11e-15	2.88e-15	3.59e-15	1.8e-15	1.9e-15	2.51e-15	2.85e-15	3.97e-15	3.78e-15	3.53e-15	3.21e-15	4.51e-15	1.92e-15	2.69e-15	2.11e-15	2.91e-15	2.45e-15	2.83e-15	3.28e-15	2.55e-15	2.33e-15	2.13e-15	2.92e-15	3.28e-15	2.76e-15	2.63e-15
Gd-159	2.1262e-15	2.0145e-15	1.9245e-15	2.3077e-15	2.1063e-15	2.5607e-15	1.6012e-15	1.6517e-15	2.0852e-15	2.0961e-15	2.6216e-15	2.561e-15	2.6701e-15	2.3986e-15	2.756e-15	1.7421e-15	2.2664e-15	1.833e-15	2.1766e-15	1.9143e-15	2.1062e-15	2.2681e-15	2.2057e-15	1.8839e-15	1.7929e-15	2.1165e-15	2.3886e-15	2.0357e-15	2.0554e-15
Gd-162	1.82177e-14	1.77158e-14	1.66158e-14	1.96192e-14	1.79177e-14	2.15225e-14	1.43123e-14	1.47128e-14	1.83165e-14	1.79176e-14	2.17235e-14	2.16229e-14	2.29219e-14	2.05202e-14	2.22281e-14	1.55132e-14	1.97179e-14	1.61142e-14	1.86181e-14	1.65156e-14	1.80177e-14	1.90197e-14	1.94171e-14	1.64151e-14	1.5714e-14	1.80179e-14	2.02203e-14	1.74171e-14	1.77168e-14
Ge-66	2.94043e-14	2.85038e-14	2.67039e-14	3.16047e-14	2.88043e-14	3.47055e-14	2.3103e-14	2.36031e-14	2.9504e-14	2.88043e-14	3.49057e-14	3.46056e-14	3.67053e-14	3.30049e-14	3.52069e-14	2.51032e-14	3.17043e-14	2.59034e-14	3.00044e-14	2.66038e-14	2.89043e-14	3.07048e-14	3.12042e-14	2.65037e-14	2.52034e-14	2.90044e-14	3.26049e-14	2.81042e-14	2.86041e-14
Ge-67	6.4372e-14	6.2757e-14	5.8547e-14	6.9095e-14	6.297e-14	7.5427e-14	5.1207e-14	5.2412e-14	6.4969e-14	6.2869e-14	7.5536e-14	7.4733e-14	8.014e-14	7.2407e-14	7.4252e-14	5.5725e-14	6.9789e-14	5.7134e-14	6.5779e-14	5.8546e-14	6.3369e-14	6.699e-14	6.8782e-14	5.8343e-14	5.5629e-14	6.3572e-14	7.1206e-14	6.1661e-14	6.2763e-14
Ge-68	0	0	0	0	0	0	0	0	0	0	0	0	0	0	0	0	0	0	0	0	0	0	0	0	0	0	0	0	0
Ge-69	4.43092e-14	4.35083e-14	4.04083e-14	4.731e-14	4.32092e-14	5.17115e-14	3.58066e-14	3.63068e-14	4.51087e-14	4.31091e-14	5.1012e-14	4.99118e-14	5.46115e-14	4.99105e-14	4.84138e-14	3.90071e-14	4.87094e-14	3.98075e-14	4.51095e-14	4.05082e-14	4.35092e-14	4.57101e-14	4.80091e-14	4.0408e-14	3.85074e-14	4.35093e-14	4.86105e-14	4.23089e-14	4.34088e-14
Ge-71	0	0	0	0	0	0	0	0	0	0	0	0	0	0	0	0	0	0	0	0	0	0	0	0	0	0	0	0	0
Ge-75	1.5205e-15	1.4576e-15	1.3874e-15	1.6432e-15	1.5206e-15	1.7883e-15	1.1616e-15	1.1924e-15	1.5189e-15	1.5003e-15	1.8499e-15	1.8792e-15	1.918e-15	1.7048e-15	1.8964e-15	1.2733e-15	1.6312e-15	1.3349e-15	1.5613e-15	1.3871e-15	1.5004e-15	1.6037e-15	1.59e-15	1.3664e-15	1.2946e-15	1.5209e-15	1.7149e-15	1.4494e-15	1.4791e-15
Ge-77	4.88873e-14	4.76812e-14	4.46789e-14	5.24947e-14	4.7987e-14	5.7206e-14	3.89645e-14	3.95665e-14	4.94848e-14	4.77864e-14	5.721e-14	5.6809e-14	6.0709e-14	5.49988e-14	5.5621e-14	4.24699e-14	5.32913e-14	4.35735e-14	4.99897e-14	4.46783e-14	4.80866e-14	5.07943e-14	5.22886e-14	4.4477e-14	4.22722e-14	4.82877e-14	5.41989e-14	4.66837e-14	4.7784e-14
Ge-78	1.18082e-14	1.14072e-14	1.08073e-14	1.28089e-14	1.18083e-14	1.39108e-14	9.07551e-15	9.26579e-15	1.18075e-14	1.17082e-14	1.44112e-14	1.45107e-14	1.49101e-14	1.32095e-14	1.47142e-14	9.90592e-15	1.27082e-14	1.04064e-14	1.22084e-14	1.08072e-14	1.17083e-14	1.24094e-14	1.25078e-14	1.07069e-14	1.01064e-14	1.18083e-14	1.33095e-14	1.1208e-14	1.15077e-14
H-3	7.33e-24	3.53e-25	5.2e-26	8.47e-26	1.3e-25	3.76e-23	0	1.49e-25	4.09e-26	9.61e-26	2.98e-24	3.65e-25	5.46e-27	7.46e-24	2.37e-22	2.3e-28	6.51e-24	4.43e-28	4.39e-26	5.74e-27	3.13e-24	2.51e-24	3.01e-24	9.46e-28	1.63e-26	5.26e-26	1.3e-24	1.09e-24	1.36e-24
Hf-167	2.6609e-14	2.5803e-14	2.41987e-14	2.8718e-14	2.6208e-14	3.1531e-14	2.07824e-14	2.12845e-14	2.6607e-14	2.6107e-14	3.1934e-14	3.1533e-14	3.3436e-14	2.9923e-14	3.2542e-14	2.25895e-14	2.8715e-14	2.33933e-14	2.7212e-14	2.40982e-14	2.6308e-14	2.7916e-14	2.8212e-14	2.3997e-14	2.27913e-14	2.6409e-14	2.9723e-14	2.5504e-14	2.5905e-14
Hf-169	2.75154e-14	2.65143e-14	2.50139e-14	2.95167e-14	2.69153e-14	3.25188e-14	2.14113e-14	2.20117e-14	2.75149e-14	2.69152e-14	3.27195e-14	3.24193e-14	3.45192e-14	3.09174e-14	3.36214e-14	2.33123e-14	2.9516e-14	2.41129e-14	2.80158e-14	2.48138e-14	2.71153e-14	2.88167e-14	2.91156e-14	2.47135e-14	2.36127e-14	2.71155e-14	3.04175e-14	2.63148e-14	2.67148e-14
Hf-170	1.79e-14	1.7e-14	1.62e-14	1.93e-14	1.76e-14	2.12e-14	1.38e-14	1.41e-14	1.78e-14	1.76e-14	2.18e-14	2.16e-14	2.25e-14	2.01e-14	2.22e-14	1.5e-14	1.91e-14	1.54e-14	1.84e-14	1.62e-14	1.76e-14	1.89e-14	1.87e-14	1.6e-14	1.51e-14	1.78e-14	2.01e-14	1.71e-14	1.73e-14
Hf-172	2.75e-15	2.33e-15	2.48e-15	3.08e-15	2.85e-15	3.46e-15	1.76e-15	1.87e-15	2.49e-15	2.81e-15	3.92e-15	3.76e-15	3.52e-15	3.13e-15	4.37e-15	1.88e-15	2.66e-15	2.1e-15	2.89e-15	2.42e-15	2.79e-15	3.22e-15	2.51e-15	2.32e-15	2.11e-15	2.89e-15	3.24e-15	2.7e-15	2.59e-15
Hf-173	1.53e-14	1.44e-14	1.4e-14	1.67e-14	1.54e-14	1.81e-14	1.15e-14	1.18e-14	1.51e-14	1.53e-14	1.93e-14	1.95e-14	1.94e-14	1.72e-14	1.96e-14	1.24e-14	1.61e-14	1.31e-14	1.59e-14	1.39e-14	1.52e-14	1.64e-14	1.57e-14	1.37e-14	1.29e-14	1.55e-14	1.73e-14	1.46e-14	1.48e-14
Hf-174	0	0	0	0	0	0	0	0	0	0	0	0	0	0	0	0	0	0	0	0	0	0	0	0	0	0	0	0	0
Hf-175	1.43e-14	1.36e-14	1.3e-14	1.55e-14	1.42e-14	1.69e-14	1.08e-14	1.11e-14	1.41e-14	1.41e-14	1.76e-14	1.74e-14	1.8e-14	1.6e-14	1.81e-14	1.18e-14	1.52e-14	1.24e-14	1.47e-14	1.29e-14	1.41e-14	1.52e-14	1.49e-14	1.28e-14	1.21e-14	1.42e-14	1.6e-14	1.36e-14	1.38e-14
Hf-177m	9.52e-14	9.11e-14	8.66e-14	1.03e-13	9.46e-14	1.12e-13	7.3e-14	7.47e-14	9.47e-14	9.41e-14	1.16e-13	1.17e-13	1.2e-13	1.07e-13	1.19e-13	7.95e-14	1.02e-13	8.31e-14	9.79e-14	8.65e-14	9.39e-14	1e-13	9.96e-14	8.56e-14	8.09e-14	9.5e-14	1.07e-13	9.06e-14	9.24e-14
Hf-178m	9.62e-14	9.28e-14	8.75e-14	1.04e-13	9.47e-14	1.13e-13	7.49e-14	7.67e-14	9.64e-14	9.45e-14	1.15e-13	1.15e-13	1.21e-13	1.08e-13	1.17e-13	8.16e-14	1.03e-13	8.44e-14	9.85e-14	8.73e-14	9.48e-14	1.01e-13	1.02e-13	8.66e-14	8.24e-14	9.53e-14	1.07e-13	9.17e-14	9.35e-14
Hf-179m	3.81e-14	3.65e-14	3.47e-14	4.13e-14	3.78e-14	4.5e-14	2.92e-14	3.01e-14	3.8e-14	3.77e-14	4.64e-14	4.67e-14	4.8e-14	4.28e-14	4.76e-14	3.18e-14	4.06e-14	3.33e-14	3.91e-14	3.46e-14	3.77e-14	4.02e-14	3.99e-14	3.42e-14	3.25e-14	3.8e-14	4.27e-14	3.63e-14	3.7e-14
Hf-180m	4.17e-14	4.01e-14	3.8e-14	4.51e-14	4.12e-14	4.92e-14	3.21e-14	3.3e-14	4.16e-14	4.11e-14	5.03e-14	5.05e-14	5.24e-14	4.68e-14	5.17e-14	3.5e-14	4.46e-14	3.65e-14	4.27e-14	3.78e-14	4.12e-14	4.38e-14	4.38e-14	3.75e-14	3.57e-14	4.14e-14	4.66e-14	3.97e-14	4.05e-14
Hf-181	2.27021e-14	2.19017e-14	2.07018e-14	2.45022e-14	2.24021e-14	2.6803e-14	1.77013e-14	1.82014e-14	2.28018e-14	2.24021e-14	2.7203e-14	2.73027e-14	2.85025e-14	2.56025e-14	2.79043e-14	1.92014e-14	2.4402e-14	1.99015e-14	2.32021e-14	2.06017e-14	2.25021e-14	2.38025e-14	2.40019e-14	2.04017e-14	1.96015e-14	2.25021e-14	2.52024e-14	2.17021e-14	2.21019e-14
Hf-182	9.97004e-15	9.53002e-15	9.07003e-15	1.08e-14	9.95003e-15	1.17001e-14	7.59001e-15	7.76002e-15	9.88002e-15	9.87003e-15	1.22001e-14	1.24e-14	1.26e-14	1.11001e-14	1.25002e-14	8.28001e-15	1.06e-14	8.70002e-15	1.03e-14	9.07002e-15	9.83004e-15	1.05001e-14	1.04e-14	8.96002e-15	8.46002e-15	9.97003e-15	1.12e-14	9.46004e-15	9.67003e-15
Hf-182m	3.9403e-14	3.80026e-14	3.58027e-14	4.24033e-14	3.8703e-14	4.6404e-14	3.0802e-14	3.14021e-14	3.96027e-14	3.8603e-14	4.70041e-14	4.66039e-14	4.92037e-14	4.43035e-14	4.71053e-14	3.36022e-14	4.2503e-14	3.47023e-14	4.03031e-14	3.58026e-14	3.8803e-14	4.12034e-14	4.17028e-14	3.56025e-14	3.37023e-14	3.9003e-14	4.39035e-14	3.75029e-14	3.83028e-14
Hf-183	3.4934e-14	3.40309e-14	3.18306e-14	3.7537e-14	3.41341e-14	4.10424e-14	2.78243e-14	2.82252e-14	3.55324e-14	3.40338e-14	4.09442e-14	4.01435e-14	4.34423e-14	3.94387e-14	4.01508e-14	3.04262e-14	3.84349e-14	3.09279e-14	3.56349e-14	3.17302e-14	3.42339e-14	3.63374e-14	3.75336e-14	3.17295e-14	3.01275e-14	3.44343e-14	3.88388e-14	3.33328e-14	3.41325e-14
Hf-184	9.2677e-15	8.7658e-15	8.4158e-15	1.01192e-14	9.2477e-15	1.09225e-14	6.9923e-15	7.1728e-15	9.1465e-15	9.2176e-15	1.15234e-14	1.17228e-14	1.17219e-14	1.04202e-14	1.18279e-14	7.5733e-15	9.7779e-15	7.9842e-15	9.5681e-15	8.3956e-15	9.1876e-15	9.8697e-15	9.5672e-15	8.3051e-15	7.8041e-15	9.3179e-15	1.04203e-14	8.8271e-15	8.9668e-15
Hg-190	7.06e-15	6.47e-15	6.43e-15	7.8e-15	7.18e-15	8.24e-15	5.16e-15	5.28e-15	6.86e-15	7.16e-15	9.25e-15	9.61e-15	9e-15	7.87e-15	9.35e-15	5.54e-15	7.19e-15	5.88e-15	7.42e-15	6.41e-15	7.05e-15	7.7e-15	7e-15	6.3e-15	5.81e-15	7.29e-15	8.12e-15	6.73e-15	6.8e-15
Hg-191m	6.70032e-14	6.5303e-14	6.13029e-14	7.20035e-14	6.58032e-14	7.82039e-14	5.35024e-14	5.44025e-14	6.77031e-14	6.55032e-14	7.83041e-14	7.74041e-14	8.3004e-14	7.54036e-14	7.51045e-14	5.82026e-14	7.30034e-14	5.96027e-14	6.85033e-14	6.12029e-14	6.59032e-14	6.97035e-14	7.17033e-14	6.10028e-14	5.80027e-14	6.62032e-14	7.40037e-14	6.40031e-14	6.55031e-14
Hg-192	1.04e-14	9.75e-15	9.46e-15	1.14e-14	1.05e-14	1.22e-14	7.75e-15	7.93e-15	1.02e-14	1.04e-14	1.31e-14	1.33e-14	1.32e-14	1.16e-14	1.34e-14	8.41e-15	1.09e-14	8.87e-15	1.08e-14	9.45e-15	1.03e-14	1.12e-14	1.06e-14	9.29e-15	8.69e-15	1.05e-14	1.18e-14	9.9e-15	1.01e-14
Hg-193	3.81003e-14	3.72003e-14	3.50003e-14	4.09004e-14	3.74003e-14	4.43004e-14	3.06002e-14	3.11002e-14	3.88003e-14	3.73003e-14	4.41004e-14	4.35004e-14	4.69004e-14	4.29004e-14	4.12005e-14	3.34003e-14	4.16003e-14	3.41003e-14	3.89003e-14	3.50003e-14	3.76003e-14	3.96004e-14	4.08003e-14	3.49003e-14	3.32003e-14	3.77003e-14	4.20004e-14	3.64003e-14	3.73003e-14
Hg-193m	4.68002e-14	4.57002e-14	4.28002e-14	5.02002e-14	4.58002e-14	5.46003e-14	3.77002e-14	3.82002e-14	4.74002e-14	4.56002e-14	5.43003e-14	5.33003e-14	5.77003e-14	5.27003e-14	5.13003e-14	4.09002e-14	5.12002e-14	4.18002e-14	4.78002e-14	4.28002e-14	4.60002e-14	4.85003e-14	5.03002e-14	4.27002e-14	4.06002e-14	4.61002e-14	5.15003e-14	4.47002e-14	4.58002e-14
Hg-194	0	0	0	0	0	0	0	0	0	0	0	0	0	0	0	0	0	0	0	0	0	0	0	0	0	0	0	0	0
Hg-195	8.03e-15	7.65e-15	7.32e-15	8.72001e-15	7.96e-15	9.45001e-15	6.23e-15	6.31e-15	8.03e-15	7.92e-15	9.79001e-15	9.65001e-15	1.01e-14	9.05001e-15	9.61001e-15	6.78e-15	8.61e-15	6.96e-15	8.28e-15	7.31e-15	7.92e-15	8.52001e-15	8.38e-15	7.24e-15	6.8e-15	8.04e-15	9.06001e-15	7.68e-15	7.81e-15
Hg-195m	8.08e-15	7.7e-15	7.34e-15	8.76e-15	8.03e-15	9.52e-15	6.19e-15	6.33e-15	8.02e-15	7.99e-15	9.88e-15	9.89e-15	1.02e-14	9.06e-15	1e-14	6.74e-15	8.6e-15	7.01e-15	8.32e-15	7.34e-15	7.97e-15	8.55e-15	8.41e-15	7.26e-15	6.84e-15	8.08e-15	9.1e-15	7.7e-15	7.84e-15
Hg-197	2.1e-15	1.82e-15	1.91e-15	2.37e-15	2.18e-15	2.49e-15	1.43e-15	1.48e-15	1.95e-15	2.17e-15	2.93e-15	2.99e-15	2.71e-15	2.34e-15	3.02e-15	1.53e-15	2.02e-15	1.65e-15	2.24e-15	1.9e-15	2.11e-15	2.39e-15	1.93e-15	1.83e-15	1.65e-15	2.22e-15	2.49e-15	2.02e-15	2e-15
Hg-197m	3.39e-15	3.12e-15	3.09e-15	3.74e-15	3.44e-15	3.95e-15	2.49e-15	2.54e-15	3.3e-15	3.43e-15	4.41e-15	4.58e-15	4.32e-15	3.77e-15	4.46e-15	2.68e-15	3.46e-15	2.84e-15	3.56e-15	3.08e-15	3.38e-15	3.68e-15	3.38e-15	3.03e-15	2.8e-15	3.49e-15	3.88e-15	3.23e-15	3.27e-15
Hg-199m	6.9e-15	6.45e-15	6.28e-15	7.56e-15	6.94e-15	8.07e-15	5.17e-15	5.29e-15	6.79e-15	6.92e-15	8.75e-15	9e-15	8.75e-15	7.7e-15	8.87e-15	5.58e-15	7.17e-15	5.88e-15	7.18e-15	6.27e-15	6.86e-15	7.41e-15	7.01e-15	6.18e-15	5.77e-15	7.02e-15	7.85e-15	6.57e-15	6.67e-15
Hg-203	1.00003e-14	9.58024e-15	9.09026e-15	1.08003e-14	9.97031e-15	1.17005e-14	7.64016e-15	7.80018e-15	9.92024e-15	9.8903e-15	1.22005e-14	1.23004e-14	1.26003e-14	1.12004e-14	1.25009e-14	8.33017e-15	1.07003e-14	8.74019e-15	1.03003e-14	9.09024e-15	9.86032e-15	1.05004e-14	1.05003e-14	9.00022e-15	8.5002e-15	9.98031e-15	1.12004e-14	9.48032e-15	9.71028e-15
Hg-205	2.667e-16	2.513e-16	2.435e-16	2.903e-16	2.667e-16	3.161e-16	2.011e-16	2.054e-16	2.636e-16	2.653e-16	3.308e-16	3.39e-16	3.357e-16	2.978e-16	3.465e-16	2.182e-16	2.774e-16	2.297e-16	2.762e-16	2.43e-16	2.635e-16	2.846e-16	2.716e-16	2.39e-16	2.23e-16	2.691e-16	3.03e-16	2.547e-16	2.575e-16
Hg-206	5.188e-15	4.9853e-15	4.7151e-15	5.6104e-15	5.1481e-15	6.0951e-15	3.9898e-15	4.0706e-15	5.1665e-15	5.1178e-15	6.2966e-15	6.306e-15	6.5248e-15	5.8119e-15	6.3926e-15	4.3614e-15	5.5986e-15	4.5328e-15	5.3287e-15	4.7148e-15	5.1179e-15	5.4509e-15	5.4676e-15	4.6742e-15	4.4226e-15	5.1683e-15	5.812e-15	4.927e-15	5.0467e-15
Hg-207	1.28087e-13	1.27081e-13	1.19079e-13	1.37094e-13	1.26087e-13	1.48106e-13	1.05064e-13	1.07066e-13	1.32085e-13	1.25086e-13	1.4511e-13	1.43109e-13	1.56109e-13	1.45099e-13	1.29121e-13	1.1507e-13	1.41091e-13	1.17073e-13	1.31089e-13	1.19078e-13	1.27086e-13	1.32094e-13	1.39088e-13	1.19077e-13	1.14072e-13	1.26087e-13	1.40099e-13	1.23084e-13	1.26084e-13
Ho-150	8.6571e-14	8.4636e-14	7.8687e-14	9.284e-14	8.4358e-14	1.0214e-13	6.9162e-14	7.0278e-14	8.7975e-14	8.4254e-14	1.0116e-13	9.914e-14	1.082e-13	9.769e-14	1.0024e-13	7.5529e-14	9.505e-14	7.6854e-14	8.8294e-14	7.8685e-14	8.4959e-14	8.992e-14	9.323e-14	7.858e-14	7.4734e-14	8.5164e-14	9.618e-14	8.2729e-14	8.4646e-14
Ho-153	4.5609e-14	4.4403e-14	4.14992e-14	4.9018e-14	4.4709e-14	5.3732e-14	3.60828e-14	3.67849e-14	4.5908e-14	4.4608e-14	5.3835e-14	5.3034e-14	5.6937e-14	5.1324e-14	5.3543e-14	3.92898e-14	4.9616e-14	4.02937e-14	4.6612e-14	4.13987e-14	4.4908e-14	4.7617e-14	4.8713e-14	4.11974e-14	3.92918e-14	4.5009e-14	5.0623e-14	4.3605e-14	4.4506e-14
Ho-153m	4.6445e-14	4.5137e-14	4.2231e-14	4.9957e-14	4.5544e-14	5.4874e-14	3.661e-14	3.7413e-14	4.6743e-14	4.5443e-14	5.5179e-14	5.4478e-14	5.8181e-14	5.2364e-14	5.5588e-14	3.9819e-14	5.0254e-14	4.0924e-14	4.7449e-14	4.2131e-14	4.5743e-14	4.8655e-14	4.945e-14	4.1929e-14	3.9922e-14	4.5945e-14	5.1663e-14	4.4439e-14	4.524e-14
Ho-154	8.5737e-14	8.3821e-14	7.8106e-14	9.1963e-14	8.3933e-14	1.00401e-13	6.8359e-14	6.9765e-14	8.6735e-14	8.3731e-14	1.00109e-13	9.8505e-14	1.06419e-13	9.658e-14	9.7719e-14	7.4482e-14	9.356e-14	7.6292e-14	8.7445e-14	7.8105e-14	8.4433e-14	8.9056e-14	9.2051e-14	7.7902e-14	7.4285e-14	8.4435e-14	9.4677e-14	8.1922e-14	8.3727e-14
Ho-154m	1.09102e-13	1.06097e-13	9.89928e-14	1.17111e-13	1.07102e-13	1.28123e-13	8.61773e-14	8.79793e-14	1.10101e-13	1.06101e-13	1.28127e-13	1.26126e-13	1.36128e-13	1.23116e-13	1.28135e-13	9.38839e-14	1.18108e-13	9.64876e-14	1.11105e-13	9.88923e-14	1.07101e-13	1.1311e-13	1.16105e-13	9.84911e-14	9.39858e-14	1.07102e-13	1.21115e-13	1.04098e-13	1.06099e-13
Ho-155	2.67239e-14	2.59222e-14	2.44216e-14	2.87259e-14	2.63238e-14	3.14291e-14	2.10177e-14	2.16182e-14	2.69232e-14	2.62237e-14	3.15302e-14	3.113e-14	3.32299e-14	3.0127e-14	3.0933e-14	2.29191e-14	2.8825e-14	2.36201e-14	2.73246e-14	2.44214e-14	2.64237e-14	2.80258e-14	2.83242e-14	2.42211e-14	2.30198e-14	2.6424e-14	2.96271e-14	2.56229e-14	2.6123e-14
Ho-156	9.7552e-14	9.5644e-14	8.9438e-14	1.04164e-13	9.575e-14	1.13182e-13	7.8516e-14	8.0219e-14	9.925e-14	9.535e-14	1.12186e-13	1.11185e-13	1.20189e-13	1.10171e-13	1.05194e-13	8.5626e-14	1.06161e-13	8.7431e-14	9.9556e-14	8.9537e-14	9.625e-14	1.01161e-13	1.05157e-13	8.9336e-14	8.5228e-14	9.6251e-14	1.0717e-13	9.3445e-14	9.5547e-14
Ho-157	2.42028e-14	2.32026e-14	2.20025e-14	2.61031e-14	2.39028e-14	2.87035e-14	1.8702e-14	1.91021e-14	2.41027e-14	2.38028e-14	2.91037e-14	2.86036e-14	3.02035e-14	2.73032e-14	2.93042e-14	2.04022e-14	2.61029e-14	2.11023e-14	2.48029e-14	2.19025e-14	2.39028e-14	2.56031e-14	2.55028e-14	2.17025e-14	2.06023e-14	2.40029e-14	2.70032e-14	2.32027e-14	2.35027e-14
Ho-159	1.46e-14	1.37e-14	1.33e-14	1.59e-14	1.46e-14	1.74e-14	1.09e-14	1.12e-14	1.43e-14	1.45e-14	1.83e-14	1.81e-14	1.84e-14	1.64e-14	1.88e-14	1.19e-14	1.54e-14	1.25e-14	1.51e-14	1.32e-14	1.45e-14	1.57e-14	1.5e-14	1.3e-14	1.22e-14	1.47e-14	1.65e-14	1.4e-14	1.41e-14
Ho-160	7.74001e-14	7.56001e-14	7.05001e-14	8.30001e-14	7.55001e-14	9.11001e-14	6.2e-14	6.27001e-14	7.91001e-14	7.52001e-14	9.01001e-14	8.76001e-14	9.60001e-14	8.76001e-14	8.73001e-14	6.80001e-14	8.55001e-14	6.90001e-14	7.88001e-14	7.04001e-14	7.58001e-14	8.03001e-14	8.36001e-14	7.05001e-14	6.68001e-14	7.61001e-14	8.60001e-14	7.38001e-14	7.57001e-14
Ho-161	1.19e-15	9.5e-16	1.05e-15	1.32e-15	1.23e-15	1.69e-15	6.74e-16	7.43e-16	1e-15	1.2e-15	1.79e-15	1.54e-15	1.48e-15	1.43e-15	2.3e-15	7.19e-16	1.13e-15	8.22e-16	1.22e-15	9.95e-16	1.22e-15	1.48e-15	1.03e-15	9.26e-16	8.47e-16	1.24e-15	1.43e-15	1.21e-15	1.1e-15
Ho-162	6.43138e-15	6.11125e-15	5.86124e-15	6.94151e-15	6.36139e-15	7.70174e-15	4.97098e-15	5.08102e-15	6.33131e-15	6.31138e-15	7.77181e-15	7.44178e-15	7.95172e-15	7.30158e-15	7.70211e-15	5.37106e-15	6.89141e-15	5.56113e-15	6.57142e-15	5.81123e-15	6.37138e-15	6.87153e-15	6.72136e-15	5.7412e-15	5.44111e-15	6.4114e-15	7.13158e-15	6.21133e-15	6.24132e-15
Ho-162m	2.48e-14	2.41e-14	2.27e-14	2.66e-14	2.44e-14	2.91e-14	1.98e-14	2e-14	2.5e-14	2.42e-14	2.9e-14	2.83e-14	3.05e-14	2.8e-14	2.76e-14	2.15e-14	2.71e-14	2.21e-14	2.53e-14	2.26e-14	2.44e-14	2.59e-14	2.66e-14	2.25e-14	2.14e-14	2.45e-14	2.73e-14	2.37e-14	2.42e-14
Ho-163	0	0	0	0	0	0	0	0	0	0	0	0	0	0	0	0	0	0	0	0	0	0	0	0	0	0	0	0	0
Ho-164	6.4873e-16	5.1599e-16	5.7701e-16	7.3232e-16	6.7976e-16	8.8659e-16	3.6666e-16	4.0386e-16	5.4928e-16	6.6369e-16	9.7795e-16	8.5472e-16	8.2833e-16	7.6671e-16	1.1907e-15	3.9102e-16	6.0981e-16	4.5139e-16	6.739e-16	5.5092e-16	6.6573e-16	8.0752e-16	5.5352e-16	5.1175e-16	4.6434e-16	6.8782e-16	7.7973e-16	6.5851e-16	6.0038e-16
Ho-164m	9.34e-16	7.29e-16	8.28e-16	1.06e-15	9.81e-16	1.3e-15	5.06e-16	5.66e-16	7.75e-16	9.55e-16	1.43e-15	1.22e-15	1.19e-15	1.11e-15	1.77e-15	5.41e-16	8.71e-16	6.34e-16	9.68e-16	7.84e-16	9.62e-16	1.18e-15	7.83e-16	7.24e-16	6.56e-16	9.91e-16	1.13e-15	9.56e-16	8.6e-16
Ho-166	1.2936e-15	1.2274e-15	1.1854e-15	1.4007e-15	1.2834e-15	1.522e-15	1.0114e-15	1.0293e-15	1.2809e-15	1.2728e-15	1.556e-15	1.515e-15	1.584e-15	1.4546e-15	1.477e-15	1.0865e-15	1.377e-15	1.1301e-15	1.3259e-15	1.1848e-15	1.283e-15	1.3706e-15	1.3444e-15	1.1635e-15	1.0989e-15	1.294e-15	1.4248e-15	1.2502e-15	1.2603e-15
Ho-166m	7.32015e-14	7.12014e-14	6.66014e-14	7.86016e-14	7.15015e-14	8.60019e-14	5.83011e-14	5.89011e-14	7.45014e-14	7.12015e-14	8.6002e-14	8.44019e-14	9.12019e-14	8.26017e-14	8.46024e-14	6.37011e-14	8.06016e-14	6.46012e-14	7.47015e-14	6.65013e-14	7.16015e-14	7.61017e-14	7.86015e-14	6.65013e-14	6.30012e-14	7.21015e-14	8.17017e-14	6.97015e-14	7.15014e-14
Ho-167	1.55076e-14	1.50067e-14	1.41068e-14	1.68083e-14	1.54077e-14	1.831e-14	1.20052e-14	1.23055e-14	1.55071e-14	1.53076e-14	1.88103e-14	1.88099e-14	1.95094e-14	1.74088e-14	1.92128e-14	1.30056e-14	1.67077e-14	1.3606e-14	1.59078e-14	1.41067e-14	1.53077e-14	1.63086e-14	1.64073e-14	1.40065e-14	1.3306e-14	1.54077e-14	1.74088e-14	1.48074e-14	1.51072e-14
Ho-168	4.0612e-14	3.9704e-14	3.7001e-14	4.3521e-14	3.9511e-14	4.7536e-14	3.26827e-14	3.28851e-14	4.1509e-14	3.9411e-14	4.7141e-14	4.594e-14	5.0339e-14	4.5926e-14	4.5353e-14	3.57896e-14	4.5017e-14	3.60942e-14	4.1315e-14	3.7e-14	3.9711e-14	4.2021e-14	4.3913e-14	3.69985e-14	3.50925e-14	3.9912e-14	4.5126e-14	3.8707e-14	3.9707e-14
Ho-168m	1.32e-16	1.03e-16	1.18e-16	1.5e-16	1.39e-16	1.83e-16	7.2e-17	8.04e-17	1.1e-16	1.36e-16	2.02e-16	1.73e-16	1.69e-16	1.57e-16	2.48e-16	7.69e-17	1.24e-16	9.04e-17	1.38e-16	1.11e-16	1.36e-16	1.67e-16	1.11e-16	1.03e-16	9.33e-17	1.41e-16	1.59e-16	1.35e-16	1.22e-16
Ho-170	7.8607e-14	7.68992e-14	7.16963e-14	8.4315e-14	7.6906e-14	9.213e-14	6.3179e-14	6.38813e-14	8.0304e-14	7.6605e-14	9.1334e-14	8.9233e-14	9.7133e-14	8.872e-14	8.7146e-14	6.90856e-14	8.6511e-14	7.06899e-14	8.0109e-14	7.17956e-14	7.7206e-14	8.1415e-14	8.5008e-14	7.1894e-14	6.80882e-14	7.7307e-14	8.6921e-14	7.4902e-14	7.7003e-14
I-118	9.2858e-14	9.0925e-14	8.4583e-14	9.9524e-14	9.0647e-14	1.0901e-13	7.447e-14	7.5985e-14	9.4159e-14	9.0543e-14	1.0803e-13	1.0602e-13	1.1506e-13	1.04967e-13	1.0602e-13	8.1129e-14	1.01923e-13	8.2552e-14	9.4778e-14	8.4581e-14	9.1347e-14	9.6403e-14	9.9803e-14	8.4375e-14	8.0534e-14	9.1452e-14	1.02955e-13	8.8921e-14	9.0735e-14
I-118m	1.72276e-13	1.68261e-13	1.57251e-13	1.84298e-13	1.68273e-13	2.02331e-13	1.3821e-13	1.40215e-13	1.75273e-13	1.67272e-13	2.00339e-13	1.96336e-13	2.14344e-13	1.94311e-13	1.95354e-13	1.51228e-13	1.89293e-13	1.53238e-13	1.75283e-13	1.56249e-13	1.69273e-13	1.78294e-13	1.86286e-13	1.56247e-13	1.49232e-13	1.69276e-13	1.9031e-13	1.64264e-13	1.68267e-13
I-119	3.98789e-14	3.87736e-14	3.61714e-14	4.28856e-14	3.91785e-14	4.71958e-14	3.13587e-14	3.21603e-14	4.0077e-14	3.90781e-14	4.72991e-14	4.68984e-14	4.98986e-14	4.48892e-14	4.8007e-14	3.41636e-14	4.31827e-14	3.51668e-14	4.07811e-14	3.61709e-14	3.92782e-14	4.1685e-14	4.24804e-14	3.59698e-14	3.42655e-14	3.93792e-14	4.43893e-14	3.81756e-14	3.8876e-14
I-120	1.274e-13	1.26383e-13	1.17364e-13	1.36432e-13	1.25396e-13	1.45476e-13	1.0431e-13	1.06317e-13	1.30399e-13	1.24394e-13	1.45484e-13	1.4248e-13	1.55497e-13	1.43452e-13	1.29492e-13	1.13337e-13	1.39429e-13	1.15349e-13	1.3041e-13	1.17363e-13	1.26396e-13	1.31423e-13	1.37419e-13	1.1736e-13	1.1234e-13	1.26399e-13	1.39447e-13	1.22383e-13	1.25389e-13
I-120m	1.64215e-13	1.61203e-13	1.50195e-13	1.75232e-13	1.60213e-13	1.91258e-13	1.32163e-13	1.35167e-13	1.66212e-13	1.59212e-13	1.89264e-13	1.85262e-13	2.02268e-13	1.85243e-13	1.80277e-13	1.44177e-13	1.79228e-13	1.46185e-13	1.67221e-13	1.50194e-13	1.61213e-13	1.70229e-13	1.76222e-13	1.49192e-13	1.43181e-13	1.61215e-13	1.80242e-13	1.57206e-13	1.60208e-13
I-121	1.65032e-14	1.59029e-14	1.50028e-14	1.78034e-14	1.63032e-14	1.9704e-14	1.28022e-14	1.31023e-14	1.6503e-14	1.62031e-14	1.98042e-14	1.98041e-14	2.06039e-14	1.86036e-14	2.06049e-14	1.39024e-14	1.77032e-14	1.45026e-14	1.69032e-14	1.50028e-14	1.63032e-14	1.74035e-14	1.73031e-14	1.48027e-14	1.41025e-14	1.64032e-14	1.85036e-14	1.5803e-14	1.6003e-14
I-122	4.3183e-14	4.2168e-14	3.9157e-14	4.6306e-14	4.218e-14	5.1039e-14	3.4216e-14	3.5121e-14	4.358e-14	4.2179e-14	5.0747e-14	4.9945e-14	5.3953e-14	4.8619e-14	5.1262e-14	3.7334e-14	4.6801e-14	3.8144e-14	4.409e-14	3.9156e-14	4.248e-14	4.5001e-14	4.6193e-14	3.8953e-14	3.7238e-14	4.2582e-14	4.7818e-14	4.1371e-14	4.2074e-14
I-123	6.16e-15	5.74e-15	5.56e-15	6.67e-15	6.14e-15	7.46e-15	4.57e-15	4.69e-15	6.02e-15	6.12e-15	7.82e-15	7.94e-15	7.67e-15	6.98e-15	8.42e-15	4.92e-15	6.44e-15	5.2e-15	6.34e-15	5.52e-15	6.13e-15	6.64e-15	6.27e-15	5.45e-15	5.09e-15	6.21e-15	6.99e-15	5.9e-15	5.93e-15
I-124	5.13267e-14	5.04248e-14	4.70241e-14	5.49289e-14	5.01266e-14	6.00325e-14	4.14197e-14	4.22203e-14	5.23259e-14	5.00264e-14	5.91337e-14	5.79334e-14	6.33333e-14	5.80302e-14	5.63368e-14	4.52214e-14	5.64279e-14	4.58225e-14	5.23274e-14	4.69239e-14	5.05265e-14	5.32288e-14	5.53271e-14	4.69235e-14	4.48221e-14	5.05268e-14	5.65302e-14	4.92256e-14	5.03257e-14
I-125	3.79e-16	2.16e-16	2.58e-16	3.42e-16	3.44e-16	9.64e-16	8.96e-17	1.48e-16	1.84e-16	3.09e-16	6.89e-16	3.13e-16	2.73e-16	6.22e-16	1.62e-15	9.08e-17	3.53e-16	1.19e-16	2.82e-16	1.94e-16	4.07e-16	5.82e-16	2.61e-16	1.49e-16	1.56e-16	3.24e-16	4.72e-16	4.46e-16	2.95e-16
I-126	1.92093e-14	1.87083e-14	1.74083e-14	2.06101e-14	1.87093e-14	2.28117e-14	1.52065e-14	1.55067e-14	1.95087e-14	1.87092e-14	2.26122e-14	2.22119e-14	2.40115e-14	2.17106e-14	2.29145e-14	1.6607e-14	2.11094e-14	1.69075e-14	1.96095e-14	1.74082e-14	1.88092e-14	2.00103e-14	2.0609e-14	1.74079e-14	1.65074e-14	1.89094e-14	2.14106e-14	1.83089e-14	1.87088e-14
I-128	3.05e-15	2.952e-15	2.7794e-15	3.279e-15	2.99e-15	3.624e-15	2.3815e-15	2.4539e-15	3.067e-15	2.989e-15	3.619e-15	3.588e-15	3.807e-15	3.444e-15	3.731e-15	2.5983e-15	3.295e-15	2.6828e-15	3.103e-15	2.7587e-15	3.009e-15	3.189e-15	3.242e-15	2.7471e-15	2.6311e-15	3e-15	3.375e-15	2.905e-15	2.966e-15
I-129	2.77179e-16	1.72126e-16	2.0814e-16	2.74179e-16	2.6817e-16	6.07343e-16	8.37815e-17	1.22096e-16	1.58127e-16	2.46163e-16	4.86279e-16	2.61202e-16	2.49187e-16	4.18239e-16	9.6863e-16	8.93866e-17	2.5217e-16	1.121e-16	2.32161e-16	1.70127e-16	2.93184e-16	4.11231e-16	1.98143e-16	1.39115e-16	1.35107e-16	2.60168e-16	3.47211e-16	3.17183e-16	2.27153e-16
I-130	9.75134e-14	9.5412e-14	8.8612e-14	1.05015e-13	9.49135e-14	1.15017e-13	7.81093e-14	7.91097e-14	9.93125e-14	9.47134e-14	1.14018e-13	1.11017e-13	1.22017e-13	1.10015e-13	1.12022e-13	8.541e-14	1.08014e-13	8.61107e-14	9.96138e-14	8.85118e-14	9.54135e-14	1.01015e-13	1.05013e-13	8.86115e-14	8.41107e-14	9.59136e-14	1.09015e-13	9.3113e-14	9.53127e-14
I-130m	4.8065e-15	4.6848e-15	4.344e-15	5.1387e-15	4.6763e-15	5.722e-15	3.8098e-15	3.9104e-15	4.8259e-15	4.6762e-15	5.643e-15	5.4928e-15	5.9631e-15	5.4299e-15	5.6754e-15	4.1515e-15	5.2179e-15	4.2325e-15	4.8872e-15	4.3438e-15	4.7262e-15	5.0184e-15	5.1271e-15	4.3335e-15	4.1321e-15	4.7265e-15	5.3299e-15	4.6154e-15	4.6855e-15
I-131	1.67054e-14	1.62047e-14	1.52048e-14	1.80059e-14	1.64055e-14	1.97073e-14	1.30036e-14	1.33038e-14	1.68049e-14	1.64054e-14	2.00075e-14	1.99071e-14	2.10066e-14	1.88063e-14	2.03098e-14	1.42038e-14	1.81054e-14	1.47042e-14	1.71055e-14	1.52047e-14	1.65054e-14	1.75062e-14	1.77051e-14	1.51045e-14	1.43042e-14	1.65055e-14	1.86063e-14	1.59053e-14	1.63051e-14
I-132	1.0505e-13	1.03046e-13	9.60451e-14	1.13054e-13	1.0205e-13	1.23062e-13	8.49365e-14	8.57377e-14	1.08048e-13	1.0205e-13	1.22064e-13	1.19063e-13	1.30062e-13	1.19057e-13	1.17072e-13	9.29395e-14	1.17052e-13	9.35417e-14	1.07051e-13	9.58447e-14	1.0305e-13	1.09055e-13	1.1405e-13	9.61438e-14	9.1241e-14	1.0305e-13	1.17057e-13	1.00048e-13	1.03048e-13
I-132m	1.51059e-14	1.47053e-14	1.37053e-14	1.62064e-14	1.47059e-14	1.78073e-14	1.20042e-14	1.21044e-14	1.53056e-14	1.46058e-14	1.77076e-14	1.73075e-14	1.88073e-14	1.71066e-14	1.77086e-14	1.31045e-14	1.6706e-14	1.32048e-14	1.5406e-14	1.37052e-14	1.48058e-14	1.57064e-14	1.62058e-14	1.37051e-14	1.29048e-14	1.48059e-14	1.69067e-14	1.44056e-14	1.47056e-14
I-133	2.7731e-14	2.71281e-14	2.51278e-14	2.97337e-14	2.70311e-14	3.27388e-14	2.2122e-14	2.26229e-14	2.80294e-14	2.70308e-14	3.24404e-14	3.18398e-14	3.46386e-14	3.12353e-14	3.22467e-14	2.41238e-14	3.02317e-14	2.46253e-14	2.83318e-14	2.51275e-14	2.72309e-14	2.88342e-14	2.97306e-14	2.51268e-14	2.3925e-14	2.73313e-14	3.07354e-14	2.65299e-14	2.70296e-14
I-134	1.22064e-13	1.20059e-13	1.12057e-13	1.31069e-13	1.19064e-13	1.43078e-13	9.88466e-14	1.00048e-13	1.25062e-13	1.19063e-13	1.40081e-13	1.3708e-13	1.51079e-13	1.38072e-13	1.3309e-13	1.0805e-13	1.35066e-13	1.10053e-13	1.24065e-13	1.12057e-13	1.20063e-13	1.26069e-13	1.33064e-13	1.12056e-13	1.06052e-13	1.20064e-13	1.35072e-13	1.17061e-13	1.20061e-13
I-134m	1.15039e-14	1.10037e-14	1.05035e-14	1.24042e-14	1.15039e-14	1.39047e-14	8.78294e-15	8.98302e-15	1.14038e-14	1.13039e-14	1.41049e-14	1.39049e-14	1.44049e-14	1.30044e-14	1.48053e-14	9.59319e-15	1.24041e-14	1.00033e-14	1.1804e-14	1.04035e-14	1.14039e-14	1.22042e-14	1.2104e-14	1.03035e-14	9.75327e-15	1.15039e-14	1.30044e-14	1.10038e-14	1.12038e-14
I-135	7.64248e-14	7.55225e-14	7.05222e-14	8.15269e-14	7.48248e-14	8.82311e-14	6.28176e-14	6.37183e-14	7.82235e-14	7.44246e-14	8.63323e-14	8.45317e-14	9.30308e-14	8.62282e-14	7.70375e-14	6.8319e-14	8.43254e-14	6.94203e-14	7.79254e-14	7.0522e-14	7.53247e-14	7.87273e-14	8.31245e-14	7.05215e-14	6.732e-14	7.5225e-14	8.31283e-14	7.32239e-14	7.51236e-14
In-103	1.29518e-13	1.27495e-13	1.19472e-13	1.38559e-13	1.27512e-13	1.49616e-13	1.054e-13	1.0741e-13	1.32516e-13	1.2651e-13	1.48627e-13	1.46622e-13	1.59644e-13	1.46585e-13	1.37638e-13	1.15435e-13	1.41555e-13	1.16451e-13	1.32531e-13	1.1947e-13	1.28512e-13	1.34548e-13	1.39542e-13	1.19466e-13	1.1444e-13	1.28516e-13	1.42579e-13	1.24496e-13	1.27503e-13
In-105	8.9269e-14	8.7556e-14	8.1645e-14	9.5591e-14	8.7367e-14	1.04322e-13	7.1806e-14	7.3411e-14	9.0767e-14	8.7166e-14	1.0333e-13	1.01327e-13	1.10336e-13	1.00304e-13	9.8243e-14	7.8324e-14	9.7387e-14	7.9832e-14	9.1076e-14	8.1744e-14	8.7966e-14	9.2586e-14	9.588e-14	8.1541e-14	7.7827e-14	8.8069e-14	9.8402e-14	8.5558e-14	8.7361e-14
In-106	1.64289e-13	1.61275e-13	1.49263e-13	1.75313e-13	1.60286e-13	1.92346e-13	1.32221e-13	1.34227e-13	1.67287e-13	1.59285e-13	1.90353e-13	1.86351e-13	2.0336e-13	1.85327e-13	1.85366e-13	1.44241e-13	1.80308e-13	1.4625e-13	1.67297e-13	1.49262e-13	1.61286e-13	1.70307e-13	1.77301e-13	1.49259e-13	1.42244e-13	1.61289e-13	1.81324e-13	1.56277e-13	1.6028e-13
In-106m	1.34572e-13	1.32547e-13	1.23521e-13	1.43616e-13	1.31565e-13	1.54678e-13	1.09443e-13	1.12453e-13	1.3757e-13	1.31562e-13	1.53689e-13	1.50683e-13	1.6471e-13	1.51645e-13	1.39697e-13	1.19482e-13	1.47613e-13	1.21498e-13	1.37586e-13	1.24519e-13	1.32565e-13	1.39604e-13	1.45599e-13	1.23515e-13	1.18487e-13	1.32569e-13	1.47638e-13	1.29547e-13	1.32556e-13
In-107	7.18497e-14	7.07464e-14	6.60449e-14	7.67539e-14	7.05494e-14	8.30603e-14	5.81369e-14	5.9638e-14	7.33485e-14	7.02492e-14	8.20624e-14	8.10619e-14	8.78621e-14	8.09562e-14	7.54676e-14	6.344e-14	7.84521e-14	6.4742e-14	7.3351e-14	6.61446e-14	7.10493e-14	7.44535e-14	7.72506e-14	6.61439e-14	6.31412e-14	7.08498e-14	7.88562e-14	6.89476e-14	7.05479e-14
In-108	1.83014e-13	1.80013e-13	1.68013e-13	1.96015e-13	1.79014e-13	2.14018e-13	1.4901e-13	1.50011e-13	1.87014e-13	1.78014e-13	2.11018e-13	2.06018e-13	2.26018e-13	2.07016e-13	1.99021e-13	1.62011e-13	2.02015e-13	1.65012e-13	1.87015e-13	1.68013e-13	1.80014e-13	1.90016e-13	1.99014e-13	1.68012e-13	1.60012e-13	1.80014e-13	2.02016e-13	1.75014e-13	1.80014e-13
In-108m	1.34179e-13	1.3317e-13	1.25163e-13	1.44194e-13	1.32178e-13	1.51215e-13	1.12137e-13	1.1414e-13	1.37178e-13	1.32177e-13	1.5222e-13	1.49218e-13	1.63224e-13	1.51203e-13	1.31229e-13	1.21149e-13	1.47191e-13	1.23155e-13	1.37184e-13	1.25162e-13	1.33177e-13	1.39191e-13	1.45186e-13	1.2516e-13	1.20151e-13	1.33179e-13	1.47201e-13	1.30172e-13	1.33174e-13
In-109	2.85008e-14	2.77007e-14	2.60008e-14	3.05009e-14	2.79008e-14	3.35011e-14	2.27006e-14	2.31006e-14	2.88008e-14	2.78008e-14	3.33011e-14	3.30011e-14	3.5201e-14	3.2101e-14	3.25014e-14	2.47006e-14	3.10008e-14	2.53007e-14	2.91009e-14	2.60007e-14	2.80008e-14	2.96009e-14	3.04008e-14	2.59007e-14	2.46007e-14	2.81009e-14	3.1501e-14	2.72008e-14	2.78008e-14
In-109m	2.77e-14	2.71e-14	2.52e-14	2.97e-14	2.69e-14	3.26e-14	2.22e-14	2.24e-14	2.83e-14	2.69e-14	3.24e-14	3.16e-14	3.46e-14	3.13e-14	3.22e-14	2.43e-14	3.07e-14	2.43e-14	2.83e-14	2.51e-14	2.7e-14	2.88e-14	2.98e-14	2.52e-14	2.38e-14	2.72e-14	3.1e-14	2.64e-14	2.71e-14
In-110	1.44e-13	1.41e-13	1.31e-13	1.54e-13	1.4e-13	1.69e-13	1.16e-13	1.17e-13	1.47e-13	1.39e-13	1.66e-13	1.62e-13	1.78e-13	1.62e-13	1.61e-13	1.27e-13	1.59e-13	1.28e-13	1.46e-13	1.31e-13	1.41e-13	1.48e-13	1.56e-13	1.31e-13	1.24e-13	1.41e-13	1.59e-13	1.37e-13	1.41e-13
In-110m	7.2608e-14	7.1301e-14	6.62975e-14	7.7717e-14	7.0907e-14	8.483e-14	5.83805e-14	5.95827e-14	7.4005e-14	7.0807e-14	8.4235e-14	8.2634e-14	9.0035e-14	8.1922e-14	8.1345e-14	6.37873e-14	7.9613e-14	6.45915e-14	7.4211e-14	6.62969e-14	7.1407e-14	7.5416e-14	7.811e-14	6.62955e-14	6.31897e-14	7.1508e-14	8.0522e-14	6.9603e-14	7.1104e-14
In-111	1.6e-14	1.52e-14	1.46e-14	1.73e-14	1.6e-14	1.9e-14	1.21e-14	1.24e-14	1.58e-14	1.59e-14	1.97e-14	2.02e-14	2.01e-14	1.79e-14	2.07e-14	1.32e-14	1.69e-14	1.39e-14	1.65e-14	1.45e-14	1.58e-14	1.69e-14	1.65e-14	1.43e-14	1.35e-14	1.6e-14	1.81e-14	1.52e-14	1.55e-14
In-111m	2.1e-14	2.05e-14	1.89e-14	2.25e-14	2.04e-14	2.48e-14	1.67e-14	1.71e-14	2.11e-14	2.04e-14	2.47e-14	2.42e-14	2.63e-14	2.36e-14	2.49e-14	1.81e-14	2.28e-14	1.85e-14	2.14e-14	1.9e-14	2.06e-14	2.19e-14	2.24e-14	1.89e-14	1.8e-14	2.07e-14	2.33e-14	2.01e-14	2.04e-14
In-112	1.17199e-14	1.14182e-14	1.06179e-14	1.26216e-14	1.14199e-14	1.39248e-14	9.2943e-15	9.5348e-15	1.1819e-14	1.14198e-14	1.38258e-14	1.36253e-14	1.46248e-14	1.32226e-14	1.41294e-14	1.01154e-14	1.27205e-14	1.03164e-14	1.19204e-14	1.06177e-14	1.15198e-14	1.22218e-14	1.25198e-14	1.06173e-14	1.01162e-14	1.15201e-14	1.30227e-14	1.12192e-14	1.1419e-14
In-112m	8.96e-16	8.03e-16	7.85e-16	9.47e-16	8.79e-16	1.21e-15	6.25e-16	6.5e-16	8.35e-16	8.7e-16	1.19e-15	1.13e-15	1.06e-15	1.06e-15	1.54e-15	6.69e-16	9.32e-16	7.12e-16	8.94e-16	7.66e-16	9e-16	9.98e-16	8.87e-16	7.51e-16	7.04e-16	8.83e-16	1.02e-15	8.7e-16	8.45e-16
In-113m	1.12e-14	1.08e-14	1.01e-14	1.2e-14	1.1e-14	1.33e-14	8.7e-15	8.95e-15	1.12e-14	1.1e-14	1.34e-14	1.33e-14	1.4e-14	1.26e-14	1.38e-14	9.46e-15	1.2e-14	9.85e-15	1.14e-14	1.01e-14	1.1e-14	1.17e-14	1.18e-14	1e-14	9.6e-15	1.1e-14	1.24e-14	1.06e-14	1.09e-14
In-114	2.16e-16	2.08e-16	1.972e-16	2.34e-16	2.14e-16	2.59e-16	1.687e-16	1.718e-16	2.15e-16	2.12e-16	2.61e-16	2.56e-16	2.67e-16	2.45e-16	2.65e-16	1.827e-16	2.33e-16	1.886e-16	2.21e-16	1.963e-16	2.14e-16	2.29e-16	2.28e-16	1.944e-16	1.843e-16	2.15e-16	2.41e-16	2.08e-16	2.1e-16
In-114m	3.15e-15	3.02e-15	2.85e-15	3.38e-15	3.09e-15	3.82e-15	2.44e-15	2.49e-15	3.15e-15	3.07e-15	3.8e-15	3.74e-15	3.91e-15	3.58e-15	4.04e-15	2.66e-15	3.41e-15	2.73e-15	3.21e-15	2.83e-15	3.1e-15	3.32e-15	3.31e-15	2.81e-15	2.66e-15	3.11e-15	3.55e-15	3.02e-15	3.06e-15
In-115	3.53e-18	2.98e-18	3.09e-18	3.82e-18	3.54e-18	4.87e-18	2.25e-18	2.39e-18	3.13e-18	3.49e-18	4.94e-18	4.58e-18	4.28e-18	4.15e-18	6.76e-18	2.41e-18	3.47e-18	2.63e-18	3.57e-18	3.01e-18	3.56e-18	4.1e-18	3.25e-18	2.88e-18	2.65e-18	3.57e-18	4.1e-18	3.46e-18	3.28e-18
In-115m	6.73065e-15	6.48058e-15	6.09058e-15	7.25071e-15	6.65065e-15	8.02084e-15	5.17045e-15	5.31047e-15	6.6806e-15	6.61065e-15	8.15087e-15	8.09085e-15	8.42081e-15	7.58075e-15	8.50107e-15	5.64048e-15	7.27066e-15	5.89052e-15	6.87067e-15	6.08057e-15	6.65065e-15	7.07073e-15	7.11063e-15	6.03055e-15	5.74051e-15	6.66066e-15	7.52075e-15	6.40063e-15	6.53062e-15
In-116m	1.19017e-13	1.18015e-13	1.10015e-13	1.27018e-13	1.17017e-13	1.38021e-13	9.78117e-14	9.92122e-14	1.22016e-13	1.16017e-13	1.35022e-13	1.32022e-13	1.45021e-13	1.34019e-13	1.20027e-13	1.06013e-13	1.31017e-13	1.08013e-13	1.21017e-13	1.10015e-13	1.17017e-13	1.23019e-13	1.30016e-13	1.10014e-13	1.05013e-13	1.17017e-13	1.30019e-13	1.14016e-13	1.17016e-13
In-117	3.031e-14	2.94088e-14	2.75089e-14	3.26108e-14	2.971e-14	3.5713e-14	2.39068e-14	2.44071e-14	3.05092e-14	2.97099e-14	3.61135e-14	3.5913e-14	3.80123e-14	3.41115e-14	3.64168e-14	2.60073e-14	3.281e-14	2.66078e-14	3.11102e-14	2.75087e-14	2.981e-14	3.17113e-14	3.22095e-14	2.74084e-14	2.59078e-14	3.01101e-14	3.39115e-14	2.90097e-14	2.95094e-14
In-117m	3.6808e-15	3.5077e-15	3.3368e-15	3.9744e-15	3.6608e-15	4.3801e-15	2.7999e-15	2.8708e-15	3.6394e-15	3.6405e-15	4.5321e-15	4.5616e-15	4.611e-15	4.1463e-15	4.7278e-15	3.0423e-15	3.9424e-15	3.1941e-15	3.782e-15	3.3265e-15	3.6406e-15	3.8944e-15	3.8511e-15	3.2958e-15	3.1136e-15	3.6711e-15	4.1364e-15	3.4992e-15	3.5692e-15
In-118	4.443e-15	4.363e-15	4.08e-15	4.747e-15	4.354e-15	5.163e-15	3.625e-15	3.667e-15	4.521e-15	4.331e-15	5.096e-15	4.979e-15	5.432e-15	5.012e-15	4.685e-15	3.933e-15	4.894e-15	4.013e-15	4.53e-15	4.078e-15	4.374e-15	4.592e-15	4.817e-15	4.073e-15	3.888e-15	4.379e-15	4.854e-15	4.252e-15	4.363e-15
In-118m	1.32084e-13	1.30078e-13	1.21076e-13	1.41091e-13	1.29084e-13	1.54103e-13	1.08062e-13	1.09064e-13	1.35081e-13	1.29083e-13	1.51107e-13	1.47106e-13	1.62105e-13	1.49095e-13	1.39117e-13	1.18067e-13	1.46087e-13	1.2007e-13	1.35086e-13	1.21075e-13	1.30083e-13	1.36091e-13	1.44085e-13	1.22074e-13	1.16069e-13	1.30084e-13	1.45095e-13	1.2608e-13	1.30081e-13
In-119	3.55627e-14	3.48577e-14	3.23565e-14	3.81682e-14	3.45627e-14	4.18773e-14	2.86456e-14	2.87471e-14	3.64604e-14	3.44623e-14	4.13805e-14	4.01796e-14	4.41783e-14	4.02712e-14	4.03901e-14	3.13493e-14	3.96649e-14	3.14522e-14	3.62645e-14	3.2356e-14	3.47624e-14	3.68684e-14	3.85628e-14	3.23549e-14	3.07514e-14	3.48632e-14	3.96714e-14	3.38603e-14	3.48601e-14
In-119m	3.241e-15	3.179e-15	2.962e-15	3.468e-15	3.17e-15	3.812e-15	2.622e-15	2.655e-15	3.298e-15	3.159e-15	3.75e-15	3.648e-15	3.971e-15	3.667e-15	3.545e-15	2.854e-15	3.573e-15	2.922e-15	3.296e-15	2.971e-15	3.189e-15	3.355e-15	3.517e-15	2.959e-15	2.818e-15	3.191e-15	3.557e-15	3.103e-15	3.174e-15
In-121	4.3679e-14	4.2868e-14	3.9762e-14	4.6794e-14	4.2578e-14	5.1316e-14	3.5234e-14	3.5638e-14	4.4875e-14	4.2377e-14	5.0423e-14	4.9022e-14	5.4023e-14	4.9402e-14	4.8139e-14	3.8645e-14	4.8388e-14	3.9452e-14	4.4384e-14	3.9861e-14	4.2877e-14	4.5092e-14	4.7483e-14	4.0059e-14	3.7849e-14	4.2779e-14	4.8402e-14	4.1571e-14	4.2873e-14
In-121m	2.854e-15	2.723e-15	2.594e-15	3.06e-15	2.81e-15	3.45e-15	2.221e-15	2.269e-15	2.821e-15	2.788e-15	3.441e-15	3.267e-15	3.463e-15	3.261e-15	3.458e-15	2.401e-15	3.074e-15	2.485e-15	2.896e-15	2.572e-15	2.829e-15	3.041e-15	3.003e-15	2.548e-15	2.416e-15	2.823e-15	3.178e-15	2.755e-15	2.771e-15
Ir-180	7.1538e-14	6.962e-14	6.4999e-14	7.6872e-14	7.0033e-14	8.4219e-14	5.664e-14	5.7648e-14	7.2337e-14	6.9831e-14	8.4327e-14	8.3123e-14	8.9344e-14	8.0594e-14	8.3832e-14	6.187e-14	7.797e-14	6.3182e-14	7.3049e-14	6.4998e-14	7.0333e-14	7.4462e-14	7.656e-14	6.4795e-14	6.1573e-14	7.0536e-14	7.9489e-14	6.8319e-14	6.9726e-14
Ir-182	6.3235e-14	6.162e-14	5.7605e-14	6.7961e-14	6.2031e-14	7.4297e-14	5.0259e-14	5.1165e-14	6.3933e-14	6.1829e-14	7.4504e-14	7.3601e-14	7.8816e-14	7.1177e-14	7.3211e-14	5.4681e-14	6.8758e-14	5.6091e-14	6.4643e-14	5.7604e-14	6.2331e-14	6.5954e-14	6.765e-14	5.7401e-14	5.4584e-14	6.2533e-14	7.0174e-14	6.042e-14	6.1725e-14
Ir-183	5.47112e-14	5.36105e-14	5.03101e-14	5.86122e-14	5.38112e-14	6.34137e-14	4.40083e-14	4.51086e-14	5.58109e-14	5.36111e-14	6.29141e-14	6.2114e-14	6.7114e-14	6.16127e-14	5.80154e-14	4.8009e-14	5.96118e-14	4.90095e-14	5.59115e-14	5.03101e-14	5.41111e-14	5.68121e-14	5.85114e-14	5.03099e-14	4.79093e-14	5.41113e-14	6.01127e-14	5.25108e-14	5.36108e-14
Ir-184	9.01457e-14	8.81431e-14	8.25414e-14	9.66495e-14	8.84453e-14	1.05055e-13	7.23346e-14	7.37355e-14	9.1645e-14	8.81451e-14	1.04056e-13	1.03056e-13	1.11057e-13	1.01052e-13	9.84595e-14	7.88376e-14	9.83484e-14	8.07392e-14	9.20469e-14	8.26412e-14	8.88452e-14	9.35488e-14	9.67472e-14	8.24407e-14	7.84384e-14	8.89457e-14	9.93514e-14	8.61438e-14	8.82442e-14
Ir-185	3.93013e-14	3.86011e-14	3.63011e-14	4.21014e-14	3.88013e-14	4.54015e-14	3.17009e-14	3.25009e-14	4.01012e-14	3.86013e-14	4.50016e-14	4.46016e-14	4.80016e-14	4.43014e-14	4.06019e-14	3.4601e-14	4.28013e-14	3.5301e-14	4.03013e-14	3.63011e-14	3.90013e-14	4.09014e-14	4.20012e-14	3.63011e-14	3.4601e-14	3.90013e-14	4.31014e-14	3.78012e-14	3.86012e-14
Ir-186	7.6107e-14	7.44065e-14	6.98063e-14	8.17076e-14	7.48069e-14	8.83085e-14	6.11052e-14	6.22053e-14	7.73068e-14	7.45069e-14	8.84088e-14	8.73087e-14	9.38087e-14	8.57079e-14	8.29096e-14	6.66056e-14	8.31073e-14	6.80059e-14	7.78072e-14	6.98063e-14	7.51069e-14	7.91075e-14	8.16071e-14	6.97061e-14	6.64058e-14	7.5307e-14	8.40079e-14	7.28067e-14	7.46067e-14
Ir-186m	5.84105e-14	5.73098e-14	5.36095e-14	6.25113e-14	5.72104e-14	6.77127e-14	4.72078e-14	4.8008e-14	5.97102e-14	5.70103e-14	6.72131e-14	6.6013e-14	7.17131e-14	6.59118e-14	6.20141e-14	5.16085e-14	6.4111e-14	5.24089e-14	5.96107e-14	5.36094e-14	5.75104e-14	6.05112e-14	6.29107e-14	5.37093e-14	5.11087e-14	5.76105e-14	6.44118e-14	5.591e-14	5.73101e-14
Ir-187	1.39e-14	1.33e-14	1.26e-14	1.5e-14	1.37e-14	1.64e-14	1.08e-14	1.1e-14	1.4e-14	1.36e-14	1.67e-14	1.64e-14	1.74e-14	1.57e-14	1.65e-14	1.18e-14	1.5e-14	1.22e-14	1.42e-14	1.26e-14	1.37e-14	1.46e-14	1.47e-14	1.25e-14	1.18e-14	1.38e-14	1.56e-14	1.33e-14	1.35e-14
Ir-188	1.02e-13	1.01e-13	9.44002e-14	1.08e-13	1e-13	1.16e-13	8.28002e-14	8.58002e-14	1.05e-13	9.98002e-14	1.14e-13	1.13e-13	1.23e-13	1.15e-13	9.85003e-14	9.10002e-14	1.11e-13	9.26002e-14	1.04e-13	9.47002e-14	1.01e-13	1.05e-13	1.09e-13	9.49002e-14	9.07002e-14	1e-13	1.11e-13	9.80002e-14	1e-13
Ir-189	2.41e-15	2.14e-15	2.19e-15	2.69e-15	2.48e-15	2.9e-15	1.66e-15	1.73e-15	2.27e-15	2.46e-15	3.28e-15	3.26e-15	3.1e-15	2.7e-15	3.43e-15	1.79e-15	2.39e-15	1.94e-15	2.54e-15	2.17e-15	2.42e-15	2.71e-15	2.3e-15	2.1e-15	1.93e-15	2.51e-15	2.83e-15	2.33e-15	2.3e-15
Ir-190	6.47e-14	6.27e-14	5.87e-14	6.96e-14	6.33e-14	7.63e-14	5.09e-14	5.2e-14	6.52e-14	6.33e-14	7.68e-14	7.59e-14	8.1e-14	7.28e-14	7.72e-14	5.55e-14	7.02e-14	5.69e-14	6.62e-14	5.87e-14	6.36e-14	6.76e-14	6.88e-14	5.84e-14	5.55e-14	6.39e-14	7.22e-14	6.17e-14	6.3e-14
Ir-190m	1.95e-22	1.02e-22	1.18e-22	1.57e-22	1.63e-22	5.69e-22	3.57e-23	6.72e-23	7.99e-23	1.43e-22	3.66e-22	1.41e-22	1.07e-22	3.46e-22	1e-21	3.23e-23	1.89e-22	4.47e-23	1.26e-22	8.02e-23	2.13e-22	3.07e-22	1.31e-22	5.65e-23	6.59e-23	1.48e-22	2.42e-22	2.33e-22	1.44e-22
Ir-190n	1.61e-15	1.39e-15	1.46e-15	1.82e-15	1.67e-15	1.96e-15	1.07e-15	1.11e-15	1.48e-15	1.66e-15	2.28e-15	2.25e-15	2.08e-15	1.81e-15	2.41e-15	1.14e-15	1.55e-15	1.25e-15	1.71e-15	1.44e-15	1.63e-15	1.86e-15	1.48e-15	1.39e-15	1.26e-15	1.7e-15	1.91e-15	1.56e-15	1.53e-15
Ir-191m	2.38e-15	2.13e-15	2.17e-15	2.66e-15	2.44e-15	2.81e-15	1.68e-15	1.73e-15	2.27e-15	2.44e-15	3.23e-15	3.32e-15	3.05e-15	2.65e-15	3.29e-15	1.8e-15	2.36e-15	1.93e-15	2.52e-15	2.16e-15	2.39e-15	2.65e-15	2.29e-15	2.1e-15	1.92e-15	2.49e-15	2.77e-15	2.28e-15	2.28e-15
Ir-192	3.55052e-14	3.43045e-14	3.23046e-14	3.82057e-14	3.50053e-14	4.1807e-14	2.76035e-14	2.83036e-14	3.56047e-14	3.49052e-14	4.25072e-14	4.25068e-14	4.46064e-14	3.99061e-14	4.33094e-14	3.02037e-14	3.84052e-14	3.1204e-14	3.63053e-14	3.22045e-14	3.50053e-14	3.7106e-14	3.77049e-14	3.20043e-14	3.0504e-14	3.51053e-14	3.95061e-14	3.37051e-14	3.45049e-14
Ir-192m	2.13643e-18	1.98586e-18	1.93578e-18	2.33699e-18	2.14644e-18	2.55801e-18	1.5646e-18	1.61477e-18	2.06613e-18	2.12639e-18	2.71835e-18	2.66822e-18	2.70801e-18	2.39732e-18	2.83956e-18	1.69497e-18	2.23661e-18	1.80529e-18	2.20661e-18	1.92572e-18	2.12641e-18	2.31707e-18	2.16638e-18	1.88559e-18	1.77522e-18	2.1565e-18	2.42734e-18	2.04619e-18	2.05614e-18
Ir-192n	1.86e-17	1.64e-17	1.69e-17	2.09e-17	1.92e-17	2.22e-17	1.28e-17	1.32e-17	1.75e-17	1.91e-17	2.56e-17	2.59e-17	2.4e-17	2.08e-17	2.65e-17	1.37e-17	1.83e-17	1.48e-17	1.97e-17	1.68e-17	1.87e-17	2.1e-17	1.76e-17	1.62e-17	1.48e-17	1.95e-17	2.19e-17	1.79e-17	1.78e-17
Ir-193m	8.7e-18	7.42e-18	7.89e-18	9.88e-18	9.09e-18	1.05e-17	5.72e-18	5.96e-18	7.97e-18	9e-18	1.24e-17	1.23e-17	1.13e-17	9.74e-18	1.3e-17	6.12e-18	8.29e-18	6.67e-18	9.28e-18	7.81e-18	8.8e-18	1.01e-17	7.89e-18	7.47e-18	6.75e-18	9.25e-18	1.04e-17	8.44e-18	8.25e-18
Ir-194	4.204e-15	4.086e-15	3.833e-15	4.525e-15	4.144e-15	4.931e-15	3.3225e-15	3.3752e-15	4.231e-15	4.123e-15	4.976e-15	4.935e-15	5.235e-15	4.731e-15	4.9e-15	3.62e-15	4.59e-15	3.735e-15	4.298e-15	3.832e-15	4.143e-15	4.384e-15	4.497e-15	3.82e-15	3.623e-15	4.155e-15	4.671e-15	4.009e-15	4.11e-15
Ir-194m	1.04e-13	1.01e-13	9.44002e-14	1.12e-13	1.02e-13	1.22e-13	8.20001e-14	8.36001e-14	1.05e-13	1.01e-13	1.23e-13	1.21e-13	1.3e-13	1.17e-13	1.24001e-13	8.96001e-14	1.13e-13	9.14002e-14	1.06e-13	9.41002e-14	1.02e-13	1.08e-13	1.11e-13	9.39002e-14	8.94002e-14	1.02e-13	1.16e-13	9.90003e-14	1.01e-13
Ir-195	1.7892e-15	1.5772e-15	1.6272e-15	2.0109e-15	1.8493e-15	2.1244e-15	1.2334e-15	1.2739e-15	1.678e-15	1.8291e-15	2.4554e-15	2.5048e-15	2.2938e-15	1.9919e-15	2.5403e-15	1.3244e-15	1.7395e-15	1.4254e-15	1.8997e-15	1.6169e-15	1.7992e-15	2.0214e-15	1.6787e-15	1.5565e-15	1.4253e-15	1.8794e-15	2.102e-15	1.7185e-15	1.7082e-15
Ir-195m	1.59079e-14	1.5307e-14	1.4507e-14	1.72086e-14	1.57079e-14	1.88103e-14	1.24054e-14	1.26057e-14	1.59073e-14	1.57079e-14	1.92106e-14	1.91103e-14	2.00098e-14	1.79091e-14	1.95132e-14	1.35058e-14	1.7208e-14	1.39062e-14	1.63081e-14	1.44069e-14	1.57079e-14	1.67089e-14	1.68076e-14	1.43067e-14	1.36062e-14	1.5808e-14	1.78091e-14	1.52077e-14	1.55075e-14
Ir-196	1.0767e-14	1.0553e-14	9.863e-15	1.1589e-14	1.0565e-14	1.2721e-14	8.613e-15	8.738e-15	1.0964e-14	1.0564e-14	1.2729e-14	1.2527e-14	1.3434e-14	1.2202e-14	1.2446e-14	9.391e-15	1.1884e-14	9.61e-15	1.1074e-14	9.851e-15	1.0665e-14	1.1185e-14	1.1577e-14	9.829e-15	9.355e-15	1.0667e-14	1.2001e-14	1.0356e-14	1.0559e-14
Ir-196m	1.10014e-13	1.07012e-13	9.96122e-14	1.18015e-13	1.07014e-13	1.29017e-13	8.66094e-14	8.85099e-14	1.11013e-13	1.07014e-13	1.30018e-13	1.28018e-13	1.37017e-13	1.24016e-13	1.30022e-13	9.45102e-14	1.19014e-13	9.67109e-14	1.12014e-13	9.9512e-14	1.08014e-13	1.14015e-13	1.17013e-13	9.91116e-14	9.45108e-14	1.08014e-13	1.22016e-13	1.05013e-13	1.07013e-13
K-38	1.56265e-13	1.5525e-13	1.4424e-13	1.66286e-13	1.53263e-13	1.77318e-13	1.262e-13	1.32205e-13	1.61261e-13	1.53261e-13	1.74327e-13	1.73325e-13	1.8933e-13	1.76299e-13	1.52346e-13	1.39217e-13	1.6928e-13	1.42227e-13	1.59272e-13	1.45239e-13	1.55262e-13	1.61283e-13	1.67273e-13	1.45236e-13	1.39222e-13	1.54265e-13	1.71298e-13	1.50253e-13	1.54256e-13
K-40	7.6616e-15	7.5673e-15	7.0965e-15	8.1861e-15	7.5116e-15	8.8237e-15	6.3973e-15	6.3986e-15	7.7595e-15	7.4512e-15	8.6365e-15	8.4457e-15	9.2843e-15	8.6285e-15	7.5349e-15	6.8703e-15	8.4932e-15	6.9427e-15	7.823e-15	7.066e-15	7.5313e-15	7.8864e-15	8.3815e-15	7.055e-15	6.7621e-15	7.552e-15	8.2388e-15	7.3496e-15	7.5294e-15
K-42	1.4013e-14	1.3792e-14	1.2975e-14	1.4946e-14	1.3708e-14	1.6092e-14	1.1717e-14	1.1724e-14	1.4209e-14	1.3606e-14	1.5803e-14	1.5399e-14	1.6914e-14	1.5765e-14	1.3719e-14	1.2544e-14	1.554e-14	1.2657e-14	1.4323e-14	1.2873e-14	1.3808e-14	1.4438e-14	1.523e-14	1.287e-14	1.2349e-14	1.3811e-14	1.5062e-14	1.3395e-14	1.38e-14
K-43	4.31167e-14	4.20149e-14	3.92149e-14	4.63182e-14	4.21168e-14	5.08213e-14	3.41116e-14	3.48121e-14	4.36156e-14	4.21166e-14	5.09222e-14	5.02216e-14	5.40207e-14	4.86191e-14	5.11266e-14	3.73125e-14	4.72169e-14	3.80134e-14	4.40171e-14	3.91147e-14	4.23167e-14	4.49187e-14	4.61162e-14	3.90143e-14	3.71133e-14	4.25169e-14	4.81192e-14	4.11162e-14	4.20158e-14
K-44	1.19584e-13	1.18561e-13	1.10533e-13	1.26629e-13	1.17577e-13	1.34689e-13	9.9156e-14	1.01467e-13	1.22585e-13	1.16574e-13	1.32698e-13	1.30691e-13	1.43722e-13	1.33658e-13	1.11693e-13	1.08496e-13	1.30628e-13	1.09512e-13	1.21598e-13	1.11532e-13	1.17577e-13	1.22615e-13	1.29615e-13	1.11528e-13	1.065e-13	1.17581e-13	1.2965e-13	1.14559e-13	1.17569e-13
K-45	9.0207e-14	8.9495e-14	8.3787e-14	9.6124e-14	8.8805e-14	1.02249e-13	7.4256e-14	7.616e-14	9.2804e-14	8.8304e-14	1.01255e-13	9.9853e-14	1.09258e-13	1.01233e-13	8.5969e-14	8.097e-14	9.8919e-14	8.2277e-14	9.2212e-14	8.3986e-14	8.9405e-14	9.3021e-14	9.7413e-14	8.3984e-14	8.0473e-14	8.9107e-14	9.8033e-14	8.6798e-14	8.9e-14
K-46	1.4525e-13	1.4521e-13	1.3614e-13	1.5534e-13	1.4323e-13	1.6046e-13	1.23985e-13	1.2501e-13	1.4826e-13	1.4323e-13	1.6248e-13	1.5846e-13	1.7354e-13	1.6241e-13	1.2944e-13	1.3307e-13	1.5935e-13	1.351e-13	1.4928e-13	1.3614e-13	1.4423e-13	1.4931e-13	1.5832e-13	1.3613e-13	1.3108e-13	1.4424e-13	1.5739e-13	1.412e-13	1.4422e-13
Kr-74	4.61712e-14	4.47658e-14	4.18642e-14	4.96773e-14	4.5271e-14	5.43871e-14	3.62522e-14	3.71538e-14	4.62688e-14	4.51706e-14	5.48906e-14	5.44898e-14	5.78889e-14	5.17806e-14	5.57e-14	3.94565e-14	4.9674e-14	4.05596e-14	4.71731e-14	4.18637e-14	4.54707e-14	4.82772e-14	4.89717e-14	4.15625e-14	3.95586e-14	4.56716e-14	5.12808e-14	4.41683e-14	4.48683e-14
Kr-75	5.696e-14	5.5437e-14	5.1718e-14	6.1296e-14	5.5855e-14	6.7048e-14	4.5053e-14	4.6161e-14	5.7356e-14	5.5753e-14	6.746e-14	6.6855e-14	7.1272e-14	6.4118e-14	6.7476e-14	4.8984e-14	6.1591e-14	5.0298e-14	5.8271e-14	5.1716e-14	5.6154e-14	5.9487e-14	6.0679e-14	5.1512e-14	4.9089e-14	5.6358e-14	6.3215e-14	5.454e-14	5.5546e-14
Kr-76	1.8e-14	1.73e-14	1.64e-14	1.94e-14	1.78e-14	2.12e-14	1.39e-14	1.42e-14	1.8e-14	1.77e-14	2.17e-14	2.17e-14	2.26e-14	2.02e-14	2.21e-14	1.52e-14	1.94e-14	1.58e-14	1.84e-14	1.63e-14	1.77e-14	1.89e-14	1.9e-14	1.62e-14	1.54e-14	1.78e-14	2.01e-14	1.71e-14	1.75e-14
Kr-77	4.52908e-14	4.38843e-14	4.1082e-14	4.86986e-14	4.43905e-14	5.3311e-14	3.55669e-14	3.6469e-14	4.54881e-14	4.439e-14	5.4015e-14	5.3814e-14	5.6813e-14	5.0903e-14	5.4626e-14	3.86725e-14	4.86948e-14	3.98763e-14	4.63933e-14	4.10814e-14	4.46902e-14	4.73983e-14	4.80919e-14	4.088e-14	3.8875e-14	4.48913e-14	5.0303e-14	4.33871e-14	4.40873e-14
Kr-79	1.10006e-14	1.07005e-14	1.00006e-14	1.19007e-14	1.08006e-14	1.30008e-14	8.70042e-15	8.88044e-15	1.11006e-14	1.08006e-14	1.31009e-14	1.29008e-14	1.38008e-14	1.24007e-14	1.31011e-14	9.48045e-15	1.20006e-14	9.75049e-15	1.13006e-14	1.00005e-14	1.08006e-14	1.15007e-14	1.18006e-14	9.97053e-15	9.49049e-15	1.09006e-14	1.23007e-14	1.05006e-14	1.07006e-14
Kr-81	3.49e-17	3.35e-17	3.17e-17	3.77e-17	3.47e-17	4.09e-17	2.67e-17	2.73e-17	3.46e-17	3.44e-17	4.24e-17	4.29e-17	4.39e-17	3.89e-17	4.33e-17	2.92e-17	3.75e-17	3.06e-17	3.58e-17	3.17e-17	3.44e-17	3.66e-17	3.67e-17	3.14e-17	2.97e-17	3.47e-17	3.91e-17	3.3e-17	3.39e-17
Kr-81m	5.22e-15	4.94e-15	4.77e-15	5.68e-15	5.22e-15	6.11e-15	3.96e-15	4.06e-15	5.19e-15	5.2e-15	6.42e-15	6.7e-15	6.59e-15	5.79e-15	6.59e-15	4.3e-15	5.45e-15	4.55e-15	5.42e-15	4.77e-15	5.13e-15	5.52e-15	5.35e-15	4.7e-15	4.4e-15	5.26e-15	5.92e-15	4.96e-15	5.05e-15
Kr-83m	1.88e-19	1.17e-19	1.44e-19	1.89e-19	1.85e-19	4.03e-19	5.8e-20	8.37e-20	1.09e-19	1.7e-19	3.29e-19	1.78e-19	1.73e-19	2.81e-19	6.33e-19	6.21e-20	1.69e-19	7.81e-20	1.6e-19	1.18e-19	1.98e-19	2.79e-19	1.34e-19	9.67e-20	9.32e-20	1.8e-19	2.36e-19	2.16e-19	1.55e-19
Kr-85	1.096e-16	1.0596e-16	9.899e-17	1.181e-16	1.072e-16	1.313e-16	8.561e-17	8.805e-17	1.094e-16	1.071e-16	1.308e-16	1.283e-16	1.376e-16	1.238e-16	1.363e-16	9.313e-17	1.172e-16	9.582e-17	1.115e-16	9.892e-17	1.081e-16	1.156e-16	1.1575e-16	9.822e-17	9.359e-17	1.083e-16	1.218e-16	1.0523e-16	1.0644e-16
Kr-85m	6.321e-15	5.97978e-15	5.75985e-15	6.892e-15	6.3311e-15	7.3442e-15	4.79758e-15	4.88792e-15	6.2803e-15	6.321e-15	7.9148e-15	8.2343e-15	7.9937e-15	7.0527e-15	7.958e-15	5.17816e-15	6.6611e-15	5.45877e-15	6.5713e-15	5.74969e-15	6.2811e-15	6.7124e-15	6.5306e-15	5.70939e-15	5.32871e-15	6.4012e-15	7.1327e-15	5.9907e-15	6.1305e-15
Kr-87	3.9077e-14	3.8658e-14	3.6142e-14	4.1707e-14	3.8373e-14	4.435e-14	3.1989e-14	3.2896e-14	4.0074e-14	3.8271e-14	4.4059e-14	4.3455e-14	4.7169e-14	4.3925e-14	3.7974e-14	3.4914e-14	4.2702e-14	3.5626e-14	3.9786e-14	3.6341e-14	3.8672e-14	4.03e-14	4.2192e-14	3.6238e-14	3.4819e-14	3.8576e-14	4.2722e-14	3.756e-14	3.8465e-14
Kr-88	9.77535e-14	9.74502e-14	9.10484e-14	1.04058e-13	9.63531e-14	1.10065e-13	8.04401e-14	8.33412e-14	1.01052e-13	9.59528e-14	1.08067e-13	1.07066e-13	1.17067e-13	1.10061e-13	8.94716e-14	8.83435e-14	1.07056e-13	8.98455e-14	9.97549e-14	9.15481e-14	9.7153e-14	1.01057e-13	1.05055e-13	9.16474e-14	8.79446e-14	9.65535e-14	1.0706e-13	9.43513e-14	9.66516e-14
Kr-89	9.494e-14	9.412e-14	8.8201e-14	1.01475e-13	9.3435e-14	1.07523e-13	7.904e-14	8.0148e-14	9.7138e-14	9.3033e-14	1.07533e-13	1.05528e-13	1.14547e-13	1.06496e-13	9.1342e-14	8.567e-14	1.04471e-13	8.6783e-14	9.7051e-14	8.8299e-14	9.3835e-14	9.7966e-14	1.0346e-13	8.8296e-14	8.4674e-14	9.3938e-14	1.03492e-13	9.1421e-14	9.3727e-14
La-128	1.29419e-13	1.27399e-13	1.18381e-13	1.39452e-13	1.27414e-13	1.52498e-13	1.04323e-13	1.0633e-13	1.31416e-13	1.26412e-13	1.50508e-13	1.48504e-13	1.60521e-13	1.46472e-13	1.4652e-13	1.13351e-13	1.42448e-13	1.16363e-13	1.32429e-13	1.18379e-13	1.27414e-13	1.34443e-13	1.39437e-13	1.18376e-13	1.12355e-13	1.27417e-13	1.43468e-13	1.244e-13	1.27406e-13
La-129	4.0512e-14	3.9305e-14	3.6701e-14	4.3521e-14	3.9711e-14	4.7835e-14	3.18841e-14	3.26864e-14	4.071e-14	3.9611e-14	4.794e-14	4.7339e-14	5.054e-14	4.5627e-14	4.8449e-14	3.46913e-14	4.3818e-14	3.56955e-14	4.1315e-14	3.6701e-14	3.9911e-14	4.232e-14	4.3115e-14	3.64995e-14	3.47935e-14	3.9912e-14	4.4926e-14	3.8707e-14	3.9408e-14
La-130	1.02328e-13	1.00312e-13	9.3798e-14	1.10354e-13	1.00324e-13	1.20391e-13	8.2552e-14	8.4258e-14	1.04326e-13	1.00323e-13	1.19399e-13	1.17396e-13	1.27408e-13	1.1537e-13	1.15411e-13	8.9874e-14	1.1235e-13	9.1884e-14	1.05336e-13	9.3897e-14	1.01324e-13	1.06348e-13	1.10342e-13	9.3594e-14	8.9378e-14	1.01327e-13	1.13367e-13	9.8414e-14	1.00318e-13
La-131	2.84193e-14	2.75178e-14	2.58174e-14	3.06209e-14	2.79193e-14	3.37237e-14	2.22141e-14	2.28145e-14	2.85186e-14	2.78191e-14	3.39246e-14	3.34244e-14	3.55241e-14	3.20218e-14	3.45273e-14	2.42152e-14	3.062e-14	2.50161e-14	2.90198e-14	2.57172e-14	2.80192e-14	2.9821e-14	3.01194e-14	2.56169e-14	2.44158e-14	2.81194e-14	3.16219e-14	2.72185e-14	2.76185e-14
La-132	9.3441e-14	9.1934e-14	8.5828e-14	9.9852e-14	9.164e-14	1.08169e-13	7.5508e-14	7.751e-14	9.5339e-14	9.1339e-14	1.07173e-13	1.05172e-13	1.14176e-13	1.05159e-13	9.978e-14	8.2417e-14	1.0215e-13	8.4121e-14	9.5245e-14	8.5827e-14	9.2339e-14	9.685e-14	1.00146e-13	8.5726e-14	8.2119e-14	9.2041e-14	1.02158e-13	8.9735e-14	9.1637e-14
La-132m	2.94054e-14	2.8505e-14	2.67049e-14	3.16058e-14	2.88054e-14	3.47066e-14	2.32039e-14	2.3604e-14	2.97052e-14	2.87053e-14	3.48069e-14	3.43068e-14	3.66067e-14	3.32061e-14	3.47076e-14	2.53042e-14	3.20056e-14	2.59045e-14	3.00055e-14	2.66048e-14	2.89053e-14	3.07058e-14	3.14054e-14	2.66047e-14	2.52044e-14	2.90054e-14	3.27061e-14	2.80052e-14	2.86052e-14
La-133	6.36218e-15	6.11196e-15	5.74196e-15	6.81237e-15	6.22219e-15	7.75275e-15	4.91154e-15	5.0516e-15	6.30206e-15	6.19217e-15	7.64287e-15	7.32282e-15	7.87271e-15	7.26249e-15	8.08336e-15	5.35166e-15	6.87222e-15	5.50177e-15	6.45224e-15	5.70193e-15	6.27218e-15	6.74242e-15	6.71214e-15	5.65188e-15	5.38175e-15	6.26221e-15	7.1025e-15	6.13211e-15	6.16208e-15
La-134	3.2061e-14	3.1252e-14	2.9046e-14	3.4375e-14	3.126e-14	3.7994e-14	2.5422e-14	2.6125e-14	3.2259e-14	3.1259e-14	3.77e-14	3.7098e-14	4.0101e-14	3.6182e-14	3.8112e-14	2.7632e-14	3.4671e-14	2.8338e-14	3.2666e-14	2.9045e-14	3.156e-14	3.3472e-14	3.4266e-14	2.8944e-14	2.7635e-14	3.1561e-14	3.5482e-14	3.0754e-14	3.1256e-14
La-135	7.64e-16	6.39e-16	6.54e-16	8.03e-16	7.51e-16	1.17e-15	4.61e-16	5.09e-16	6.47e-16	7.28e-16	1.07e-15	8.32e-16	8.66e-16	9.65e-16	1.53e-15	5.01e-16	7.72e-16	5.38e-16	7.32e-16	6.13e-16	7.74e-16	9.26e-16	7.1e-16	5.78e-16	5.52e-16	7.46e-16	8.91e-16	7.84e-16	7.01e-16
La-136	1.77391e-14	1.72362e-14	1.60353e-14	1.89424e-14	1.7239e-14	2.10477e-14	1.39288e-14	1.43297e-14	1.77379e-14	1.72387e-14	2.09495e-14	2.04491e-14	2.20488e-14	1.99442e-14	2.13544e-14	1.51312e-14	1.91408e-14	1.55328e-14	1.80402e-14	1.5935e-14	1.74388e-14	1.85423e-14	1.88395e-14	1.59344e-14	1.52323e-14	1.74393e-14	1.96443e-14	1.69375e-14	1.72376e-14
La-137	2.98e-16	1.9e-16	2.31e-16	3.05e-16	2.95e-16	6.17e-16	9.8e-17	1.36e-16	1.79e-16	2.74e-16	5.17e-16	2.92e-16	2.87e-16	4.37e-16	9.6e-16	1.05e-16	2.68e-16	1.3e-16	2.6e-16	1.93e-16	3.14e-16	4.38e-16	2.16e-16	1.61e-16	1.53e-16	2.89e-16	3.75e-16	3.39e-16	2.49e-16
La-138	5.88003e-14	5.79003e-14	5.42003e-14	6.28004e-14	5.75003e-14	6.81005e-14	4.86002e-14	4.87002e-14	5.96003e-14	5.71003e-14	6.67005e-14	6.50004e-14	7.15004e-14	6.63004e-14	5.98008e-14	5.25002e-14	6.52003e-14	5.30002e-14	5.99003e-14	5.40003e-14	5.77003e-14	6.06004e-14	6.41003e-14	5.39003e-14	5.16002e-14	5.78003e-14	6.37004e-14	5.63003e-14	5.77003e-14
La-140	1.11051e-13	1.10047e-13	1.03046e-13	1.19055e-13	1.09051e-13	1.28063e-13	9.14369e-14	9.25381e-14	1.13049e-13	1.08051e-13	1.26066e-13	1.23065e-13	1.35064e-13	1.25058e-13	1.12074e-13	9.91399e-14	1.22053e-13	1.00042e-13	1.13052e-13	1.02045e-13	1.09051e-13	1.14056e-13	1.21051e-13	1.02044e-13	9.80416e-14	1.09051e-13	1.20058e-13	1.07049e-13	1.09049e-13
La-141	1.483e-15	1.462e-15	1.375e-15	1.588e-15	1.462e-15	1.721e-15	1.217e-15	1.231e-15	1.509e-15	1.451e-15	1.698e-15	1.666e-15	1.808e-15	1.676e-15	1.524e-15	1.319e-15	1.633e-15	1.336e-15	1.518e-15	1.364e-15	1.461e-15	1.536e-15	1.607e-15	1.362e-15	1.303e-15	1.463e-15	1.616e-15	1.425e-15	1.456e-15
La-142	1.19202e-13	1.18192e-13	1.10184e-13	1.26218e-13	1.172e-13	1.33242e-13	9.8754e-14	1.01158e-13	1.222e-13	1.16199e-13	1.32247e-13	1.30245e-13	1.42251e-13	1.34228e-13	1.09257e-13	1.08168e-13	1.30215e-13	1.09174e-13	1.21207e-13	1.11183e-13	1.182e-13	1.22215e-13	1.2921e-13	1.11181e-13	1.07171e-13	1.17202e-13	1.30227e-13	1.15194e-13	1.17196e-13
La-143	1.3139e-14	1.3021e-14	1.2107e-14	1.4066e-14	1.2935e-14	1.5105e-14	1.0759e-14	1.0965e-14	1.3535e-14	1.2834e-14	1.4815e-14	1.4611e-14	1.6022e-14	1.4882e-14	1.3132e-14	1.1781e-14	1.446e-14	1.1892e-14	1.3447e-14	1.2206e-14	1.3035e-14	1.356e-14	1.4251e-14	1.2203e-14	1.1686e-14	1.2938e-14	1.438e-14	1.2624e-14	1.2928e-14
Lu-165	4.97594e-14	4.84559e-14	4.55538e-14	5.33643e-14	4.8859e-14	5.80716e-14	3.96447e-14	4.05459e-14	5.02584e-14	4.87587e-14	5.79737e-14	5.72732e-14	6.14742e-14	5.60671e-14	5.52784e-14	4.31486e-14	5.39628e-14	4.42507e-14	5.0861e-14	4.55535e-14	4.91588e-14	5.18636e-14	5.30611e-14	4.53528e-14	4.31497e-14	4.92594e-14	5.4767e-14	4.76569e-14	4.86574e-14
Lu-167	7.97071e-14	7.86066e-14	7.37064e-14	8.52077e-14	7.84071e-14	9.20087e-14	6.47053e-14	6.64054e-14	8.16069e-14	7.8007e-14	9.0409e-14	8.92089e-14	9.71089e-14	8.9908e-14	8.13098e-14	7.06057e-14	8.72074e-14	7.2006e-14	8.14073e-14	7.37064e-14	7.89071e-14	8.26077e-14	8.57072e-14	7.37063e-14	7.03059e-14	7.87071e-14	8.71081e-14	7.66068e-14	7.84068e-14
Lu-169	6.11e-14	5.99e-14	5.61e-14	6.54e-14	5.99e-14	7.1e-14	4.96e-14	5.02e-14	6.21e-14	5.95e-14	7.01001e-14	6.86e-14	7.48e-14	6.89e-14	6.43001e-14	5.39e-14	6.71e-14	5.5e-14	6.23e-14	5.61e-14	6.01e-14	6.33e-14	6.6e-14	5.6e-14	5.33e-14	6.02e-14	6.68e-14	5.85e-14	5.99e-14
Lu-169m	2.83e-21	1.62e-21	1.97e-21	2.6e-21	2.61e-21	7.04e-21	6.63e-22	1.13e-21	1.4e-21	2.35e-21	5.13e-21	2.36e-21	2.1e-21	4.6e-21	1.17e-20	6.98e-22	2.6e-21	9.16e-22	2.15e-21	1.5e-21	3.03e-21	4.36e-21	1.95e-21	1.15e-21	1.19e-21	2.47e-21	3.53e-21	3.34e-21	2.22e-21
Lu-170	1.26001e-13	1.25001e-13	1.17e-13	1.34001e-13	1.24001e-13	1.43001e-13	1.04e-13	1.06e-13	1.29001e-13	1.23001e-13	1.41001e-13	1.38001e-13	1.52001e-13	1.42001e-13	1.19001e-13	1.13e-13	1.38001e-13	1.15e-13	1.29001e-13	1.17e-13	1.25001e-13	1.30001e-13	1.37001e-13	1.17e-13	1.12e-13	1.24001e-13	1.37001e-13	1.21001e-13	1.24001e-13
Lu-171	2.81e-14	2.71e-14	2.55e-14	3.02e-14	2.74e-14	3.32e-14	2.22e-14	2.24e-14	2.85e-14	2.73e-14	3.33e-14	3.22e-14	3.5e-14	3.18e-14	3.3e-14	2.43e-14	3.09e-14	2.45e-14	2.87e-14	2.54e-14	2.75e-14	2.94e-14	3e-14	2.54e-14	2.4e-14	2.77e-14	3.15e-14	2.68e-14	2.74e-14
Lu-171m	8.6e-18	7.22e-18	7.77e-18	9.76e-18	9e-18	1.06e-17	5.47e-18	5.77e-18	7.75e-18	8.88e-18	1.24e-17	1.2e-17	1.11e-17	9.73e-18	1.34e-17	5.86e-18	8.17e-18	6.46e-18	9.14e-18	7.63e-18	8.72e-18	1.01e-17	7.68e-18	7.26e-18	6.56e-18	9.15e-18	1.03e-17	8.42e-18	8.11e-18
Lu-172	9.06e-14	8.87e-14	8.28e-14	9.7e-14	8.86e-14	1.06e-13	7.32e-14	7.4e-14	9.24e-14	8.82e-14	1.05e-13	1.02e-13	1.11e-13	1.02e-13	9.83e-14	7.98e-14	9.97e-14	8.15e-14	9.23e-14	8.29e-14	8.9e-14	9.37e-14	9.8e-14	8.29e-14	7.87e-14	8.91e-14	9.97e-14	8.65e-14	8.87e-14
Lu-172m	2.79e-20	2.05e-20	2.39e-20	3.12e-20	2.91e-20	4.38e-20	1.33e-20	1.53e-20	2.13e-20	2.8e-20	4.47e-20	3.37e-20	3.44e-20	3.51e-20	6.21e-20	1.41e-20	2.54e-20	1.67e-20	2.78e-20	2.2e-20	2.9e-20	3.72e-20	2.23e-20	1.99e-20	1.79e-20	2.94e-20	3.47e-20	2.94e-20	2.51e-20
Lu-173	6.03e-15	5.45e-15	5.47e-15	6.65e-15	6.12e-15	7.34e-15	4.24e-15	4.42e-15	5.73e-15	6.06e-15	7.94e-15	7.74e-15	7.67e-15	6.81e-15	8.47e-15	4.59e-15	6.17e-15	4.94e-15	6.27e-15	5.4e-15	6.03e-15	6.71e-15	5.92e-15	5.25e-15	4.88e-15	6.17e-15	6.93e-15	5.84e-15	5.78e-15
Lu-174	4.34e-15	4.07e-15	3.97e-15	4.72e-15	4.33e-15	5.19e-15	3.3e-15	3.38e-15	4.25e-15	4.29e-15	5.35e-15	5.11e-15	5.38e-15	4.92e-15	5.23e-15	3.57e-15	4.61e-15	3.72e-15	4.47e-15	3.94e-15	4.32e-15	4.69e-15	4.47e-15	3.87e-15	3.64e-15	4.37e-15	4.84e-15	4.2e-15	4.21e-15
Lu-174m	1.61e-15	1.37e-15	1.45e-15	1.81e-15	1.66e-15	2.04e-15	1.03e-15	1.1e-15	1.46e-15	1.64e-15	2.27e-15	2.12e-15	2.06e-15	1.84e-15	2.51e-15	1.11e-15	1.57e-15	1.23e-15	1.69e-15	1.42e-15	1.63e-15	1.89e-15	1.48e-15	1.35e-15	1.24e-15	1.68e-15	1.9e-15	1.59e-15	1.52e-15
Lu-176	1.98054e-14	1.89046e-14	1.80047e-14	2.14058e-14	1.97054e-14	2.32072e-14	1.50035e-14	1.54037e-14	1.96048e-14	1.96053e-14	2.42074e-14	2.4607e-14	2.49066e-14	2.21062e-14	2.48097e-14	1.64038e-14	2.10053e-14	1.72041e-14	2.04055e-14	1.80046e-14	1.95054e-14	2.09062e-14	2.0605e-14	1.78044e-14	1.68041e-14	1.98054e-14	2.23062e-14	1.88052e-14	1.9205e-14
Lu-176m	4.504e-16	3.922e-16	4.109e-16	5.054e-16	4.664e-16	5.409e-16	3.065e-16	3.214e-16	4.197e-16	4.632e-16	6.238e-16	6.301e-16	5.768e-16	5.021e-16	6.566e-16	3.284e-16	4.382e-16	3.592e-16	4.773e-16	4.065e-16	4.553e-16	5.129e-16	4.2e-16	3.918e-16	3.568e-16	4.737e-16	5.253e-16	4.371e-16	4.298e-16
Lu-177	1.35285e-15	1.2624e-15	1.23249e-15	1.48308e-15	1.36286e-15	1.59396e-15	1.01181e-15	1.04192e-15	1.33252e-15	1.35281e-15	1.694e-15	1.75369e-15	1.71345e-15	1.50336e-15	1.74554e-15	1.09194e-15	1.3928e-15	1.16212e-15	1.41288e-15	1.23242e-15	1.33287e-15	1.44332e-15	1.37262e-15	1.21231e-15	1.13213e-15	1.37288e-15	1.54331e-15	1.29279e-15	1.30265e-15
Lu-177m	4.07001e-14	3.87001e-14	3.70001e-14	4.41001e-14	4.05001e-14	4.79002e-14	3.09e-14	3.17e-14	4.03001e-14	4.03001e-14	4.99001e-14	5.06001e-14	5.12001e-14	4.54001e-14	5.12003e-14	3.36e-14	4.30001e-14	3.53e-14	4.19001e-14	3.69001e-14	4.02001e-14	4.30001e-14	4.21001e-14	3.65001e-14	3.44001e-14	4.07001e-14	4.58001e-14	3.87001e-14	3.94001e-14
Lu-178	5.984e-15	5.8669e-15	5.5241e-15	6.413e-15	5.884e-15	6.927e-15	4.9071e-15	4.9394e-15	6.051e-15	5.833e-15	6.851e-15	6.72e-15	7.3e-15	6.738e-15	6.153e-15	5.2935e-15	6.579e-15	5.3878e-15	6.117e-15	5.5134e-15	5.893e-15	6.192e-15	6.486e-15	5.4919e-15	5.2462e-15	5.915e-15	6.498e-15	5.7299e-15	5.87e-15
Lu-178m	4.39212e-14	4.2019e-14	3.9919e-14	4.7523e-14	4.35212e-14	5.17268e-14	3.37148e-14	3.46154e-14	4.37199e-14	4.33211e-14	5.32279e-14	5.36273e-14	5.52263e-14	4.91242e-14	5.4533e-14	3.6716e-14	4.68215e-14	3.84171e-14	4.50217e-14	3.98187e-14	4.33211e-14	4.62235e-14	4.59207e-14	3.94182e-14	3.74169e-14	4.37214e-14	4.91243e-14	4.18204e-14	4.26201e-14
Lu-179	1.2724e-15	1.2087e-15	1.1582e-15	1.3761e-15	1.2625e-15	1.4927e-15	9.685e-16	9.916e-16	1.2605e-15	1.2622e-15	1.5549e-15	1.5942e-15	1.6029e-15	1.4182e-15	1.5926e-15	1.0529e-15	1.3337e-15	1.115e-15	1.3136e-15	1.1578e-15	1.2523e-15	1.3465e-15	1.3121e-15	1.1469e-15	1.0745e-15	1.2728e-15	1.4384e-15	1.2108e-15	1.2306e-15
Lu-180	7.11617e-14	6.98569e-14	6.53557e-14	7.6167e-14	6.97616e-14	8.26759e-14	5.7945e-14	5.85465e-14	7.22595e-14	6.93612e-14	8.16789e-14	8.0078e-14	8.7177e-14	8.017e-14	7.52879e-14	6.28487e-14	7.82641e-14	6.42515e-14	7.25634e-14	6.53552e-14	6.99614e-14	7.34672e-14	7.7162e-14	6.51541e-14	6.21507e-14	7.00622e-14	7.76702e-14	6.79593e-14	6.97592e-14
Lu-181	2.5308e-14	2.4501e-14	2.2998e-14	2.7218e-14	2.4708e-14	2.9832e-14	1.99804e-14	2.02827e-14	2.5606e-14	2.4707e-14	2.9937e-14	2.9435e-14	3.1635e-14	2.8523e-14	2.9849e-14	2.17871e-14	2.7614e-14	2.21915e-14	2.5811e-14	2.28973e-14	2.4808e-14	2.6417e-14	2.691e-14	2.28957e-14	2.16898e-14	2.5009e-14	2.8223e-14	2.4104e-14	2.4604e-14
Mg-27	4.19854e-14	4.1179e-14	3.82771e-14	4.49927e-14	4.08853e-14	4.9205e-14	3.39626e-14	3.42646e-14	4.30826e-14	4.07847e-14	4.8509e-14	4.7108e-14	5.1907e-14	4.74967e-14	4.612e-14	3.71677e-14	4.64888e-14	3.78715e-14	4.26878e-14	3.82765e-14	4.10849e-14	4.32927e-14	4.56861e-14	3.8475e-14	3.63703e-14	4.1086e-14	4.6497e-14	3.9982e-14	4.1182e-14
Mg-28	6.45033e-14	6.34028e-14	5.92029e-14	6.90036e-14	6.31033e-14	7.52046e-14	5.28021e-14	5.32022e-14	6.56029e-14	6.27033e-14	7.37046e-14	7.19043e-14	7.8804e-14	7.28039e-14	6.77064e-14	5.72022e-14	7.12032e-14	5.83025e-14	6.57033e-14	5.92028e-14	6.34033e-14	6.66039e-14	7.0203e-14	5.91027e-14	5.64025e-14	6.34034e-14	7.03039e-14	6.17032e-14	6.33031e-14
Mn-50m	2.19434e-13	2.15412e-13	2.00394e-13	2.34468e-13	2.13429e-13	2.55518e-13	1.78332e-13	1.8034e-13	2.2343e-13	2.13427e-13	2.51529e-13	2.45525e-13	2.6954e-13	2.46489e-13	2.34548e-13	1.94361e-13	2.41462e-13	1.97375e-13	2.23445e-13	2.00392e-13	2.15429e-13	2.2646e-13	2.37451e-13	2.00388e-13	1.91366e-13	2.15432e-13	2.39486e-13	2.09415e-13	2.1442e-13
Mn-51	4.4555e-14	4.3545e-14	4.034e-14	4.7868e-14	4.3554e-14	5.2688e-14	3.5315e-14	3.6219e-14	4.4851e-14	4.3553e-14	5.2494e-14	5.1793e-14	5.5893e-14	5.0175e-14	5.331e-14	3.8425e-14	4.8262e-14	3.9431e-14	4.5459e-14	4.0339e-14	4.3953e-14	4.6467e-14	4.7658e-14	4.0137e-14	3.8429e-14	4.3955e-14	4.9375e-14	4.2748e-14	4.3449e-14
Mn-52	1.64002e-13	1.61002e-13	1.50002e-13	1.75003e-13	1.60002e-13	1.91003e-13	1.34002e-13	1.35002e-13	1.67002e-13	1.59002e-13	1.88003e-13	1.83003e-13	2.01003e-13	1.85003e-13	1.74004e-13	1.45002e-13	1.81002e-13	1.47002e-13	1.67002e-13	1.50002e-13	1.61002e-13	1.69003e-13	1.78002e-13	1.50002e-13	1.43002e-13	1.61002e-13	1.79003e-13	1.57002e-13	1.61002e-13
Mn-52m	1.13235e-13	1.11221e-13	1.04213e-13	1.21254e-13	1.10233e-13	1.31283e-13	9.2577e-14	9.3482e-14	1.14231e-13	1.10232e-13	1.30291e-13	1.27289e-13	1.39293e-13	1.27265e-13	1.20309e-13	9.9892e-14	1.24248e-13	1.01201e-13	1.15241e-13	1.03211e-13	1.11232e-13	1.17251e-13	1.22242e-13	1.03209e-13	9.8996e-14	1.11235e-13	1.23264e-13	1.08225e-13	1.11227e-13
Mn-53	0	0	0	0	0	0	0	0	0	0	0	0	0	0	0	0	0	0	0	0	0	0	0	0	0	0	0	0	0
Mn-54	3.9e-14	3.83e-14	3.55e-14	4.18e-14	3.79e-14	4.58e-14	3.15e-14	3.17e-14	4e-14	3.78e-14	4.52e-14	4.39e-14	4.83e-14	4.41e-14	4.34e-14	3.45e-14	4.33e-14	3.5e-14	3.97e-14	3.55e-14	3.82e-14	4.03e-14	4.24e-14	3.57e-14	3.38e-14	3.82e-14	4.33e-14	3.72e-14	3.82e-14
Mn-56	8.2262e-14	8.1552e-14	7.5947e-14	8.7775e-14	8.0661e-14	9.4695e-14	6.7022e-14	6.8825e-14	8.5159e-14	8.036e-14	9.2601e-14	9.1099e-14	1.00202e-13	9.2983e-14	8.2613e-14	7.3632e-14	9.0671e-14	7.4838e-14	8.3866e-14	7.6146e-14	8.136e-14	8.4873e-14	8.8966e-14	7.6444e-14	7.2835e-14	8.0962e-14	9.0282e-14	7.9055e-14	8.1056e-14
Mn-57	4.519e-15	4.376e-15	4.129e-15	4.868e-15	4.438e-15	5.274e-15	3.585e-15	3.63e-15	4.576e-15	4.427e-15	5.352e-15	5.33e-15	5.624e-15	5.088e-15	5.189e-15	3.899e-15	4.922e-15	3.967e-15	4.635e-15	4.118e-15	4.447e-15	4.715e-15	4.816e-15	4.105e-15	3.894e-15	4.49e-15	5.027e-15	4.31e-15	4.412e-15
Mn-58m	1.14602e-13	1.13575e-13	1.05548e-13	1.22649e-13	1.12595e-13	1.32715e-13	9.4165e-14	9.5176e-14	1.176e-13	1.11592e-13	1.30728e-13	1.27721e-13	1.40748e-13	1.29679e-13	1.1874e-13	1.02506e-13	1.26645e-13	1.03524e-13	1.16617e-13	1.05546e-13	1.12595e-13	1.18636e-13	1.2463e-13	1.05541e-13	1.00512e-13	1.12599e-13	1.25673e-13	1.09576e-13	1.12585e-13
Mo-101	6.99673e-14	6.89625e-14	6.43608e-14	7.47729e-14	6.8467e-14	8.10821e-14	5.69497e-14	5.80512e-14	7.16653e-14	6.82666e-14	7.9585e-14	7.82841e-14	8.56839e-14	7.89762e-14	7.27931e-14	6.21539e-14	7.69703e-14	6.31566e-14	7.13691e-14	6.43603e-14	6.89668e-14	7.22727e-14	7.56682e-14	6.44593e-14	6.14556e-14	6.88675e-14	7.66762e-14	6.70646e-14	6.87647e-14
Mo-102	7.711e-16	7.299e-16	7.029e-16	8.39e-16	7.712e-16	9.038e-16	5.847e-16	5.984e-16	7.658e-16	7.68e-16	9.539e-16	9.893e-16	9.732e-16	8.581e-16	9.811e-16	6.339e-16	8.084e-16	6.7e-16	7.997e-16	7.026e-16	7.611e-16	8.175e-16	7.926e-16	6.941e-16	6.498e-16	7.774e-16	8.732e-16	7.324e-16	7.471e-16
Mo-89	5.5775e-14	5.4543e-14	5.0707e-14	5.9736e-14	5.4466e-14	6.5618e-14	4.4403e-14	4.5516e-14	5.6375e-14	5.4462e-14	6.5232e-14	6.4223e-14	6.9562e-14	6.2774e-14	6.4837e-14	4.8356e-14	6.0533e-14	4.9477e-14	5.6894e-14	5.0705e-14	5.4966e-14	5.8018e-14	5.9714e-14	5.0499e-14	4.8262e-14	5.4971e-14	6.1665e-14	5.3442e-14	5.4454e-14
Mo-90	3.60089e-14	3.48081e-14	3.2808e-14	3.87097e-14	3.54089e-14	4.23112e-14	2.83063e-14	2.89066e-14	3.61084e-14	3.53089e-14	4.28117e-14	4.27115e-14	4.49111e-14	4.04102e-14	4.27136e-14	3.07068e-14	3.88091e-14	3.18073e-14	3.68091e-14	3.27079e-14	3.54089e-14	3.76098e-14	3.82087e-14	3.25077e-14	3.09072e-14	3.5609e-14	3.99102e-14	3.43086e-14	3.50085e-14
Mo-91	4.4011e-14	4.2991e-14	3.9874e-14	4.7144e-14	4.2907e-14	5.1991e-14	3.4815e-14	3.5822e-14	4.4308e-14	4.2905e-14	5.1802e-14	5.0998e-14	5.5112e-14	4.9464e-14	5.232e-14	3.7942e-14	4.7638e-14	3.8855e-14	4.4922e-14	3.9872e-14	4.3307e-14	4.5837e-14	4.7028e-14	3.9668e-14	3.7947e-14	4.331e-14	4.8761e-14	4.2193e-14	4.2899e-14
Mo-91m	6.4625e-14	6.3418e-14	5.9113e-14	6.9135e-14	6.3124e-14	7.545e-14	5.24948e-14	5.30972e-14	6.5523e-14	6.2823e-14	7.4454e-14	7.2953e-14	7.9756e-14	7.2841e-14	7.0562e-14	5.7003e-14	7.1033e-14	5.7707e-14	6.5928e-14	5.9013e-14	6.3424e-14	6.6833e-14	6.9929e-14	5.8911e-14	5.6305e-14	6.3625e-14	7.0841e-14	6.182e-14	6.3221e-14
Mo-93	2.17e-17	4.83e-18	2.46e-18	3.6e-18	4.59e-18	1.12e-16	6.76e-21	2.39e-18	1.65e-18	3.6e-18	2.99e-17	5.44e-18	7.19e-19	4.23e-17	3.25e-16	8.33e-20	2.5e-17	1.48e-19	2.34e-18	6.84e-19	2.03e-17	2.37e-17	1.29e-17	2.3e-19	9.58e-19	2.92e-18	1.59e-17	1.5e-17	9.24e-18
Mo-93m	1.1e-13	1.08e-13	1.01e-13	1.17e-13	1.07e-13	1.27e-13	9.02e-14	9.04e-14	1.11e-13	1.07e-13	1.25e-13	1.23e-13	1.34e-13	1.24e-13	1.15e-13	9.75e-14	1.22e-13	9.82e-14	1.12e-13	1.01e-13	1.08e-13	1.13e-13	1.19e-13	1e-13	9.6e-14	1.08e-13	1.2e-13	1.05e-13	1.08e-13
Mo-99	6.7186e-15	6.5459e-15	6.1157e-15	7.2311e-15	6.5587e-15	7.9058e-15	5.3603e-15	5.4011e-15	6.8571e-15	6.5384e-15	7.8974e-15	7.7467e-15	8.3756e-15	7.6026e-15	7.7833e-15	5.8719e-15	7.4393e-15	5.9134e-15	6.8694e-15	6.1054e-15	6.5685e-15	6.9816e-15	7.2282e-15	6.1148e-15	5.7831e-15	6.6289e-15	7.5227e-15	6.4076e-15	6.5673e-15
N-13	4.5439e-14	4.43354e-14	4.1135e-14	4.87424e-14	4.43391e-14	5.37487e-14	3.59278e-14	3.69288e-14	4.5737e-14	4.43388e-14	5.35508e-14	5.275e-14	5.69485e-14	5.11443e-14	5.43585e-14	3.913e-14	4.91399e-14	4.01319e-14	4.634e-14	4.11346e-14	4.47389e-14	4.73429e-14	4.85385e-14	4.09338e-14	3.91315e-14	4.47394e-14	5.03445e-14	4.35375e-14	4.42372e-14
N-16	2.3909e-13	2.4203e-13	2.3292e-13	2.5624e-13	2.4206e-13	2.294e-13	2.2068e-13	2.2171e-13	2.4611e-13	2.3905e-13	2.6043e-13	2.534e-13	2.7555e-13	2.5734e-13	1.6525e-13	2.3283e-13	2.5326e-13	2.3287e-13	2.4713e-13	2.3192e-13	2.4006e-13	2.4618e-13	2.5922e-13	2.3692e-13	2.2782e-13	2.4407e-13	2.593e-13	2.36e-13	2.4205e-13
Na-22	1.02006e-13	1.01005e-13	9.37051e-14	1.09006e-13	1.00006e-13	1.19008e-13	8.32038e-14	8.4404e-14	1.04005e-13	9.96058e-14	1.18008e-13	1.15008e-13	1.26007e-13	1.15007e-13	1.1101e-13	9.02041e-14	1.12006e-13	9.20044e-14	1.04006e-13	9.3705e-14	1.01006e-13	1.06007e-13	1.11005e-13	9.34048e-14	8.93044e-14	1.01006e-13	1.12007e-13	9.80057e-14	1.00005e-13
Na-24	2.09052e-13	2.09047e-13	1.95047e-13	2.23056e-13	2.06052e-13	2.34064e-13	1.77037e-13	1.79039e-13	2.1405e-13	2.05052e-13	2.33067e-13	2.28066e-13	2.49065e-13	2.35059e-13	1.84076e-13	1.9104e-13	2.31053e-13	1.93043e-13	2.14053e-13	1.96046e-13	2.07052e-13	2.15057e-13	2.29052e-13	1.95045e-13	1.89042e-13	2.07052e-13	2.27059e-13	2.0205e-13	2.0705e-13
Nb-87	5.3642e-14	5.2017e-14	4.8593e-14	5.7685e-14	5.2536e-14	6.3345e-14	4.2118e-14	4.3227e-14	5.3839e-14	5.2534e-14	6.3758e-14	6.3452e-14	6.7275e-14	6.0212e-14	6.4974e-14	4.5854e-14	5.758e-14	4.7271e-14	5.4856e-14	4.8591e-14	5.2836e-14	5.6074e-14	5.6866e-14	4.8287e-14	4.596e-14	5.304e-14	5.9607e-14	5.1319e-14	5.2126e-14
Nb-88	1.95398e-13	1.91379e-13	1.78362e-13	2.0943e-13	1.90394e-13	2.29476e-13	1.57305e-13	1.59312e-13	1.99395e-13	1.90392e-13	2.26486e-13	2.21482e-13	2.41496e-13	2.20449e-13	2.17503e-13	1.71332e-13	2.14425e-13	1.75344e-13	1.99408e-13	1.7836e-13	1.92394e-13	2.02423e-13	2.11414e-13	1.78357e-13	1.69337e-13	1.92397e-13	2.15447e-13	1.86381e-13	1.91386e-13
Nb-88m	1.92449e-13	1.88428e-13	1.75408e-13	2.05484e-13	1.87444e-13	2.24534e-13	1.55345e-13	1.57353e-13	1.95446e-13	1.87442e-13	2.21545e-13	2.1654e-13	2.36558e-13	2.16506e-13	2.10558e-13	1.69375e-13	2.10479e-13	1.72389e-13	1.9546e-13	1.75407e-13	1.89443e-13	1.98475e-13	2.07468e-13	1.75403e-13	1.6738e-13	1.88447e-13	2.11502e-13	1.83429e-13	1.88435e-13
Nb-89	6.4484e-14	6.3569e-14	5.9157e-14	6.9006e-14	6.3181e-14	7.4339e-14	5.2516e-14	5.3621e-14	6.548e-14	6.3079e-14	7.4048e-14	7.2745e-14	7.9053e-14	7.252e-14	6.8262e-14	5.7035e-14	7.0302e-14	5.8044e-14	6.5791e-14	5.9256e-14	6.368e-14	6.6802e-14	6.9494e-14	5.9053e-14	5.6739e-14	6.3683e-14	7.0718e-14	6.1971e-14	6.3275e-14
Nb-89m	5.8333e-14	5.6925e-14	5.282e-14	6.2544e-14	5.6932e-14	6.8961e-14	4.61994e-14	4.7402e-14	5.873e-14	5.6932e-14	6.8667e-14	6.7565e-14	7.2966e-14	6.5651e-14	6.948e-14	5.0308e-14	6.314e-14	5.1513e-14	5.9437e-14	5.282e-14	5.7432e-14	6.0743e-14	6.2336e-14	5.2618e-14	5.0311e-14	5.7434e-14	6.4551e-14	5.5828e-14	5.6828e-14
Nb-90	2.06038e-13	2.05035e-13	1.91034e-13	2.20041e-13	2.03038e-13	2.35047e-13	1.69028e-13	1.75028e-13	2.13036e-13	2.02038e-13	2.31049e-13	2.28048e-13	2.49047e-13	2.33043e-13	1.99054e-13	1.8503e-13	2.26039e-13	1.89031e-13	2.11039e-13	1.92034e-13	2.05038e-13	2.13041e-13	2.23038e-13	1.92033e-13	1.84031e-13	2.04038e-13	2.26043e-13	1.99036e-13	2.04036e-13
Nb-91	8.92019e-17	7.30015e-17	6.61017e-17	7.87021e-17	7.24019e-17	1.80003e-16	5.65011e-17	5.97012e-17	7.29016e-17	7.18019e-17	1.06003e-16	8.66024e-17	8.98023e-17	1.13002e-16	3.88005e-16	6.16012e-17	9.76019e-17	6.32013e-17	7.41019e-17	6.50016e-17	8.5802e-17	9.16024e-17	8.66017e-17	6.45015e-17	6.21013e-17	7.19019e-17	9.02023e-17	7.87019e-17	7.64018e-17
Nb-91m	1.21e-15	1.18e-15	1.1e-15	1.28e-15	1.17e-15	1.48e-15	9.81e-16	9.89e-16	1.22e-15	1.16e-15	1.38e-15	1.33e-15	1.46e-15	1.38e-15	1.5e-15	1.06e-15	1.34e-15	1.08e-15	1.22e-15	1.1e-15	1.19e-15	1.25e-15	1.31e-15	1.1e-15	1.05e-15	1.18e-15	1.31e-15	1.15e-15	1.18e-15
Nb-92	6.94e-14	6.8e-14	6.3e-14	7.43e-14	6.75e-14	8.16e-14	5.58e-14	5.65e-14	7.09e-14	6.74e-14	8.05e-14	7.84e-14	8.6e-14	7.84e-14	7.82e-14	6.1e-14	7.64e-14	6.22e-14	7.05e-14	6.31e-14	6.8e-14	7.18e-14	7.51e-14	6.33e-14	6e-14	6.8e-14	7.69e-14	6.62e-14	6.79e-14
Nb-92m	4.53e-14	4.45e-14	4.13e-14	4.85e-14	4.41e-14	5.32e-14	3.66e-14	3.7e-14	4.66e-14	4.4e-14	5.22e-14	5.06e-14	5.59e-14	5.13e-14	4.96e-14	4.02e-14	5.01e-14	4.11e-14	4.6e-14	4.14e-14	4.44e-14	4.67e-14	4.94e-14	4.16e-14	3.93e-14	4.44e-14	5.01e-14	4.31e-14	4.44e-14
Nb-93m	3.87e-18	8.64e-19	4.4e-19	6.45e-19	8.2e-19	2.01e-17	1.73e-21	4.28e-19	2.95e-19	6.43e-19	5.34e-18	9.73e-19	1.3e-19	7.56e-18	5.8e-17	1.54e-20	4.46e-18	2.72e-20	4.2e-19	1.23e-19	3.62e-18	4.23e-18	2.31e-18	4.19e-20	1.72e-19	5.23e-19	2.84e-18	2.67e-18	1.65e-18
Nb-94	7.24041e-14	7.09035e-14	6.59036e-14	7.76044e-14	7.04041e-14	8.51056e-14	5.83026e-14	5.87028e-14	7.43036e-14	7.0204e-14	8.40057e-14	8.17053e-14	8.9905e-14	8.19048e-14	8.14077e-14	6.40028e-14	8.0604e-14	6.44031e-14	7.37041e-14	6.58035e-14	7.08041e-14	7.49047e-14	7.85038e-14	6.61033e-14	6.26031e-14	7.10041e-14	8.06048e-14	6.9004e-14	7.09038e-14
Nb-94m	2.2117e-16	2.05154e-16	1.89153e-16	2.23185e-16	2.0417e-16	3.18212e-16	1.66121e-16	1.69125e-16	2.13161e-16	2.02169e-16	2.59222e-16	2.35218e-16	2.55211e-16	2.62193e-16	4.48256e-16	1.8213e-16	2.45174e-16	1.85139e-16	2.11174e-16	1.88151e-16	2.15169e-16	2.29187e-16	2.33168e-16	1.89147e-16	1.79137e-16	2.04172e-16	2.39194e-16	2.06164e-16	2.08162e-16
Nb-95	3.54001e-14	3.47001e-14	3.22001e-14	3.80001e-14	3.44001e-14	4.16003e-14	2.85001e-14	2.87001e-14	3.63001e-14	3.43001e-14	4.12002e-14	4.00002e-14	4.40001e-14	4.01002e-14	4.00005e-14	3.13001e-14	3.95001e-14	3.14001e-14	3.61001e-14	3.22001e-14	3.46001e-14	3.66002e-14	3.84001e-14	3.23001e-14	3.06001e-14	3.48001e-14	3.95002e-14	3.38001e-14	3.47001e-14
Nb-95m	2.62152e-15	2.49138e-15	2.38137e-15	2.83166e-15	2.60153e-15	3.14192e-15	1.99108e-15	2.04112e-15	2.59144e-15	2.58152e-15	3.192e-15	3.26196e-15	3.28189e-15	2.93174e-15	3.48233e-15	2.17116e-15	2.77156e-15	2.28124e-15	2.69156e-15	2.38135e-15	2.57152e-15	2.76169e-15	2.7115e-15	2.35132e-15	2.21123e-15	2.61154e-15	2.95174e-15	2.48147e-15	2.53145e-15
Nb-96	1.1501e-13	1.12009e-13	1.05009e-13	1.23011e-13	1.1201e-13	1.34013e-13	9.2607e-14	9.35073e-14	1.17009e-13	1.1101e-13	1.33014e-13	1.29013e-13	1.42013e-13	1.29012e-13	1.27017e-13	1.01007e-13	1.2701e-13	1.03008e-13	1.17011e-13	1.05009e-13	1.1201e-13	1.18012e-13	1.2401e-13	1.05009e-13	9.9508e-14	1.1301e-13	1.27012e-13	1.0901e-13	1.1201e-13
Nb-97	3.04381e-14	2.98346e-14	2.76343e-14	3.26414e-14	2.96382e-14	3.58475e-14	2.43272e-14	2.45282e-14	3.11363e-14	2.95379e-14	3.55496e-14	3.47488e-14	3.80475e-14	3.44433e-14	3.51569e-14	2.67294e-14	3.37391e-14	2.67313e-14	3.11391e-14	2.76339e-14	2.9738e-14	3.16419e-14	3.28377e-14	2.76331e-14	2.61309e-14	2.99385e-14	3.39435e-14	2.90367e-14	2.97364e-14
Nb-98m	1.33112e-13	1.31104e-13	1.22101e-13	1.43121e-13	1.30111e-13	1.55136e-13	1.08083e-13	1.09085e-13	1.37109e-13	1.2911e-13	1.5314e-13	1.49139e-13	1.64139e-13	1.51126e-13	1.42152e-13	1.1809e-13	1.48117e-13	1.19094e-13	1.36115e-13	1.221e-13	1.31111e-13	1.3812e-13	1.44114e-13	1.22099e-13	1.16093e-13	1.31112e-13	1.47126e-13	1.27107e-13	1.31107e-13
Nb-99	6.731e-15	6.23e-15	6.134e-15	7.383e-15	6.786e-15	7.839e-15	5.006e-15	5.114e-15	6.597e-15	6.795e-15	8.68e-15	9.156e-15	8.519e-15	7.472e-15	8.868e-15	5.363e-15	6.897e-15	5.686e-15	7.051e-15	6.122e-15	6.716e-15	7.245e-15	6.766e-15	6.038e-15	5.588e-15	6.899e-15	7.629e-15	6.393e-15	6.488e-15
Nb-99m	3.7934e-14	3.7614e-14	3.5195e-14	4.0369e-14	3.7329e-14	4.2817e-14	3.1334e-14	3.2142e-14	3.8932e-14	3.7127e-14	4.2527e-14	4.1823e-14	4.554e-14	4.259e-14	3.554e-14	3.4163e-14	4.1564e-14	3.4677e-14	3.8645e-14	3.5393e-14	3.7529e-14	3.906e-14	4.1053e-14	3.529e-14	3.3868e-14	3.7432e-14	4.1386e-14	3.6515e-14	3.7421e-14
Nd-134	2.27174e-14	2.1816e-14	2.06157e-14	2.44189e-14	2.23174e-14	2.69213e-14	1.76127e-14	1.80131e-14	2.26168e-14	2.23173e-14	2.73222e-14	2.7222e-14	2.84217e-14	2.55197e-14	2.79247e-14	1.91137e-14	2.43181e-14	1.98145e-14	2.32179e-14	2.05156e-14	2.24173e-14	2.39189e-14	2.39175e-14	2.04153e-14	1.93143e-14	2.25175e-14	2.53198e-14	2.17167e-14	2.20167e-14
Nd-135	5.5257e-14	5.3644e-14	5.0233e-14	5.9378e-14	5.4155e-14	6.5407e-14	4.3496e-14	4.4601e-14	5.5554e-14	5.4053e-14	6.5415e-14	6.4712e-14	6.902e-14	6.229e-14	6.6227e-14	4.7313e-14	5.9674e-14	4.8722e-14	5.6464e-14	5.0132e-14	5.4454e-14	5.7773e-14	5.8767e-14	4.983e-14	4.7517e-14	5.4556e-14	6.1389e-14	5.2946e-14	5.3849e-14
Nd-136	1.08012e-14	1.0301e-14	9.78104e-15	1.17013e-14	1.07012e-14	1.31015e-14	8.26081e-15	8.47085e-15	1.07011e-14	1.06012e-14	1.32015e-14	1.28015e-14	1.34014e-14	1.23013e-14	1.38018e-14	8.97088e-15	1.15012e-14	9.27094e-15	1.10012e-14	9.71103e-15	1.07012e-14	1.16013e-14	1.13011e-14	9.611e-15	9.09093e-15	1.08012e-14	1.21013e-14	1.04011e-14	1.05011e-14
Nd-137	5.33474e-14	5.21443e-14	4.87428e-14	5.71513e-14	5.21471e-14	6.26574e-14	4.26353e-14	4.35363e-14	5.41462e-14	5.20469e-14	6.19594e-14	6.06589e-14	6.58591e-14	6.02535e-14	5.98641e-14	4.65383e-14	5.82497e-14	4.74401e-14	5.43486e-14	4.86426e-14	5.25469e-14	5.5451e-14	5.72483e-14	4.85419e-14	4.62394e-14	5.25475e-14	5.89535e-14	5.11454e-14	5.21456e-14
Nd-138	1.04e-15	8.79e-16	9.03e-16	1.12e-15	1.04e-15	1.48e-15	6.42e-16	6.94e-16	8.99e-16	1.01e-15	1.45e-15	1.21e-15	1.24e-15	1.26e-15	1.88e-15	6.95e-16	1.04e-15	7.56e-16	1.03e-15	8.63e-16	1.05e-15	1.24e-15	9.66e-16	8.19e-16	7.68e-16	1.04e-15	1.22e-15	1.04e-15	9.63e-16
Nd-139	1.94263e-14	1.88244e-14	1.76237e-14	2.08285e-14	1.89262e-14	2.30321e-14	1.53193e-14	1.57199e-14	1.95255e-14	1.89261e-14	2.28334e-14	2.23331e-14	2.41328e-14	2.19298e-14	2.29367e-14	1.67209e-14	2.10274e-14	1.71221e-14	1.9727e-14	1.75236e-14	1.91261e-14	2.02285e-14	2.07266e-14	1.75231e-14	1.67217e-14	1.91264e-14	2.14298e-14	1.86252e-14	1.89253e-14
Nd-139m	7.27008e-14	7.11008e-14	6.63008e-14	7.79009e-14	7.09008e-14	8.53011e-14	5.84006e-14	5.91006e-14	7.43008e-14	7.07008e-14	8.43011e-14	8.21011e-14	8.97011e-14	8.2201e-14	8.06012e-14	6.39007e-14	8.02009e-14	6.48007e-14	7.40009e-14	6.63008e-14	7.13008e-14	7.54009e-14	7.85008e-14	6.64007e-14	6.30007e-14	7.15009e-14	8.0601e-14	6.94008e-14	7.12008e-14
Nd-140	4.13e-16	2.84e-16	3.38e-16	4.45e-16	4.21e-16	7.4e-16	1.67e-16	2.06e-16	2.83e-16	3.99e-16	6.89e-16	4.53e-16	4.61e-16	5.57e-16	1.1e-15	1.78e-16	3.71e-16	2.14e-16	3.88e-16	2.99e-16	4.32e-16	5.78e-16	3.14e-16	2.61e-16	2.39e-16	4.21e-16	5.2e-16	4.5e-16	3.59e-16
Nd-141	2.61049e-15	2.44044e-15	2.35044e-15	2.80054e-15	2.5705e-15	3.32063e-15	1.94034e-15	2.01036e-15	2.51046e-15	2.54049e-15	3.24066e-15	2.96064e-15	3.19061e-15	3.04057e-15	3.5608e-15	2.11037e-15	2.7805e-15	2.18039e-15	2.63051e-15	2.31044e-15	2.6005e-15	2.86055e-15	2.69048e-15	2.26042e-15	2.15039e-15	2.5905e-15	2.94057e-15	2.56048e-15	2.51047e-15
Nd-141m	3.21e-14	3.14e-14	2.92e-14	3.44e-14	3.12e-14	3.77e-14	2.58e-14	2.59e-14	3.29e-14	3.11e-14	3.73e-14	3.63e-14	3.99e-14	3.63e-14	3.64e-14	2.83e-14	3.58e-14	2.83e-14	3.27e-14	2.91e-14	3.13e-14	3.32e-14	3.47e-14	2.92e-14	2.77e-14	3.15e-14	3.58e-14	3.06e-14	3.14e-14
Nd-144	0	0	0	0	0	0	0	0	0	0	0	0	0	0	0	0	0	0	0	0	0	0	0	0	0	0	0	0	0
Nd-147	5.4798e-15	5.19862e-15	4.95872e-15	5.9307e-15	5.41985e-15	6.6027e-15	4.16666e-15	4.29698e-15	5.38904e-15	5.39974e-15	6.7532e-15	6.6127e-15	6.8721e-15	6.1913e-15	7.0364e-15	4.52716e-15	5.79984e-15	4.68772e-15	5.62e-15	4.93857e-15	5.42982e-15	5.8711e-15	5.66938e-15	4.86829e-15	4.59768e-15	5.47994e-15	6.1713e-15	5.27951e-15	5.29925e-15
Nd-149	1.56386e-14	1.49351e-14	1.41347e-14	1.68419e-14	1.54386e-14	1.8448e-14	1.20276e-14	1.23286e-14	1.55368e-14	1.53383e-14	1.885e-14	1.89493e-14	1.95481e-14	1.74439e-14	1.92572e-14	1.31299e-14	1.67397e-14	1.36317e-14	1.60396e-14	1.41343e-14	1.53384e-14	1.64424e-14	1.63383e-14	1.40335e-14	1.32313e-14	1.55389e-14	1.7544e-14	1.48371e-14	1.51369e-14
Nd-151	3.8976e-14	3.80705e-14	3.56686e-14	4.17824e-14	3.81757e-14	4.54928e-14	3.1356e-14	3.16577e-14	3.95737e-14	3.80753e-14	4.53962e-14	4.46953e-14	4.80948e-14	4.3886e-14	4.3106e-14	3.40606e-14	4.26793e-14	3.47638e-14	3.9778e-14	3.56681e-14	3.82754e-14	4.04822e-14	4.19769e-14	3.55669e-14	3.37627e-14	3.84763e-14	4.29861e-14	3.71729e-14	3.8173e-14
Nd-152	6.9083e-15	6.6264e-15	6.2764e-15	7.4599e-15	6.8583e-15	8.1432e-15	5.2927e-15	5.4133e-15	6.8671e-15	6.8082e-15	8.3842e-15	8.4336e-15	8.6827e-15	7.7309e-15	8.6089e-15	5.7837e-15	7.4185e-15	6.0447e-15	7.0887e-15	6.2761e-15	6.7983e-15	7.2604e-15	7.2478e-15	6.2157e-15	5.8746e-15	6.8785e-15	7.751e-15	6.5577e-15	6.7074e-15
Ne-19	4.5661e-14	4.4551e-14	4.1346e-14	4.8975e-14	4.4561e-14	5.3896e-14	3.612e-14	3.7124e-14	4.5958e-14	4.456e-14	5.3702e-14	5.2901e-14	5.7102e-14	5.1382e-14	5.4518e-14	3.933e-14	4.9369e-14	4.0337e-14	4.6566e-14	4.1345e-14	4.496e-14	4.7574e-14	4.8765e-14	4.1143e-14	3.9334e-14	4.4962e-14	5.0582e-14	4.3755e-14	4.4456e-14
Ne-24	2.4215e-14	2.3607e-14	2.2104e-14	2.6025e-14	2.3714e-14	2.854e-14	1.9085e-14	1.95875e-14	2.4612e-14	2.3714e-14	2.8445e-14	2.8344e-14	3.0344e-14	2.733e-14	2.9058e-14	2.08921e-14	2.632e-14	2.14968e-14	2.4718e-14	2.2003e-14	2.3914e-14	2.5224e-14	2.5917e-14	2.1901e-14	2.09951e-14	2.3815e-14	2.673e-14	2.311e-14	2.3611e-14
Ni-56	7.85e-14	7.66e-14	7.17e-14	8.43e-14	7.68e-14	9.18e-14	6.29e-14	6.36e-14	8e-14	7.65e-14	9.17e-14	9.03e-14	9.74e-14	8.85e-14	8.86e-14	6.87e-14	8.65e-14	6.98e-14	8.02e-14	7.16e-14	7.7e-14	8.14e-14	8.46e-14	7.16e-14	6.79e-14	7.74e-14	8.71e-14	7.49e-14	7.68e-14
Ni-57	9.25081e-14	9.12072e-14	8.52073e-14	9.87089e-14	9.06082e-14	1.0701e-13	7.58056e-14	7.70059e-14	9.41076e-14	9.01081e-14	1.05011e-13	1.03011e-13	1.1301e-13	1.04009e-13	9.47131e-14	8.22061e-14	1.02008e-13	8.35065e-14	9.43083e-14	8.51072e-14	9.12082e-14	9.54091e-14	1.00008e-13	8.5007e-14	8.14064e-14	9.11083e-14	1.00009e-13	8.87079e-14	9.08077e-14
Ni-59	6.92e-19	6.75e-19	6.26e-19	7.42e-19	6.75e-19	8.18e-19	5.47e-19	5.62e-19	6.96e-19	6.75e-19	8.15e-19	8.03e-19	8.66e-19	7.78e-19	8.27001e-19	5.96e-19	7.48e-19	6.11e-19	7.05e-19	6.26e-19	6.81e-19	7.2e-19	7.39e-19	6.23e-19	5.96e-19	6.81e-19	7.66e-19	6.63e-19	6.73e-19
Ni-63	5.48e-21	2.52e-21	2.72e-21	3.63e-21	3.68e-21	1.82e-20	1.01e-21	1.68e-21	2.06e-21	3.3e-21	8.71e-21	3.63e-21	2.93e-21	9.01e-21	4.9e-20	1.03e-21	5.43e-21	1.31e-21	2.99e-21	2.04e-21	5.43e-21	7.19e-21	3.62e-21	1.61e-21	1.69e-21	3.4e-21	5.71e-21	5.29e-21	3.6e-21
Ni-65	2.6987e-14	2.66809e-14	2.49786e-14	2.88944e-14	2.64866e-14	3.1206e-14	2.23644e-14	2.24663e-14	2.74846e-14	2.62861e-14	3.061e-14	2.9909e-14	3.2909e-14	3.03985e-14	2.722e-14	2.41698e-14	2.9891e-14	2.44733e-14	2.75894e-14	2.4878e-14	2.65863e-14	2.7794e-14	2.94884e-14	2.48767e-14	2.3772e-14	2.65873e-14	2.91985e-14	2.58834e-14	2.65837e-14
Ni-66	5.81e-19	4.5e-19	4.85e-19	6.11e-19	5.73e-19	9.4e-19	3.18e-19	3.52e-19	4.65e-19	5.57e-19	8.66e-19	7.17e-19	6.64e-19	7.25e-19	1.52e-18	3.38e-19	5.57e-19	3.79e-19	5.61e-19	4.58e-19	5.92e-19	7.15e-19	4.97e-19	4.27e-19	3.93e-19	5.74e-19	6.84e-19	5.83e-19	5.2e-19
Np-232	5.36001e-14	5.23001e-14	4.89001e-14	5.76001e-14	5.25001e-14	6.29001e-14	4.27e-14	4.32001e-14	5.46001e-14	5.24001e-14	6.30001e-14	6.20001e-14	6.66001e-14	6.04001e-14	6.13001e-14	4.67001e-14	5.88001e-14	4.78001e-14	5.47001e-14	4.89001e-14	5.27001e-14	5.57001e-14	5.77001e-14	4.89001e-14	4.62001e-14	5.29001e-14	5.96001e-14	5.11001e-14	5.24001e-14
Np-233	3.08e-15	2.81e-15	2.81e-15	3.4e-15	3.12e-15	3.59e-15	2.25e-15	2.32e-15	2.97e-15	3.13e-15	4.03e-15	4.26e-15	3.9e-15	3.39e-15	4.13e-15	2.41e-15	3.08e-15	2.57e-15	3.24e-15	2.81e-15	3.07e-15	3.35e-15	3.03e-15	2.74e-15	2.54e-15	3.18e-15	3.49e-15	2.93e-15	2.96e-15
Np-234	5.24e-14	5.16e-14	4.84e-14	5.61e-14	5.14e-14	6.05e-14	4.33e-14	4.35e-14	5.32e-14	5.11e-14	5.95e-14	5.85e-14	6.37e-14	5.9e-14	5.28e-14	4.67e-14	5.78e-14	4.73e-14	5.36e-14	4.83e-14	5.16e-14	5.41e-14	5.69e-14	4.82e-14	4.61e-14	5.17e-14	5.67e-14	5.03e-14	5.15e-14
Np-235	2.63e-17	1.9e-17	1.85e-17	2.27e-17	2.15e-17	5.86e-17	1.37e-17	1.5e-17	1.89e-17	2.1e-17	3.66e-17	2.89e-17	2.44e-17	3.57e-17	1.23e-16	1.46e-17	2.71e-17	1.56e-17	2.12e-17	1.77e-17	2.62e-17	2.98e-17	2.28e-17	1.69e-17	1.59e-17	2.12e-17	2.79e-17	2.41e-17	2.16e-17
Np-236	5.08003e-15	4.66002e-15	4.61002e-15	5.57003e-15	5.12003e-15	5.99005e-15	3.74001e-15	3.83002e-15	4.93002e-15	5.12002e-15	6.59004e-15	6.94003e-15	6.41003e-15	5.63003e-15	6.97008e-15	4.00001e-15	5.15003e-15	4.26002e-15	5.31002e-15	4.61002e-15	5.06003e-15	5.49003e-15	5.05002e-15	4.53002e-15	4.19002e-15	5.20003e-15	5.76003e-15	4.83003e-15	4.88002e-15
Np-236m	1.72184e-15	1.58157e-15	1.57162e-15	1.892e-15	1.73185e-15	2.01253e-15	1.27119e-15	1.30126e-15	1.67164e-15	1.74182e-15	2.23257e-15	2.3324e-15	2.17224e-15	1.90216e-15	2.29348e-15	1.37127e-15	1.74182e-15	1.44139e-15	1.80187e-15	1.57158e-15	1.71186e-15	1.86213e-15	1.71171e-15	1.54151e-15	1.42139e-15	1.76187e-15	1.95214e-15	1.6418e-15	1.65172e-15
Np-237	7.8e-16	6.83e-16	6.97e-16	8.49e-16	7.87e-16	1e-15	5.36e-16	5.61e-16	7.21e-16	7.81e-16	1.06e-15	1.06e-15	9.58e-16	8.89e-16	1.3e-15	5.73e-16	7.72e-16	6.18e-16	8.03e-16	6.89e-16	7.83e-16	8.77e-16	7.39e-16	6.67e-16	6.14e-16	7.97e-16	8.94e-16	7.53e-16	7.37e-16
Np-238	2.7613e-14	2.71117e-14	2.52116e-14	2.95141e-14	2.6913e-14	3.23164e-14	2.24092e-14	2.26095e-14	2.83123e-14	2.68129e-14	3.1717e-14	3.08166e-14	3.39161e-14	3.12148e-14	2.982e-14	2.45099e-14	3.05133e-14	2.51105e-14	2.80133e-14	2.52115e-14	2.71129e-14	2.84143e-14	3.01127e-14	2.53112e-14	2.40104e-14	2.70131e-14	3.04148e-14	2.63125e-14	2.71124e-14
Np-239	6.82197e-15	6.38164e-15	6.21171e-15	7.45212e-15	6.85197e-15	8.00281e-15	5.10122e-15	5.23131e-15	6.68172e-15	6.83194e-15	8.6228e-15	8.94254e-15	8.61237e-15	7.56235e-15	8.87404e-15	5.51131e-15	7.05193e-15	5.83144e-15	7.09198e-15	6.21166e-15	6.76199e-15	7.29232e-15	6.92179e-15	6.11158e-15	5.71145e-15	6.91199e-15	7.7023e-15	6.48194e-15	6.58182e-15
Np-240	4.75187e-14	4.64168e-14	4.32167e-14	5.09203e-14	4.64188e-14	5.58237e-14	3.80131e-14	3.85136e-14	4.84176e-14	4.62186e-14	5.54247e-14	5.43241e-14	5.89232e-14	5.36214e-14	5.40293e-14	4.15141e-14	5.2119e-14	4.25151e-14	4.84192e-14	4.32165e-14	4.66187e-14	4.92208e-14	5.12183e-14	4.33161e-14	4.10149e-14	4.67189e-14	5.26214e-14	4.52181e-14	4.64178e-14
Np-240m	1.46834e-14	1.42774e-14	1.33753e-14	1.56905e-14	1.42832e-14	1.7202e-14	1.17615e-14	1.19633e-14	1.48809e-14	1.41827e-14	1.7006e-14	1.6705e-14	1.8204e-14	1.64945e-14	1.6616e-14	1.27666e-14	1.6087e-14	1.29701e-14	1.48857e-14	1.32748e-14	1.43828e-14	1.51903e-14	1.57844e-14	1.32734e-14	1.26689e-14	1.43838e-14	1.61946e-14	1.39801e-14	1.42802e-14
Np-241	1.4305e-15	1.3276e-15	1.2974e-15	1.5632e-15	1.4406e-15	1.6782e-15	1.0617e-15	1.0925e-15	1.3989e-15	1.4403e-15	1.8298e-15	1.9091e-15	1.8079e-15	1.5847e-15	1.8761e-15	1.1434e-15	1.4612e-15	1.2049e-15	1.4913e-15	1.3071e-15	1.4204e-15	1.5336e-15	1.4301e-15	1.2764e-15	1.1846e-15	1.4608e-15	1.6149e-15	1.3594e-15	1.3791e-15
Np-242	1.2865e-14	1.2755e-14	1.185e-14	1.3779e-14	1.2664e-14	1.49e-14	1.0524e-14	1.0728e-14	1.3262e-14	1.2563e-14	1.4606e-14	1.4304e-14	1.5707e-14	1.4587e-14	1.322e-14	1.1535e-14	1.4275e-14	1.1641e-14	1.317e-14	1.1849e-14	1.2664e-14	1.3277e-14	1.397e-14	1.1947e-14	1.1338e-14	1.2666e-14	1.4087e-14	1.2358e-14	1.266e-14
Np-242m	4.17536e-14	4.07491e-14	3.79482e-14	4.47582e-14	4.06535e-14	4.90661e-14	3.34388e-14	3.37401e-14	4.26514e-14	4.05532e-14	4.85689e-14	4.74681e-14	5.16668e-14	4.71608e-14	4.70775e-14	3.66419e-14	4.61554e-14	3.72444e-14	4.2455e-14	3.79478e-14	4.08533e-14	4.31585e-14	4.51535e-14	3.80468e-14	3.60438e-14	4.0954e-14	4.6361e-14	3.97515e-14	4.08513e-14
O-14	1.63104e-13	1.62097e-13	1.51094e-13	1.74113e-13	1.61104e-13	1.85127e-13	1.33077e-13	1.39079e-13	1.69101e-13	1.60103e-13	1.82132e-13	1.81131e-13	1.9713e-13	1.84118e-13	1.56145e-13	1.46083e-13	1.78109e-13	1.49087e-13	1.66107e-13	1.52093e-13	1.62103e-13	1.69113e-13	1.75105e-13	1.52092e-13	1.46086e-13	1.61105e-13	1.79118e-13	1.581e-13	1.611e-13
O-15	4.54913e-14	4.44844e-14	4.12824e-14	4.88991e-14	4.44911e-14	5.3812e-14	3.60669e-14	3.7069e-14	4.58883e-14	4.44905e-14	5.3616e-14	5.2815e-14	5.7014e-14	5.1203e-14	5.4428e-14	3.92724e-14	4.92949e-14	4.02764e-14	4.64938e-14	4.12817e-14	4.48907e-14	4.7499e-14	4.8692e-14	4.10802e-14	3.92751e-14	4.48918e-14	5.0404e-14	4.36876e-14	4.43876e-14
O-19	4.4716e-14	4.3789e-14	4.1161e-14	4.7864e-14	4.3909e-14	5.1631e-14	3.6577e-14	3.6787e-14	4.5214e-14	4.3606e-14	5.1244e-14	5.0638e-14	5.4565e-14	5.0195e-14	4.6555e-14	3.9418e-14	4.896e-14	4.0237e-14	4.5731e-14	4.1159e-14	4.3909e-14	4.6151e-14	4.8345e-14	4.0954e-14	3.9124e-14	4.4113e-14	4.8588e-14	4.2689e-14	4.3798e-14
Os-180	4.47e-15	4.15e-15	4.05e-15	4.89e-15	4.46e-15	5.36e-15	3.31e-15	3.39e-15	4.36e-15	4.44e-15	5.67e-15	5.55e-15	5.65e-15	5.04e-15	5.89001e-15	3.59e-15	4.69e-15	3.74e-15	4.63e-15	4.02e-15	4.43e-15	4.85e-15	4.53e-15	3.96e-15	3.7e-15	4.52e-15	5.11e-15	4.29e-15	4.31e-15
Os-181	6.33013e-14	6.18012e-14	5.80012e-14	6.79014e-14	6.21013e-14	7.37016e-14	5.08009e-14	5.1601e-14	6.44012e-14	6.18013e-14	7.33017e-14	7.21016e-14	7.79016e-14	7.13015e-14	6.87019e-14	5.5501e-14	6.92013e-14	5.66011e-14	6.46013e-14	5.80012e-14	6.23013e-14	6.57014e-14	6.79013e-14	5.79011e-14	5.5001e-14	6.24013e-14	6.99015e-14	6.05012e-14	6.20012e-14
Os-182	1.78e-14	1.7e-14	1.61e-14	1.92e-14	1.75e-14	2.1e-14	1.37e-14	1.41e-14	1.77e-14	1.75e-14	2.15e-14	2.15e-14	2.24e-14	1.99e-14	2.2e-14	1.49e-14	1.89e-14	1.54e-14	1.82e-14	1.61e-14	1.75e-14	1.88e-14	1.86e-14	1.59e-14	1.51e-14	1.77e-14	1.99e-14	1.7e-14	1.72e-14
Os-183	2.6e-14	2.49e-14	2.37e-14	2.82e-14	2.57e-14	3.07e-14	2.01e-14	2.06e-14	2.59e-14	2.57e-14	3.16e-14	3.14e-14	3.27e-14	2.92e-14	3.18e-14	2.18e-14	2.78e-14	2.27e-14	2.67e-14	2.36e-14	2.57e-14	2.75e-14	2.73e-14	2.34e-14	2.22e-14	2.59e-14	2.91e-14	2.49e-14	2.53e-14
Os-183m	4.69e-14	4.6e-14	4.29e-14	5.02e-14	4.59e-14	5.47e-14	3.81e-14	3.84e-14	4.79e-14	4.57e-14	5.4e-14	5.26e-14	5.76e-14	5.3e-14	5.01e-14	4.15e-14	5.17e-14	4.24e-14	4.78e-14	4.3e-14	4.61e-14	4.85e-14	5.09e-14	4.3e-14	4.08e-14	4.62e-14	5.15e-14	4.48e-14	4.6e-14
Os-185	3.07e-14	2.99e-14	2.8e-14	3.3e-14	3e-14	3.62e-14	2.44e-14	2.47e-14	3.13e-14	2.99e-14	3.62e-14	3.54e-14	3.84e-14	3.47e-14	3.59e-14	2.68e-14	3.39e-14	2.69e-14	3.14e-14	2.79e-14	3.01e-14	3.21e-14	3.29e-14	2.79e-14	2.63e-14	3.03e-14	3.44e-14	2.93e-14	3e-14
Os-186	0	0	0	0	0	0	0	0	0	0	0	0	0	0	0	0	0	0	0	0	0	0	0	0	0	0	0	0	0
Os-189m	1.02e-21	6.13e-22	7.5e-22	9.9e-22	9.76e-22	2.31e-21	2.81e-22	4.33e-22	5.52e-22	8.91e-22	1.8e-21	9.14e-22	8.62e-22	1.57e-21	3.71e-21	3.01e-22	9.18e-22	3.85e-22	8.29e-22	5.99e-22	1.08e-21	1.53e-21	7.12e-22	4.79e-22	4.74e-22	9.39e-22	1.27e-21	1.18e-21	8.23e-22
Os-190m	7e-14	6.8e-14	6.36e-14	7.52e-14	6.85e-14	8.25e-14	5.51e-14	5.63e-14	7.06e-14	6.85e-14	8.29e-14	8.23e-14	8.78e-14	7.88e-14	8.39e-14	6.02e-14	7.6e-14	6.16e-14	7.15e-14	6.35e-14	6.88e-14	7.3e-14	7.46e-14	6.32e-14	6.02e-14	6.91e-14	7.8e-14	6.67e-14	6.82e-14
Os-191	2.65009e-15	2.36006e-15	2.41007e-15	2.95009e-15	2.71008e-15	3.12018e-15	1.87004e-15	1.92005e-15	2.52006e-15	2.71008e-15	3.58014e-15	3.6801e-15	3.39009e-15	2.94012e-15	3.66036e-15	2.00004e-15	2.62009e-15	2.14005e-15	2.80008e-15	2.40006e-15	2.66009e-15	2.95012e-15	2.54007e-15	2.33005e-15	2.13005e-15	2.76008e-15	3.0801e-15	2.54009e-15	2.53007e-15
Os-191m	1.6e-16	1.36e-16	1.45e-16	1.82e-16	1.67e-16	1.95e-16	1.04e-16	1.09e-16	1.45e-16	1.65e-16	2.3e-16	2.26e-16	2.08e-16	1.79e-16	2.43e-16	1.11e-16	1.52e-16	1.22e-16	1.71e-16	1.43e-16	1.62e-16	1.87e-16	1.44e-16	1.37e-16	1.23e-16	1.7e-16	1.92e-16	1.56e-16	1.51e-16
Os-193	2.7421e-15	2.6099e-15	2.4898e-15	2.9741e-15	2.7222e-15	3.228e-15	2.0955e-15	2.1562e-15	2.7208e-15	2.712e-15	3.3592e-15	3.3685e-15	3.4575e-15	3.0753e-15	3.4343e-15	2.2768e-15	2.9025e-15	2.3679e-15	2.8227e-15	2.4796e-15	2.7121e-15	2.9046e-15	2.8516e-15	2.459e-15	2.3277e-15	2.7424e-15	3.0754e-15	2.6114e-15	2.6611e-15
Os-194	4.52069e-17	3.39037e-17	3.92041e-17	5.07054e-17	4.72053e-17	6.822e-17	2.25018e-17	2.55026e-17	3.55033e-17	4.56049e-17	7.1411e-17	5.60056e-17	5.64049e-17	5.59108e-17	9.55498e-17	2.40019e-17	4.14068e-17	2.82023e-17	4.57046e-17	3.64033e-17	4.6807e-17	5.92091e-17	3.66049e-17	3.31028e-17	2.99027e-17	4.7805e-17	5.58076e-17	4.71069e-17	4.0905e-17
Os-196	3.324e-15	3.1716e-15	3.0215e-15	3.6061e-15	3.2941e-15	3.9203e-15	2.5469e-15	2.6176e-15	3.3026e-15	3.2839e-15	4.0716e-15	4.0809e-15	4.1898e-15	3.7274e-15	4.147e-15	2.7682e-15	3.5445e-15	2.8895e-15	3.4246e-15	3.0212e-15	3.284e-15	3.5166e-15	3.4635e-15	2.9907e-15	2.8193e-15	3.3243e-15	3.7475e-15	3.1732e-15	3.2228e-15
P-30	4.5879e-14	4.4759e-14	4.1544e-14	4.9209e-14	4.4775e-14	5.4253e-14	3.6289e-14	3.7296e-14	4.6175e-14	4.4773e-14	5.4064e-14	5.3261e-14	5.7472e-14	5.1628e-14	5.4883e-14	3.9514e-14	4.9603e-14	4.0527e-14	4.6789e-14	4.1542e-14	4.5175e-14	4.7803e-14	4.8993e-14	4.1339e-14	3.9519e-14	4.5178e-14	5.0825e-14	4.3962e-14	4.4667e-14
P-32	8.37e-17	7.73e-17	7.55e-17	9.09e-17	8.36e-17	1.03e-16	6.13e-17	6.32e-17	8.09e-17	8.3e-17	1.07e-16	1.06e-16	1.05e-16	9.48e-17	1.18e-16	6.63e-17	8.7e-17	7e-17	8.6e-17	7.49e-17	8.32e-17	9.09e-17	8.43e-17	7.35e-17	6.88e-17	8.42e-17	9.51e-17	8.04e-17	8.04e-17
P-33	6.13e-19	4.74e-19	5.12e-19	6.45e-19	6.04e-19	9.91e-19	3.35e-19	3.71e-19	4.9e-19	5.87e-19	9.15e-19	7.57e-19	7.01e-19	7.65e-19	1.6e-18	3.57e-19	5.88e-19	4e-19	5.92e-19	4.83e-19	6.25e-19	7.54e-19	5.24e-19	4.5e-19	4.15e-19	6.06e-19	7.22e-19	6.15e-19	5.49e-19
Pa-227	6.43e-16	5.7e-16	5.84e-16	7.15e-16	6.58e-16	7.69e-16	4.52e-16	4.67e-16	6.07e-16	6.56e-16	8.72e-16	9.05e-16	8.17e-16	7.13e-16	9.44e-16	4.82e-16	6.3e-16	5.19e-16	6.79e-16	5.83e-16	6.45e-16	7.16e-16	6.11e-16	5.65e-16	5.17e-16	6.7e-16	7.41e-16	6.16e-16	6.13e-16
Pa-228	6.24e-14	6.1e-14	5.71e-14	6.69e-14	6.11e-14	7.29e-14	5.01e-14	5.09e-14	6.37e-14	6.09e-14	7.24e-14	7.13e-14	7.7e-14	7.04e-14	6.88e-14	5.48e-14	6.84e-14	5.6e-14	6.37e-14	5.71e-14	6.14e-14	6.47e-14	6.72e-14	5.71e-14	5.43e-14	6.15e-14	6.88e-14	5.96e-14	6.11e-14
Pa-229	2.1e-15	1.89e-15	1.92e-15	2.33e-15	2.14e-15	2.45e-15	1.51e-15	1.56e-15	2.01e-15	2.14e-15	2.8e-15	2.97e-15	2.66e-15	2.3e-15	2.89e-15	1.61e-15	2.06e-15	1.73e-15	2.22e-15	1.92e-15	2.1e-15	2.3e-15	2.02e-15	1.87e-15	1.71e-15	2.18e-15	2.39e-15	2e-15	2.01e-15
Pa-230	3.01003e-14	2.93002e-14	2.74003e-14	3.23003e-14	2.95003e-14	3.53004e-14	2.40002e-14	2.44002e-14	3.07003e-14	2.94003e-14	3.52004e-14	3.46004e-14	3.73003e-14	3.40003e-14	3.41005e-14	2.63002e-14	3.29003e-14	2.70002e-14	3.07003e-14	2.74002e-14	2.96003e-14	3.12003e-14	3.24003e-14	2.75002e-14	2.60002e-14	2.96003e-14	3.34003e-14	2.87003e-14	2.94003e-14
Pa-231	1.41e-15	1.33e-15	1.27e-15	1.51e-15	1.39e-15	1.72e-15	1.06e-15	1.09e-15	1.38e-15	1.38e-15	1.73e-15	1.72e-15	1.75e-15	1.59e-15	1.96e-15	1.15e-15	1.51e-15	1.21e-15	1.43e-15	1.26e-15	1.39e-15	1.5e-15	1.46e-15	1.25e-15	1.18e-15	1.39e-15	1.58e-15	1.34e-15	1.36e-15
Pa-232	4.32015e-14	4.23013e-14	3.93013e-14	4.62017e-14	4.21015e-14	5.07022e-14	3.4701e-14	3.5101e-14	4.41014e-14	4.20015e-14	5.01022e-14	4.8902e-14	5.34018e-14	4.88018e-14	4.83031e-14	3.8001e-14	4.75015e-14	3.88011e-14	4.39015e-14	3.93013e-14	4.24016e-14	4.46018e-14	4.67014e-14	3.94012e-14	3.74011e-14	4.23015e-14	4.78018e-14	4.11015e-14	4.22014e-14
Pa-233	8.90063e-15	8.49051e-15	8.08054e-15	9.64067e-15	8.86062e-15	1.0501e-14	6.79037e-15	6.9504e-15	8.81053e-15	8.82061e-15	1.09009e-14	1.11008e-14	1.12007e-14	9.94077e-15	1.12015e-14	7.3804e-15	9.48061e-15	7.74044e-15	9.16062e-15	8.09051e-15	8.80064e-15	9.39075e-15	9.28056e-15	8.00049e-15	7.56045e-15	8.90063e-15	9.97074e-15	8.45062e-15	8.63057e-15
Pa-234	6.7107e-14	6.56062e-14	6.12062e-14	7.19076e-14	6.5507e-14	7.85092e-14	5.39048e-14	5.4505e-14	6.84065e-14	6.5307e-14	7.80094e-14	7.65091e-14	8.30086e-14	7.57081e-14	7.48118e-14	5.89051e-14	7.38071e-14	6.00055e-14	6.84072e-14	6.12061e-14	6.5807e-14	6.95079e-14	7.24067e-14	6.13059e-14	5.81055e-14	6.60071e-14	7.42081e-14	6.40068e-14	6.56066e-14
Pa-234m	8.85e-16	8.62e-16	8.08e-16	9.48e-16	8.66e-16	1.039e-15	7.073e-16	7.18e-16	9.01e-16	8.62e-16	1.031e-15	1.01e-15	1.091e-15	9.99e-16	9.91e-16	7.73e-16	9.69e-16	7.9e-16	9.02e-16	8.08e-16	8.71e-16	9.2e-16	9.51e-16	8.08e-16	7.65e-16	8.72e-16	9.79e-16	8.44e-16	8.65e-16
Pa-235	4.14e-17	3.77e-17	3.72e-17	4.5e-17	4.14e-17	5.14e-17	2.97e-17	3.08e-17	3.95e-17	4.11e-17	5.36e-17	5.29e-17	5.16e-17	4.7e-17	6.11e-17	3.21e-17	4.26e-17	3.41e-17	4.25e-17	3.68e-17	4.12e-17	4.54e-17	4.11e-17	3.6e-17	3.36e-17	4.18e-17	4.72e-17	3.98e-17	3.96e-17
Pa-236	4.3511e-14	4.2904e-14	4e-14	4.642e-14	4.251e-14	5.0334e-14	3.52825e-14	3.60849e-14	4.4708e-14	4.241e-14	4.9339e-14	4.8538e-14	5.3238e-14	4.9125e-14	4.515e-14	3.86895e-14	4.7916e-14	3.90939e-14	4.4414e-14	3.99996e-14	4.291e-14	4.4919e-14	4.6913e-14	4.0098e-14	3.81921e-14	4.2811e-14	4.7725e-14	4.1706e-14	4.2707e-14
Pa-237	2.82627e-14	2.76578e-14	2.56565e-14	3.02681e-14	2.74626e-14	3.3177e-14	2.26458e-14	2.29472e-14	2.88605e-14	2.73622e-14	3.278e-14	3.19792e-14	3.49782e-14	3.18711e-14	3.17891e-14	2.48495e-14	3.11651e-14	2.52523e-14	2.87644e-14	2.5656e-14	2.76623e-14	2.91682e-14	3.0563e-14	2.5755e-14	2.43515e-14	2.76631e-14	3.12712e-14	2.69602e-14	2.76601e-14
Pb-194	4.93003e-14	4.81003e-14	4.52003e-14	5.29003e-14	4.84003e-14	5.73003e-14	3.98002e-14	4.03002e-14	4.99003e-14	4.82003e-14	5.72004e-14	5.64004e-14	6.07003e-14	5.55003e-14	5.35004e-14	4.31002e-14	5.39003e-14	4.40002e-14	5.04003e-14	4.51002e-14	4.85003e-14	5.12003e-14	5.29003e-14	4.50002e-14	4.28002e-14	4.87003e-14	5.42003e-14	4.71003e-14	4.82003e-14
Pb-195m	7.40243e-14	7.20228e-14	6.7322e-14	7.95263e-14	7.24241e-14	8.69293e-14	5.87182e-14	5.97187e-14	7.50238e-14	7.2224e-14	8.70303e-14	8.573e-14	9.22303e-14	8.34274e-14	8.57324e-14	6.41198e-14	8.08256e-14	6.56207e-14	7.55249e-14	6.73219e-14	7.27241e-14	7.70261e-14	7.92249e-14	6.71216e-14	6.38203e-14	7.29243e-14	8.22274e-14	7.05233e-14	7.22234e-14
Pb-196	2.05001e-14	1.96001e-14	1.86001e-14	2.21001e-14	2.03001e-14	2.41001e-14	1.58e-14	1.62e-14	2.04001e-14	2.02001e-14	2.48001e-14	2.49001e-14	2.57001e-14	2.29001e-14	2.51001e-14	1.72001e-14	2.18001e-14	1.78001e-14	2.10001e-14	1.86001e-14	2.02001e-14	2.16001e-14	2.14001e-14	1.84001e-14	1.74001e-14	2.04001e-14	2.29001e-14	1.95001e-14	1.99001e-14
Pb-197	7.17065e-14	7.05061e-14	6.60059e-14	7.68071e-14	7.04065e-14	8.30079e-14	5.80049e-14	5.9305e-14	7.33064e-14	7.01064e-14	8.22082e-14	8.09081e-14	8.79081e-14	8.09074e-14	7.54088e-14	6.34053e-14	7.86069e-14	6.47055e-14	7.32067e-14	6.60059e-14	7.08065e-14	7.4307e-14	7.72067e-14	6.60058e-14	6.29054e-14	7.08065e-14	7.88074e-14	6.87062e-14	7.04063e-14
Pb-197m	5.19028e-14	5.04026e-14	4.73025e-14	5.5903e-14	5.10028e-14	6.10034e-14	4.11021e-14	4.19021e-14	5.25027e-14	5.08027e-14	6.13035e-14	6.06035e-14	6.47035e-14	5.85031e-14	6.02038e-14	4.48022e-14	5.65029e-14	4.60023e-14	5.31029e-14	4.73025e-14	5.11028e-14	5.4103e-14	5.54028e-14	4.71025e-14	4.48023e-14	5.13028e-14	5.78032e-14	4.95027e-14	5.07027e-14
Pb-198	1.8e-14	1.72e-14	1.64e-14	1.95e-14	1.79e-14	2.12e-14	1.38e-14	1.41e-14	1.79e-14	1.78e-14	2.2e-14	2.21e-14	2.27e-14	2.02e-14	2.22e-14	1.51e-14	1.92e-14	1.57e-14	1.85e-14	1.64e-14	1.78e-14	1.9e-14	1.88e-14	1.62e-14	1.53e-14	1.8e-14	2.03e-14	1.71e-14	1.75e-14
Pb-199	4.80026e-14	4.70024e-14	4.40023e-14	5.14028e-14	4.71026e-14	5.56032e-14	3.87019e-14	3.9402e-14	4.87025e-14	4.69026e-14	5.53033e-14	5.45033e-14	5.89032e-14	5.40029e-14	5.12036e-14	4.2102e-14	5.25027e-14	4.30022e-14	4.90027e-14	4.40023e-14	4.73026e-14	4.97028e-14	5.15026e-14	4.40023e-14	4.19021e-14	4.74026e-14	5.27029e-14	4.59025e-14	4.70025e-14
Pb-200	7.54e-15	6.98e-15	6.87e-15	8.29e-15	7.63e-15	8.82e-15	5.58e-15	5.71e-15	7.36e-15	7.59e-15	9.69e-15	9.99e-15	9.58e-15	8.4e-15	9.84e-15	6.02e-15	7.76e-15	6.36e-15	7.88e-15	6.85e-15	7.5e-15	8.16e-15	7.55e-15	6.73e-15	6.25e-15	7.72e-15	8.62e-15	7.18e-15	7.28e-15
Pb-201	3.32e-14	3.21e-14	3.02e-14	3.57e-14	3.27e-14	3.89e-14	2.61e-14	2.65e-14	3.34e-14	3.25e-14	3.94e-14	3.9e-14	4.13e-14	3.73e-14	3.87e-14	2.85e-14	3.61e-14	2.93e-14	3.39e-14	3.02e-14	3.26e-14	3.46e-14	3.53e-14	3.01e-14	2.85e-14	3.28e-14	3.69e-14	3.16e-14	3.24e-14
Pb-201m	1.62e-14	1.58e-14	1.48e-14	1.74e-14	1.58e-14	1.91e-14	1.29e-14	1.31e-14	1.65e-14	1.58e-14	1.91e-14	1.88e-14	2.03e-14	1.83e-14	1.91e-14	1.41e-14	1.79e-14	1.42e-14	1.66e-14	1.47e-14	1.59e-14	1.69e-14	1.74e-14	1.47e-14	1.39e-14	1.6e-14	1.82e-14	1.55e-14	1.58e-14
Pb-202	2.06e-21	3.06e-22	9.46e-23	1.46e-22	2.01e-22	1.13e-20	7.83e-34	1.42e-22	6.82e-23	1.54e-22	2.1e-21	3.33e-22	1.56e-23	3.56e-21	3.96e-20	8e-25	2.33e-21	1.53e-24	8.5e-23	1.58e-23	1.63e-21	1.7e-21	1.16e-21	3.14e-24	3.31e-23	1.04e-22	1.05e-21	9.48e-22	6.97e-22
Pb-202m	9.17e-14	8.97e-14	8.35e-14	9.83e-14	8.94e-14	1.08e-13	7.34e-14	7.44e-14	9.36e-14	8.92e-14	1.07e-13	1.04e-13	1.14e-13	1.04e-13	1.04e-13	8.04e-14	1.01e-13	8.2e-14	9.33e-14	8.34e-14	8.99e-14	9.49e-14	9.91e-14	8.36e-14	7.93e-14	9e-14	1.02e-13	8.73e-14	8.97e-14
Pb-203	1.25e-14	1.18e-14	1.14e-14	1.36e-14	1.25e-14	1.47e-14	9.42e-15	9.63e-15	1.23e-14	1.24e-14	1.55e-14	1.57e-14	1.58e-14	1.39e-14	1.58e-14	1.03e-14	1.32e-14	1.08e-14	1.29e-14	1.13e-14	1.23e-14	1.33e-14	1.29e-14	1.12e-14	1.05e-14	1.26e-14	1.41e-14	1.19e-14	1.21e-14
Pb-204m	9.59e-14	9.39e-14	8.72e-14	1.03e-13	9.35e-14	1.13e-13	7.7e-14	7.79e-14	9.81e-14	9.32e-14	1.11e-13	1.09e-13	1.19e-13	1.08e-13	1.07e-13	8.43e-14	1.06e-13	8.63e-14	9.75e-14	8.74e-14	9.4e-14	9.91e-14	1.04e-13	8.76e-14	8.3e-14	9.4e-14	1.06e-13	9.13e-14	9.39e-14
Pb-205	2.15e-21	3.19e-22	9.86e-23	1.52e-22	2.1e-22	1.18e-20	8.16e-34	1.49e-22	7.12e-23	1.61e-22	2.2e-21	3.47e-22	1.62e-23	3.71e-21	4.13e-20	8.35e-25	2.43e-21	1.6e-24	8.87e-23	1.65e-23	1.7e-21	1.78e-21	1.21e-21	3.28e-24	3.45e-23	1.08e-22	1.09e-21	9.89e-22	7.27e-22
Pb-209	6.39e-18	5.53e-18	5.65e-18	6.94e-18	6.42e-18	8.51e-18	4.23e-18	4.46e-18	5.8e-18	6.34e-18	8.76e-18	8.32e-18	7.83e-18	7.42e-18	1.13e-17	4.54e-18	6.36e-18	4.92e-18	6.51e-18	5.53e-18	6.42e-18	7.3e-18	6.01e-18	5.32e-18	4.92e-18	6.48e-18	7.39e-18	6.22e-18	6e-18
Pb-210	4.10007e-17	3.12003e-17	3.58003e-17	4.59004e-17	4.27004e-17	6.07023e-17	2.12001e-17	2.39002e-17	3.31002e-17	4.14004e-17	6.3401e-17	5.21004e-17	5.16003e-17	4.98011e-17	8.91064e-17	2.26001e-17	3.82007e-17	2.67001e-17	4.18003e-17	3.36002e-17	4.22006e-17	5.24009e-17	3.37004e-17	3.08002e-17	2.79002e-17	4.30004e-17	4.94007e-17	4.21006e-17	3.73004e-17
Pb-211	2.9579e-15	2.8845e-15	2.6941e-15	3.1812e-15	2.8879e-15	3.4872e-15	2.3572e-15	2.3981e-15	3.0162e-15	2.8877e-15	3.4792e-15	3.4085e-15	3.6872e-15	3.3431e-15	3.4262e-15	2.5793e-15	3.249e-15	2.6312e-15	3.0189e-15	2.6937e-15	2.9078e-15	3.0716e-15	3.1876e-15	2.6929e-15	2.5608e-15	2.9083e-15	3.2933e-15	2.8265e-15	2.8962e-15
Pb-212	5.72155e-15	5.39128e-15	5.21134e-15	6.23167e-15	5.74155e-15	6.70225e-15	4.31095e-15	4.41102e-15	5.64134e-15	5.70152e-15	7.09222e-15	7.29199e-15	7.22185e-15	6.35186e-15	7.28328e-15	4.68102e-15	5.98152e-15	4.95112e-15	5.92155e-15	5.2113e-15	5.64157e-15	6.08184e-15	5.8514e-15	5.13123e-15	4.81113e-15	5.76156e-15	6.48181e-15	5.43153e-15	5.53143e-15
Pb-214	1.07083e-14	1.03072e-14	9.72736e-15	1.1609e-14	1.06083e-14	1.26109e-14	8.25558e-15	8.44586e-15	1.07076e-14	1.06082e-14	1.30112e-14	1.30108e-14	1.35102e-14	1.20096e-14	1.32141e-14	8.996e-15	1.15083e-14	9.38648e-15	1.10085e-14	9.72722e-15	1.06083e-14	1.12094e-14	1.13079e-14	9.64697e-15	9.14646e-15	1.06084e-14	1.20096e-14	1.02081e-14	1.04078e-14
Pd-100	3.25e-15	2.83e-15	2.92e-15	3.57e-15	3.31e-15	4.1e-15	2.23e-15	2.32e-15	3.01e-15	3.28e-15	4.47e-15	4.51e-15	4.05e-15	3.7e-15	5.27e-15	2.38e-15	3.2e-15	2.56e-15	3.38e-15	2.89e-15	3.28e-15	3.67e-15	3.04e-15	2.8e-15	2.55e-15	3.36e-15	3.78e-15	3.13e-15	3.08e-15
Pd-101	1.48008e-14	1.44007e-14	1.34007e-14	1.58009e-14	1.45008e-14	1.77011e-14	1.17006e-14	1.19006e-14	1.49008e-14	1.44008e-14	1.74011e-14	1.70011e-14	1.8301e-14	1.6801e-14	1.78014e-14	1.28006e-14	1.62008e-14	1.31007e-14	1.50009e-14	1.34007e-14	1.46008e-14	1.54009e-14	1.59008e-14	1.34007e-14	1.27007e-14	1.45008e-14	1.6401e-14	1.41008e-14	1.44008e-14
Pd-103	5.69e-17	2.39e-17	2.09e-17	2.81e-17	3.11e-17	2.25e-16	5.9e-18	1.45e-17	1.55e-17	2.63e-17	1.01e-16	2.92e-17	1.49e-17	1.13e-16	4.84e-16	5.87e-18	6.27e-17	7.17e-18	2.17e-17	1.2e-17	6.14e-17	8.09e-17	3.82e-17	8.24e-18	1.17e-17	2.56e-17	6.18e-17	5.93e-17	3.51e-17
Pd-107	3.05e-22	6.06e-23	4.21e-23	5.91e-23	6.87e-23	1.49e-21	6.23e-24	3.24e-23	2.81e-23	5.64e-23	3.37e-22	7.22e-23	2.38e-23	4.89e-22	6.02e-21	5.61e-24	3.17e-22	8.42e-24	4.26e-23	1.97e-23	2.37e-22	2.72e-22	1.65e-22	1.1e-23	1.96e-23	5.21e-23	1.85e-22	1.73e-22	1.16e-22
Pd-109	1.964e-16	1.611e-16	1.62e-16	1.983e-16	1.865e-16	3.243e-16	1.197e-16	1.293e-16	1.64e-16	1.823e-16	2.795e-16	2.379e-16	2.128e-16	2.506e-16	4.869e-16	1.279e-16	1.997e-16	1.371e-16	1.84e-16	1.538e-16	2.004e-16	2.319e-16	1.798e-16	1.472e-16	1.389e-16	1.847e-16	2.256e-16	1.946e-16	1.773e-16
Pd-109m	4.3e-15	4.06e-15	3.91e-15	4.67e-15	4.29e-15	5.1e-15	3.25e-15	3.33e-15	4.26e-15	4.27e-15	5.31e-15	5.5e-15	5.4e-15	4.79e-15	5.59e-15	3.52e-15	4.49e-15	3.73e-15	4.45e-15	3.91e-15	4.23e-15	4.56e-15	4.4e-15	3.85e-15	3.61e-15	4.32e-15	4.88e-15	4.09e-15	4.16e-15
Pd-111	2.34e-15	2.291e-15	2.148e-15	2.511e-15	2.29e-15	2.748e-15	1.8967e-15	1.9095e-15	2.377e-15	2.279e-15	2.724e-15	2.662e-15	2.893e-15	2.647e-15	2.598e-15	2.055e-15	2.576e-15	2.09e-15	2.394e-15	2.137e-15	2.299e-15	2.43e-15	2.533e-15	2.135e-15	2.038e-15	2.311e-15	2.577e-15	2.245e-15	2.295e-15
Pd-112	1.3665e-17	4.26e-18	3.009e-18	4.213e-18	4.948e-18	6.396e-17	3.8e-19	2.338e-18	2.128e-18	4.05e-18	2.2387e-17	5.138e-18	1.671e-18	2.7825e-17	1.5869e-16	5.25e-19	1.5539e-17	6.68e-19	3.046e-18	1.369e-18	1.4077e-17	1.7614e-17	8.613e-18	8.25e-19	1.466e-18	3.68e-18	1.2682e-17	1.2066e-17	7.098e-18
Pd-114	1.1098e-15	1.0456e-15	1.0069e-15	1.2042e-15	1.0999e-15	1.3017e-15	8.399e-16	8.602e-16	1.0977e-15	1.0995e-15	1.3643e-15	1.4035e-15	1.3921e-15	1.2366e-15	1.4028e-15	9.108e-16	1.1614e-15	9.592e-16	1.1412e-15	1.0064e-15	1.0896e-15	1.1746e-15	1.1397e-15	9.935e-16	9.336e-16	1.1103e-15	1.2468e-15	1.0479e-15	1.0677e-15
Pd-96	6.53203e-14	6.37186e-14	5.94183e-14	7.00221e-14	6.37203e-14	7.66251e-14	5.23147e-14	5.30152e-14	6.63195e-14	6.36202e-14	7.62262e-14	7.48259e-14	8.10253e-14	7.3723e-14	7.43295e-14	5.70158e-14	7.17209e-14	5.79168e-14	6.66209e-14	5.94181e-14	6.41202e-14	6.77222e-14	7.03202e-14	5.93177e-14	5.64166e-14	6.43205e-14	7.23231e-14	6.23195e-14	6.38194e-14
Pd-97	1.12168e-13	1.10159e-13	1.03153e-13	1.20182e-13	1.10167e-13	1.30202e-13	9.1128e-14	9.3131e-14	1.14166e-13	1.10166e-13	1.28207e-13	1.26206e-13	1.3721e-13	1.2619e-13	1.18218e-13	9.9239e-14	1.23178e-13	1.01144e-13	1.14173e-13	1.03152e-13	1.11167e-13	1.1618e-13	1.21174e-13	1.0315e-13	9.8641e-14	1.11168e-13	1.23189e-13	1.08161e-13	1.10163e-13
Pd-98	1.75007e-14	1.68006e-14	1.59006e-14	1.88008e-14	1.71007e-14	2.06009e-14	1.37005e-14	1.39005e-14	1.76007e-14	1.71007e-14	2.0901e-14	2.07009e-14	2.17009e-14	1.97008e-14	2.10012e-14	1.50005e-14	1.89007e-14	1.52006e-14	1.79007e-14	1.58006e-14	1.71007e-14	1.83008e-14	1.85007e-14	1.58006e-14	1.49006e-14	1.73007e-14	1.95008e-14	1.66007e-14	1.70007e-14
Pd-99	5.84665e-14	5.7262e-14	5.34601e-14	6.26721e-14	5.73662e-14	6.81808e-14	4.68494e-14	4.79508e-14	5.93648e-14	5.71659e-14	6.79837e-14	6.72831e-14	7.22831e-14	6.58752e-14	6.49908e-14	5.10535e-14	6.36697e-14	5.21562e-14	5.97683e-14	5.35597e-14	5.7666e-14	6.07717e-14	6.26677e-14	5.34588e-14	5.09552e-14	5.77668e-14	6.45753e-14	5.60638e-14	5.72641e-14
Pm-136	1.24e-13	1.20966e-13	1.12915e-13	1.3308e-13	1.20989e-13	1.4618e-13	9.8685e-14	1.00502e-13	1.2601e-13	1.20985e-13	1.452e-13	1.4318e-13	1.5424e-13	1.4013e-13	1.4418e-13	1.07855e-13	1.3608e-13	1.09881e-13	1.2603e-13	1.12913e-13	1.2199e-13	1.2905e-13	1.3306e-13	1.12907e-13	1.0686e-13	1.21996e-13	1.3812e-13	1.1796e-13	1.20977e-13
Pm-137m	7.9101e-14	7.6887e-14	7.1874e-14	8.4925e-14	7.7498e-14	9.3159e-14	6.2531e-14	6.3837e-14	7.9599e-14	7.7297e-14	9.3367e-14	9.2164e-14	9.8575e-14	8.904e-14	9.2977e-14	6.8051e-14	8.5722e-14	6.9861e-14	8.0809e-14	7.1873e-14	7.7798e-14	8.2519e-14	8.4314e-14	7.147e-14	6.8055e-14	7.81e-14	8.7737e-14	7.5588e-14	7.7092e-14
Pm-139	4.2188e-14	4.1174e-14	3.8362e-14	4.5311e-14	4.1285e-14	4.9844e-14	3.3521e-14	3.4426e-14	4.2586e-14	4.1184e-14	4.9552e-14	4.8749e-14	5.2659e-14	4.7525e-14	4.9565e-14	3.644e-14	4.5807e-14	3.7349e-14	4.3096e-14	3.8361e-14	4.1585e-14	4.4006e-14	4.51e-14	3.8158e-14	3.6443e-14	4.1587e-14	4.6723e-14	4.0476e-14	4.1179e-14
Pm-140	4.7923e-14	4.6788e-14	4.3542e-14	5.1394e-14	4.6811e-14	5.659e-14	3.8122e-14	3.9037e-14	4.8325e-14	4.6807e-14	5.63e-14	5.539e-14	5.994e-14	5.404e-14	5.66e-14	4.1485e-14	5.1994e-14	4.241e-14	4.8945e-14	4.354e-14	4.7212e-14	4.9971e-14	5.1373e-14	4.3335e-14	4.1391e-14	4.7217e-14	5.313e-14	4.5983e-14	4.6799e-14
Pm-140m	1.40252e-13	1.37239e-13	1.27229e-13	1.50272e-13	1.3625e-13	1.64301e-13	1.12192e-13	1.14197e-13	1.42249e-13	1.36248e-13	1.62309e-13	1.59306e-13	1.73314e-13	1.58284e-13	1.57322e-13	1.22209e-13	1.53268e-13	1.25217e-13	1.42258e-13	1.27228e-13	1.37249e-13	1.45268e-13	1.51261e-13	1.27225e-13	1.21212e-13	1.37251e-13	1.54283e-13	1.33241e-13	1.37244e-13
Pm-141	3.3226e-14	3.2519e-14	3.0214e-14	3.5536e-14	3.2425e-14	3.9051e-14	2.6495e-14	2.71974e-14	3.3524e-14	3.2424e-14	3.8756e-14	3.7955e-14	4.1157e-14	3.7442e-14	3.8065e-14	2.8803e-14	3.6033e-14	2.9508e-14	3.3829e-14	3.0213e-14	3.2725e-14	3.4535e-14	3.563e-14	3.0112e-14	2.8805e-14	3.2726e-14	3.6642e-14	3.182e-14	3.2422e-14
Pm-142	3.8617e-14	3.7697e-14	3.5079e-14	4.145e-14	3.7712e-14	4.5596e-14	3.0621e-14	3.1428e-14	3.8914e-14	3.771e-14	4.5406e-14	4.4602e-14	4.8219e-14	4.347e-14	4.5619e-14	3.3349e-14	4.1846e-14	3.4162e-14	3.9427e-14	3.4978e-14	3.8012e-14	4.0241e-14	4.1235e-14	3.4874e-14	3.3353e-14	3.8015e-14	4.2667e-14	3.6999e-14	3.7604e-14
Pm-143	1.36e-14	1.32e-14	1.24e-14	1.47e-14	1.33e-14	1.63e-14	1.08e-14	1.09e-14	1.38e-14	1.32e-14	1.61e-14	1.55e-14	1.69e-14	1.55e-14	1.62e-14	1.18e-14	1.51e-14	1.19e-14	1.39e-14	1.23e-14	1.33e-14	1.43e-14	1.46e-14	1.23e-14	1.17e-14	1.34e-14	1.53e-14	1.31e-14	1.33e-14
Pm-144	7.01e-14	6.83e-14	6.38e-14	7.52e-14	6.82e-14	8.28e-14	5.59e-14	5.65e-14	7.14e-14	6.81e-14	8.22e-14	8.03e-14	8.76e-14	7.94e-14	8.24e-14	6.12e-14	7.75e-14	6.14e-14	7.15e-14	6.35e-14	6.86e-14	7.29e-14	7.54e-14	6.35e-14	6.04e-14	6.89e-14	7.84e-14	6.69e-14	6.85e-14
Pm-145	5.02e-16	3.61e-16	4.21e-16	5.5e-16	5.17e-16	8.36e-16	2.27e-16	2.68e-16	3.68e-16	4.94e-16	8.15e-16	5.84e-16	5.87e-16	6.52e-16	1.21e-15	2.42e-16	4.56e-16	2.84e-16	4.87e-16	3.82e-16	5.22e-16	6.8e-16	3.95e-16	3.41e-16	3.1e-16	5.19e-16	6.27e-16	5.35e-16	4.45e-16
Pm-146	3.34036e-14	3.25032e-14	3.04032e-14	3.59039e-14	3.26037e-14	3.95047e-14	2.65025e-14	2.69026e-14	3.40034e-14	3.25036e-14	3.93049e-14	3.85047e-14	4.17045e-14	3.78042e-14	3.9506e-14	2.90027e-14	3.68036e-14	2.94029e-14	3.40037e-14	3.03032e-14	3.28036e-14	3.48041e-14	3.59035e-14	3.02031e-14	2.88028e-14	3.29037e-14	3.72042e-14	3.19035e-14	3.26034e-14
Pm-147	5.26e-19	4.19e-19	4.44e-19	5.56e-19	5.19e-19	8.18e-19	3.03e-19	3.3e-19	4.34e-19	5.08e-19	7.68e-19	6.58e-19	6.09e-19	6.46e-19	1.284e-18	3.22e-19	5.09e-19	3.58e-19	5.14e-19	4.23e-19	5.34e-19	6.35e-19	4.61e-19	3.98e-19	3.67e-19	5.22e-19	6.15e-19	5.23e-19	4.75e-19
Pm-148	2.7415e-14	2.6907e-14	2.5104e-14	2.9324e-14	2.6714e-14	3.1839e-14	2.24854e-14	2.25878e-14	2.7812e-14	2.6613e-14	3.1244e-14	3.0542e-14	3.3543e-14	3.083e-14	2.8655e-14	2.42926e-14	3.022e-14	2.46971e-14	2.7918e-14	2.5103e-14	2.6914e-14	2.8223e-14	2.9817e-14	2.5101e-14	2.39952e-14	2.6915e-14	2.983e-14	2.621e-14	2.691e-14
Pm-148m	9.06038e-14	8.85033e-14	8.23034e-14	9.71041e-14	8.82038e-14	1.07005e-13	7.24025e-14	7.34026e-14	9.21034e-14	8.81038e-14	1.06005e-13	1.04005e-13	1.13005e-13	1.02004e-13	1.05007e-13	7.91027e-14	9.96038e-14	8.02029e-14	9.24039e-14	8.22033e-14	8.88038e-14	9.40044e-14	9.75036e-14	8.22032e-14	7.81029e-14	8.91039e-14	1.01004e-13	8.64037e-14	8.85036e-14
Pm-149	5.372e-16	5.169e-16	4.878e-16	5.793e-16	5.323e-16	6.333e-16	4.143e-16	4.23e-16	5.359e-16	5.281e-16	6.486e-16	6.48e-16	6.738e-16	6.025e-16	6.61e-16	4.526e-16	5.806e-16	4.708e-16	5.498e-16	4.875e-16	5.292e-16	5.638e-16	5.677e-16	4.84e-16	4.586e-16	5.335e-16	6.016e-16	5.104e-16	5.221e-16
Pm-150	6.9739e-14	6.8631e-14	6.4126e-14	7.4551e-14	6.8339e-14	8.0869e-14	5.6705e-14	5.7507e-14	7.1137e-14	6.8038e-14	7.9774e-14	7.8372e-14	8.5474e-14	7.8658e-14	7.3286e-14	6.1813e-14	7.6847e-14	6.2919e-14	7.1143e-14	6.4126e-14	6.8738e-14	7.205e-14	7.5543e-14	6.4124e-14	6.1116e-14	6.864e-14	7.6357e-14	6.6734e-14	6.8435e-14
Pm-151	1.40145e-14	1.34129e-14	1.2713e-14	1.51158e-14	1.38146e-14	1.65186e-14	1.08101e-14	1.10105e-14	1.40136e-14	1.37144e-14	1.68193e-14	1.67188e-14	1.7518e-14	1.57166e-14	1.71233e-14	1.18108e-14	1.51147e-14	1.22116e-14	1.43149e-14	1.27128e-14	1.37145e-14	1.47162e-14	1.47141e-14	1.26124e-14	1.19115e-14	1.39147e-14	1.56167e-14	1.33141e-14	1.36138e-14
Pm-152	1.3645e-14	1.3428e-14	1.2513e-14	1.4673e-14	1.3442e-14	1.5913e-14	1.1064e-14	1.117e-14	1.4042e-14	1.334e-14	1.5823e-14	1.5519e-14	1.683e-14	1.549e-14	1.4739e-14	1.2087e-14	1.4968e-14	1.2298e-14	1.3954e-14	1.2512e-14	1.3441e-14	1.4167e-14	1.4759e-14	1.2509e-14	1.1891e-14	1.3444e-14	1.5087e-14	1.303e-14	1.3434e-14
Pm-152m	7.0244e-14	6.8735e-14	6.443e-14	7.5256e-14	6.8943e-14	8.1774e-14	5.6708e-14	5.7411e-14	7.1241e-14	6.8642e-14	8.1379e-14	8.0078e-14	8.6379e-14	7.9062e-14	7.6092e-14	6.1617e-14	7.7051e-14	6.3022e-14	7.1747e-14	6.4429e-14	6.9142e-14	7.2754e-14	7.5747e-14	6.4227e-14	6.112e-14	6.9344e-14	7.7162e-14	6.7038e-14	6.8839e-14
Pm-153	2.7708e-15	2.5447e-15	2.5129e-15	3.0277e-15	2.7806e-15	3.3189e-15	2.0292e-15	2.0811e-15	2.6781e-15	2.7701e-15	3.573e-15	3.632e-15	3.481e-15	3.1115e-15	3.754e-15	2.1841e-15	2.844e-15	2.3076e-15	2.873e-15	2.4923e-15	2.7603e-15	3.0177e-15	2.7714e-15	2.451e-15	2.2765e-15	2.8213e-15	3.1517e-15	2.6575e-15	2.6576e-15
Pm-154	8.7744e-14	8.7035e-14	8.123e-14	9.3556e-14	8.6243e-14	1.00174e-13	7.1808e-14	7.3911e-14	9.0741e-14	8.5842e-14	9.8279e-14	9.6777e-14	1.06179e-13	9.9062e-14	8.5491e-14	7.8717e-14	9.6351e-14	8.0222e-14	8.9447e-14	8.1529e-14	8.6942e-14	9.0554e-14	9.4847e-14	8.1727e-14	7.802e-14	8.6444e-14	9.5962e-14	8.4438e-14	8.6539e-14
Pm-154m	8.4752e-14	8.3242e-14	7.8037e-14	9.0664e-14	8.3151e-14	9.8184e-14	6.9114e-14	7.0017e-14	8.6249e-14	8.265e-14	9.6889e-14	9.5288e-14	1.03189e-13	9.5472e-14	8.8303e-14	7.5023e-14	9.316e-14	7.6329e-14	8.6556e-14	7.7937e-14	8.345e-14	8.7663e-14	9.1655e-14	7.7835e-14	7.4327e-14	8.3552e-14	9.2571e-14	8.1245e-14	8.3146e-14
Po-203	7.61115e-14	7.46108e-14	6.97104e-14	8.15125e-14	7.45115e-14	8.8614e-14	6.15086e-14	6.24088e-14	7.78113e-14	7.42114e-14	8.76145e-14	8.59144e-14	9.35144e-14	8.5813e-14	8.16156e-14	6.72093e-14	8.36121e-14	6.86098e-14	7.76119e-14	6.98104e-14	7.49114e-14	7.87124e-14	8.22118e-14	6.98102e-14	6.63096e-14	7.49116e-14	8.3813e-14	7.27111e-14	7.46111e-14
Po-204	5.15e-14	5e-14	4.69e-14	5.54e-14	5.05e-14	6.04e-14	4.09e-14	4.14e-14	5.23e-14	5.03e-14	6.07e-14	5.98e-14	6.4e-14	5.8e-14	5.89e-14	4.47e-14	5.62e-14	4.58e-14	5.26e-14	4.69e-14	5.06e-14	5.37e-14	5.51e-14	4.69e-14	4.43e-14	5.09e-14	5.73e-14	4.91e-14	5.03e-14
Po-205	7.38018e-14	7.24016e-14	6.76016e-14	7.91019e-14	7.22018e-14	8.60022e-14	5.97013e-14	6.05013e-14	7.55017e-14	7.19018e-14	8.51023e-14	8.32022e-14	9.08022e-14	8.3302e-14	7.94025e-14	6.53014e-14	8.13018e-14	6.65015e-14	7.52018e-14	6.76016e-14	7.26018e-14	7.64019e-14	7.99018e-14	6.77016e-14	6.43015e-14	7.26018e-14	8.1402e-14	7.05017e-14	7.24017e-14
Po-206	5.35e-14	5.21e-14	4.87e-14	5.74e-14	5.24e-14	6.27e-14	4.26e-14	4.32e-14	5.43e-14	5.22e-14	6.27e-14	6.16e-14	6.64e-14	6.03e-14	6.09e-14	4.65e-14	5.85e-14	4.77e-14	5.46e-14	4.87e-14	5.26e-14	5.56e-14	5.74e-14	4.87e-14	4.61e-14	5.27e-14	5.93e-14	5.1e-14	5.23e-14
Po-207	5.93002e-14	5.80001e-14	5.41001e-14	6.35002e-14	5.79002e-14	6.93002e-14	4.77001e-14	4.82001e-14	6.06001e-14	5.77002e-14	6.87002e-14	6.71002e-14	7.32002e-14	6.69002e-14	6.52002e-14	5.22001e-14	6.52002e-14	5.32001e-14	6.04002e-14	5.41001e-14	5.82002e-14	6.13002e-14	6.40002e-14	5.42001e-14	5.14001e-14	5.83002e-14	6.56002e-14	5.65002e-14	5.80002e-14
Po-208	9.31e-19	9.03e-19	8.46e-19	1e-18	9.13e-19	1.1e-18	7.35e-19	7.47e-19	9.4e-19	9.11e-19	1.11e-18	1.09e-18	1.16e-18	1.05e-18	1.1e-18	8.02e-19	1.01e-18	8.21e-19	9.52e-19	8.46e-19	9.15e-19	9.73e-19	9.92e-19	8.43e-19	7.98e-19	9.21e-19	1.04e-18	8.88e-19	9.08e-19
Po-209	2.75e-16	2.67e-16	2.51e-16	2.96e-16	2.7e-16	3.23e-16	2.18e-16	2.21e-16	2.79e-16	2.69e-16	3.25e-16	3.2e-16	3.42e-16	3.1e-16	3.16e-16	2.39e-16	3e-16	2.45e-16	2.81e-16	2.51e-16	2.7e-16	2.87e-16	2.95e-16	2.51e-16	2.37e-16	2.72e-16	3.07e-16	2.62e-16	2.69e-16
Po-210	4.53e-19	4.44e-19	4.12e-19	4.85e-19	4.4e-19	5.31e-19	3.65e-19	3.67e-19	4.64e-19	4.39e-19	5.25e-19	5.11e-19	5.62e-19	5.12e-19	5.07e-19	4e-19	5.03e-19	4.04e-19	4.61e-19	4.12e-19	4.43e-19	4.68e-19	4.91e-19	4.13e-19	3.91e-19	4.44e-19	5.03e-19	4.32e-19	4.43e-19
Po-211	3.78e-16	3.7e-16	3.44e-16	4.05e-16	3.68e-16	4.44e-16	3.04e-16	3.08e-16	3.86e-16	3.67e-16	4.39e-16	4.28e-16	4.69e-16	4.27e-16	4.26e-16	3.32e-16	4.17e-16	3.38e-16	3.84e-16	3.44e-16	3.7e-16	3.91e-16	4.09e-16	3.45e-16	3.27e-16	3.71e-16	4.19e-16	3.6e-16	3.7e-16
Po-212	0	0	0	0	0	0	0	0	0	0	0	0	0	0	0	0	0	0	0	0	0	0	0	0	0	0	0	0	0
Po-212m	4.02e-15	4.02e-15	3.75e-15	4.28e-15	3.97e-15	4.48e-15	3.36e-15	3.45e-15	4.14e-15	3.95e-15	4.48e-15	4.39e-15	4.79e-15	4.52e-15	3.54e-15	3.66e-15	4.41e-15	3.71e-15	4.1e-15	3.77e-15	3.99e-15	4.14e-15	4.37e-15	3.76e-15	3.63e-15	3.98e-15	4.39e-15	3.89e-15	3.99e-15
Po-213	1.74e-18	1.7e-18	1.58e-18	1.86e-18	1.69e-18	2.04e-18	1.4e-18	1.41e-18	1.78e-18	1.69e-18	2.02e-18	1.96e-18	2.16e-18	1.97e-18	1.96e-18	1.53e-18	1.93e-18	1.54e-18	1.77e-18	1.58e-18	1.7e-18	1.8e-18	1.88e-18	1.59e-18	1.5e-18	1.71e-18	1.94e-18	1.66e-18	1.7e-18
Po-214	3.86e-18	3.78e-18	3.52e-18	4.14e-18	3.75e-18	4.53e-18	3.11e-18	3.13e-18	3.96e-18	3.74e-18	4.48e-18	4.36e-18	4.79e-18	4.37e-18	4.33e-18	3.41e-18	4.29e-18	3.44e-18	3.93e-18	3.52e-18	3.77e-18	3.99e-18	4.19e-18	3.53e-18	3.34e-18	3.79e-18	4.29e-18	3.68e-18	3.78e-18
Po-215	7.76e-18	7.52e-18	7.07e-18	8.34e-18	7.6e-18	9.15e-18	6.07e-18	6.25e-18	7.82e-18	7.6e-18	9.18e-18	9.16e-18	9.72e-18	8.73e-18	9.42e-18	6.62e-18	8.37e-18	6.85e-18	7.9e-18	7.03e-18	7.66e-18	8.08e-18	8.24e-18	6.99e-18	6.71e-18	7.62e-18	8.58e-18	7.38e-18	7.54e-18
Po-216	7.12e-19	6.99e-19	6.49e-19	7.64e-19	6.93e-19	8.36e-19	5.74e-19	5.78e-19	7.31e-19	6.91e-19	8.27e-19	8.04e-19	8.84e-19	8.06e-19	7.97e-19	6.3e-19	7.92e-19	6.36e-19	7.25e-19	6.49e-19	6.97e-19	7.37e-19	7.73e-19	6.51e-19	6.16e-19	6.98e-19	7.92e-19	6.79e-19	6.98e-19
Po-218	1.12e-22	8.71e-23	9.39e-23	1.18e-22	1.11e-22	1.82e-22	6.16e-23	6.82e-23	9e-23	1.08e-22	1.67e-22	1.39e-22	1.29e-22	1.4e-22	2.94e-22	6.56e-23	1.08e-22	7.35e-23	1.09e-22	8.87e-23	1.15e-22	1.38e-22	9.62e-23	8.26e-23	7.61e-23	1.11e-22	1.32e-22	1.13e-22	1.01e-22
Pr-134	1.44289e-13	1.41274e-13	1.31262e-13	1.54312e-13	1.40286e-13	1.69345e-13	1.15221e-13	1.17226e-13	1.46286e-13	1.40284e-13	1.68353e-13	1.6535e-13	1.78359e-13	1.62326e-13	1.63365e-13	1.2524e-13	1.57307e-13	1.28249e-13	1.47296e-13	1.31261e-13	1.41285e-13	1.49307e-13	1.543e-13	1.31258e-13	1.25244e-13	1.41288e-13	1.59324e-13	1.37276e-13	1.4028e-13
Pr-134m	1.07567e-13	1.05543e-13	9.8716e-14	1.15611e-13	1.0556e-13	1.25671e-13	8.654e-14	8.9149e-14	1.09565e-13	1.05557e-13	1.23682e-13	1.22676e-13	1.32703e-13	1.21639e-13	1.17689e-13	9.4578e-14	1.17608e-13	9.6794e-14	1.0958e-13	9.8915e-14	1.0656e-13	1.11598e-13	1.15594e-13	9.881e-14	9.4383e-14	1.06564e-13	1.18632e-13	1.03542e-13	1.05551e-13
Pr-135	3.8404e-14	3.72972e-14	3.48937e-14	4.1212e-14	3.7603e-14	4.5425e-14	3.02777e-14	3.10798e-14	3.8602e-14	3.7502e-14	4.5329e-14	4.4528e-14	4.7829e-14	4.3317e-14	4.5438e-14	3.29843e-14	4.1509e-14	3.38882e-14	3.9206e-14	3.47932e-14	3.7803e-14	4.0111e-14	4.0806e-14	3.46919e-14	3.29864e-14	3.7904e-14	4.2617e-14	3.67991e-14	3.73999e-14
Pr-136	9.9577e-14	9.7868e-14	9.0961e-14	1.06192e-13	9.7376e-14	1.16213e-13	8.0235e-14	8.2238e-14	1.01175e-13	9.7175e-14	1.15218e-13	1.13217e-13	1.23221e-13	1.122e-13	1.09229e-13	8.7446e-14	1.08188e-13	8.9252e-14	1.01182e-13	9.116e-14	9.8176e-14	1.03189e-13	1.07184e-13	9.0958e-14	8.6849e-14	9.8177e-14	1.102e-13	9.557e-14	9.7572e-14
Pr-137	1.60231e-14	1.56213e-14	1.46208e-14	1.7225e-14	1.5723e-14	1.91282e-14	1.27169e-14	1.30174e-14	1.61223e-14	1.56229e-14	1.89294e-14	1.84291e-14	1.99288e-14	1.81261e-14	1.90325e-14	1.38183e-14	1.7424e-14	1.41193e-14	1.63237e-14	1.45206e-14	1.58229e-14	1.6825e-14	1.71232e-14	1.44202e-14	1.3819e-14	1.58232e-14	1.78262e-14	1.54221e-14	1.56221e-14
Pr-138	3.6527e-14	3.5611e-14	3.3097e-14	3.9154e-14	3.5624e-14	4.3191e-14	2.8951e-14	2.9657e-14	3.6725e-14	3.5623e-14	4.3e-14	4.2297e-14	4.5708e-14	4.1169e-14	4.3614e-14	3.1472e-14	3.9549e-14	3.2283e-14	3.7236e-14	3.3096e-14	3.5924e-14	3.8048e-14	3.9041e-14	3.2893e-14	3.1477e-14	3.5927e-14	4.0467e-14	3.5013e-14	3.5617e-14
Pr-138m	1.1402e-13	1.12018e-13	1.04018e-13	1.22022e-13	1.1202e-13	1.34024e-13	9.17145e-14	9.2815e-14	1.17019e-13	1.1102e-13	1.33025e-13	1.29025e-13	1.41025e-13	1.29023e-13	1.28028e-13	1.00016e-13	1.26021e-13	1.02017e-13	1.16021e-13	1.04018e-13	1.1202e-13	1.18022e-13	1.2402e-13	1.04018e-13	9.89164e-14	1.1202e-13	1.26023e-13	1.09019e-13	1.12019e-13
Pr-139	5.06313e-15	4.84283e-15	4.56281e-15	5.41341e-15	4.95314e-15	6.19392e-15	3.89222e-15	4.02231e-15	4.98297e-15	4.92312e-15	6.0941e-15	5.78403e-15	6.2339e-15	5.78357e-15	6.42475e-15	4.2324e-15	5.4332e-15	4.35256e-15	5.12322e-15	4.52278e-15	5.00313e-15	5.39346e-15	5.31308e-15	4.47271e-15	4.27253e-15	4.99317e-15	5.63358e-15	4.90302e-15	4.89299e-15
Pr-140	2.39999e-14	2.33937e-14	2.17904e-14	2.5808e-14	2.34993e-14	2.8521e-14	1.89748e-14	1.94769e-14	2.40978e-14	2.34988e-14	2.8425e-14	2.7824e-14	3.0025e-14	2.7113e-14	2.8934e-14	2.06812e-14	2.6005e-14	2.1185e-14	2.4503e-14	2.17899e-14	2.3699e-14	2.5107e-14	2.5602e-14	2.15886e-14	2.06833e-14	2.37e-14	2.6613e-14	2.30957e-14	2.33964e-14
Pr-142	2.969e-15	2.93e-15	2.757e-15	3.17e-15	2.918e-15	3.416e-15	2.466e-15	2.4888e-15	3.016e-15	2.898e-15	3.342e-15	3.281e-15	3.601e-15	3.346e-15	2.915e-15	2.664e-15	3.285e-15	2.689e-15	3.032e-15	2.746e-15	2.928e-15	3.059e-15	3.232e-15	2.744e-15	2.627e-15	2.929e-15	3.196e-15	2.854e-15	2.924e-15
Pr-142m	0	0	0	0	0	0	0	0	0	0	0	0	0	0	0	0	0	0	0	0	0	0	0	0	0	0	0	0	0
Pr-143	1.71004e-17	1.52004e-17	1.52004e-17	1.86004e-17	1.71004e-17	2.18005e-17	1.18003e-17	1.23003e-17	1.59004e-17	1.70004e-17	2.27005e-17	2.21005e-17	2.11005e-17	1.95005e-17	2.72005e-17	1.27004e-17	1.73005e-17	1.37004e-17	1.75004e-17	1.50004e-17	1.71004e-17	1.91004e-17	1.65004e-17	1.46004e-17	1.35004e-17	1.73004e-17	1.96005e-17	1.65004e-17	1.62004e-17
Pr-144	1.689e-15	1.664e-15	1.563e-15	1.812e-15	1.667e-15	1.945e-15	1.362e-15	1.407e-15	1.735e-15	1.655e-15	1.924e-15	1.901e-15	2.058e-15	1.915e-15	1.741e-15	1.5e-15	1.856e-15	1.519e-15	1.726e-15	1.562e-15	1.676e-15	1.757e-15	1.808e-15	1.569e-15	1.494e-15	1.669e-15	1.864e-15	1.627e-15	1.66e-15
Pr-144m	2.41016e-16	1.89014e-16	2.05014e-16	2.59017e-16	2.42016e-16	3.82019e-16	1.29011e-16	1.46012e-16	1.92015e-16	2.33015e-16	3.6002e-16	2.6602e-16	2.77019e-16	3.07018e-16	5.14023e-16	1.39012e-16	2.33016e-16	1.54013e-16	2.33016e-16	1.90014e-16	2.47015e-16	3.08017e-16	2.08015e-16	1.75014e-16	1.63013e-16	2.43016e-16	2.90018e-16	2.52015e-16	2.18015e-16
Pr-145	9.402e-16	9.16e-16	8.561e-16	1.0094e-15	9.19e-16	1.112e-15	7.51e-16	7.59e-16	9.565e-16	9.145e-16	1.101e-15	1.071e-15	1.164e-15	1.0643e-15	1.073e-15	8.221e-16	1.0356e-15	8.337e-16	9.585e-16	8.555e-16	9.227e-16	9.783e-16	1.0119e-15	8.551e-16	8.095e-16	9.257e-16	1.0445e-15	8.979e-16	9.189e-16
Pr-146	4.8597e-14	4.7879e-14	4.4861e-14	5.1929e-14	4.7693e-14	5.6073e-14	3.9806e-14	4.0413e-14	4.9595e-14	4.7391e-14	5.5282e-14	5.4378e-14	5.9294e-14	5.4748e-14	5.0094e-14	4.3232e-14	5.3425e-14	4.3845e-14	4.9607e-14	4.476e-14	4.7893e-14	5.0221e-14	5.2615e-14	4.4757e-14	4.2837e-14	4.7896e-14	5.3045e-14	4.658e-14	4.7785e-14
Pr-147	2.1236e-14	2.0527e-14	1.9323e-14	2.2747e-14	2.0835e-14	2.5064e-14	1.6801e-14	1.7104e-14	2.1333e-14	2.0734e-14	2.507e-14	2.4469e-14	2.6269e-14	2.4053e-14	2.4583e-14	1.831e-14	2.3143e-14	1.8715e-14	2.1639e-14	1.9322e-14	2.0935e-14	2.2246e-14	2.2639e-14	1.922e-14	1.8213e-14	2.0936e-14	2.3553e-14	2.033e-14	2.0731e-14
Pr-148	4.7378e-14	4.6653e-14	4.3626e-14	5.0723e-14	4.6571e-14	5.4786e-14	3.8448e-14	3.9058e-14	4.8376e-14	4.6269e-14	5.4298e-14	5.3492e-14	5.8018e-14	5.3352e-14	4.9808e-14	4.1887e-14	5.212e-14	4.2704e-14	4.8392e-14	4.3625e-14	4.6671e-14	4.9011e-14	5.1206e-14	4.362e-14	4.1592e-14	4.6775e-14	5.2046e-14	4.5353e-14	4.6562e-14
Pr-148m	4.2448e-14	4.1223e-14	3.8698e-14	4.5591e-14	4.1641e-14	4.9751e-14	3.3523e-14	3.4032e-14	4.2845e-14	4.1439e-14	4.9964e-14	4.9458e-14	5.2881e-14	4.7718e-14	4.9578e-14	3.6659e-14	4.6486e-14	3.7376e-14	4.3261e-14	3.8596e-14	4.1641e-14	4.408e-14	4.5372e-14	3.8392e-14	3.6565e-14	4.1845e-14	4.7113e-14	4.0324e-14	4.1332e-14
Pt-184	2.93e-14	2.79e-14	2.66e-14	3.18e-14	2.9e-14	3.45e-14	2.25e-14	2.29e-14	2.91e-14	2.89e-14	3.59001e-14	3.59e-14	3.69e-14	3.29e-14	3.63001e-14	2.44e-14	3.12e-14	2.52e-14	3.02e-14	2.65e-14	2.89e-14	3.1e-14	3.04e-14	2.63e-14	2.47e-14	2.93e-14	3.31e-14	2.8e-14	2.84e-14
Pt-186	2.98e-14	2.88e-14	2.71e-14	3.21e-14	2.91e-14	3.51e-14	2.35e-14	2.37e-14	3.02e-14	2.9e-14	3.54e-14	3.47e-14	3.73e-14	3.37e-14	3.53e-14	2.58e-14	3.28e-14	2.59e-14	3.05e-14	2.7e-14	2.91e-14	3.12e-14	3.17e-14	2.7e-14	2.55e-14	2.95e-14	3.35e-14	2.84e-14	2.91e-14
Pt-187	2.62062e-14	2.52057e-14	2.38056e-14	2.83067e-14	2.58062e-14	3.08075e-14	2.05045e-14	2.08047e-14	2.6206e-14	2.57061e-14	3.14078e-14	3.10078e-14	3.27077e-14	2.9407e-14	3.10086e-14	2.23049e-14	2.82064e-14	2.29052e-14	2.68063e-14	2.38055e-14	2.58061e-14	2.75067e-14	2.76062e-14	2.36054e-14	2.23051e-14	2.60062e-14	2.9207e-14	2.50059e-14	2.55059e-14
Pt-188	7.54e-15	7.01e-15	6.86e-15	8.27e-15	7.58e-15	8.92e-15	5.58e-15	5.75e-15	7.37e-15	7.55e-15	9.57e-15	9.7e-15	9.57e-15	8.42e-15	9.87e-15	6.04e-15	7.78e-15	6.4e-15	7.84e-15	6.84e-15	7.48e-15	8.14e-15	7.59e-15	6.71e-15	6.27e-15	7.65e-15	8.61e-15	7.21e-15	7.27e-15
Pt-189	2.03001e-14	1.94001e-14	1.84001e-14	2.19001e-14	2.00001e-14	2.38001e-14	1.58001e-14	1.60001e-14	2.03001e-14	1.99001e-14	2.44001e-14	2.41001e-14	2.54001e-14	2.28001e-14	2.42001e-14	1.72001e-14	2.18001e-14	1.76001e-14	2.08001e-14	1.84001e-14	1.99001e-14	2.14001e-14	2.13001e-14	1.83001e-14	1.72001e-14	2.02001e-14	2.27001e-14	1.94001e-14	1.97001e-14
Pt-190	0	0	0	0	0	0	0	0	0	0	0	0	0	0	0	0	0	0	0	0	0	0	0	0	0	0	0	0	0
Pt-191	1.13e-14	1.07e-14	1.03e-14	1.24e-14	1.13e-14	1.34e-14	8.54e-15	8.78e-15	1.11e-14	1.13e-14	1.41e-14	1.41e-14	1.43e-14	1.27e-14	1.45e-14	9.26e-15	1.19e-14	9.67e-15	1.17e-14	1.03e-14	1.12e-14	1.21e-14	1.16e-14	1.01e-14	9.5e-15	1.14e-14	1.28e-14	1.09e-14	1.1e-14
Pt-193	0	0	0	0	0	0	0	0	0	0	0	0	0	0	0	0	0	0	0	0	0	0	0	0	0	0	0	0	0
Pt-193m	3e-16	2.58e-16	2.72e-16	3.4e-16	3.13e-16	3.6e-16	2e-16	2.08e-16	2.77e-16	3.1e-16	4.25e-16	4.27e-16	3.89e-16	3.36e-16	4.42e-16	2.14e-16	2.88e-16	2.32e-16	3.2e-16	2.7e-16	3.03e-16	3.46e-16	2.74e-16	2.59e-16	2.34e-16	3.19e-16	3.58e-16	2.9e-16	2.85e-16
Pt-195m	2.15e-15	1.87e-15	1.95e-15	2.42e-15	2.23e-15	2.56e-15	1.46e-15	1.51e-15	2e-15	2.21e-15	2.99e-15	3.04e-15	2.76e-15	2.39e-15	3.1e-15	1.57e-15	2.07e-15	1.69e-15	2.28e-15	1.94e-15	2.16e-15	2.44e-15	1.99e-15	1.87e-15	1.7e-15	2.27e-15	2.53e-15	2.07e-15	2.04e-15
Pt-197	8.1129e-16	7.3145e-16	7.4057e-16	9.0083e-16	8.3033e-16	9.5138e-16	5.8317e-16	6.0039e-16	7.7871e-16	8.2425e-16	1.06863e-15	1.1082e-15	1.03772e-15	8.9931e-16	1.1011e-15	6.2748e-16	8.1026e-16	6.7085e-16	8.5541e-16	7.3845e-16	8.0933e-16	8.9419e-16	7.8393e-16	7.1925e-16	6.5985e-16	8.4239e-16	9.3928e-16	7.7613e-16	7.7891e-16
Pt-197m	2.94027e-15	2.73024e-15	2.67024e-15	3.23029e-15	2.96027e-15	3.48036e-15	2.17018e-15	2.23019e-15	2.86025e-15	2.94027e-15	3.75037e-15	3.76035e-15	3.73033e-15	3.29031e-15	3.86047e-15	2.35019e-15	3.05027e-15	2.48021e-15	3.05028e-15	2.66024e-15	2.92027e-15	3.18031e-15	2.97026e-15	2.61023e-15	2.44021e-15	2.98028e-15	3.36031e-15	2.81026e-15	2.84025e-15
Pt-199	8.8527e-15	8.5984e-15	8.0375e-15	9.5172e-15	8.6726e-15	1.0465e-14	6.9782e-15	7.1295e-15	8.9306e-15	8.6523e-15	1.04676e-14	1.03668e-14	1.10657e-14	9.9698e-15	1.0576e-14	7.6113e-15	9.6045e-15	7.8037e-15	9.0441e-15	8.037e-15	8.7024e-15	9.2375e-15	9.4327e-15	7.996e-15	7.6131e-15	8.7431e-15	9.8599e-15	8.4506e-15	8.6305e-15
Pt-200	2.07453e-15	1.90389e-15	1.89399e-15	2.29491e-15	2.10455e-15	2.44612e-15	1.51296e-15	1.55313e-15	2.00408e-15	2.09449e-15	2.69626e-15	2.75589e-15	2.64553e-15	2.31529e-15	2.76828e-15	1.63317e-15	2.11449e-15	1.73345e-15	2.1746e-15	1.8839e-15	2.06456e-15	2.26521e-15	2.05423e-15	1.84374e-15	1.70346e-15	2.13459e-15	2.38525e-15	1.98442e-15	1.99424e-15
Pt-202	7.88e-17	7.28e-17	7.11e-17	8.55e-17	7.86e-17	9.65e-17	5.77e-17	5.95e-17	7.61e-17	7.81e-17	1e-16	9.94e-17	9.83e-17	8.92e-17	1.11e-16	6.25e-17	8.19e-17	6.59e-17	8.09e-17	7.05e-17	7.83e-17	8.55e-17	7.94e-17	6.92e-17	6.48e-17	7.93e-17	8.94e-17	7.56e-17	7.56e-17
Pu-232	2.09e-15	1.89e-15	1.9e-15	2.31e-15	2.12e-15	2.43e-15	1.52e-15	1.56e-15	2.01e-15	2.13e-15	2.76e-15	2.94e-15	2.65e-15	2.29e-15	2.83e-15	1.62e-15	2.07e-15	1.73e-15	2.2e-15	1.91e-15	2.08e-15	2.28e-15	2.03e-15	1.86e-15	1.71e-15	2.16e-15	2.37e-15	1.99e-15	2e-15
Pu-234	2.26e-15	2.05e-15	2.06e-15	2.49e-15	2.29e-15	2.63e-15	1.64e-15	1.68e-15	2.17e-15	2.3e-15	2.99e-15	3.18e-15	2.86e-15	2.48e-15	3.07e-15	1.75e-15	2.24e-15	1.87e-15	2.38e-15	2.06e-15	2.25e-15	2.46e-15	2.2e-15	2.01e-15	1.85e-15	2.34e-15	2.56e-15	2.15e-15	2.16e-15
Pu-235	3.17e-15	2.9e-15	2.89e-15	3.49e-15	3.2e-15	3.72e-15	2.33e-15	2.39e-15	3.07e-15	3.21e-15	4.14e-15	4.34e-15	4e-15	3.5e-15	4.25e-15	2.5e-15	3.19e-15	2.65e-15	3.33e-15	2.89e-15	3.16e-15	3.44e-15	3.13e-15	2.83e-15	2.62e-15	3.26e-15	3.59e-15	3.02e-15	3.05e-15
Pu-236	4.29e-18	1.93e-18	1.7e-18	2.21e-18	2.25e-18	1.62e-17	8.86001e-19	1.32e-18	1.54e-18	2.06e-18	6.41e-18	2.68e-18	1.9e-18	7.46e-18	4.08e-17	9.51001e-19	4.68e-18	1.07e-18	1.89e-18	1.35e-18	4.27e-18	5.15e-18	3.03e-18	1.19e-18	1.23e-18	2.01e-18	4.06e-18	3.7e-18	2.66e-18
Pu-237	1.61e-15	1.46e-15	1.47e-15	1.78e-15	1.64e-15	1.91e-15	1.16e-15	1.2e-15	1.55e-15	1.64e-15	2.15e-15	2.27e-15	2.04e-15	1.78e-15	2.26e-15	1.24e-15	1.6e-15	1.33e-15	1.7e-15	1.47e-15	1.61e-15	1.77e-15	1.57e-15	1.43e-15	1.32e-15	1.67e-15	1.84e-15	1.54e-15	1.54e-15
Pu-238	3.37e-18	1.28e-18	1.05e-18	1.4e-18	1.48e-18	1.42e-17	4.35001e-19	8.10002e-19	8.84002e-19	1.31e-18	5.11e-18	1.71e-18	1.02e-18	6.21e-18	3.66e-17	4.66002e-19	3.73e-18	5.34002e-19	1.14e-18	7.34002e-19	3.35e-18	4.08e-18	2.25e-18	6.10002e-19	6.86002e-19	1.25e-18	3.08e-18	2.84e-18	1.9e-18
Pu-239	3.64e-18	2.6e-18	2.47e-18	3.03e-18	2.86e-18	8.56e-18	1.82e-18	2.04e-18	2.54e-18	2.78e-18	4.98e-18	3.58e-18	3.25e-18	5.09e-18	1.82e-17	1.97e-18	3.86e-18	2.11e-18	2.79e-18	2.32e-18	3.62e-18	4.12e-18	3.18e-18	2.23e-18	2.14e-18	2.79e-18	3.81e-18	3.33e-18	2.94e-18
Pu-240	3.29009e-18	1.30009e-18	1.09009e-18	1.4501e-18	1.52009e-18	1.35001e-17	4.81072e-19	8.41074e-19	9.37094e-19	1.35009e-18	4.98011e-18	1.76011e-18	1.11012e-18	5.99011e-18	3.47001e-17	5.16078e-19	3.6301e-18	5.91082e-19	1.1901e-18	7.94085e-19	3.28009e-18	3.9801e-18	2.2201e-18	6.70084e-19	7.3508e-19	1.31009e-18	3.04011e-18	2.80009e-18	1.90009e-18
Pu-241	5.56109e-20	5.06007e-20	5.07001e-20	6.13002e-20	5.64003e-20	6.53564e-20	4.06e-20	4.16003e-20	5.37001e-20	5.65002e-20	7.33053e-20	7.76007e-20	7.04e-20	6.14121e-20	7.6832e-20	4.33e-20	5.561e-20	4.62e-20	5.85001e-20	5.07e-20	5.56052e-20	6.06044e-20	5.45047e-20	4.95e-20	4.57e-20	5.74001e-20	6.32024e-20	5.30021e-20	5.34022e-20
Pu-242	6.4331e-18	4.7024e-18	4.2819e-18	5.0841e-18	4.8429e-18	1.57156e-17	3.41e-18	3.7703e-18	4.513e-18	4.6929e-18	8.3259e-18	5.4758e-18	5.3063e-18	9.1848e-18	3.32164e-17	3.7009e-18	7.084e-18	3.8113e-18	4.7034e-18	4.0318e-18	6.3729e-18	7.1239e-18	5.8336e-18	3.9317e-18	3.8511e-18	4.683e-18	6.5446e-18	5.8725e-18	5.1927e-18
Pu-243	8.1009e-16	7.2449e-16	7.386e-16	8.9743e-16	8.2811e-16	9.5858e-16	5.7865e-16	6.008e-16	7.7066e-16	8.2405e-16	1.07568e-15	1.12532e-15	1.02498e-15	8.9779e-16	1.13763e-15	6.2084e-16	8.0504e-16	6.6709e-16	8.5215e-16	7.3651e-16	8.1212e-16	8.9572e-16	7.778e-16	7.1736e-16	6.571e-16	8.4115e-16	9.3075e-16	7.76e-16	7.7582e-16
Pu-244	9.6387e-16	9.5269e-16	8.9152e-16	1.02418e-15	9.4683e-16	1.10461e-15	7.9598e-16	8.0905e-16	9.8585e-16	9.4281e-16	1.0947e-15	1.07466e-15	1.16481e-15	1.08436e-15	9.6881e-16	8.6424e-16	1.05414e-15	8.7736e-16	9.8297e-16	8.9251e-16	9.5282e-16	9.961e-16	1.04404e-15	8.9347e-16	8.5528e-16	9.5185e-16	1.05433e-15	9.277e-16	9.4975e-16
Pu-245	1.79108e-14	1.73096e-14	1.62096e-14	1.92117e-14	1.75108e-14	2.10138e-14	1.41074e-14	1.43078e-14	1.811e-14	1.75107e-14	2.11144e-14	2.09139e-14	2.23133e-14	2.01124e-14	2.09175e-14	1.5408e-14	1.95109e-14	1.58086e-14	1.8211e-14	1.62095e-14	1.76108e-14	1.86121e-14	1.91104e-14	1.62092e-14	1.54085e-14	1.76109e-14	1.99124e-14	1.70104e-14	1.74102e-14
Pu-246	5.03017e-15	4.67013e-15	4.58014e-15	5.50018e-15	5.06016e-15	5.9903e-15	3.71009e-15	3.8201e-15	4.90013e-15	5.04016e-15	6.42026e-15	6.6102e-15	6.34019e-15	5.61022e-15	6.76053e-15	4.01009e-15	5.16016e-15	4.2601e-15	5.23016e-15	4.56013e-15	4.99017e-15	5.43021e-15	5.05014e-15	4.47012e-15	4.17011e-15	5.11016e-15	5.7202e-15	4.81017e-15	4.84015e-15
Ra-219	7.15e-15	6.86e-15	6.5e-15	7.74e-15	7.11e-15	8.39e-15	5.5e-15	5.62e-15	7.11e-15	7.07e-15	8.7e-15	8.76e-15	9e-15	8e-15	8.84e-15	5.99e-15	7.69e-15	6.26e-15	7.35e-15	6.5e-15	7.06e-15	7.52e-15	7.52e-15	6.44e-15	6.1e-15	7.13e-15	8.01e-15	6.79e-15	6.95e-15
Ra-220	2.06e-16	2e-16	1.88e-16	2.21e-16	2.02e-16	2.43e-16	1.62e-16	1.66e-16	2.08e-16	2.02e-16	2.43e-16	2.43e-16	2.58e-16	2.32e-16	2.5e-16	1.77e-16	2.23e-16	1.82e-16	2.1e-16	1.87e-16	2.04e-16	2.14e-16	2.19e-16	1.86e-16	1.79e-16	2.02e-16	2.27e-16	1.96e-16	2e-16
Ra-221	1.34e-15	1.24e-15	1.22e-15	1.47e-15	1.36e-15	1.56e-15	9.98e-16	1.02e-15	1.32e-15	1.35e-15	1.72e-15	1.81e-15	1.7e-15	1.49e-15	1.74e-15	1.07e-15	1.38e-15	1.14e-15	1.4e-15	1.22e-15	1.34e-15	1.44e-15	1.35e-15	1.21e-15	1.12e-15	1.38e-15	1.52e-15	1.28e-15	1.3e-15
Ra-222	3.95e-16	3.81e-16	3.59e-16	4.27e-16	3.92e-16	4.64e-16	3.05e-16	3.12e-16	3.94e-16	3.9e-16	4.78e-16	4.79e-16	4.97e-16	4.43e-16	4.87e-16	3.32e-16	4.27e-16	3.47e-16	4.05e-16	3.59e-16	3.9e-16	4.14e-16	4.18e-16	3.56e-16	3.38e-16	3.92e-16	4.42e-16	3.75e-16	3.84e-16
Ra-223	5.4e-15	5.07e-15	4.93e-15	5.9e-15	5.43e-15	6.31e-15	4.06e-15	4.17e-15	5.31e-15	5.4e-15	6.78e-15	6.97e-15	6.83e-15	6.01e-15	6.89e-15	4.4e-15	5.64e-15	4.65e-15	5.61e-15	4.92e-15	5.36e-15	5.77e-15	5.51e-15	4.85e-15	4.54e-15	5.47e-15	6.11e-15	5.14e-15	5.23e-15
Ra-224	4.3e-16	4.1e-16	3.92e-16	4.66e-16	4.29e-16	5.04e-16	3.27e-16	3.35e-16	4.27e-16	4.26e-16	5.24e-16	5.37e-16	5.41e-16	4.78e-16	5.38e-16	3.57e-16	4.55e-16	3.76e-16	4.43e-16	3.92e-16	4.22e-16	4.52e-16	4.45e-16	3.86e-16	3.64e-16	4.3e-16	4.85e-16	4.08e-16	4.17e-16
Ra-225	2.0208e-16	1.44865e-16	1.68919e-16	2.2215e-16	2.0807e-16	3.4063e-16	9.033e-17	1.06685e-16	1.47901e-16	1.9905e-16	3.2857e-16	2.3537e-16	2.4027e-16	2.6131e-16	5.0948e-16	9.6073e-17	1.8404e-16	1.13745e-16	1.9606e-16	1.53879e-16	2.1109e-16	2.7429e-16	1.58949e-16	1.37829e-16	1.23763e-16	2.0908e-16	2.5226e-16	2.1407e-16	1.7898e-16
Ra-226	2.9e-16	2.74e-16	2.65e-16	3.17e-16	2.91e-16	3.39e-16	2.2e-16	2.25e-16	2.88e-16	2.9e-16	3.6e-16	3.76e-16	3.67e-16	3.22e-16	3.69e-16	2.38e-16	3.02e-16	2.52e-16	3.02e-16	2.65e-16	2.86e-16	3.08e-16	2.96e-16	2.61e-16	2.44e-16	2.94e-16	3.3e-16	2.76e-16	2.81e-16
Ra-227	6.0073e-15	5.7646e-15	5.4545e-15	6.4696e-15	5.9273e-15	7.1442e-15	4.6293e-15	4.7401e-15	5.9758e-15	5.9071e-15	7.2657e-15	7.245e-15	7.5239e-15	6.7611e-15	7.5815e-15	5.0508e-15	6.4579e-15	5.2422e-15	6.148e-15	5.4342e-15	5.9272e-15	6.3201e-15	6.3168e-15	5.3936e-15	5.122e-15	5.9576e-15	6.7112e-15	5.7263e-15	5.836e-15
Ra-228	3.76024e-18	6.82057e-19	2.76046e-19	4.13063e-19	5.44071e-19	2.02011e-17	5.25901e-21	3.28032e-19	1.92031e-19	4.23059e-19	4.44029e-18	7.5707e-19	7.1131e-20	6.90039e-18	6.47042e-17	8.9083e-21	4.30025e-18	1.43119e-20	2.58047e-19	6.65245e-20	3.2302e-18	3.56023e-18	2.18013e-18	2.21153e-20	1.05023e-19	3.17057e-19	2.29016e-18	2.11015e-18	1.4201e-18
Ra-230	3.10575e-15	2.93499e-15	2.83509e-15	3.37625e-15	3.09578e-15	3.65766e-15	2.35382e-15	2.42402e-15	3.07523e-15	3.08571e-15	3.83788e-15	3.90749e-15	3.91705e-15	3.46668e-15	3.9502e-15	2.5541e-15	3.25573e-15	2.67444e-15	3.20586e-15	2.82498e-15	3.07578e-15	3.29657e-15	3.19543e-15	2.7848e-15	2.62444e-15	3.11584e-15	3.48666e-15	2.95561e-15	3.0054e-15
Rb-77	6.9664e-14	6.7939e-14	6.3313e-14	7.4809e-14	6.8158e-14	8.1971e-14	5.5336e-14	5.6646e-14	7.0362e-14	6.8055e-14	8.1883e-14	8.0677e-14	8.6901e-14	7.8436e-14	8.1096e-14	6.0274e-14	7.5604e-14	6.1791e-14	7.1178e-14	6.3312e-14	6.8657e-14	7.2597e-14	7.449e-14	6.3107e-14	6.0179e-14	6.8762e-14	7.7231e-14	6.674e-14	6.7948e-14
Rb-78	2.02426e-13	2.01407e-13	1.88388e-13	2.16459e-13	1.99421e-13	2.23505e-13	1.7033e-13	1.72337e-13	2.06424e-13	1.98419e-13	2.27514e-13	2.23509e-13	2.42528e-13	2.2548e-13	1.88519e-13	1.83359e-13	2.20456e-13	1.85371e-13	2.06436e-13	1.88387e-13	2.00421e-13	2.0845e-13	2.19446e-13	1.88383e-13	1.81363e-13	2.00424e-13	2.20475e-13	1.95408e-13	2.00414e-13
Rb-78m	1.51519e-13	1.49496e-13	1.39473e-13	1.6156e-13	1.48513e-13	1.75616e-13	1.22402e-13	1.25411e-13	1.54517e-13	1.48511e-13	1.73627e-13	1.70621e-13	1.86645e-13	1.70585e-13	1.61636e-13	1.33437e-13	1.65556e-13	1.36452e-13	1.54532e-13	1.39471e-13	1.49513e-13	1.56549e-13	1.63543e-13	1.39467e-13	1.33442e-13	1.49517e-13	1.6658e-13	1.45497e-13	1.48504e-13
Rb-79	6.4522e-14	6.2814e-14	5.851e-14	6.9232e-14	6.3021e-14	7.5948e-14	5.10906e-14	5.21932e-14	6.5119e-14	6.3021e-14	7.6053e-14	7.5252e-14	8.0652e-14	7.2538e-14	7.6166e-14	5.55982e-14	6.9928e-14	5.6903e-14	6.5925e-14	5.8509e-14	6.3421e-14	6.7231e-14	6.8824e-14	5.8308e-14	5.5601e-14	6.3622e-14	7.1638e-14	6.1717e-14	6.2817e-14
Rb-80	5.4023e-14	5.2689e-14	4.895e-14	5.7887e-14	5.2613e-14	6.3774e-14	4.274e-14	4.3854e-14	5.4422e-14	5.2609e-14	6.3488e-14	6.2579e-14	6.762e-14	6.0828e-14	6.4293e-14	4.6596e-14	5.8584e-14	4.7619e-14	5.5043e-14	4.8848e-14	5.3113e-14	5.6168e-14	5.7765e-14	4.8742e-14	4.6502e-14	5.3118e-14	5.9918e-14	5.1687e-14	5.26e-14
Rb-81	2.25078e-14	2.1907e-14	2.0407e-14	2.41085e-14	2.19078e-14	2.65098e-14	1.78055e-14	1.82057e-14	2.27073e-14	2.19078e-14	2.64103e-14	2.61101e-14	2.81097e-14	2.53089e-14	2.67121e-14	1.94059e-14	2.44079e-14	1.99063e-14	2.2908e-14	2.04069e-14	2.21078e-14	2.34087e-14	2.40076e-14	2.03067e-14	1.94063e-14	2.21079e-14	2.49089e-14	2.15075e-14	2.19074e-14
Rb-81m	1.05047e-15	1.01043e-15	9.53422e-16	1.13051e-15	1.03047e-15	1.23058e-15	8.22336e-16	8.42348e-16	1.05045e-15	1.03047e-15	1.24061e-15	1.2406e-15	1.30059e-15	1.17053e-15	1.2207e-15	8.94363e-16	1.12048e-15	9.20386e-16	1.07048e-15	9.53418e-16	1.03047e-15	1.10052e-15	1.10047e-15	9.47408e-16	8.97381e-16	1.04047e-15	1.16054e-15	1.00045e-15	1.02045e-15
Rb-82	4.9984e-14	4.8764e-14	4.5348e-14	5.3615e-14	4.878e-14	5.9059e-14	3.9693e-14	4.06e-14	5.048e-14	4.8778e-14	5.877e-14	5.7866e-14	6.2578e-14	5.6333e-14	5.9287e-14	4.3219e-14	5.4209e-14	4.4231e-14	5.0994e-14	4.5347e-14	4.9179e-14	5.2008e-14	5.3499e-14	4.5143e-14	4.3124e-14	4.9183e-14	5.5431e-14	4.7867e-14	4.8772e-14
Rb-82m	1.36007e-13	1.33006e-13	1.24006e-13	1.45007e-13	1.32007e-13	1.59008e-13	1.10005e-13	1.11005e-13	1.38006e-13	1.32007e-13	1.57009e-13	1.53009e-13	1.68008e-13	1.53008e-13	1.5001e-13	1.20005e-13	1.50007e-13	1.21005e-13	1.38007e-13	1.24006e-13	1.33007e-13	1.40007e-13	1.47007e-13	1.24006e-13	1.18005e-13	1.33007e-13	1.50008e-13	1.30006e-13	1.33006e-13
Rb-83	2.16e-14	2.12e-14	1.96e-14	2.32e-14	2.11e-14	2.56e-14	1.72e-14	1.76e-14	2.18e-14	2.11e-14	2.55e-14	2.5e-14	2.71e-14	2.44e-14	2.57e-14	1.87e-14	2.35e-14	1.91e-14	2.21e-14	1.96e-14	2.13e-14	2.25e-14	2.32e-14	1.95e-14	1.86e-14	2.13e-14	2.4e-14	2.08e-14	2.11e-14
Rb-84	4.18155e-14	4.09142e-14	3.8014e-14	4.47168e-14	4.07155e-14	4.91191e-14	3.35112e-14	3.40116e-14	4.27149e-14	4.06154e-14	4.85199e-14	4.73197e-14	5.18193e-14	4.72176e-14	4.70224e-14	3.67121e-14	4.5916e-14	3.74129e-14	4.25159e-14	3.80138e-14	4.10154e-14	4.32169e-14	4.52155e-14	3.81135e-14	3.62127e-14	4.10156e-14	4.62176e-14	3.99149e-14	4.09148e-14
Rb-84m	1.63e-14	1.57e-14	1.49e-14	1.76e-14	1.61e-14	1.92e-14	1.26e-14	1.29e-14	1.63e-14	1.61e-14	1.95e-14	1.98e-14	2.05e-14	1.82e-14	2.01e-14	1.37e-14	1.74e-14	1.43e-14	1.67e-14	1.48e-14	1.6e-14	1.7e-14	1.71e-14	1.47e-14	1.4e-14	1.61e-14	1.82e-14	1.55e-14	1.58e-14
Rb-86	4.525e-15	4.4588e-15	4.1368e-15	4.8423e-15	4.4248e-15	5.284e-15	3.6925e-15	3.7244e-15	4.6324e-15	4.4043e-15	5.188e-15	5.037e-15	5.546e-15	5.1163e-15	4.799e-15	4.0277e-15	5.0086e-15	4.1113e-15	4.6074e-15	4.1462e-15	4.4444e-15	4.6622e-15	4.9359e-15	4.1548e-15	3.9401e-15	4.4455e-15	4.9665e-15	4.3116e-15	4.4417e-15
Rb-86m	2.45e-14	2.4e-14	2.22e-14	2.63e-14	2.39e-14	2.9e-14	1.95e-14	1.99e-14	2.48e-14	2.39e-14	2.88e-14	2.83e-14	3.07e-14	2.77e-14	2.9e-14	2.13e-14	2.67e-14	2.16e-14	2.5e-14	2.22e-14	2.41e-14	2.55e-14	2.63e-14	2.22e-14	2.11e-14	2.42e-14	2.73e-14	2.35e-14	2.39e-14
Rb-87	1.5e-18	1.21e-18	1.29e-18	1.61e-18	1.5e-18	2.26e-18	8.85e-19	9.61e-19	1.26e-18	1.47e-18	2.19e-18	1.92e-18	1.78e-18	1.83e-18	3.41e-18	9.44e-19	1.46e-18	1.05e-18	1.49e-18	1.23e-18	1.53e-18	1.81e-18	1.33e-18	1.16e-18	1.07e-18	1.51e-18	1.77e-18	1.5e-18	1.37e-18
Rb-88	3.2568e-14	3.2432e-14	3.0284e-14	3.464e-14	3.2055e-14	3.704e-14	2.6759e-14	2.7575e-14	3.3771e-14	3.1951e-14	3.625e-14	3.584e-14	3.93e-14	3.669e-14	3.094e-14	2.9325e-14	3.574e-14	2.9851e-14	3.3191e-14	3.0382e-14	3.2356e-14	3.362e-14	3.522e-14	3.0476e-14	2.913e-14	3.2161e-14	3.548e-14	3.1426e-14	3.2143e-14
Rb-89	1.10229e-13	1.09217e-13	1.02208e-13	1.17247e-13	1.08226e-13	1.26273e-13	9.0675e-14	9.2379e-14	1.13226e-13	1.07225e-13	1.2428e-13	1.21277e-13	1.33284e-13	1.24258e-13	1.0829e-13	9.899e-14	1.21243e-13	1.01197e-13	1.12234e-13	1.02207e-13	1.09226e-13	1.13243e-13	1.20237e-13	1.02204e-13	9.7693e-14	1.08228e-13	1.20256e-13	1.05219e-13	1.08221e-13
Rb-90	1.0507e-13	1.0503e-13	9.9175e-14	1.1215e-13	1.0405e-13	1.1125e-13	9.144e-14	9.1858e-14	1.0707e-13	1.0405e-13	1.1626e-13	1.1325e-13	1.2431e-13	1.162e-13	8.743e-14	9.8014e-14	1.1415e-13	9.8541e-14	1.0709e-13	9.9273e-14	1.0405e-13	1.0812e-13	1.1413e-13	9.9968e-14	9.6118e-14	1.0506e-13	1.1418e-13	1.0202e-13	1.0504e-13
Rb-90m	1.62488e-13	1.61467e-13	1.51445e-13	1.73526e-13	1.59482e-13	1.80578e-13	1.36378e-13	1.38387e-13	1.66487e-13	1.5948e-13	1.81588e-13	1.77582e-13	1.94605e-13	1.8155e-13	1.48593e-13	1.48411e-13	1.78523e-13	1.49426e-13	1.655e-13	1.51443e-13	1.60482e-13	1.67515e-13	1.76511e-13	1.5144e-13	1.45416e-13	1.60485e-13	1.77545e-13	1.56467e-13	1.60474e-13
Re-178	8.1145e-14	8.0038e-14	7.5032e-14	8.6957e-14	7.9944e-14	9.2174e-14	6.6811e-14	6.7914e-14	8.2544e-14	7.9643e-14	9.2978e-14	9.1276e-14	9.8581e-14	9.1064e-14	8.1484e-14	7.2421e-14	8.8455e-14	7.3725e-14	8.2949e-14	7.5131e-14	8.0244e-14	8.4154e-14	8.7651e-14	7.493e-14	7.1823e-14	8.0545e-14	8.9063e-14	7.8139e-14	7.9941e-14
Re-179	4.87003e-14	4.74003e-14	4.46003e-14	5.23004e-14	4.79003e-14	5.68004e-14	3.88002e-14	3.96002e-14	4.92003e-14	4.77003e-14	5.68004e-14	5.62004e-14	6.01004e-14	5.48004e-14	5.42005e-14	4.22003e-14	5.29003e-14	4.33003e-14	4.98003e-14	4.45003e-14	4.81003e-14	5.07004e-14	5.19003e-14	4.44003e-14	4.23003e-14	4.81003e-14	5.36004e-14	4.66003e-14	4.76003e-14
Re-180	5.49136e-14	5.37127e-14	5.01123e-14	5.89148e-14	5.37136e-14	6.45166e-14	4.40101e-14	4.46104e-14	5.61133e-14	5.35135e-14	6.40172e-14	6.2317e-14	6.8017e-14	6.20154e-14	6.12187e-14	4.8211e-14	6.04143e-14	4.92115e-14	5.6014e-14	5.01122e-14	5.40135e-14	5.70147e-14	5.93139e-14	5.0212e-14	4.75113e-14	5.40137e-14	6.09154e-14	5.24131e-14	5.38131e-14
Re-181	3.49e-14	3.37e-14	3.18e-14	3.76e-14	3.43e-14	4.11e-14	2.74e-14	2.79e-14	3.51e-14	3.42e-14	4.15e-14	4.09e-14	4.35e-14	3.93e-14	4.1e-14	2.99e-14	3.79e-14	3.08e-14	3.57e-14	3.17e-14	3.44e-14	3.65e-14	3.71e-14	3.16e-14	2.99e-14	3.45e-14	3.88e-14	3.33e-14	3.4e-14
Re-182	8.06e-14	7.83e-14	7.39e-14	8.66e-14	7.94e-14	9.39e-14	6.46e-14	6.53e-14	8.13e-14	7.89e-14	9.43e-14	9.29e-14	9.93e-14	9.06e-14	8.85e-14	7.01e-14	8.78e-14	7.2e-14	8.25e-14	7.38e-14	7.94e-14	8.39e-14	8.64e-14	7.35e-14	6.97e-14	7.98e-14	8.87e-14	7.69e-14	7.88e-14
Re-182m	5.63016e-14	5.51015e-14	5.17014e-14	6.03017e-14	5.53016e-14	6.54019e-14	4.56012e-14	4.62012e-14	5.72015e-14	5.50016e-14	6.4902e-14	6.3502e-14	6.8902e-14	6.35018e-14	5.95022e-14	4.96013e-14	6.17017e-14	5.07013e-14	5.75016e-14	5.17014e-14	5.55016e-14	5.84017e-14	6.07016e-14	5.16014e-14	4.90013e-14	5.56016e-14	6.17018e-14	5.39015e-14	5.52015e-14
Re-183	5.05e-15	4.53e-15	4.59e-15	5.6e-15	5.15e-15	6.06e-15	3.54e-15	3.67e-15	4.8e-15	5.12e-15	6.75e-15	6.76e-15	6.45e-15	5.65e-15	7.06e-15	3.81e-15	5.07e-15	4.12e-15	5.3e-15	4.55e-15	5.06e-15	5.62e-15	4.9e-15	4.42e-15	4.07e-15	5.22e-15	5.85e-15	4.86e-15	4.84e-15
Re-184	4.03e-14	3.93e-14	3.67e-14	4.33e-14	3.94e-14	4.74e-14	3.22e-14	3.25e-14	4.12e-14	3.93e-14	4.72e-14	4.59e-14	5e-14	4.56e-14	4.55e-14	3.53e-14	4.44e-14	3.6e-14	4.11e-14	3.67e-14	3.96e-14	4.19e-14	4.35e-14	3.68e-14	3.47e-14	3.97e-14	4.49e-14	3.85e-14	3.95e-14
Re-184m	1.61e-14	1.54e-14	1.46e-14	1.74e-14	1.59e-14	1.89e-14	1.25e-14	1.27e-14	1.62e-14	1.58e-14	1.94e-14	1.92e-14	2.01e-14	1.81e-14	1.91e-14	1.37e-14	1.73e-14	1.41e-14	1.65e-14	1.46e-14	1.59e-14	1.69e-14	1.7e-14	1.46e-14	1.37e-14	1.6e-14	1.8e-14	1.54e-14	1.57e-14
Re-186	7.376e-16	6.716e-16	6.716e-16	8.153e-16	7.497e-16	8.658e-16	5.337e-16	5.473e-16	7.134e-16	7.475e-16	9.729e-16	1.0043e-15	9.393e-16	8.214e-16	9.916e-16	5.718e-16	7.479e-16	6.108e-16	7.751e-16	6.683e-16	7.386e-16	8.088e-16	7.281e-16	6.558e-16	6.037e-16	7.619e-16	8.465e-16	7.049e-16	7.096e-16
Re-186m	3.76e-16	3.11e-16	3.38e-16	4.26e-16	3.92e-16	4.81e-16	2.31e-16	2.48e-16	3.32e-16	3.87e-16	5.52e-16	5.16e-16	4.84e-16	4.28e-16	6.16e-16	2.47e-16	3.54e-16	2.78e-16	3.97e-16	3.3e-16	3.84e-16	4.5e-16	3.34e-16	3.13e-16	2.82e-16	3.99e-16	4.51e-16	3.72e-16	3.53e-16
Re-187	0	0	0	0	0	0	0	0	0	0	0	0	0	0	0	0	0	0	0	0	0	0	0	0	0	0	0	0	0
Re-188	2.71e-15	2.602e-15	2.479e-15	2.929e-15	2.679e-15	3.173e-15	2.1111e-15	2.1535e-15	2.727e-15	2.679e-15	3.268e-15	3.297e-15	3.387e-15	3.044e-15	3.231e-15	2.2979e-15	2.915e-15	2.3724e-15	2.793e-15	2.4683e-15	2.679e-15	2.848e-15	2.851e-15	2.4567e-15	2.3107e-15	2.71e-15	3.034e-15	2.585e-15	2.635e-15
Re-188m	2e-15	1.73e-15	1.82e-15	2.26e-15	2.08e-15	2.42e-15	1.34e-15	1.4e-15	1.85e-15	2.07e-15	2.82e-15	2.82e-15	2.59e-15	2.23e-15	2.95e-15	1.43e-15	1.93e-15	1.56e-15	2.13e-15	1.8e-15	2.03e-15	2.3e-15	1.85e-15	1.73e-15	1.57e-15	2.12e-15	2.37e-15	1.94e-15	1.9e-15
Re-189	2.2668e-15	2.155e-15	2.065e-15	2.4683e-15	2.2669e-15	2.6714e-15	1.7317e-15	1.7721e-15	2.2557e-15	2.2467e-15	2.7823e-15	2.8417e-15	2.8608e-15	2.5292e-15	2.8567e-15	1.8825e-15	2.397e-15	1.9735e-15	2.3472e-15	2.0648e-15	2.2368e-15	2.3987e-15	2.3463e-15	2.0344e-15	1.9233e-15	2.277e-15	2.5693e-15	2.1562e-15	2.1959e-15
Re-190	5.99737e-14	5.8368e-14	5.45665e-14	6.438e-14	5.86736e-14	7.04904e-14	4.75539e-14	4.83556e-14	6.06712e-14	5.84731e-14	7.0594e-14	6.97931e-14	7.4792e-14	6.74835e-14	7.0004e-14	5.18583e-14	6.53766e-14	5.30616e-14	6.12757e-14	5.44659e-14	5.88733e-14	6.23801e-14	6.40742e-14	5.43647e-14	5.16606e-14	5.90742e-14	6.66837e-14	5.71708e-14	5.84707e-14
Re-190m	4.08456e-14	3.96423e-14	3.71412e-14	4.39495e-14	3.99455e-14	4.80557e-14	3.22336e-14	3.28347e-14	4.11443e-14	3.99452e-14	4.83577e-14	4.78572e-14	5.10569e-14	4.59517e-14	4.82634e-14	3.51364e-14	4.43476e-14	3.59384e-14	4.17469e-14	3.70409e-14	4.01453e-14	4.26494e-14	4.34462e-14	3.69402e-14	3.50377e-14	4.03458e-14	4.55517e-14	3.89438e-14	3.97439e-14
Rh-100	1.33008e-13	1.31007e-13	1.23007e-13	1.41008e-13	1.30008e-13	1.52009e-13	1.09006e-13	1.12006e-13	1.36008e-13	1.30008e-13	1.4901e-13	1.47009e-13	1.6101e-13	1.50009e-13	1.3101e-13	1.19006e-13	1.46008e-13	1.21007e-13	1.35008e-13	1.23007e-13	1.31008e-13	1.37008e-13	1.44008e-13	1.23007e-13	1.18006e-13	1.31008e-13	1.45009e-13	1.28007e-13	1.31007e-13
Rh-100m	2.02027e-15	1.91025e-15	1.80024e-15	2.12029e-15	1.95027e-15	2.58033e-15	1.54019e-15	1.5902e-15	1.97026e-15	1.94027e-15	2.42035e-15	2.28034e-15	2.42034e-15	2.34031e-15	2.83039e-15	1.68021e-15	2.18028e-15	1.71022e-15	2.02028e-15	1.79024e-15	2.00027e-15	2.15029e-15	2.10027e-15	1.77024e-15	1.69022e-15	1.96027e-15	2.24031e-15	1.95026e-15	1.94026e-15
Rh-101	1.1e-14	1.04e-14	1e-14	1.2e-14	1.1e-14	1.3e-14	8.31e-15	8.51e-15	1.09e-14	1.1e-14	1.37e-14	1.42e-14	1.39e-14	1.23e-14	1.44e-14	8.99e-15	1.15e-14	9.51e-15	1.14e-14	1e-14	1.09e-14	1.17e-14	1.13e-14	9.88e-15	9.24e-15	1.11e-14	1.25e-14	1.05e-14	1.06e-14
Rh-101m	1.19e-14	1.14e-14	1.07e-14	1.28e-14	1.17e-14	1.41e-14	9.11e-15	9.32e-15	1.18e-14	1.17e-14	1.43e-14	1.43e-14	1.49e-14	1.33e-14	1.5e-14	9.95e-15	1.28e-14	1.04e-14	1.21e-14	1.07e-14	1.17e-14	1.24e-14	1.25e-14	1.06e-14	1.01e-14	1.17e-14	1.32e-14	1.13e-14	1.15e-14
Rh-102	2.23127e-14	2.18115e-14	2.03114e-14	2.39138e-14	2.18127e-14	2.64159e-14	1.7709e-14	1.81094e-14	2.26121e-14	2.18126e-14	2.62166e-14	2.59163e-14	2.79158e-14	2.52145e-14	2.66192e-14	1.93097e-14	2.4313e-14	1.98104e-14	2.2713e-14	2.02113e-14	2.20127e-14	2.3214e-14	2.39125e-14	2.0211e-14	1.93103e-14	2.19128e-14	2.47145e-14	2.13122e-14	2.18121e-14
Rh-102m	9.84e-14	9.63e-14	8.97e-14	1.05e-13	9.59e-14	1.16e-13	7.9e-14	8e-14	1e-13	9.57e-14	1.14e-13	1.12e-13	1.22e-13	1.11e-13	1.12e-13	8.64e-14	1.09e-13	8.75e-14	1e-13	8.95e-14	9.65e-14	1.02e-13	1.06e-13	8.96e-14	8.52e-14	9.66e-14	1.09e-13	9.38e-14	9.63e-14
Rh-103m	5.99e-18	2.38e-18	2.14e-18	2.95e-18	3.27e-18	2.41e-17	4.4e-19	1.38e-18	1.47e-18	2.75e-18	1.09e-17	3.03e-18	1.49e-18	1.2e-17	5.19e-17	4.15e-19	6.52e-18	5.76e-19	2.23e-18	1.16e-18	6.5e-18	8.67e-18	3.88e-18	7.31e-19	1.09e-18	2.69e-18	6.58e-18	6.3e-18	3.64e-18
Rh-104	7.38e-16	7.13e-16	6.68e-16	7.92e-16	7.21e-16	8.76e-16	5.8e-16	5.92e-16	7.39e-16	7.2e-16	8.78e-16	8.62e-16	9.21e-16	8.32e-16	8.92e-16	6.31e-16	7.98e-16	6.46e-16	7.53e-16	6.68e-16	7.25e-16	7.73e-16	7.83e-16	6.63e-16	6.3e-16	7.29e-16	8.23e-16	7.06e-16	7.17e-16
Rh-104m	8.19024e-16	6.53021e-16	7.09021e-16	8.91026e-16	8.29024e-16	1.20003e-15	4.69017e-16	5.16017e-16	6.89022e-16	8.10023e-16	1.21003e-15	1.06003e-15	9.98029e-16	9.89027e-16	1.74004e-15	5.02018e-16	7.90024e-16	5.71019e-16	8.25024e-16	6.78021e-16	8.38024e-16	9.98026e-16	7.11023e-16	6.3502e-16	5.83019e-16	8.33024e-16	9.63027e-16	8.21023e-16	7.50022e-16
Rh-105	3.33391e-15	3.21334e-15	3.02344e-15	3.59424e-15	3.30393e-15	3.91532e-15	2.56254e-15	2.62268e-15	3.3135e-15	3.28387e-15	4.02542e-15	4.04508e-15	4.19476e-15	3.73457e-15	4.10726e-15	2.80272e-15	3.60387e-15	2.92296e-15	3.41396e-15	3.02335e-15	3.28394e-15	3.49451e-15	3.52364e-15	3.00322e-15	2.85297e-15	3.30396e-15	3.72454e-15	3.16382e-15	3.24365e-15
Rh-106	9.748e-15	9.528e-15	8.862e-15	1.0419e-14	9.504e-15	1.1463e-14	7.777e-15	7.924e-15	9.874e-15	9.492e-15	1.1374e-14	1.117e-14	1.2183e-14	1.1038e-14	1.1291e-14	8.482e-15	1.0613e-14	8.635e-15	9.938e-15	8.851e-15	9.573e-15	1.0132e-14	1.0503e-14	8.837e-15	8.417e-15	9.597e-15	1.0835e-14	9.321e-15	9.516e-15
Rh-106m	1.33022e-13	1.3002e-13	1.2202e-13	1.42024e-13	1.30022e-13	1.55028e-13	1.08015e-13	1.09016e-13	1.35021e-13	1.29022e-13	1.53029e-13	1.50028e-13	1.64027e-13	1.50025e-13	1.46034e-13	1.17017e-13	1.47022e-13	1.19018e-13	1.36022e-13	1.21019e-13	1.31022e-13	1.37024e-13	1.44021e-13	1.21019e-13	1.16018e-13	1.31022e-13	1.46025e-13	1.27021e-13	1.30021e-13
Rh-107	1.35339e-14	1.31308e-14	1.23305e-14	1.46369e-14	1.3434e-14	1.59423e-14	1.05242e-14	1.07251e-14	1.35322e-14	1.33337e-14	1.63442e-14	1.64435e-14	1.70422e-14	1.52386e-14	1.66509e-14	1.14261e-14	1.47347e-14	1.19278e-14	1.39348e-14	1.23301e-14	1.34338e-14	1.42373e-14	1.43335e-14	1.22294e-14	1.16274e-14	1.34343e-14	1.51387e-14	1.29327e-14	1.32323e-14
Rh-108	1.4756e-14	1.4328e-14	1.3497e-14	1.5907e-14	1.4448e-14	1.7478e-14	1.1708e-14	1.1919e-14	1.4954e-14	1.4445e-14	1.7391e-14	1.7285e-14	1.8515e-14	1.664e-14	1.7702e-14	1.2752e-14	1.6103e-14	1.3072e-14	1.5072e-14	1.3395e-14	1.4548e-14	1.5393e-14	1.5787e-14	1.339e-14	1.2758e-14	1.4553e-14	1.6433e-14	1.4127e-14	1.4437e-14
Rh-109	1.2956e-14	1.2446e-14	1.1741e-14	1.3969e-14	1.2755e-14	1.5188e-14	9.956e-15	1.0219e-14	1.2852e-14	1.2754e-14	1.5595e-14	1.5693e-14	1.6194e-14	1.4476e-14	1.601e-14	1.0826e-14	1.3864e-14	1.1332e-14	1.326e-14	1.174e-14	1.2754e-14	1.3567e-14	1.3659e-14	1.1638e-14	1.103e-14	1.2856e-14	1.4476e-14	1.2249e-14	1.255e-14
Rh-94	1.7977e-13	1.7671e-13	1.6462e-13	1.919e-13	1.7574e-13	2.0807e-13	1.474e-13	1.4843e-13	1.8278e-13	1.7474e-13	2.0609e-13	2.0106e-13	2.2018e-13	2.0199e-13	1.8901e-13	1.5953e-13	1.9791e-13	1.6157e-13	1.8381e-13	1.6462e-13	1.7675e-13	1.8585e-13	1.9488e-13	1.6461e-13	1.5753e-13	1.7676e-13	1.9596e-13	1.727e-13	1.7673e-13
Rh-95	1.21208e-13	1.19197e-13	1.11189e-13	1.30225e-13	1.19206e-13	1.4025e-13	9.9058e-14	1.00162e-13	1.24205e-13	1.18205e-13	1.39257e-13	1.36255e-13	1.4826e-13	1.36235e-13	1.28269e-13	1.08172e-13	1.33221e-13	1.10179e-13	1.23214e-13	1.11188e-13	1.19206e-13	1.25222e-13	1.31215e-13	1.11186e-13	1.06175e-13	1.19208e-13	1.33234e-13	1.16199e-13	1.19201e-13
Rh-95m	4.2644e-14	4.21419e-14	3.934e-14	4.56475e-14	4.18435e-14	4.81524e-14	3.53339e-14	3.58346e-14	4.32437e-14	4.17433e-14	4.89534e-14	4.77529e-14	5.19547e-14	4.76496e-14	4.36547e-14	3.82368e-14	4.6347e-14	3.86382e-14	4.35451e-14	3.93398e-14	4.20434e-14	4.41466e-14	4.60459e-14	3.93395e-14	3.77373e-14	4.23438e-14	4.69492e-14	4.11421e-14	4.20427e-14
Rh-96	1.83142e-13	1.79134e-13	1.67129e-13	1.95154e-13	1.78141e-13	2.13171e-13	1.47107e-13	1.4911e-13	1.87139e-13	1.7814e-13	2.11177e-13	2.06175e-13	2.26177e-13	2.0616e-13	2.02188e-13	1.61116e-13	2.0215e-13	1.63121e-13	1.86146e-13	1.67128e-13	1.79141e-13	1.89152e-13	1.97146e-13	1.67126e-13	1.59119e-13	1.80142e-13	2.0216e-13	1.75136e-13	1.79137e-13
Rh-96m	6.0464e-14	5.9556e-14	5.5449e-14	6.4676e-14	5.9162e-14	7.0295e-14	4.9026e-14	5.0029e-14	6.1862e-14	5.8961e-14	6.9199e-14	6.7897e-14	7.4203e-14	6.8284e-14	6.4404e-14	5.3537e-14	6.6375e-14	5.4442e-14	6.1668e-14	5.5548e-14	5.9562e-14	6.2573e-14	6.5371e-14	5.5547e-14	5.3039e-14	5.9463e-14	6.6483e-14	5.7956e-14	5.9359e-14
Rh-97	6.59775e-14	6.45722e-14	6.017e-14	7.0684e-14	6.44772e-14	7.71942e-14	5.27574e-14	5.39591e-14	6.68754e-14	6.43767e-14	7.66976e-14	7.54969e-14	8.17968e-14	7.42876e-14	7.4706e-14	5.74622e-14	7.17811e-14	5.88654e-14	6.71796e-14	6.01695e-14	6.49769e-14	6.84836e-14	7.07788e-14	5.99684e-14	5.73642e-14	6.48778e-14	7.27877e-14	6.30743e-14	6.44746e-14
Rh-97m	1.07032e-13	1.0603e-13	9.90293e-14	1.14035e-13	1.05032e-13	1.22039e-13	8.76242e-14	9.01249e-14	1.10032e-13	1.05032e-13	1.2004e-13	1.1904e-13	1.2904e-13	1.20036e-13	1.04043e-13	9.57263e-14	1.17034e-13	9.74275e-14	1.09033e-13	9.93291e-14	1.06032e-13	1.10035e-13	1.15033e-13	9.93287e-14	9.5227e-14	1.06032e-13	1.17036e-13	1.03031e-13	1.05031e-13
Rh-98	8.2964e-14	8.1246e-14	7.5531e-14	8.8894e-14	8.0961e-14	9.7435e-14	6.6279e-14	6.7685e-14	8.4261e-14	8.0859e-14	9.6646e-14	9.4942e-14	1.03454e-13	9.3611e-14	9.4962e-14	7.2503e-14	9.0788e-14	7.3514e-14	8.4674e-14	7.5529e-14	8.156e-14	8.6187e-14	8.9079e-14	7.5426e-14	7.1807e-14	8.1663e-14	9.1909e-14	7.9449e-14	8.1053e-14
Rh-99	2.41007e-14	2.34006e-14	2.18006e-14	2.59008e-14	2.36007e-14	2.85009e-14	1.90005e-14	1.94005e-14	2.42007e-14	2.35007e-14	2.8601e-14	2.82009e-14	3.00009e-14	2.71008e-14	2.90012e-14	2.06005e-14	2.61007e-14	2.12006e-14	2.46007e-14	2.18006e-14	2.37007e-14	2.52008e-14	2.56007e-14	2.17006e-14	2.07006e-14	2.38007e-14	2.68008e-14	2.30007e-14	2.35007e-14
Rh-99m	2.89013e-14	2.82012e-14	2.63012e-14	3.10014e-14	2.83013e-14	3.40017e-14	2.30009e-14	2.34009e-14	2.92012e-14	2.82013e-14	3.39018e-14	3.34017e-14	3.59016e-14	3.26015e-14	3.36021e-14	2.5001e-14	3.16013e-14	2.57011e-14	2.95014e-14	2.63012e-14	2.84013e-14	3.01015e-14	3.10013e-14	2.62011e-14	2.5001e-14	2.85013e-14	3.20015e-14	2.76013e-14	2.82012e-14
Rn-207	4.39399e-14	4.28377e-14	4.00362e-14	4.72431e-14	4.30395e-14	5.16479e-14	3.49302e-14	3.5431e-14	4.45393e-14	4.29393e-14	5.18492e-14	5.11488e-14	5.48497e-14	4.9545e-14	5.12517e-14	3.81328e-14	4.81423e-14	3.88342e-14	4.49409e-14	3.9936e-14	4.32394e-14	4.58425e-14	4.70412e-14	3.99356e-14	3.79335e-14	4.34398e-14	4.89448e-14	4.19382e-14	4.29386e-14
Rn-209	5.47104e-14	5.35098e-14	5.01094e-14	5.87113e-14	5.36104e-14	6.37126e-14	4.39078e-14	4.4708e-14	5.57102e-14	5.35103e-14	6.36131e-14	6.2713e-14	6.7613e-14	6.17118e-14	6.0214e-14	4.79085e-14	5.9911e-14	4.89088e-14	5.59107e-14	5.01094e-14	5.39103e-14	5.68112e-14	5.87107e-14	5.00092e-14	4.76087e-14	5.40105e-14	6.05118e-14	5.231e-14	5.36101e-14
Rn-210	2.7e-15	2.63e-15	2.46e-15	2.91e-15	2.65e-15	3.17e-15	2.15e-15	2.18e-15	2.74e-15	2.64e-15	3.18e-15	3.14e-15	3.37e-15	3.05e-15	3.13e-15	2.35e-15	2.95e-15	2.39e-15	2.76e-15	2.46e-15	2.66e-15	2.81e-15	2.89e-15	2.46e-15	2.33e-15	2.67e-15	3.01e-15	2.58e-15	2.64e-15
Rn-211	8.7e-14	8.53e-14	7.97e-14	9.32e-14	8.5e-14	1.02e-13	7.06e-14	7.12e-14	8.87e-14	8.46e-14	1e-13	9.83e-14	1.07e-13	9.82e-14	9.45e-14	7.69e-14	9.61e-14	7.79e-14	8.88e-14	7.96e-14	8.54e-14	9e-14	9.42e-14	7.96e-14	7.57e-14	8.56e-14	9.57e-14	8.31e-14	8.53e-14
Rn-212	1.55e-17	1.52e-17	1.41e-17	1.66e-17	1.51e-17	1.82e-17	1.24e-17	1.25e-17	1.59e-17	1.5e-17	1.81e-17	1.76e-17	1.94e-17	1.75e-17	1.79e-17	1.36e-17	1.73e-17	1.36e-17	1.58e-17	1.4e-17	1.51e-17	1.61e-17	1.67e-17	1.41e-17	1.33e-17	1.52e-17	1.74e-17	1.48e-17	1.52e-17
Rn-215	0	0	0	0	0	0	0	0	0	0	0	0	0	0	0	0	0	0	0	0	0	0	0	0	0	0	0	0	0
Rn-216	0	0	0	0	0	0	0	0	0	0	0	0	0	0	0	0	0	0	0	0	0	0	0	0	0	0	0	0	0
Rn-217	0	0	0	0	0	0	0	0	0	0	0	0	0	0	0	0	0	0	0	0	0	0	0	0	0	0	0	0	0
Rn-218	3.43e-17	3.35e-17	3.12e-17	3.67e-17	3.33e-17	4.04e-17	2.74e-17	2.78e-17	3.49e-17	3.33e-17	4.01e-17	3.94e-17	4.29e-17	3.88e-17	4.01e-17	3e-17	3.78e-17	3.02e-17	3.5e-17	3.11e-17	3.36e-17	3.56e-17	3.69e-17	3.11e-17	2.95e-17	3.37e-17	3.83e-17	3.27e-17	3.35e-17
Rn-219	2.5e-15	2.41e-15	2.28e-15	2.71e-15	2.48e-15	2.95e-15	1.93e-15	1.98e-15	2.5e-15	2.47e-15	3.02e-15	3.04e-15	3.15e-15	2.8e-15	3.08e-15	2.11e-15	2.69e-15	2.2e-15	2.57e-15	2.28e-15	2.47e-15	2.63e-15	2.64e-15	2.26e-15	2.14e-15	2.49e-15	2.8e-15	2.38e-15	2.43e-15
Rn-220	2.82e-17	2.75e-17	2.55e-17	3.02e-17	2.74e-17	3.33e-17	2.24e-17	2.29e-17	2.84e-17	2.74e-17	3.32e-17	3.25e-17	3.53e-17	3.18e-17	3.33e-17	2.44e-17	3.07e-17	2.49e-17	2.88e-17	2.55e-17	2.77e-17	2.93e-17	3.02e-17	2.54e-17	2.42e-17	2.78e-17	3.14e-17	2.7e-17	2.75e-17
Rn-222	1.73e-17	1.69e-17	1.57e-17	1.85e-17	1.69e-17	2.04e-17	1.37e-17	1.41e-17	1.74e-17	1.69e-17	2.04e-17	2.01e-17	2.17e-17	1.95e-17	2.07e-17	1.49e-17	1.87e-17	1.53e-17	1.76e-17	1.57e-17	1.7e-17	1.8e-17	1.85e-17	1.56e-17	1.49e-17	1.7e-17	1.92e-17	1.66e-17	1.68e-17
Rn-223	1.52575e-14	1.47529e-14	1.38518e-14	1.63624e-14	1.48574e-14	1.78707e-14	1.21418e-14	1.22432e-14	1.54554e-14	1.4857e-14	1.78735e-14	1.76727e-14	1.89717e-14	1.71652e-14	1.75822e-14	1.32453e-14	1.66596e-14	1.34479e-14	1.5559e-14	1.38513e-14	1.49571e-14	1.58626e-14	1.62577e-14	1.38503e-14	1.31471e-14	1.50579e-14	1.69653e-14	1.45552e-14	1.48551e-14
Ru-103	2.20005e-14	2.14004e-14	2.01004e-14	2.36005e-14	2.15005e-14	2.60008e-14	1.74003e-14	1.79003e-14	2.23004e-14	2.15005e-14	2.59007e-14	2.57006e-14	2.76006e-14	2.48006e-14	2.65012e-14	1.90003e-14	2.39005e-14	1.94003e-14	2.24005e-14	2.00004e-14	2.17005e-14	2.29006e-14	2.35004e-14	1.99004e-14	1.91003e-14	2.16005e-14	2.43006e-14	2.10005e-14	2.14004e-14
Ru-105	3.39305e-14	3.30276e-14	3.08274e-14	3.64331e-14	3.30305e-14	3.98382e-14	2.70216e-14	2.73225e-14	3.45289e-14	3.29303e-14	3.97398e-14	3.89391e-14	4.22379e-14	3.83347e-14	3.94461e-14	2.96234e-14	3.74312e-14	2.98249e-14	3.45313e-14	3.0727e-14	3.31304e-14	3.51336e-14	3.643e-14	3.07264e-14	2.92246e-14	3.33308e-14	3.78348e-14	3.22294e-14	3.31291e-14
Ru-106	4.66e-22	1.15e-22	9.38e-23	1.29e-22	1.45e-22	2.16e-21	1.87e-23	6.53e-23	6.32e-23	1.22e-22	5.81e-22	1.43e-22	6.42e-23	7.75e-22	8.03e-21	1.73e-23	4.85e-22	2.47e-23	9.69e-23	5.06e-23	3.91e-22	4.71e-22	2.63e-22	3.17e-23	4.68e-23	1.17e-22	3.32e-22	3.14e-22	2.03e-22
Ru-107	1.6225e-14	1.5912e-14	1.4804e-14	1.7344e-14	1.5924e-14	1.8971e-14	1.307e-14	1.3275e-14	1.6522e-14	1.5822e-14	1.8779e-14	1.8477e-14	1.9981e-14	1.8255e-14	1.7895e-14	1.4285e-14	1.7839e-14	1.4593e-14	1.6531e-14	1.4803e-14	1.5923e-14	1.6841e-14	1.7532e-14	1.4801e-14	1.4089e-14	1.5925e-14	1.7854e-14	1.5516e-14	1.5918e-14
Ru-108	2.4483e-15	2.2949e-15	2.2345e-15	2.6717e-15	2.4584e-15	2.8578e-15	1.8374e-15	1.8784e-15	2.4265e-15	2.4581e-15	3.0898e-15	3.2391e-15	3.0977e-15	2.7236e-15	3.1572e-15	1.9796e-15	2.5493e-15	2.1015e-15	2.5494e-15	2.2241e-15	2.4282e-15	2.6122e-15	2.4979e-15	2.2033e-15	2.0511e-15	2.4887e-15	2.7738e-15	2.3269e-15	2.3666e-15
Ru-92	9.3143e-14	9.0834e-14	8.5229e-14	9.9955e-14	9.1542e-14	1.09172e-13	7.4108e-14	7.581e-14	9.424e-14	9.1241e-14	1.09177e-13	1.08176e-13	1.15178e-13	1.05161e-13	1.05188e-13	8.0717e-14	1.01151e-13	8.3022e-14	9.5247e-14	8.5229e-14	9.1841e-14	9.6953e-14	9.9347e-14	8.4827e-14	8.072e-14	9.2143e-14	1.03161e-13	8.9137e-14	9.1038e-14
Ru-94	2.29e-14	2.23e-14	2.08e-14	2.46e-14	2.24e-14	2.71e-14	1.81e-14	1.84e-14	2.32e-14	2.23e-14	2.7e-14	2.66e-14	2.85e-14	2.58e-14	2.7e-14	1.98e-14	2.5e-14	2.04e-14	2.33e-14	2.08e-14	2.25e-14	2.38e-14	2.45e-14	2.08e-14	1.97e-14	2.25e-14	2.54e-14	2.18e-14	2.23e-14
Ru-95	5.7206e-14	5.60054e-14	5.23054e-14	6.12065e-14	5.6006e-14	6.68074e-14	4.60043e-14	4.67044e-14	5.81057e-14	5.57059e-14	6.61078e-14	6.50077e-14	7.05074e-14	6.45068e-14	6.31089e-14	5.02046e-14	6.28061e-14	5.12049e-14	5.83061e-14	5.23053e-14	5.6206e-14	5.92066e-14	6.17059e-14	5.22052e-14	4.97048e-14	5.6306e-14	6.29068e-14	5.46058e-14	5.60057e-14
Ru-97	9.52e-15	9.07e-15	8.66e-15	1.03e-14	9.46e-15	1.13e-14	7.25e-15	7.43e-15	9.45e-15	9.4e-15	1.16e-14	1.19e-14	1.19e-14	1.06e-14	1.23e-14	7.9e-15	1.01e-14	8.32e-15	9.8e-15	8.65e-15	9.35e-15	1e-14	9.85e-15	8.54e-15	8.04e-15	9.49e-15	1.07e-14	9.04e-15	9.22e-15
S-35	1.78e-19	1.27e-19	1.4e-19	1.79e-19	1.7e-19	3.37e-19	8.27e-20	9.65e-20	1.28e-19	1.63e-19	2.77e-19	2.03e-19	1.88e-19	2.37e-19	6.14e-19	8.78e-20	1.7e-19	1.01e-19	1.61e-19	1.28e-19	1.83e-19	2.29e-19	1.44e-19	1.16e-19	1.08e-19	1.68e-19	2.1e-19	1.82e-19	1.53e-19
S-37	1.53141e-13	1.54132e-13	1.44127e-13	1.63152e-13	1.5214e-13	1.6517e-13	1.33106e-13	1.33109e-13	1.56138e-13	1.51139e-13	1.70174e-13	1.65173e-13	1.80175e-13	1.71159e-13	1.22185e-13	1.42115e-13	1.68148e-13	1.4312e-13	1.57144e-13	1.45127e-13	1.52139e-13	1.58151e-13	1.68144e-13	1.44125e-13	1.40118e-13	1.53141e-13	1.66158e-13	1.49135e-13	1.53136e-13
S-38	8.5361e-14	8.53567e-14	7.96551e-14	9.05661e-14	8.40607e-14	9.65744e-14	6.96452e-14	7.32465e-14	8.94593e-14	8.38603e-14	9.32768e-14	9.30758e-14	1.02076e-13	9.63691e-14	7.7684e-14	7.70489e-14	9.31638e-14	7.85514e-14	8.71626e-14	8.01547e-14	8.52605e-14	8.79659e-14	9.14619e-14	8.06538e-14	7.70504e-14	8.41612e-14	9.2869e-14	8.24585e-14	8.44587e-14
Sb-111	6.649e-14	6.477e-14	6.0454e-14	7.1421e-14	6.5085e-14	7.8365e-14	5.2699e-14	5.3906e-14	6.7186e-14	6.4984e-14	7.8375e-14	7.7471e-14	8.3085e-14	7.4939e-14	7.849e-14	5.7425e-14	7.2115e-14	5.8937e-14	6.7899e-14	6.0352e-14	6.5485e-14	6.9313e-14	7.1106e-14	6.0149e-14	5.7329e-14	6.5588e-14	7.3637e-14	6.3573e-14	6.4878e-14
Sb-113	5.6631e-14	5.5223e-14	5.1419e-14	6.0742e-14	5.5331e-14	6.6859e-14	4.47985e-14	4.6001e-14	5.7129e-14	5.533e-14	6.6564e-14	6.5663e-14	7.0664e-14	6.3748e-14	6.7075e-14	4.8907e-14	6.1338e-14	5.0112e-14	5.7735e-14	5.1318e-14	5.583e-14	5.8941e-14	6.0535e-14	5.1117e-14	4.891e-14	5.5732e-14	6.2548e-14	5.4226e-14	5.5127e-14
Sb-114	1.27356e-13	1.25339e-13	1.16323e-13	1.35384e-13	1.24352e-13	1.47425e-13	1.03273e-13	1.05279e-13	1.29353e-13	1.2335e-13	1.45434e-13	1.4243e-13	1.55443e-13	1.43401e-13	1.35447e-13	1.12297e-13	1.3938e-13	1.14308e-13	1.29365e-13	1.16322e-13	1.25352e-13	1.31377e-13	1.37371e-13	1.16319e-13	1.11301e-13	1.25355e-13	1.38399e-13	1.2134e-13	1.24345e-13
Sb-115	3.92243e-14	3.82224e-14	3.56219e-14	4.20264e-14	3.83243e-14	4.643e-14	3.09177e-14	3.18183e-14	3.95234e-14	3.83242e-14	4.61312e-14	4.55309e-14	4.89304e-14	4.42276e-14	4.70349e-14	3.37191e-14	4.24252e-14	3.46202e-14	3.9925e-14	3.55217e-14	3.87242e-14	4.08265e-14	4.18244e-14	3.53213e-14	3.38199e-14	3.85245e-14	4.33277e-14	3.75234e-14	3.81233e-14
Sb-116	1.08087e-13	1.07082e-13	9.97791e-14	1.16095e-13	1.06087e-13	1.26106e-13	8.86653e-14	9.02671e-14	1.11085e-13	1.06086e-13	1.23109e-13	1.21108e-13	1.32109e-13	1.22099e-13	1.12118e-13	9.64708e-14	1.19092e-13	9.81742e-14	1.1009e-13	9.98786e-14	1.07087e-13	1.12094e-13	1.18089e-13	9.97774e-14	9.54727e-14	1.07088e-13	1.18099e-13	1.04084e-13	1.07084e-13
Sb-116m	1.45007e-13	1.42006e-13	1.32006e-13	1.55007e-13	1.42007e-13	1.69008e-13	1.18005e-13	1.19005e-13	1.47006e-13	1.41006e-13	1.67009e-13	1.63008e-13	1.78008e-13	1.63007e-13	1.5601e-13	1.28005e-13	1.59007e-13	1.31005e-13	1.47007e-13	1.33006e-13	1.42007e-13	1.50007e-13	1.57006e-13	1.32006e-13	1.26005e-13	1.42007e-13	1.59007e-13	1.38006e-13	1.42006e-13
Sb-117	6.84017e-15	6.42015e-15	6.19015e-15	7.40018e-15	6.80017e-15	8.22022e-15	5.14011e-15	5.26012e-15	6.73015e-15	6.78017e-15	8.59023e-15	8.74022e-15	8.5202e-15	7.73019e-15	9.1203e-15	5.54012e-15	7.20017e-15	5.83013e-15	7.04017e-15	6.15015e-15	6.80017e-15	7.32019e-15	7.02016e-15	6.09014e-15	5.69013e-15	6.87017e-15	7.73019e-15	6.53016e-15	6.60016e-15
Sb-118	3.5981e-14	3.507e-14	3.2564e-14	3.8496e-14	3.508e-14	4.2518e-14	2.8436e-14	2.924e-14	3.6178e-14	3.5079e-14	4.2324e-14	4.1623e-14	4.4926e-14	4.0504e-14	4.2738e-14	3.1048e-14	3.8891e-14	3.1755e-14	3.6686e-14	3.2563e-14	3.5379e-14	3.7394e-14	3.8386e-14	3.2361e-14	3.0951e-14	3.5381e-14	3.9804e-14	3.4473e-14	3.4975e-14
Sb-118m	1.22e-13	1.2e-13	1.12e-13	1.3e-13	1.19e-13	1.42e-13	9.93e-14	1e-13	1.24e-13	1.19e-13	1.4e-13	1.37e-13	1.49e-13	1.38e-13	1.3e-13	1.08e-13	1.35e-13	1.1e-13	1.24e-13	1.12e-13	1.2e-13	1.26e-13	1.33e-13	1.12e-13	1.06e-13	1.2e-13	1.34e-13	1.16e-13	1.2e-13
Sb-119	1.54e-16	7.84e-17	8.81e-17	1.18e-16	1.24e-16	4.69e-16	2.6e-17	5.07e-17	5.97e-17	1.08e-16	2.9e-16	1.07e-16	7.73e-17	2.79e-16	8.45e-16	2.3e-17	1.51e-16	3.2e-17	9.4e-17	5.85e-17	1.69e-16	2.41e-16	1.03e-16	4.05e-17	4.87e-17	1.11e-16	1.9e-16	1.83e-16	1.11e-16
Sb-120	1.98366e-14	1.93338e-14	1.7933e-14	2.12397e-14	1.93365e-14	2.35448e-14	1.56268e-14	1.61276e-14	1.99353e-14	1.93363e-14	2.33467e-14	2.29462e-14	2.47457e-14	2.23414e-14	2.38517e-14	1.7029e-14	2.1438e-14	1.74306e-14	2.01376e-14	1.79327e-14	1.95364e-14	2.06398e-14	2.11368e-14	1.78321e-14	1.70301e-14	1.94368e-14	2.19416e-14	1.90351e-14	1.92351e-14
Sb-120m	1.15e-13	1.12e-13	1.05e-13	1.23e-13	1.12e-13	1.34e-13	9.3e-14	9.39e-14	1.17e-13	1.12e-13	1.32e-13	1.29e-13	1.41e-13	1.29e-13	1.23e-13	1.01e-13	1.26e-13	1.04e-13	1.17e-13	1.05e-13	1.13e-13	1.19e-13	1.24e-13	1.05e-13	9.97e-14	1.13e-13	1.26e-13	1.09e-13	1.12e-13
Sb-122	2.01615e-14	1.96567e-14	1.82555e-14	2.15668e-14	1.96615e-14	2.37757e-14	1.61449e-14	1.63464e-14	2.03593e-14	1.9561e-14	2.36786e-14	2.31778e-14	2.51768e-14	2.27698e-14	2.35877e-14	1.75486e-14	2.20639e-14	1.77513e-14	2.05632e-14	1.8255e-14	1.97612e-14	2.0967e-14	2.16618e-14	1.82539e-14	1.73505e-14	1.9862e-14	2.24699e-14	1.92591e-14	1.9659e-14
Sb-122m	1.58e-15	1.29e-15	1.39e-15	1.74e-15	1.62e-15	2.18e-15	9.54e-16	1.03e-15	1.36e-15	1.59e-15	2.33e-15	2.12e-15	1.93e-15	1.87e-15	2.93e-15	1.02e-15	1.5e-15	1.13e-15	1.62e-15	1.34e-15	1.61e-15	1.9e-15	1.39e-15	1.27e-15	1.15e-15	1.64e-15	1.89e-15	1.57e-15	1.47e-15
Sb-124	8.85438e-14	8.73406e-14	8.16395e-14	9.44475e-14	8.66436e-14	1.02054e-13	7.22323e-14	7.36332e-14	9.06425e-14	8.62434e-14	1.00056e-13	9.87548e-14	1.08055e-13	9.99497e-14	9.14612e-14	7.87349e-14	9.75457e-14	7.96368e-14	9.0345e-14	8.14392e-14	8.72435e-14	9.14474e-14	9.56443e-14	8.16385e-14	7.79361e-14	8.7144e-14	9.68497e-14	8.4842e-14	8.69421e-14
Sb-124m	1.99079e-14	1.94072e-14	1.81071e-14	2.13086e-14	1.9308e-14	2.34099e-14	1.58056e-14	1.61058e-14	2.02075e-14	1.93079e-14	2.33104e-14	2.29102e-14	2.49099e-14	2.2409e-14	2.3312e-14	1.73061e-14	2.18081e-14	1.75065e-14	2.03081e-14	1.8007e-14	1.95079e-14	2.06087e-14	2.13078e-14	1.80069e-14	1.71064e-14	1.9508e-14	2.21091e-14	1.89076e-14	1.94076e-14
Sb-124n	5.75e-21	2.97e-21	3.38e-21	4.53e-21	4.72e-21	1.71e-20	1.01e-21	1.93e-21	2.29e-21	4.12e-21	1.08e-20	4.07e-21	3e-21	1.03e-20	3.03e-20	8.94e-22	5.59e-21	1.25e-21	3.61e-21	2.27e-21	6.29e-21	9.03e-21	3.85e-21	1.58e-21	1.88e-21	4.27e-21	7.1e-21	6.85e-21	4.19e-21
Sb-125	1.89016e-14	1.84014e-14	1.72014e-14	2.03017e-14	1.85016e-14	2.25022e-14	1.4901e-14	1.52011e-14	1.91014e-14	1.85016e-14	2.24022e-14	2.20021e-14	2.37019e-14	2.14019e-14	2.30032e-14	1.63011e-14	2.06016e-14	1.66012e-14	1.93016e-14	1.71014e-14	1.86016e-14	1.98019e-14	2.02015e-14	1.71013e-14	1.63012e-14	1.86016e-14	2.11019e-14	1.81016e-14	1.84015e-14
Sb-126	1.2603e-13	1.23028e-13	1.14027e-13	1.35033e-13	1.2203e-13	1.48037e-13	1.01022e-13	1.02023e-13	1.28029e-13	1.2203e-13	1.47039e-13	1.44038e-13	1.57038e-13	1.42034e-13	1.45044e-13	1.10024e-13	1.40031e-13	1.11025e-13	1.28031e-13	1.14027e-13	1.2303e-13	1.31033e-13	1.3603e-13	1.14026e-13	1.09025e-13	1.2403e-13	1.41034e-13	1.20029e-13	1.23029e-13
Sb-126m	7.03822e-14	6.86762e-14	6.39742e-14	7.54892e-14	6.84819e-14	8.29e-14	5.61605e-14	5.67624e-14	7.16797e-14	6.83814e-14	8.2404e-14	8.0803e-14	8.7903e-14	7.9493e-14	8.2014e-14	6.14655e-14	7.77857e-14	6.1769e-14	7.18844e-14	6.37736e-14	6.87816e-14	7.30889e-14	7.56831e-14	6.38723e-14	6.06678e-14	6.91826e-14	7.85932e-14	6.69788e-14	6.8779e-14
Sb-127	3.14174e-14	3.06156e-14	2.86156e-14	3.37189e-14	3.06175e-14	3.70222e-14	2.50121e-14	2.53126e-14	3.20163e-14	3.05173e-14	3.68231e-14	3.61225e-14	3.92216e-14	3.55199e-14	3.66276e-14	2.74131e-14	3.46177e-14	2.7614e-14	3.20179e-14	2.85154e-14	3.07174e-14	3.26194e-14	3.38169e-14	2.85149e-14	2.71139e-14	3.09176e-14	3.502e-14	2.99168e-14	3.07165e-14
Sb-128	1.42049e-13	1.39045e-13	1.29044e-13	1.52053e-13	1.38049e-13	1.67061e-13	1.14036e-13	1.15037e-13	1.45047e-13	1.38049e-13	1.66063e-13	1.62062e-13	1.77061e-13	1.60056e-13	1.62071e-13	1.25039e-13	1.57051e-13	1.26041e-13	1.4505e-13	1.29044e-13	1.39049e-13	1.47054e-13	1.53049e-13	1.29043e-13	1.2304e-13	1.4005e-13	1.58056e-13	1.35047e-13	1.39047e-13
Sb-128m	8.7475e-14	8.5464e-14	7.9658e-14	9.3989e-14	8.5274e-14	1.03211e-13	7.0031e-14	7.0535e-14	8.9371e-14	8.4973e-14	1.02218e-13	1.00016e-13	1.09218e-13	9.8898e-14	1.00233e-13	7.6742e-14	9.7184e-14	7.7249e-14	8.928e-14	7.9557e-14	8.5573e-14	9.0688e-14	9.4479e-14	7.9655e-14	7.5546e-14	8.6075e-14	9.7697e-14	8.3368e-14	8.5569e-14
Sb-129	6.90399e-14	6.79368e-14	6.3236e-14	7.38433e-14	6.73398e-14	8.04492e-14	5.59292e-14	5.67301e-14	7.07385e-14	6.71396e-14	7.91509e-14	7.73503e-14	8.49498e-14	7.79453e-14	7.39569e-14	6.12315e-14	7.62415e-14	6.21333e-14	7.0341e-14	6.32357e-14	6.78397e-14	7.12434e-14	7.48402e-14	6.3435e-14	6.02328e-14	6.78402e-14	7.60454e-14	6.59384e-14	6.77383e-14
Sb-130	1.51117e-13	1.4811e-13	1.38106e-13	1.62127e-13	1.48117e-13	1.77142e-13	1.22088e-13	1.2309e-13	1.55115e-13	1.47116e-13	1.76147e-13	1.72145e-13	1.88146e-13	1.71133e-13	1.68158e-13	1.33095e-13	1.67123e-13	1.351e-13	1.5412e-13	1.38105e-13	1.49116e-13	1.57126e-13	1.6412e-13	1.38104e-13	1.31098e-13	1.49118e-13	1.68132e-13	1.44112e-13	1.48113e-13
Sb-130m	1.27199e-13	1.24187e-13	1.1618e-13	1.36215e-13	1.23197e-13	1.4824e-13	1.0215e-13	1.03154e-13	1.30195e-13	1.23196e-13	1.46247e-13	1.43245e-13	1.56248e-13	1.43225e-13	1.39262e-13	1.12163e-13	1.4021e-13	1.1417e-13	1.29204e-13	1.16179e-13	1.24197e-13	1.31213e-13	1.37205e-13	1.16177e-13	1.10166e-13	1.24199e-13	1.40224e-13	1.2119e-13	1.24192e-13
Sb-131	9.94769e-14	9.81715e-14	9.13695e-14	1.06083e-13	9.72766e-14	1.15094e-13	8.09569e-14	8.24586e-14	1.02075e-13	9.68761e-14	1.13097e-13	1.11096e-13	1.22096e-13	1.12087e-13	1.03106e-13	8.86616e-14	1.1008e-13	9.00648e-14	1.01079e-13	9.1569e-14	9.79763e-14	1.03083e-13	1.08078e-13	9.17678e-14	8.73636e-14	9.77772e-14	1.09087e-13	9.51738e-14	9.7774e-14
Sb-133	1.34096e-13	1.3309e-13	1.24087e-13	1.43104e-13	1.31096e-13	1.53117e-13	1.10071e-13	1.12073e-13	1.37094e-13	1.31095e-13	1.51121e-13	1.4812e-13	1.6212e-13	1.51109e-13	1.32132e-13	1.20077e-13	1.48101e-13	1.22081e-13	1.37099e-13	1.24086e-13	1.32095e-13	1.38104e-13	1.46098e-13	1.24085e-13	1.1908e-13	1.32096e-13	1.46109e-13	1.29092e-13	1.32092e-13
Sc-42m	1.98284e-13	1.95268e-13	1.82258e-13	2.12307e-13	1.94282e-13	2.30341e-13	1.62215e-13	1.64221e-13	2.0128e-13	1.9328e-13	2.27351e-13	2.22348e-13	2.43355e-13	2.23321e-13	2.1037e-13	1.75234e-13	2.17301e-13	1.78244e-13	2.02292e-13	1.81256e-13	1.95281e-13	2.04303e-13	2.15293e-13	1.81253e-13	1.73238e-13	1.95284e-13	2.1532e-13	1.89272e-13	1.94275e-13
Sc-43	4.3732e-14	4.2729e-14	3.96287e-14	4.69348e-14	4.27321e-14	5.174e-14	3.46227e-14	3.55236e-14	4.40304e-14	4.27318e-14	5.16418e-14	5.09411e-14	5.48398e-14	4.92364e-14	5.24483e-14	3.76245e-14	4.73327e-14	3.86261e-14	4.46329e-14	3.96284e-14	4.31319e-14	4.56353e-14	4.67315e-14	3.94277e-14	3.77258e-14	4.31324e-14	4.85366e-14	4.19308e-14	4.26305e-14
Sc-44	9.92614e-14	9.74564e-14	9.05553e-14	1.06067e-13	9.69614e-14	1.16076e-13	8.02445e-14	8.1446e-14	1.01059e-13	9.6661e-14	1.15079e-13	1.12078e-13	1.23077e-13	1.1207e-13	1.09089e-13	8.72481e-14	1.09064e-13	8.9151e-14	1.01063e-13	9.06548e-14	9.76611e-14	1.03067e-13	1.07061e-13	9.04537e-14	8.62502e-14	9.76619e-14	1.0907e-13	9.4959e-14	9.71588e-14
Sc-44m	1.19e-14	1.14e-14	1.08e-14	1.28e-14	1.18e-14	1.39e-14	9.17e-15	9.34e-15	1.18e-14	1.17e-14	1.43e-14	1.44e-14	1.49e-14	1.33e-14	1.44e-14	1e-14	1.28e-14	1.05e-14	1.22e-14	1.08e-14	1.17e-14	1.24e-14	1.25e-14	1.07e-14	1.01e-14	1.18e-14	1.32e-14	1.12e-14	1.15e-14
Sc-46	9.54016e-14	9.39013e-14	8.72014e-14	1.02002e-13	9.31016e-14	1.11002e-13	7.7701e-14	7.83011e-14	9.78014e-14	9.27016e-14	1.09002e-13	1.06002e-13	1.17002e-13	1.08002e-13	1.02004e-13	8.4901e-14	1.06002e-13	8.65012e-14	9.70016e-14	8.74014e-14	9.36017e-14	9.83019e-14	1.04001e-13	8.76013e-14	8.31012e-14	9.36017e-14	1.05002e-13	9.10016e-14	9.37015e-14
Sc-47	4.32401e-15	4.06341e-15	3.94352e-15	4.71434e-15	4.33402e-15	5.00549e-15	3.26258e-15	3.32274e-15	4.29357e-15	4.33397e-15	5.43558e-15	5.72521e-15	5.46487e-15	4.8047e-15	5.46755e-15	3.51277e-15	4.51395e-15	3.72301e-15	4.50406e-15	3.93343e-15	4.28404e-15	4.59464e-15	4.42371e-15	3.90328e-15	3.62303e-15	4.39406e-15	4.89465e-15	4.09392e-15	4.18373e-15
Sc-48	1.60008e-13	1.58007e-13	1.47007e-13	1.71008e-13	1.57008e-13	1.8701e-13	1.31005e-13	1.32005e-13	1.64007e-13	1.56008e-13	1.83011e-13	1.7801e-13	1.9601e-13	1.81009e-13	1.68013e-13	1.43006e-13	1.77008e-13	1.46006e-13	1.63008e-13	1.47007e-13	1.58008e-13	1.65009e-13	1.75007e-13	1.47006e-13	1.40006e-13	1.57008e-13	1.75009e-13	1.53008e-13	1.57007e-13
Sc-49	1.697e-16	1.614e-16	1.551e-16	1.84e-16	1.688e-16	2.03e-16	1.303e-16	1.342e-16	1.684e-16	1.676e-16	2.071e-16	2.046e-16	2.103e-16	1.923e-16	2.115e-16	1.416e-16	1.808e-16	1.471e-16	1.748e-16	1.542e-16	1.693e-16	1.812e-16	1.759e-16	1.533e-16	1.444e-16	1.7e-16	1.899e-16	1.638e-16	1.65e-16
Sc-50	1.54516e-13	1.52492e-13	1.41469e-13	1.64557e-13	1.5051e-13	1.78614e-13	1.27397e-13	1.28406e-13	1.56513e-13	1.49508e-13	1.74626e-13	1.70621e-13	1.87642e-13	1.73582e-13	1.57642e-13	1.37432e-13	1.69551e-13	1.39448e-13	1.57529e-13	1.41467e-13	1.5151e-13	1.58546e-13	1.67538e-13	1.41463e-13	1.35437e-13	1.51514e-13	1.67577e-13	1.47493e-13	1.515e-13
Se-70	3.11141e-14	3.01128e-14	2.82127e-14	3.34154e-14	3.04142e-14	3.67177e-14	2.441e-14	2.50104e-14	3.12134e-14	3.04141e-14	3.69185e-14	3.65182e-14	3.89176e-14	3.49161e-14	3.76215e-14	2.65108e-14	3.35144e-14	2.73115e-14	3.17145e-14	2.81125e-14	3.06141e-14	3.25156e-14	3.30139e-14	2.79122e-14	2.67114e-14	3.07143e-14	3.45162e-14	2.97136e-14	3.02135e-14
Se-71	7.3277e-14	7.1558e-14	6.6643e-14	7.8507e-14	7.1573e-14	8.5951e-14	5.8489e-14	5.9695e-14	7.4174e-14	7.1472e-14	8.5561e-14	8.4257e-14	9.107e-14	8.2526e-14	8.3878e-14	6.3713e-14	7.9702e-14	6.5226e-14	7.4687e-14	6.6641e-14	7.2073e-14	7.6101e-14	7.8592e-14	6.6538e-14	6.3418e-14	7.2176e-14	8.0923e-14	7.0061e-14	7.1565e-14
Se-72	5.38e-16	4.12e-16	4.74e-16	6.08e-16	5.66e-16	7.77e-16	2.79e-16	3.15e-16	4.36e-16	5.49e-16	8.37e-16	6.87e-16	6.83e-16	6.53e-16	1.07e-15	2.98e-16	4.99e-16	3.52e-16	5.53e-16	4.44e-16	5.56e-16	6.93e-16	4.43e-16	4.06e-16	3.68e-16	5.71e-16	6.55e-16	5.57e-16	4.92e-16
Se-73	4.75329e-14	4.613e-14	4.30296e-14	5.11358e-14	4.66329e-14	5.61408e-14	3.72236e-14	3.82245e-14	4.76314e-14	4.65327e-14	5.66426e-14	5.60421e-14	5.9641e-14	5.34374e-14	5.75485e-14	4.05255e-14	5.12338e-14	4.18271e-14	4.85338e-14	4.30293e-14	4.68328e-14	4.97361e-14	5.04327e-14	4.28286e-14	4.08267e-14	4.70332e-14	5.28375e-14	4.54317e-14	4.62314e-14
Se-73m	1.16174e-14	1.1316e-14	1.05157e-14	1.25189e-14	1.14173e-14	1.37213e-14	9.2127e-15	9.4531e-15	1.17168e-14	1.14172e-14	1.37221e-14	1.35219e-14	1.46217e-14	1.31197e-14	1.39245e-14	1.00137e-14	1.2618e-14	1.03145e-14	1.19178e-14	1.05155e-14	1.15173e-14	1.21189e-14	1.24175e-14	1.05152e-14	1.00143e-14	1.15175e-14	1.29197e-14	1.11167e-14	1.13167e-14
Se-75	1.59e-14	1.51e-14	1.44e-14	1.72e-14	1.58e-14	1.85e-14	1.21e-14	1.24e-14	1.58e-14	1.58e-14	1.95e-14	2e-14	2e-14	1.77e-14	1.98e-14	1.31e-14	1.68e-14	1.38e-14	1.64e-14	1.44e-14	1.57e-14	1.68e-14	1.65e-14	1.43e-14	1.35e-14	1.59e-14	1.78e-14	1.51e-14	1.54e-14
Se-77m	3.43e-15	3.22e-15	3.12e-15	3.74e-15	3.44e-15	3.97e-15	2.59e-15	2.64e-15	3.4e-15	3.43e-15	4.3e-15	4.52e-15	4.33e-15	3.81e-15	4.33e-15	2.79e-15	3.58e-15	2.96e-15	3.57e-15	3.12e-15	3.4e-15	3.64e-15	3.51e-15	3.09e-15	2.87e-15	3.48e-15	3.88e-15	3.25e-15	3.32e-15
Se-79	1.91e-19	1.34e-19	1.49e-19	1.91e-19	1.81e-19	3.66e-19	8.66e-20	1.02e-19	1.35e-19	1.73e-19	2.98e-19	2.15e-19	1.99e-19	2.55e-19	6.73e-19	9.2e-20	1.81e-19	1.06e-19	1.71e-19	1.35e-19	1.96e-19	2.46e-19	1.53e-19	1.22e-19	1.14e-19	1.79e-19	2.25e-19	1.95e-19	1.63e-19
Se-79m	3.19e-16	2.88e-16	2.92e-16	3.55e-16	3.27e-16	3.68e-16	2.31e-16	2.38e-16	3.06e-16	3.27e-16	4.26e-16	4.54e-16	4.07e-16	3.49e-16	4.25001e-16	2.46e-16	3.13e-16	2.64e-16	3.39e-16	2.93e-16	3.19e-16	3.51e-16	3.08e-16	2.85e-16	2.62e-16	3.33e-16	3.64e-16	3.05e-16	3.06e-16
Se-81	4.218e-16	4.065e-16	3.833e-16	4.544e-16	4.157e-16	4.999e-16	3.278e-16	3.344e-16	4.223e-16	4.133e-16	5.063e-16	5.024e-16	5.281e-16	4.746e-16	5.152e-16	3.577e-16	4.571e-16	3.697e-16	4.316e-16	3.828e-16	4.154e-16	4.427e-16	4.469e-16	3.806e-16	3.599e-16	4.183e-16	4.718e-16	4.022e-16	4.1e-16
Se-81m	4.94016e-16	4.50014e-16	4.52014e-16	5.48017e-16	5.04016e-16	5.7002e-16	3.61011e-16	3.71012e-16	4.77015e-16	5.05016e-16	6.54021e-16	6.9702e-16	6.2902e-16	5.41018e-16	6.50024e-16	3.85012e-16	4.89016e-16	4.11013e-16	5.23016e-16	4.54014e-16	4.93016e-16	5.39017e-16	4.83016e-16	4.42014e-16	4.08013e-16	5.13016e-16	5.62018e-16	4.71015e-16	4.75015e-16
Se-83	1.24052e-13	1.22048e-13	1.14047e-13	1.33056e-13	1.22051e-13	1.44063e-13	1.01038e-13	1.03039e-13	1.2705e-13	1.21051e-13	1.42065e-13	1.40064e-13	1.52064e-13	1.40059e-13	1.31072e-13	1.10041e-13	1.36054e-13	1.12043e-13	1.27053e-13	1.14046e-13	1.23051e-13	1.28056e-13	1.34052e-13	1.14045e-13	1.09043e-13	1.22052e-13	1.36058e-13	1.1905e-13	1.2205e-13
Se-83m	4.7521e-14	4.6904e-14	4.3691e-14	5.0747e-14	4.6518e-14	5.5084e-14	3.8545e-14	3.9451e-14	4.9017e-14	4.6416e-14	5.3993e-14	5.299e-14	5.81e-14	5.3662e-14	4.9309e-14	4.2366e-14	5.2341e-14	4.3177e-14	4.8429e-14	4.379e-14	4.6917e-14	4.9041e-14	5.1433e-14	4.3987e-14	4.1771e-14	4.672e-14	5.226e-14	4.5507e-14	4.6711e-14
Se-84	1.84527e-14	1.79482e-14	1.67474e-14	1.99572e-14	1.81527e-14	2.18651e-14	1.4438e-14	1.49393e-14	1.85505e-14	1.81523e-14	2.19679e-14	2.18671e-14	2.31657e-14	2.07598e-14	2.24767e-14	1.57411e-14	1.99543e-14	1.63436e-14	1.88541e-14	1.6747e-14	1.82524e-14	1.92576e-14	1.96525e-14	1.66459e-14	1.59429e-14	1.82531e-14	2.056e-14	1.76506e-14	1.79504e-14
Si-31	1.033e-16	9.78e-17	9.39e-17	1.114e-16	1.023e-16	1.242e-16	7.93e-17	8.09e-17	1.016e-16	1.016e-16	1.262e-16	1.242e-16	1.275e-16	1.169e-16	1.307e-16	8.56e-17	1.1e-16	8.9e-17	1.058e-16	9.34e-17	1.022e-16	1.101e-16	1.073e-16	9.22e-17	8.71e-17	1.03e-16	1.152e-16	9.91e-17	1e-16
Si-32	4.58e-19	3.48e-19	3.78e-19	4.78e-19	4.48e-19	7.66e-19	2.42e-19	2.71e-19	3.58e-19	4.35e-19	6.9e-19	5.56e-19	5.15e-19	5.79e-19	1.27e-18	2.57e-19	4.38e-19	2.9e-19	4.36e-19	3.54e-19	4.67e-19	5.69e-19	3.86e-19	3.28e-19	3.02e-19	4.49e-19	5.4e-19	4.61e-19	4.06e-19
Sm-139	6.5709e-14	6.4094e-14	5.978e-14	7.0433e-14	6.4305e-14	7.7168e-14	5.2137e-14	5.3342e-14	6.6406e-14	6.4104e-14	7.6976e-14	7.5873e-14	8.1784e-14	7.3948e-14	7.6089e-14	5.6857e-14	7.1429e-14	5.8267e-14	6.7016e-14	5.9779e-14	6.4705e-14	6.8327e-14	7.0221e-14	5.9576e-14	5.6761e-14	6.4708e-14	7.2746e-14	6.2795e-14	6.4099e-14
Sm-140	2.51192e-14	2.45178e-14	2.29174e-14	2.70209e-14	2.46192e-14	2.96235e-14	2.00141e-14	2.04145e-14	2.53186e-14	2.45191e-14	2.94245e-14	2.88242e-14	3.1124e-14	2.84218e-14	2.8627e-14	2.18153e-14	2.742e-14	2.23161e-14	2.57198e-14	2.29172e-14	2.48191e-14	2.62209e-14	2.69194e-14	2.28169e-14	2.17158e-14	2.48193e-14	2.77218e-14	2.41185e-14	2.45185e-14
Sm-141	6.4369e-14	6.306e-14	5.8853e-14	6.8983e-14	6.3067e-14	7.5402e-14	5.1528e-14	5.2731e-14	6.5267e-14	6.2866e-14	7.4708e-14	7.3606e-14	7.9711e-14	7.2591e-14	7.2318e-14	5.6139e-14	7.0079e-14	5.7445e-14	6.5673e-14	5.8752e-14	6.3567e-14	6.688e-14	6.9075e-14	5.8551e-14	5.6042e-14	6.3369e-14	7.079e-14	6.1662e-14	6.2963e-14
Sm-141m	8.92673e-14	8.73633e-14	8.16609e-14	9.56728e-14	8.73668e-14	1.04081e-13	7.16506e-14	7.2952e-14	9.08661e-14	8.70664e-14	1.03084e-13	1.02083e-13	1.10084e-13	1.01076e-13	9.91888e-14	7.8155e-14	9.7771e-14	7.97574e-14	9.1069e-14	8.15606e-14	8.78666e-14	9.2672e-14	9.59691e-14	8.14598e-14	7.75563e-14	8.79673e-14	9.85758e-14	8.54644e-14	8.7365e-14
Sm-142	4.10297e-15	3.8827e-15	3.69267e-15	4.41323e-15	4.03298e-15	5.06372e-15	3.09211e-15	3.20219e-15	4.00282e-15	4.00296e-15	5.03388e-15	4.74382e-15	5.1037e-15	4.69338e-15	5.42448e-15	3.36228e-15	4.36304e-15	3.48243e-15	4.16306e-15	3.65264e-15	4.06297e-15	4.42328e-15	4.25293e-15	3.59258e-15	3.4224e-15	4.06301e-15	4.6034e-15	3.98287e-15	3.95284e-15
Sm-143	2.32925e-14	2.26868e-14	2.10838e-14	2.5e-14	2.27919e-14	2.7612e-14	1.84694e-14	1.88713e-14	2.33907e-14	2.27915e-14	2.7515e-14	2.6915e-14	2.9116e-14	2.6305e-14	2.7823e-14	2.00753e-14	2.51975e-14	2.05788e-14	2.3795e-14	2.10833e-14	2.29917e-14	2.43992e-14	2.48949e-14	2.09821e-14	2.00772e-14	2.29927e-14	2.5804e-14	2.23886e-14	2.26893e-14
Sm-143m	3.16002e-14	3.09002e-14	2.87001e-14	3.39002e-14	3.07002e-14	3.71002e-14	2.54001e-14	2.55001e-14	3.23002e-14	3.06002e-14	3.68002e-14	3.57002e-14	3.93002e-14	3.57002e-14	3.59002e-14	2.78001e-14	3.52002e-14	2.79001e-14	3.22002e-14	2.87001e-14	3.08002e-14	3.27002e-14	3.42002e-14	2.87001e-14	2.73001e-14	3.10002e-14	3.52002e-14	3.01002e-14	3.09002e-14
Sm-145	1.11e-15	8.21e-16	9.5e-16	1.23e-15	1.15e-15	1.76e-15	5.34e-16	6.16e-16	8.49e-16	1.11e-15	1.78e-15	1.34e-15	1.34e-15	1.4e-15	2.49e-15	5.69e-16	1.02e-15	6.68e-16	1.1e-15	8.75e-16	1.16e-15	1.48e-15	8.96e-16	7.91e-16	7.16e-16	1.16e-15	1.38e-15	1.17e-15	9.98e-16
Sm-146	0	0	0	0	0	0	0	0	0	0	0	0	0	0	0	0	0	0	0	0	0	0	0	0	0	0	0	0	0
Sm-147	0	0	0	0	0	0	0	0	0	0	0	0	0	0	0	0	0	0	0	0	0	0	0	0	0	0	0	0	0
Sm-148	0	0	0	0	0	0	0	0	0	0	0	0	0	0	0	0	0	0	0	0	0	0	0	0	0	0	0	0	0
Sm-151	3.713e-20	1.577e-20	1.525e-20	2.082e-20	2.26e-20	1.4e-19	3.77e-21	9.52e-21	1.059e-20	1.929e-20	6.76e-20	2.071e-20	1.172e-20	7.18e-20	3.025e-19	3.46e-21	3.943e-20	4.75e-21	1.612e-20	9e-21	4.018e-20	5.43e-20	2.429e-20	5.96e-21	8.09e-21	1.92e-20	4.17e-20	3.997e-20	2.354e-20
Sm-153	1.80836e-15	1.56731e-15	1.62743e-15	2.01909e-15	1.85841e-15	2.281e-15	1.20562e-15	1.2559e-15	1.65766e-15	1.83831e-15	2.5314e-15	2.4509e-15	2.2903e-15	2.05967e-15	2.8144e-15	1.27604e-15	1.75837e-15	1.39652e-15	1.88854e-15	1.59728e-15	1.8284e-15	2.08949e-15	1.67794e-15	1.52703e-15	1.40651e-15	1.88849e-15	2.10966e-15	1.77813e-15	1.70788e-15
Sm-155	3.7347e-15	3.4101e-15	3.4092e-15	4.1194e-15	3.7846e-15	4.3775e-15	2.7295e-15	2.8009e-15	3.6024e-15	3.7943e-15	4.9003e-15	5.1095e-15	4.7282e-15	4.132e-15	4.9692e-15	2.9128e-15	3.7465e-15	3.1053e-15	3.9262e-15	3.3988e-15	3.7244e-15	4.0797e-15	3.6746e-15	3.3177e-15	3.0746e-15	3.8451e-15	4.2522e-15	3.5725e-15	3.5823e-15
Sm-156	4.34552e-15	4.05477e-15	3.96488e-15	4.74599e-15	4.37555e-15	5.12737e-15	3.23365e-15	3.32385e-15	4.265e-15	4.34548e-15	5.47757e-15	5.64718e-15	5.48676e-15	4.83642e-15	5.66984e-15	3.50392e-15	4.49549e-15	3.72425e-15	4.51562e-15	3.95477e-15	4.30555e-15	4.66631e-15	4.39519e-15	3.88459e-15	3.62425e-15	4.4056e-15	4.94639e-15	4.14538e-15	4.19518e-15
Sm-157	1.8146e-14	1.7537e-14	1.6632e-14	1.9559e-14	1.7945e-14	2.1277e-14	1.4309e-14	1.4512e-14	1.8243e-14	1.7845e-14	2.1583e-14	2.1582e-14	2.2583e-14	2.0365e-14	2.1097e-14	1.5519e-14	1.9554e-14	1.6024e-14	1.865e-14	1.6532e-14	1.7845e-14	1.8957e-14	1.925e-14	1.643e-14	1.5622e-14	1.8047e-14	2.0165e-14	1.734e-14	1.7641e-14
Sn-106	5.41087e-14	5.27079e-14	4.93078e-14	5.80095e-14	5.29087e-14	6.37108e-14	4.31062e-14	4.38064e-14	5.47083e-14	5.27086e-14	6.34113e-14	6.23111e-14	6.71108e-14	6.10099e-14	6.25129e-14	4.69067e-14	5.91089e-14	4.81071e-14	5.51089e-14	4.92077e-14	5.32087e-14	5.62096e-14	5.80086e-14	4.90075e-14	4.6707e-14	5.32088e-14	5.98099e-14	5.16084e-14	5.28083e-14
Sn-108	2.93001e-14	2.83001e-14	2.66001e-14	3.15001e-14	2.87001e-14	3.47001e-14	2.28e-14	2.33e-14	2.94001e-14	2.86001e-14	3.50001e-14	3.47001e-14	3.66001e-14	3.30001e-14	3.56001e-14	2.49001e-14	3.17001e-14	2.57001e-14	2.99001e-14	2.65001e-14	2.88001e-14	3.06001e-14	3.10001e-14	2.64001e-14	2.50001e-14	2.89001e-14	3.27001e-14	2.79001e-14	2.85001e-14
Sn-109	1.06005e-13	1.05005e-13	9.81045e-14	1.13005e-13	1.04005e-13	1.22006e-13	8.73037e-14	8.89038e-14	1.09005e-13	1.04005e-13	1.20006e-13	1.18006e-13	1.29006e-13	1.20006e-13	1.06007e-13	9.5104e-14	1.17005e-13	9.67042e-14	1.08005e-13	9.83045e-14	1.05005e-13	1.10005e-13	1.15005e-13	9.83044e-14	9.40041e-14	1.05005e-13	1.16006e-13	1.02005e-13	1.05005e-13
Sn-110	1.18e-14	1.13e-14	1.07e-14	1.27e-14	1.17e-14	1.4e-14	8.95e-15	9.15e-15	1.16e-14	1.16e-14	1.44e-14	1.44e-14	1.47e-14	1.32e-14	1.51e-14	9.77e-15	1.27e-14	1.02e-14	1.2e-14	1.06e-14	1.16e-14	1.24e-14	1.23e-14	1.05e-14	9.97e-15	1.17e-14	1.32e-14	1.12e-14	1.14e-14
Sn-111	2.21188e-14	2.17172e-14	2.01169e-14	2.36204e-14	2.16188e-14	2.60232e-14	1.77136e-14	1.82141e-14	2.2418e-14	2.15187e-14	2.56242e-14	2.51239e-14	2.73235e-14	2.49213e-14	2.49273e-14	1.93147e-14	2.40194e-14	1.97156e-14	2.25193e-14	2.01168e-14	2.18187e-14	2.30205e-14	2.37188e-14	2.01164e-14	1.92153e-14	2.1719e-14	2.43214e-14	2.12181e-14	2.1618e-14
Sn-113	3.39e-16	2.73e-16	2.67e-16	3.27e-16	3.12e-16	6.24e-16	1.9e-16	2.12e-16	2.66e-16	2.99e-16	4.88e-16	3.55e-16	3.36e-16	4.61e-16	9.43e-16	2.04e-16	3.54e-16	2.19e-16	2.98e-16	2.45e-16	3.47e-16	4.14e-16	3.12e-16	2.3e-16	2.25e-16	3.03e-16	3.92e-16	3.47e-16	2.99e-16
Sn-113m	1.02e-16	5.68e-17	6.33e-17	8.35e-17	8.54e-17	2.84e-16	2.41e-17	3.88e-17	4.69e-17	7.61e-17	1.85e-16	8.07e-17	6.2e-17	1.75e-16	5e-16	2.31e-17	9.96e-17	2.91e-17	6.87e-17	4.61e-17	1.1e-16	1.54e-16	7.16e-17	3.51e-17	3.87e-17	7.87e-17	1.25e-16	1.18e-16	7.68e-17
Sn-117m	5.68e-15	5.29e-15	5.14e-15	6.17e-15	5.68e-15	6.8e-15	4.22e-15	4.32e-15	5.57e-15	5.66e-15	7.23e-15	7.46e-15	7.1e-15	6.4e-15	7.68e-15	4.54e-15	5.93e-15	4.81e-15	5.87e-15	5.11e-15	5.65e-15	6.1e-15	5.78e-15	5.05e-15	4.7e-15	5.75e-15	6.45e-15	5.41e-15	5.47e-15
Sn-119m	9.46e-17	4.75e-17	5.27e-17	7.09e-17	7.44e-17	2.94e-16	1.54e-17	3.04e-17	3.57e-17	6.47e-17	1.79e-16	6.45e-17	4.51e-17	1.73e-16	5.34e-16	1.33e-17	9.37e-17	1.86e-17	5.61e-17	3.44e-17	1.04e-16	1.48e-16	6.32e-17	2.35e-17	2.89e-17	6.66e-17	1.16e-16	1.12e-16	6.75e-17
Sn-121	1.85e-18	1.53e-18	1.61e-18	2e-18	1.86e-18	2.68e-18	1.13e-18	1.22e-18	1.6e-18	1.82e-18	2.65e-18	2.39e-18	2.22e-18	2.22e-18	3.91e-18	1.21e-18	1.81e-18	1.33e-18	1.86e-18	1.55e-18	1.88e-18	2.2e-18	1.67e-18	1.47e-18	1.35e-18	1.87e-18	2.17e-18	1.83e-18	1.71e-18
Sn-121m	4.3445e-17	2.5066e-17	2.9385e-17	3.9079e-17	3.9045e-17	1.10643e-16	1.0972e-17	1.7192e-17	2.1683e-17	3.5237e-17	7.8537e-17	3.6673e-17	3.1932e-17	7.0932e-17	1.86938e-16	1.099e-17	4.0933e-17	1.4119e-17	3.2345e-17	2.2471e-17	4.675e-17	6.5927e-17	3.04e-17	1.7452e-17	1.8124e-17	3.6949e-17	5.412e-17	5.0539e-17	3.3909e-17
Sn-123	3.791e-16	3.699e-16	3.461e-16	4.064e-16	3.711e-16	4.46e-16	3.052e-16	3.084e-16	3.85e-16	3.697e-16	4.406e-16	4.298e-16	4.655e-16	4.289e-16	4.189e-16	3.321e-16	4.157e-16	3.405e-16	3.865e-16	3.467e-16	3.729e-16	3.938e-16	4.1e-16	3.457e-16	3.278e-16	3.735e-16	4.171e-16	3.622e-16	3.709e-16
Sn-123m	5.5269e-15	5.1935e-15	5.0332e-15	6.0301e-15	5.547e-15	6.446e-15	4.1663e-15	4.2473e-15	5.4751e-15	5.5367e-15	6.968e-15	7.2973e-15	6.9759e-15	6.162e-15	7.0852e-15	4.4884e-15	5.7778e-15	4.7503e-15	5.7579e-15	5.0228e-15	5.4868e-15	5.8906e-15	5.6565e-15	4.982e-15	4.6299e-15	5.6173e-15	6.2621e-15	5.2455e-15	5.3452e-15
Sn-125	1.6141e-14	1.5932e-14	1.4827e-14	1.7252e-14	1.574e-14	1.877e-14	1.3105e-14	1.3308e-14	1.6538e-14	1.5739e-14	1.8375e-14	1.7974e-14	1.9776e-14	1.8259e-14	1.6988e-14	1.4314e-14	1.7748e-14	1.462e-14	1.6444e-14	1.4826e-14	1.5839e-14	1.6651e-14	1.7544e-14	1.4825e-14	1.4117e-14	1.5841e-14	1.7659e-14	1.5435e-14	1.5836e-14
Sn-125m	1.5217e-14	1.4709e-14	1.3806e-14	1.6427e-14	1.5017e-14	1.7843e-14	1.17868e-14	1.20894e-14	1.5214e-14	1.4916e-14	1.8248e-14	1.8247e-14	1.9046e-14	1.7033e-14	1.8461e-14	1.28941e-14	1.6423e-14	1.33989e-14	1.552e-14	1.3805e-14	1.5016e-14	1.5927e-14	1.6119e-14	1.3703e-14	1.30971e-14	1.5018e-14	1.6933e-14	1.4412e-14	1.4813e-14
Sn-126	1.61076e-15	1.4006e-15	1.46064e-15	1.78081e-15	1.65075e-15	2.00121e-15	1.10042e-15	1.15047e-15	1.49062e-15	1.64073e-15	2.23113e-15	2.25095e-15	2.01088e-15	1.82094e-15	2.49192e-15	1.18045e-15	1.57073e-15	1.28051e-15	1.69074e-15	1.44061e-15	1.63078e-15	1.83093e-15	1.51066e-15	1.39057e-15	1.27052e-15	1.68076e-15	1.8709e-15	1.57076e-15	1.53068e-15
Sn-127	9.10887e-14	8.97835e-14	8.36804e-14	9.7296e-14	8.9088e-14	1.05107e-13	7.42669e-14	7.53687e-14	9.32872e-14	8.87875e-14	1.0411e-13	1.02109e-13	1.11111e-13	1.031e-13	9.4817e-14	8.10727e-14	1.00094e-13	8.25758e-14	9.2791e-14	8.37799e-14	8.96879e-14	9.39949e-14	9.88913e-14	8.38789e-14	7.98743e-14	8.95887e-14	9.98999e-14	8.7085e-14	8.94857e-14
Sn-127m	2.593e-14	2.5316e-14	2.3808e-14	2.7849e-14	2.5428e-14	3.0477e-14	2.0673e-14	2.1178e-14	2.6226e-14	2.5327e-14	3.0185e-14	2.9983e-14	3.2287e-14	2.926e-14	3.0002e-14	2.2588e-14	2.8243e-14	2.3096e-14	2.6436e-14	2.3607e-14	2.5627e-14	2.6946e-14	2.7837e-14	2.3504e-14	2.2592e-14	2.553e-14	2.8459e-14	2.482e-14	2.5322e-14
Sn-128	2.50058e-14	2.4105e-14	2.27052e-14	2.68063e-14	2.45059e-14	3.00078e-14	1.95038e-14	2.00041e-14	2.51053e-14	2.44058e-14	2.9808e-14	2.92076e-14	3.12072e-14	2.84068e-14	3.13104e-14	2.13041e-14	2.71058e-14	2.18045e-14	2.54059e-14	2.2505e-14	2.47059e-14	2.63067e-14	2.65055e-14	2.24049e-14	2.14045e-14	2.46059e-14	2.78068e-14	2.39057e-14	2.43055e-14
Sn-129	4.7316e-14	4.64e-14	4.3287e-14	5.0642e-14	4.6113e-14	5.5279e-14	3.8241e-14	3.8647e-14	4.8313e-14	4.5912e-14	5.4588e-14	5.3385e-14	5.8494e-14	5.3457e-14	5.2104e-14	4.1862e-14	5.2336e-14	4.2072e-14	4.8324e-14	4.3186e-14	4.6313e-14	4.8937e-14	5.1228e-14	4.3283e-14	4.1066e-14	4.6516e-14	5.2255e-14	4.5203e-14	4.6306e-14
Sn-130	4.13303e-14	4.00274e-14	3.76272e-14	4.44329e-14	4.04303e-14	4.87379e-14	3.27215e-14	3.30223e-14	4.19287e-14	4.03301e-14	4.88396e-14	4.81389e-14	5.15377e-14	4.66345e-14	4.86459e-14	3.57232e-14	4.5231e-14	3.63247e-14	4.22311e-14	3.75269e-14	4.04302e-14	4.30334e-14	4.41298e-14	3.74262e-14	3.54244e-14	4.07306e-14	4.62346e-14	3.94292e-14	4.03289e-14
Sn-130m	4.1387e-14	4.0468e-14	3.7851e-14	4.4318e-14	4.0483e-14	4.8262e-14	3.3396e-14	3.3803e-14	4.2184e-14	4.0281e-14	4.7772e-14	4.6668e-14	5.0881e-14	4.6736e-14	4.4887e-14	3.6422e-14	4.5612e-14	3.7034e-14	4.2197e-14	3.785e-14	4.0682e-14	4.281e-14	4.4703e-14	3.7846e-14	3.5927e-14	4.0686e-14	4.5533e-14	3.957e-14	4.0475e-14
Sr-79	5.2356e-14	5.0828e-14	4.7397e-14	5.6208e-14	5.1149e-14	6.1879e-14	4.1208e-14	4.2319e-14	5.2554e-14	5.1146e-14	6.1993e-14	6.1286e-14	6.5616e-14	5.884e-14	6.3005e-14	4.4852e-14	5.6403e-14	4.6071e-14	5.3372e-14	4.7395e-14	5.1548e-14	5.4693e-14	5.5687e-14	4.709e-14	4.4958e-14	5.1653e-14	5.8033e-14	5.0128e-14	5.0937e-14
Sr-80	1.92019e-14	1.87017e-14	1.74017e-14	2.0602e-14	1.87019e-14	2.26024e-14	1.52013e-14	1.55014e-14	1.94018e-14	1.87019e-14	2.26025e-14	2.23024e-14	2.40023e-14	2.16022e-14	2.2803e-14	1.66014e-14	2.09019e-14	1.69015e-14	1.96019e-14	1.74016e-14	1.88019e-14	2.00021e-14	2.05018e-14	1.73016e-14	1.65015e-14	1.89019e-14	2.14022e-14	1.83018e-14	1.87018e-14
Sr-81	6.1689e-14	5.9978e-14	5.5971e-14	6.6205e-14	6.0288e-14	7.2628e-14	4.8742e-14	4.9946e-14	6.2186e-14	6.0287e-14	7.2835e-14	7.2133e-14	7.7136e-14	6.9314e-14	7.315e-14	5.3054e-14	6.67e-14	5.4461e-14	6.2994e-14	5.597e-14	6.0687e-14	6.4302e-14	6.5794e-14	5.5668e-14	5.3058e-14	6.0889e-14	6.8413e-14	5.8981e-14	6.0083e-14
Sr-82	1.78e-19	2.57e-20	7.69e-21	1.19e-20	1.65e-20	9.79e-19	2.64e-32	1.19e-20	5.58e-21	1.26e-20	1.78e-19	2.79e-20	1.23e-21	3.04e-19	3.48e-18	6.03e-23	2.01e-19	1.16e-22	6.89e-21	1.25e-21	1.39e-19	1.44e-19	9.96e-20	2.41e-22	2.68e-21	8.41e-21	8.82e-20	7.95e-20	5.93e-20
Sr-83	3.72106e-14	3.64096e-14	3.38095e-14	3.98115e-14	3.63106e-14	4.36132e-14	2.98076e-14	3.03079e-14	3.78101e-14	3.62106e-14	4.32138e-14	4.24136e-14	4.61132e-14	4.19121e-14	4.21159e-14	3.25082e-14	4.08109e-14	3.31087e-14	3.79109e-14	3.38094e-14	3.65106e-14	3.85117e-14	4.00105e-14	3.38092e-14	3.22086e-14	3.65107e-14	4.11121e-14	3.55102e-14	3.63101e-14
Sr-85	2.19e-14	2.14e-14	1.98e-14	2.35e-14	2.14e-14	2.59e-14	1.74e-14	1.78e-14	2.21e-14	2.14e-14	2.58e-14	2.54e-14	2.75e-14	2.47e-14	2.62e-14	1.89e-14	2.37e-14	1.94e-14	2.24e-14	1.99e-14	2.16e-14	2.28e-14	2.34e-14	1.98e-14	1.89e-14	2.16e-14	2.43e-14	2.1e-14	2.14e-14
Sr-85m	8.96e-15	8.54e-15	8.17e-15	9.72e-15	8.94e-15	1.05e-14	6.83e-15	6.98e-15	8.91e-15	8.89e-15	1.09e-14	1.13e-14	1.13e-14	9.96e-15	1.12e-14	7.44e-15	9.45e-15	7.84e-15	9.26e-15	8.17e-15	8.81e-15	9.44e-15	9.27e-15	8.07e-15	7.59e-15	8.98e-15	1.01e-14	8.5e-15	8.69e-15
Sr-87m	1.39e-14	1.35e-14	1.26e-14	1.5e-14	1.37e-14	1.65e-14	1.09e-14	1.12e-14	1.4e-14	1.37e-14	1.66e-14	1.66e-14	1.75e-14	1.57e-14	1.7e-14	1.18e-14	1.5e-14	1.23e-14	1.42e-14	1.26e-14	1.38e-14	1.46e-14	1.48e-14	1.26e-14	1.2e-14	1.38e-14	1.55e-14	1.33e-14	1.36e-14
Sr-89	6.579e-17	6.072e-17	5.933e-17	7.138e-17	6.559e-17	8.08e-17	4.811e-17	4.964e-17	6.351e-17	6.517e-17	8.382e-17	8.288e-17	8.205e-17	7.463e-17	9.309e-17	5.213e-17	6.833e-17	5.5e-17	6.756e-17	5.883e-17	6.541e-17	7.152e-17	6.626e-17	5.775e-17	5.405e-17	6.621e-17	7.473e-17	6.32e-17	6.311e-17
Sr-90	5.9e-18	5.08e-18	5.21e-18	6.41e-18	5.94e-18	7.93e-18	3.88e-18	4.09e-18	5.33e-18	5.86e-18	8.14e-18	7.7e-18	7.22e-18	6.88e-18	1.06e-17	4.16e-18	5.86e-18	4.51e-18	6.01e-18	5.09e-18	5.94e-18	6.78e-18	5.53e-18	4.9e-18	4.52e-18	5.99e-18	6.84e-18	5.76e-18	5.53e-18
Sr-91	3.32989e-14	3.26924e-14	3.03894e-14	3.5707e-14	3.24983e-14	3.902e-14	2.69737e-14	2.71758e-14	3.40965e-14	3.22978e-14	3.8424e-14	3.7423e-14	4.1123e-14	3.7612e-14	3.6534e-14	2.94799e-14	3.6904e-14	2.98838e-14	3.3902e-14	3.03888e-14	3.2598e-14	3.4406e-14	3.6201e-14	3.04875e-14	2.88822e-14	3.26991e-14	3.6812e-14	3.16948e-14	3.26953e-14
Sr-92	6.46092e-14	6.38082e-14	5.97082e-14	6.901e-14	6.33092e-14	7.46119e-14	5.37064e-14	5.38067e-14	6.56086e-14	6.28091e-14	7.30122e-14	7.13118e-14	7.85114e-14	7.28106e-14	6.45149e-14	5.78069e-14	7.16094e-14	5.86074e-14	6.59094e-14	5.95081e-14	6.35092e-14	6.65103e-14	7.0709e-14	5.94079e-14	5.70073e-14	6.36093e-14	6.97106e-14	6.19089e-14	6.35087e-14
Sr-93	1.07133e-13	1.06125e-13	9.8821e-14	1.15144e-13	1.05132e-13	1.24161e-13	8.74999e-14	8.8903e-14	1.10131e-13	1.05132e-13	1.23166e-13	1.20165e-13	1.32166e-13	1.21151e-13	1.13178e-13	9.5508e-14	1.1814e-13	9.6913e-14	1.10137e-13	9.882e-14	1.06132e-13	1.11143e-13	1.16137e-13	9.8918e-14	9.4311e-14	1.06133e-13	1.1815e-13	1.03128e-13	1.05129e-13
Sr-94	6.9328e-14	6.8419e-14	6.4016e-14	7.3939e-14	6.7827e-14	7.9855e-14	5.7695e-14	5.77977e-14	7.0225e-14	6.7327e-14	7.8161e-14	7.636e-14	8.406e-14	7.8045e-14	6.8575e-14	6.2103e-14	7.6834e-14	6.2708e-14	7.0731e-14	6.3815e-14	6.8127e-14	7.1238e-14	7.573e-14	6.3713e-14	6.1106e-14	6.8228e-14	7.4645e-14	6.6423e-14	6.8123e-14
Ta-170	4.7649e-14	4.6423e-14	4.3291e-14	5.1199e-14	4.664e-14	5.6267e-14	3.7706e-14	3.8617e-14	4.8049e-14	4.6537e-14	5.6177e-14	5.527e-14	5.9504e-14	5.3631e-14	5.6177e-14	4.115e-14	5.1597e-14	4.2168e-14	4.8664e-14	4.329e-14	4.6941e-14	4.9683e-14	5.0882e-14	4.3086e-14	4.1054e-14	4.7045e-14	5.2823e-14	4.5621e-14	4.6431e-14
Ta-172	7.8206e-14	7.65e-14	7.15962e-14	8.3715e-14	7.6605e-14	9.1127e-14	6.30806e-14	6.39826e-14	7.9305e-14	7.6305e-14	9.0431e-14	8.873e-14	9.6232e-14	8.802e-14	8.5037e-14	6.85876e-14	8.5513e-14	7.00912e-14	7.9809e-14	7.15958e-14	7.6905e-14	8.1013e-14	8.421e-14	7.13947e-14	6.79892e-14	7.7106e-14	8.5819e-14	7.4802e-14	7.6503e-14
Ta-173	2.54117e-14	2.46109e-14	2.32106e-14	2.73127e-14	2.50117e-14	2.97143e-14	2.01086e-14	2.05089e-14	2.56114e-14	2.49116e-14	2.99148e-14	2.93147e-14	3.13146e-14	2.86132e-14	2.84163e-14	2.19093e-14	2.75122e-14	2.25098e-14	2.6012e-14	2.32105e-14	2.50116e-14	2.66127e-14	2.70118e-14	2.31103e-14	2.19097e-14	2.52118e-14	2.81133e-14	2.43112e-14	2.48112e-14
Ta-174	4.40817e-14	4.30771e-14	4.0474e-14	4.72884e-14	4.3381e-14	5.12982e-14	3.52618e-14	3.60634e-14	4.46805e-14	4.31806e-14	5.1301e-14	5.07e-14	5.4402e-14	4.95922e-14	4.8506e-14	3.83671e-14	4.77865e-14	3.937e-14	4.50838e-14	4.04737e-14	4.34808e-14	4.59872e-14	4.70843e-14	4.02728e-14	3.83685e-14	4.36816e-14	4.86919e-14	4.22782e-14	4.3179e-14
Ta-175	5.08001e-14	4.97001e-14	4.68001e-14	5.45001e-14	5.00001e-14	5.90001e-14	4.09001e-14	4.17001e-14	5.16001e-14	4.97001e-14	5.86001e-14	5.77001e-14	6.23001e-14	5.73001e-14	5.40001e-14	4.45001e-14	5.55001e-14	4.56001e-14	5.20001e-14	4.67001e-14	5.02001e-14	5.28001e-14	5.45001e-14	4.66001e-14	4.44001e-14	5.03001e-14	5.57001e-14	4.87001e-14	4.98001e-14
Ta-176	1.08001e-13	1.06001e-13	9.9601e-14	1.15001e-13	1.06001e-13	1.23001e-13	8.86008e-14	9.01009e-14	1.10001e-13	1.05001e-13	1.21001e-13	1.19001e-13	1.30001e-13	1.21001e-13	1.06002e-13	9.63009e-14	1.18001e-13	9.78009e-14	1.10001e-13	9.9701e-14	1.06001e-13	1.11001e-13	1.17001e-13	9.9601e-14	9.53009e-14	1.06001e-13	1.17001e-13	1.03001e-13	1.06001e-13
Ta-177	1.97e-15	1.71e-15	1.79e-15	2.2e-15	2.03e-15	2.43e-15	1.32e-15	1.39e-15	1.82e-15	2.01e-15	2.73e-15	2.62e-15	2.52e-15	2.22e-15	2.91e-15	1.42e-15	1.94e-15	1.55e-15	2.07e-15	1.76e-15	1.99e-15	2.26e-15	1.85e-15	1.69e-15	1.55e-15	2.05e-15	2.3e-15	1.93e-15	1.87e-15
Ta-178	4.55031e-15	4.26027e-15	4.16027e-15	4.96033e-15	4.55031e-15	5.41039e-15	3.45021e-15	3.53022e-15	4.44029e-15	4.5103e-15	5.6404e-15	5.4604e-15	5.66038e-15	5.13035e-15	5.54048e-15	3.72023e-15	4.79031e-15	3.89024e-15	4.70031e-15	4.13027e-15	4.52031e-15	4.92034e-15	4.6603e-15	4.05026e-15	3.81024e-15	4.59031e-15	5.09035e-15	4.40029e-15	4.40029e-15
Ta-178m	4.77e-14	4.55e-14	4.34e-14	5.16e-14	4.73e-14	5.62e-14	3.64e-14	3.75e-14	4.73e-14	4.71e-14	5.81e-14	5.84e-14	6e-14	5.34e-14	5.97e-14	3.96e-14	5.07e-14	4.16e-14	4.9e-14	4.33e-14	4.71e-14	5.03e-14	4.97e-14	4.28e-14	4.06e-14	4.75e-14	5.34e-14	4.54e-14	4.62e-14
Ta-179	6.12e-16	5.03e-16	5.52e-16	6.97e-16	6.42e-16	7.78e-16	3.71e-16	4e-16	5.4e-16	6.32e-16	9.04e-16	8.43e-16	7.94e-16	6.97e-16	1e-15	3.96e-16	5.76e-16	4.52e-16	6.49e-16	5.37e-16	6.26e-16	7.36e-16	5.38e-16	5.08e-16	4.58e-16	6.52e-16	7.33e-16	6.07e-16	5.75e-16
Ta-180	1.24106e-15	1.03092e-15	1.12094e-15	1.40115e-15	1.29107e-15	1.5514e-15	7.70709e-16	8.25745e-16	1.10097e-15	1.28105e-15	1.80145e-15	1.71138e-15	1.6013e-15	1.40123e-15	1.97184e-15	8.23761e-16	1.17106e-15	9.29823e-16	1.31108e-15	1.09092e-15	1.26106e-15	1.47121e-15	1.101e-15	1.04089e-15	9.38822e-16	1.31108e-15	1.47123e-15	1.22103e-15	1.171e-15
Ta-182	6.03027e-14	5.91022e-14	5.53023e-14	6.45029e-14	5.91027e-14	7.00037e-14	4.91017e-14	4.95018e-14	6.12024e-14	5.88026e-14	6.93037e-14	6.78034e-14	7.38032e-14	6.79032e-14	6.35052e-14	5.33018e-14	6.63026e-14	5.4402e-14	6.15027e-14	5.53023e-14	5.93027e-14	6.23031e-14	6.53025e-14	5.52022e-14	5.2502e-14	5.94027e-14	6.59031e-14	5.75026e-14	5.91025e-14
Ta-182m	9.68e-15	8.96e-15	8.81e-15	1.06e-14	9.76e-15	1.14e-14	7.12e-15	7.32e-15	9.46e-15	9.72e-15	1.24e-14	1.27e-14	1.23e-14	1.08e-14	1.27e-14	7.69e-15	9.98e-15	8.2e-15	1.01e-14	8.77e-15	9.62e-15	1.05e-14	9.73e-15	8.63e-15	8.01e-15	9.87e-15	1.11e-14	9.24e-15	9.34e-15
Ta-183	1.12057e-14	1.05049e-14	1.0205e-14	1.22062e-14	1.12057e-14	1.32076e-14	8.32375e-15	8.56395e-15	1.10052e-14	1.12057e-14	1.41078e-14	1.43074e-14	1.4207e-14	1.25066e-14	1.45102e-14	9.03402e-15	1.17057e-14	9.57436e-15	1.16058e-14	1.02049e-14	1.11057e-14	1.20065e-14	1.14053e-14	9.99473e-15	9.35437e-15	1.13058e-14	1.27066e-14	1.07055e-14	1.08053e-14
Ta-184	7.04276e-14	6.85249e-14	6.41247e-14	7.573e-14	6.90276e-14	8.27346e-14	5.58195e-14	5.68203e-14	7.14261e-14	6.88274e-14	8.29361e-14	8.19355e-14	8.77343e-14	7.93314e-14	8.16421e-14	6.0921e-14	7.68282e-14	6.27224e-14	7.19283e-14	6.41244e-14	6.92275e-14	7.33305e-14	7.54271e-14	6.40238e-14	6.07222e-14	6.94279e-14	7.82315e-14	6.71266e-14	6.88263e-14
Ta-185	5.9057e-15	5.5199e-15	5.3782e-15	6.4521e-15	5.9255e-15	6.9628e-15	4.4153e-15	4.5271e-15	5.8131e-15	5.905e-15	7.4364e-15	7.5955e-15	7.4744e-15	6.5957e-15	7.607e-15	4.7699e-15	6.1386e-15	5.0532e-15	6.1377e-15	5.3577e-15	5.8552e-15	6.3322e-15	5.9962e-15	5.2864e-15	4.9222e-15	5.9861e-15	6.7259e-15	5.6326e-15	5.7026e-15
Ta-186	6.3303e-14	6.1491e-14	5.7584e-14	6.8119e-14	6.2001e-14	7.4444e-14	5.0153e-14	5.0857e-14	6.4099e-14	6.18e-14	7.4851e-14	7.4049e-14	7.9153e-14	7.1329e-14	7.4366e-14	5.4766e-14	6.9114e-14	5.5773e-14	6.4808e-14	5.7583e-14	6.2101e-14	6.6017e-14	6.7609e-14	5.738e-14	5.447e-14	6.2603e-14	7.0628e-14	6.0394e-14	6.1796e-14
Tb-146	1.74574e-13	1.7255e-13	1.60523e-13	1.86618e-13	1.70566e-13	2.00679e-13	1.44446e-13	1.45456e-13	1.77573e-13	1.70564e-13	1.97689e-13	1.93683e-13	2.12712e-13	1.96647e-13	1.76693e-13	1.55485e-13	1.91616e-13	1.57501e-13	1.77588e-13	1.60521e-13	1.71567e-13	1.79605e-13	1.89602e-13	1.60517e-13	1.53489e-13	1.7257e-13	1.8964e-13	1.67549e-13	1.71558e-13
Tb-147	1.02042e-13	1.0104e-13	9.39385e-14	1.10046e-13	1.00042e-13	1.19052e-13	8.34317e-14	8.44326e-14	1.04041e-13	9.98421e-14	1.18053e-13	1.15053e-13	1.26053e-13	1.16048e-13	1.09058e-13	9.07343e-14	1.13045e-13	9.2236e-14	1.04044e-13	9.40382e-14	1.01042e-13	1.06046e-13	1.11043e-13	9.39376e-14	8.95353e-14	1.01043e-13	1.12048e-13	9.80408e-14	1.01041e-13
Tb-147m	9.15525e-14	9.03491e-14	8.45475e-14	9.77569e-14	8.97522e-14	1.05064e-13	7.55392e-14	7.64403e-14	9.30513e-14	8.92519e-14	1.04066e-13	1.01065e-13	1.11066e-13	1.03059e-13	9.20709e-14	8.16425e-14	1.01055e-13	8.28445e-14	9.34539e-14	8.44472e-14	9.0252e-14	9.44565e-14	9.94536e-14	8.43465e-14	8.08437e-14	9.02526e-14	9.92594e-14	8.79503e-14	8.99506e-14
Tb-148	1.11251e-13	1.09239e-13	1.02228e-13	1.19271e-13	1.09248e-13	1.29299e-13	9.0393e-14	9.2197e-14	1.14249e-13	1.08247e-13	1.27305e-13	1.25302e-13	1.36312e-13	1.25283e-13	1.18313e-13	9.8709e-14	1.22268e-13	1.00217e-13	1.13257e-13	1.02227e-13	1.10248e-13	1.15266e-13	1.20261e-13	1.02225e-13	9.7712e-14	1.0925e-13	1.22281e-13	1.0724e-13	1.09243e-13
Tb-148m	1.43047e-13	1.40044e-13	1.31042e-13	1.54051e-13	1.40047e-13	1.69057e-13	1.15035e-13	1.16036e-13	1.46046e-13	1.40046e-13	1.67059e-13	1.64058e-13	1.78058e-13	1.62053e-13	1.64063e-13	1.26038e-13	1.58049e-13	1.2804e-13	1.46048e-13	1.30042e-13	1.41046e-13	1.4905e-13	1.55048e-13	1.31041e-13	1.24039e-13	1.41047e-13	1.59053e-13	1.37045e-13	1.40045e-13
Tb-149	6.30064e-14	6.18059e-14	5.78058e-14	6.7507e-14	6.18064e-14	7.32079e-14	5.08047e-14	5.18049e-14	6.42062e-14	6.16064e-14	7.27082e-14	7.14081e-14	7.7408e-14	7.11073e-14	6.7709e-14	5.55051e-14	6.91067e-14	5.66054e-14	6.43066e-14	5.78058e-14	6.21064e-14	6.5407e-14	6.79065e-14	5.78056e-14	5.51053e-14	6.22065e-14	6.95073e-14	6.04062e-14	6.18062e-14
Tb-149m	6.25265e-14	6.11246e-14	5.69239e-14	6.70287e-14	6.09264e-14	7.36323e-14	5.00195e-14	5.06201e-14	6.37257e-14	6.07262e-14	7.30335e-14	7.11332e-14	7.77331e-14	7.06299e-14	7.15367e-14	5.48211e-14	6.90276e-14	5.54222e-14	6.37272e-14	5.68237e-14	6.12263e-14	6.49286e-14	6.74268e-14	5.68233e-14	5.39219e-14	6.14266e-14	6.953e-14	5.97254e-14	6.11254e-14
Tb-150	1.18068e-13	1.16065e-13	1.09062e-13	1.26074e-13	1.16067e-13	1.34082e-13	9.70519e-14	9.87531e-14	1.20067e-13	1.15067e-13	1.33084e-13	1.31083e-13	1.43085e-13	1.32077e-13	1.17087e-13	1.05056e-13	1.29072e-13	1.07059e-13	1.2007e-13	1.09061e-13	1.16067e-13	1.22073e-13	1.27071e-13	1.09061e-13	1.04057e-13	1.16068e-13	1.29077e-13	1.13065e-13	1.16066e-13
Tb-150m	1.13011e-13	1.1001e-13	1.03009e-13	1.21011e-13	1.10011e-13	1.33013e-13	8.98076e-14	9.12079e-14	1.1501e-13	1.1001e-13	1.33013e-13	1.30013e-13	1.41013e-13	1.28012e-13	1.33015e-13	9.83082e-14	1.24011e-13	9.95087e-14	1.15011e-13	1.02009e-13	1.1101e-13	1.18011e-13	1.2101e-13	1.02009e-13	9.73086e-14	1.1101e-13	1.26012e-13	1.0801e-13	1.1001e-13
Tb-151	4.31003e-14	4.17003e-14	3.93003e-14	4.64004e-14	4.23003e-14	5.08004e-14	3.39002e-14	3.45002e-14	4.34003e-14	4.22003e-14	5.11004e-14	5.04004e-14	5.37004e-14	4.86004e-14	5.10005e-14	3.69003e-14	4.68003e-14	3.79003e-14	4.41003e-14	3.91003e-14	4.24003e-14	4.51004e-14	4.58003e-14	3.89003e-14	3.70003e-14	4.26003e-14	4.80004e-14	4.12003e-14	4.20003e-14
Tb-151m	3.17007e-15	3.03007e-15	2.87007e-15	3.42008e-15	3.12007e-15	3.80009e-15	2.44005e-15	2.50005e-15	3.16007e-15	3.10007e-15	3.8301e-15	3.71009e-15	3.96009e-15	3.59008e-15	3.93011e-15	2.66006e-15	3.42007e-15	2.75006e-15	3.23008e-15	2.86007e-15	3.13007e-15	3.36008e-15	3.33007e-15	2.83006e-15	2.68006e-15	3.14007e-15	3.55008e-15	3.04007e-15	3.08007e-15
Tb-152	6.98456e-14	6.8743e-14	6.42413e-14	7.47494e-14	6.86453e-14	8.07549e-14	5.65344e-14	5.78353e-14	7.11449e-14	6.8345e-14	8.01565e-14	7.88561e-14	8.55569e-14	7.87515e-14	7.35599e-14	6.16374e-14	7.64482e-14	6.2939e-14	7.12468e-14	6.43411e-14	6.90452e-14	7.24488e-14	7.5247e-14	6.41406e-14	6.13382e-14	6.89456e-14	7.67514e-14	6.70437e-14	6.85441e-14
Tb-152m	3.24006e-14	3.12006e-14	2.94005e-14	3.49007e-14	3.19006e-14	3.83008e-14	2.51004e-14	2.57005e-14	3.23006e-14	3.18006e-14	3.88008e-14	3.84008e-14	4.05008e-14	3.64007e-14	3.93009e-14	2.74005e-14	3.49006e-14	2.84005e-14	3.31006e-14	2.93005e-14	3.19006e-14	3.40007e-14	3.42006e-14	2.91005e-14	2.77005e-14	3.21006e-14	3.61007e-14	3.09006e-14	3.15006e-14
Tb-153	1.32e-14	1.25e-14	1.2e-14	1.43e-14	1.31e-14	1.58e-14	1.01e-14	1.03e-14	1.31e-14	1.3e-14	1.61e-14	1.58e-14	1.65e-14	1.49e-14	1.64e-14	1.1e-14	1.41e-14	1.14e-14	1.35e-14	1.19e-14	1.3e-14	1.4e-14	1.37e-14	1.18e-14	1.11e-14	1.32e-14	1.48e-14	1.26e-14	1.28e-14
Tb-154	1.11004e-13	1.11004e-13	1.03004e-13	1.19005e-13	1.10004e-13	1.27005e-13	9.15033e-14	9.41034e-14	1.15004e-13	1.09004e-13	1.25006e-13	1.23006e-13	1.34006e-13	1.26005e-13	1.07006e-13	1.00004e-13	1.22005e-13	1.02004e-13	1.14005e-13	1.04004e-13	1.11004e-13	1.15005e-13	1.20005e-13	1.04004e-13	9.94037e-14	1.10004e-13	1.22005e-13	1.07004e-13	1.10004e-13
Tb-155	5.83e-15	5.27e-15	5.28e-15	6.41e-15	5.91e-15	7.09e-15	4.13e-15	4.28e-15	5.54e-15	5.86e-15	7.68e-15	7.63e-15	7.36e-15	6.57e-15	8.23e-15	4.45e-15	5.9e-15	4.77e-15	6.06e-15	5.22e-15	5.82e-15	6.47e-15	5.7e-15	5.08e-15	4.71e-15	5.97e-15	6.69e-15	5.63e-15	5.58e-15
Tb-156	8.92e-14	8.74e-14	8.17e-14	9.55e-14	8.74e-14	1.04e-13	7.21e-14	7.32e-14	9.05e-14	8.7e-14	1.03e-13	1.01e-13	1.1e-13	1.01e-13	9.65e-14	7.84e-14	9.77e-14	8.01e-14	9.1e-14	8.17e-14	8.78e-14	9.25e-14	9.62e-14	8.15e-14	7.76e-14	8.79e-14	9.79e-14	8.54e-14	8.74e-14
Tb-156m	8.11e-16	6.38e-16	7.24e-16	9.21e-16	8.56e-16	1.11e-15	4.46e-16	4.98e-16	6.82e-16	8.33e-16	1.24e-15	1.07e-15	1.04e-15	9.59e-16	1.5e-15	4.77e-16	7.61e-16	5.61e-16	8.47e-16	6.87e-16	8.34e-16	1.02e-15	6.82e-16	6.35e-16	5.77e-16	8.63e-16	9.72e-16	8.28e-16	7.49e-16
Tb-156n	8.68e-17	7.08e-17	7.76e-17	9.75e-17	9.05e-17	1.16e-16	5.19e-17	5.62e-17	7.52e-17	8.87e-17	1.28e-16	1.16e-16	1.1e-16	1.01e-16	1.51e-16	5.54e-17	8.22e-17	6.26e-17	9.03e-17	7.47e-17	8.86e-17	1.06e-16	7.6e-17	7.02e-17	6.38e-17	9.17e-17	1.03e-16	8.71e-17	8.09e-17
Tb-157	8.75e-17	6.59e-17	7.61e-17	9.84e-17	9.16e-17	1.31e-16	4.38e-17	4.98e-17	6.92e-17	8.86e-17	1.38e-16	1.09e-16	1.1e-16	1.08e-16	1.83e-16	4.67e-17	8.05e-17	5.52e-17	8.88e-17	7.08e-17	9.06e-17	1.14e-16	7.11e-17	6.45e-17	5.83e-17	9.25e-17	1.07e-16	9.11e-17	7.94e-17
Tb-158	3.66021e-14	3.57018e-14	3.33018e-14	3.92022e-14	3.57021e-14	4.31027e-14	2.93014e-14	2.96015e-14	3.73019e-14	3.5502e-14	4.25028e-14	4.12027e-14	4.51025e-14	4.14024e-14	4.08034e-14	3.21015e-14	4.02021e-14	3.28016e-14	3.72021e-14	3.33018e-14	3.59021e-14	3.79023e-14	3.9502e-14	3.34018e-14	3.15016e-14	3.59021e-14	4.05024e-14	3.4902e-14	3.58019e-14
Tb-160	5.2508e-14	5.15071e-14	4.80071e-14	5.63087e-14	5.14081e-14	6.14105e-14	4.25054e-14	4.29057e-14	5.36074e-14	5.1108e-14	6.07109e-14	5.92104e-14	6.47099e-14	5.93093e-14	5.71136e-14	4.64058e-14	5.79081e-14	4.74063e-14	5.35082e-14	4.8007e-14	5.16081e-14	5.43091e-14	5.70077e-14	4.81068e-14	4.56063e-14	5.16081e-14	5.78093e-14	5.01078e-14	5.15076e-14
Tb-161	7.5668e-16	6.0813e-16	6.6623e-16	8.3999e-16	7.817e-16	1.06506e-15	4.3837e-16	4.7951e-16	6.4228e-16	7.6265e-16	1.12514e-15	9.9179e-16	9.3848e-16	9.0533e-16	1.437e-15	4.6853e-16	7.2163e-16	5.2876e-16	7.7573e-16	6.3615e-16	7.7471e-16	9.3027e-16	6.554e-16	5.9501e-16	5.4378e-16	7.8773e-16	9.0528e-16	7.6461e-16	6.9843e-16
Tb-162	5.03426e-14	4.91388e-14	4.58383e-14	5.40463e-14	4.92426e-14	5.91529e-14	4.01306e-14	4.05317e-14	5.13407e-14	4.90423e-14	5.89551e-14	5.78544e-14	6.25531e-14	5.67484e-14	5.73628e-14	4.3933e-14	5.53438e-14	4.49351e-14	5.13437e-14	4.58379e-14	4.93424e-14	5.22467e-14	5.42423e-14	4.5937e-14	4.34346e-14	4.9543e-14	5.60486e-14	4.7941e-14	4.92407e-14
Tb-163	3.46199e-14	3.36179e-14	3.15178e-14	3.73217e-14	3.402e-14	4.09253e-14	2.71139e-14	2.78145e-14	3.48187e-14	3.39198e-14	4.12263e-14	4.09257e-14	4.34247e-14	3.90228e-14	4.19312e-14	2.9615e-14	3.75203e-14	3.05161e-14	3.54204e-14	3.14176e-14	3.41199e-14	3.61221e-14	3.68194e-14	3.12171e-14	2.98159e-14	3.42202e-14	3.85228e-14	3.30192e-14	3.37189e-14
Tb-164	1.14117e-13	1.12109e-13	1.05105e-13	1.22126e-13	1.12116e-13	1.33141e-13	9.23869e-14	9.36894e-14	1.16114e-13	1.11115e-13	1.31146e-13	1.29145e-13	1.40145e-13	1.29132e-13	1.23158e-13	1.01094e-13	1.26122e-13	1.02099e-13	1.1612e-13	1.05105e-13	1.12116e-13	1.18125e-13	1.23119e-13	1.05103e-13	9.95969e-14	1.12117e-13	1.26132e-13	1.09112e-13	1.12112e-13
Tb-165	4.0159e-14	3.9649e-14	3.7044e-14	4.2872e-14	3.9358e-14	4.6492e-14	3.3019e-14	3.3422e-14	4.0956e-14	3.9157e-14	4.5598e-14	4.4596e-14	4.8998e-14	4.528e-14	4.1011e-14	3.5829e-14	4.4368e-14	3.6335e-14	4.0963e-14	3.7043e-14	3.9557e-14	4.147e-14	4.3763e-14	3.6941e-14	3.5333e-14	3.9559e-14	4.3679e-14	3.8452e-14	3.9453e-14
Tc-101	1.46385e-14	1.4135e-14	1.32346e-14	1.57419e-14	1.44386e-14	1.7148e-14	1.13275e-14	1.15286e-14	1.45367e-14	1.43383e-14	1.75501e-14	1.76493e-14	1.8348e-14	1.63438e-14	1.78574e-14	1.23297e-14	1.57395e-14	1.28316e-14	1.49396e-14	1.32343e-14	1.43384e-14	1.52424e-14	1.54381e-14	1.31335e-14	1.25312e-14	1.45389e-14	1.6344e-14	1.38371e-14	1.42368e-14
Tc-102	4.501e-15	4.39e-15	4.124e-15	4.819e-15	4.412e-15	5.25e-15	3.593e-15	3.676e-15	4.57e-15	4.398e-15	5.224e-15	5.155e-15	5.552e-15	5.077e-15	5.041e-15	3.924e-15	4.906e-15	4.016e-15	4.579e-15	4.112e-15	4.442e-15	4.672e-15	4.828e-15	4.097e-15	3.92e-15	4.427e-15	4.958e-15	4.298e-15	4.4e-15
Tc-102m	1.19121e-13	1.17113e-13	1.1011e-13	1.27132e-13	1.16121e-13	1.37147e-13	9.67903e-14	9.91929e-14	1.22118e-13	1.1612e-13	1.34152e-13	1.32151e-13	1.45152e-13	1.34137e-13	1.21165e-13	1.06098e-13	1.30127e-13	1.07103e-13	1.21125e-13	1.10109e-13	1.1712e-13	1.23131e-13	1.28124e-13	1.10107e-13	1.05101e-13	1.17122e-13	1.30137e-13	1.14116e-13	1.17117e-13
Tc-104	1.09549e-13	1.07525e-13	1.005e-13	1.16592e-13	1.07543e-13	1.24652e-13	8.9625e-14	9.1535e-14	1.11547e-13	1.0654e-13	1.23663e-13	1.21657e-13	1.32682e-13	1.22619e-13	1.08672e-13	9.7462e-14	1.19588e-13	9.9278e-14	1.11563e-13	1.01498e-13	1.07542e-13	1.1258e-13	1.17575e-13	1.01494e-13	9.6867e-14	1.07546e-13	1.19613e-13	1.04525e-13	1.07533e-13
Tc-105	3.6711e-14	3.5894e-14	3.3682e-14	3.9436e-14	3.6108e-14	4.2672e-14	2.9337e-14	3.0043e-14	3.7407e-14	3.6006e-14	4.2681e-14	4.2378e-14	4.5287e-14	4.1351e-14	4.0398e-14	3.2057e-14	4.003e-14	3.2868e-14	3.7619e-14	3.3681e-14	3.6307e-14	3.8131e-14	3.9322e-14	3.3678e-14	3.1962e-14	3.631e-14	4.0549e-14	3.5097e-14	3.6001e-14
Tc-91	1.19655e-13	1.18628e-13	1.10597e-13	1.27706e-13	1.17647e-13	1.36775e-13	9.8009e-14	1.00321e-13	1.22654e-13	1.16644e-13	1.35787e-13	1.33779e-13	1.45812e-13	1.34738e-13	1.2179e-13	1.06554e-13	1.30703e-13	1.08572e-13	1.22671e-13	1.10595e-13	1.18647e-13	1.23691e-13	1.29688e-13	1.10591e-13	1.05559e-13	1.18651e-13	1.3073e-13	1.15627e-13	1.17637e-13
Tc-91m	6.4719e-14	6.3189e-14	5.8755e-14	6.9375e-14	6.321e-14	7.6252e-14	5.1458e-14	5.2771e-14	6.5318e-14	6.3107e-14	7.5866e-14	7.4658e-14	8.0793e-14	7.2911e-14	7.5773e-14	5.6007e-14	7.0172e-14	5.7428e-14	6.6037e-14	5.8753e-14	6.371e-14	6.7359e-14	6.9355e-14	5.8548e-14	5.5913e-14	6.3715e-14	7.1503e-14	6.1988e-14	6.3099e-14
Tc-92	1.78619e-13	1.75592e-13	1.63564e-13	1.91668e-13	1.74612e-13	2.07736e-13	1.45479e-13	1.4649e-13	1.80617e-13	1.74609e-13	2.05749e-13	2.02742e-13	2.1977e-13	2.00699e-13	1.92761e-13	1.57521e-13	1.96664e-13	1.59539e-13	1.82635e-13	1.63562e-13	1.75612e-13	1.84655e-13	1.92648e-13	1.63557e-13	1.55527e-13	1.76616e-13	1.95692e-13	1.70592e-13	1.74601e-13
Tc-93	7.53019e-14	7.43017e-14	6.95017e-14	8.04021e-14	7.37019e-14	8.69025e-14	6.25013e-14	6.28014e-14	7.63018e-14	7.32019e-14	8.51025e-14	8.32025e-14	9.14024e-14	8.48022e-14	7.54031e-14	6.73014e-14	8.33019e-14	6.82015e-14	7.6802e-14	6.93017e-14	7.40019e-14	7.75021e-14	8.22018e-14	6.92016e-14	6.64015e-14	7.41019e-14	8.12022e-14	7.22018e-14	7.40018e-14
Tc-93m	4.67048e-14	4.64045e-14	4.34043e-14	4.99052e-14	4.60048e-14	5.26058e-14	3.87036e-14	3.96037e-14	4.78047e-14	4.59047e-14	5.2706e-14	5.18059e-14	5.6206e-14	5.25054e-14	4.41064e-14	4.20039e-14	5.1105e-14	4.28041e-14	4.77049e-14	4.36043e-14	4.63048e-14	4.82051e-14	5.06049e-14	4.34043e-14	4.1804e-14	4.63048e-14	5.11054e-14	4.51046e-14	4.62046e-14
Tc-94	1.23002e-13	1.21002e-13	1.12002e-13	1.32002e-13	1.20002e-13	1.45003e-13	9.94014e-14	1.00001e-13	1.26002e-13	1.20002e-13	1.43003e-13	1.39003e-13	1.53002e-13	1.40002e-13	1.38003e-13	1.09001e-13	1.37002e-13	1.10002e-13	1.26002e-13	1.12002e-13	1.21002e-13	1.28002e-13	1.34002e-13	1.13002e-13	1.07002e-13	1.21002e-13	1.37002e-13	1.18002e-13	1.21002e-13
Tc-94m	9.1441e-14	8.9932e-14	8.3628e-14	9.7853e-14	8.934e-14	1.0617e-13	7.3906e-14	7.5309e-14	9.3338e-14	8.9139e-14	1.05176e-13	1.03175e-13	1.13176e-13	1.03159e-13	9.9788e-14	8.0715e-14	1.00149e-13	8.222e-14	9.3145e-14	8.3727e-14	9.004e-14	9.4651e-14	9.8845e-14	8.3725e-14	7.9818e-14	8.9941e-14	1.01159e-13	8.7635e-14	8.9636e-14
Tc-95	3.64e-14	3.57e-14	3.32e-14	3.91e-14	3.54e-14	4.29e-14	2.93e-14	2.95e-14	3.74e-14	3.53e-14	4.23e-14	4.11e-14	4.52e-14	4.13e-14	4.14e-14	3.22e-14	4.06e-14	3.23e-14	3.71e-14	3.31e-14	3.56e-14	3.77e-14	3.95e-14	3.32e-14	3.15e-14	3.57e-14	4.06e-14	3.47e-14	3.57e-14
Tc-95m	3.06001e-14	2.98e-14	2.79e-14	3.29001e-14	2.99001e-14	3.61001e-14	2.44e-14	2.47e-14	3.11e-14	2.98001e-14	3.59001e-14	3.54001e-14	3.81001e-14	3.45001e-14	3.57001e-14	2.66e-14	3.35001e-14	2.72e-14	3.12001e-14	2.78e-14	3.00001e-14	3.18001e-14	3.28e-14	2.78e-14	2.63e-14	3.01001e-14	3.41001e-14	2.92001e-14	2.99e-14
Tc-96	1.16e-13	1.14e-13	1.06e-13	1.25e-13	1.13e-13	1.37e-13	9.38e-14	9.45e-14	1.19e-13	1.13e-13	1.35e-13	1.31e-13	1.44e-13	1.32e-13	1.3e-13	1.03e-13	1.29e-13	1.04e-13	1.18e-13	1.06e-13	1.14e-13	1.2e-13	1.26e-13	1.06e-13	1.01e-13	1.14e-13	1.29e-13	1.11e-13	1.14e-13
Tc-96m	1.97e-15	1.93e-15	1.79e-15	2.1e-15	1.91e-15	2.36e-15	1.59e-15	1.6e-15	2e-15	1.9e-15	2.28e-15	2.2e-15	2.41e-15	2.24e-15	2.32e-15	1.73e-15	2.19e-15	1.76e-15	1.99e-15	1.79e-15	1.93e-15	2.04e-15	2.14e-15	1.79e-15	1.7e-15	1.92e-15	2.17e-15	1.88e-15	1.93e-15
Tc-97	2.67e-17	6.97e-18	4.2e-18	6.07e-18	7.49e-18	1.33e-16	9.87e-20	3.55e-18	2.76e-18	5.94e-18	4.1e-17	7.98e-18	1.47e-18	5.41e-17	3.53e-16	2.08e-19	3.07e-17	3.61e-19	4.09e-18	1.37e-18	2.64e-17	3.23e-17	1.63e-17	5.27e-19	1.71e-18	5.12e-18	2.24e-17	2.14e-17	1.25e-17
Tc-97m	3.58e-17	1.72e-17	1.5e-17	1.93e-17	1.99e-17	1.31e-16	7.98e-18	1.19e-17	1.37e-17	1.81e-17	5.6e-17	2.4e-17	1.58e-17	6.35e-17	3.06e-16	8.61e-18	3.91e-17	9.44e-18	1.65e-17	1.18e-17	3.66e-17	4.46e-17	2.59e-17	1.04e-17	1.1e-17	1.76e-17	3.57e-17	3.28e-17	2.31e-17
Tc-98	6.49027e-14	6.35022e-14	5.90023e-14	6.96029e-14	6.31027e-14	7.63038e-14	5.21017e-14	5.24018e-14	6.64023e-14	6.29026e-14	7.56038e-14	7.37035e-14	8.09032e-14	7.34032e-14	7.45054e-14	5.71018e-14	7.22026e-14	5.70019e-14	6.62027e-14	5.88022e-14	6.33027e-14	6.73031e-14	7.01024e-14	5.90021e-14	5.5902e-14	6.37027e-14	7.25031e-14	6.18026e-14	6.35025e-14
Tc-99	1.2403e-18	9.98e-19	1.0584e-18	1.3224e-18	1.2407e-18	1.8747e-18	7.273e-19	7.909e-19	1.0391e-18	1.2106e-18	1.8075e-18	1.5786e-18	1.4655e-18	1.5126e-18	2.8508e-18	7.763e-19	1.2e-18	8.605e-19	1.2313e-18	1.0153e-18	1.2604e-18	1.4926e-18	1.0893e-18	9.568e-19	8.803e-19	1.241e-18	1.4533e-18	1.2295e-18	1.1294e-18
Tc-99m	4.86e-15	4.53e-15	4.43e-15	5.32e-15	4.89e-15	5.62e-15	3.65e-15	3.71e-15	4.8e-15	4.9e-15	6.21e-15	6.57e-15	6.16e-15	5.4e-15	6.23e-15	3.91e-15	5.04e-15	4.14e-15	5.08e-15	4.42e-15	4.84e-15	5.2e-15	4.94e-15	4.38e-15	4.06e-15	4.97e-15	5.5e-15	4.61e-15	4.7e-15
Te-113	1.04641e-13	1.03614e-13	9.5984e-14	1.11691e-13	1.02633e-13	1.2176e-13	8.4798e-14	8.6709e-14	1.0664e-13	1.0263e-13	1.19772e-13	1.17765e-13	1.28796e-13	1.17723e-13	1.12779e-13	9.2441e-14	1.14688e-13	9.426e-14	1.06657e-13	9.6082e-14	1.03633e-13	1.08677e-13	1.12673e-13	9.5978e-14	9.1747e-14	1.03638e-13	1.14716e-13	1.00513e-13	1.02623e-13
Te-114	5.95119e-14	5.8511e-14	5.47108e-14	6.3613e-14	5.83119e-14	6.93147e-14	4.81087e-14	4.9209e-14	6.08115e-14	5.81118e-14	6.80153e-14	6.68151e-14	7.28149e-14	6.73135e-14	6.3117e-14	5.26094e-14	6.53124e-14	5.35099e-14	6.07123e-14	5.47107e-14	5.88119e-14	6.1713e-14	6.4112e-14	5.47105e-14	5.22098e-14	5.8612e-14	6.53136e-14	5.71115e-14	5.84114e-14
Te-115	1.05179e-13	1.03169e-13	9.6063e-14	1.12194e-13	1.02178e-13	1.22215e-13	8.5136e-14	8.6339e-14	1.06177e-13	1.02177e-13	1.20221e-13	1.1822e-13	1.29224e-13	1.18202e-13	1.13233e-13	9.2547e-14	1.1519e-13	9.4054e-14	1.07184e-13	9.5962e-14	1.03177e-13	1.08191e-13	1.13185e-13	9.576e-14	9.155e-14	1.03179e-13	1.15202e-13	1.00172e-13	1.03173e-13
Te-115m	1.23156e-13	1.21147e-13	1.13141e-13	1.31169e-13	1.20155e-13	1.43187e-13	1.00118e-13	1.02121e-13	1.26154e-13	1.20154e-13	1.40192e-13	1.38191e-13	1.51195e-13	1.39176e-13	1.30202e-13	1.09128e-13	1.35165e-13	1.11134e-13	1.2516e-13	1.13141e-13	1.21154e-13	1.27166e-13	1.33161e-13	1.13139e-13	1.08131e-13	1.21156e-13	1.35175e-13	1.18149e-13	1.21151e-13
Te-116	3.55002e-15	3.27002e-15	3.17002e-15	3.79003e-15	3.49002e-15	4.54003e-15	2.60002e-15	2.69002e-15	3.40002e-15	3.46002e-15	4.51003e-15	4.29003e-15	4.30003e-15	4.11003e-15	5.21005e-15	2.81002e-15	3.73002e-15	2.92002e-15	3.58002e-15	3.12002e-15	3.53002e-15	3.88003e-15	3.59002e-15	3.06002e-15	2.89002e-15	3.51002e-15	4.01003e-15	3.44002e-15	3.39002e-15
Te-117	7.31268e-14	7.20248e-14	6.71242e-14	7.8129e-14	7.15267e-14	8.48327e-14	5.93197e-14	6.05203e-14	7.49259e-14	7.12265e-14	8.3334e-14	8.17337e-14	8.95334e-14	8.26303e-14	7.70374e-14	6.48213e-14	8.05279e-14	6.56224e-14	7.45275e-14	6.7124e-14	7.20266e-14	7.5629e-14	7.8927e-14	6.72235e-14	6.4222e-14	7.19269e-14	8.05304e-14	7.01257e-14	7.18257e-14
Te-118	1.54e-16	8.27e-17	9.66e-17	1.29e-16	1.32e-16	4.28e-16	3.06e-17	5.53e-17	6.68e-17	1.17e-16	2.85e-16	1.16e-16	9.3e-17	2.65e-16	7.43e-16	2.93e-17	1.46e-16	3.96e-17	1.04e-16	6.85e-17	1.67e-16	2.39e-16	1.04e-16	4.99e-17	5.57e-17	1.22e-16	1.91e-16	1.82e-16	1.15e-16
Te-119	3.46002e-14	3.39002e-14	3.15002e-14	3.70002e-14	3.37002e-14	4.08003e-14	2.77001e-14	2.81002e-14	3.53002e-14	3.36002e-14	4.03003e-14	3.93003e-14	4.30003e-14	3.92003e-14	3.97004e-14	3.04002e-14	3.83002e-14	3.05002e-14	3.53002e-14	3.14002e-14	3.39002e-14	3.60003e-14	3.73002e-14	3.15002e-14	2.99002e-14	3.40002e-14	3.85003e-14	3.31002e-14	3.38002e-14
Te-119m	7.03002e-14	6.90002e-14	6.45002e-14	7.52002e-14	6.89002e-14	8.18003e-14	5.71001e-14	5.78002e-14	7.17002e-14	6.86002e-14	8.07003e-14	7.91003e-14	8.60003e-14	7.94002e-14	7.43003e-14	6.22002e-14	7.73002e-14	6.35002e-14	7.17002e-14	6.46002e-14	6.92002e-14	7.27002e-14	7.62002e-14	6.45002e-14	6.14002e-14	6.92002e-14	7.69002e-14	6.72002e-14	6.90002e-14
Te-121	2.52e-14	2.45e-14	2.28e-14	2.7e-14	2.45e-14	3e-14	2e-14	2.04e-14	2.54e-14	2.45e-14	2.97e-14	2.9e-14	3.14e-14	2.85e-14	3.03e-14	2.17e-14	2.75e-14	2.21e-14	2.56e-14	2.27e-14	2.47e-14	2.63e-14	2.69e-14	2.27e-14	2.16e-14	2.48e-14	2.81e-14	2.41e-14	2.45e-14
Te-121m	8.65e-15	8.23e-15	7.87e-15	9.34e-15	8.59e-15	1.03e-14	6.6e-15	6.76e-15	8.58e-15	8.53e-15	1.05e-14	1.07e-14	1.08e-14	9.7e-15	1.1e-14	7.18e-15	9.13e-15	7.55e-15	8.89e-15	7.85e-15	8.5e-15	9.14e-15	8.95e-15	7.74e-15	7.29e-15	8.62e-15	9.75e-15	8.25e-15	8.37e-15
Te-123	2.67e-19	1.44e-19	1.68e-19	2.24e-19	2.3e-19	7.43e-19	5.33e-20	9.61e-20	1.16e-19	2.03e-19	4.95e-19	2.02e-19	1.62e-19	4.61e-19	1.29e-18	5.09e-20	2.54e-19	6.89e-20	1.81e-19	1.19e-19	2.9e-19	4.16e-19	1.81e-19	8.67e-20	9.68e-20	2.12e-19	3.31e-19	3.17e-19	2e-19
Te-123m	5.42e-15	5.05e-15	4.91e-15	5.89e-15	5.42e-15	6.44e-15	4.03e-15	4.12e-15	5.32e-15	5.41e-15	6.89e-15	7.11e-15	6.78e-15	6.09e-15	7.23e-15	4.34e-15	5.64e-15	4.6e-15	5.61e-15	4.88e-15	5.39e-15	5.82e-15	5.51e-15	4.83e-15	4.49e-15	5.49e-15	6.15e-15	5.16e-15	5.22e-15
Te-125m	3.28e-16	1.91e-16	2.26e-16	2.99e-16	2.99e-16	8.14e-16	8.38e-17	1.33e-16	1.66e-16	2.7e-16	5.89e-16	2.78e-16	2.44e-16	5.3e-16	1.36e-15	8.55e-17	3.06e-16	1.1e-16	2.48e-16	1.73e-16	3.51e-16	4.98e-16	2.3e-16	1.35e-16	1.4e-16	2.83e-16	4.07e-16	3.82e-16	2.58e-16
Te-127	2.2032e-16	2.1226e-16	2.0038e-16	2.3804e-16	2.1637e-16	2.619e-16	1.7158e-16	1.7586e-16	2.2061e-16	2.1627e-16	2.643e-16	2.628e-16	2.762e-16	2.4862e-16	2.733e-16	1.86e-16	2.3631e-16	1.9348e-16	2.2549e-16	1.9924e-16	2.1735e-16	2.3145e-16	2.3289e-16	1.9798e-16	1.8946e-16	2.1744e-16	2.4561e-16	2.1009e-16	2.1383e-16
Te-127m	1.06259e-16	6.4428e-17	7.4831e-17	9.7982e-17	9.7461e-17	2.56337e-16	3.0676e-17	4.5684e-17	5.7139e-17	8.8658e-17	1.8735e-16	9.3337e-17	8.212e-17	1.69299e-16	4.24433e-16	3.1589e-17	1.0026e-16	3.9204e-17	8.2265e-17	5.8727e-17	1.1326e-16	1.58293e-16	7.6848e-17	4.7119e-17	4.8303e-17	9.2463e-17	1.31299e-16	1.22252e-16	8.4845e-17
Te-129	2.659e-15	2.5648e-15	2.4141e-15	2.8432e-15	2.599e-15	3.1906e-15	2.0753e-15	2.1265e-15	2.6669e-15	2.5986e-15	3.1531e-15	3.0924e-15	3.291e-15	3.0156e-15	3.2915e-15	2.2582e-15	2.8805e-15	2.3305e-15	2.7003e-15	2.3936e-15	2.6287e-15	2.7836e-15	2.8288e-15	2.3827e-15	2.2799e-15	2.6094e-15	2.9358e-15	2.5371e-15	2.5768e-15
Te-129m	1.4432e-15	1.3813e-15	1.3009e-15	1.5452e-15	1.4031e-15	1.7985e-15	1.1269e-15	1.1374e-15	1.4423e-15	1.393e-15	1.7397e-15	1.6293e-15	1.7689e-15	1.6763e-15	1.8931e-15	1.2283e-15	1.604e-15	1.2293e-15	1.4538e-15	1.2807e-15	1.423e-15	1.5352e-15	1.5333e-15	1.2803e-15	1.219e-15	1.4133e-15	1.6264e-15	1.3923e-15	1.4022e-15
Te-131	1.85917e-14	1.79851e-14	1.69828e-14	1.99995e-14	1.82914e-14	2.1812e-14	1.46676e-14	1.49697e-14	1.8789e-14	1.81908e-14	2.2016e-14	2.2015e-14	2.3115e-14	2.0904e-14	2.1627e-14	1.59732e-14	2.01957e-14	1.64771e-14	1.89942e-14	1.68822e-14	1.8291e-14	1.93992e-14	1.97929e-14	1.68808e-14	1.59757e-14	1.83921e-14	2.0604e-14	1.7688e-14	1.80882e-14
Te-131m	6.76078e-14	6.63071e-14	6.1807e-14	7.24084e-14	6.60077e-14	7.90098e-14	5.45056e-14	5.52058e-14	6.92074e-14	6.58077e-14	7.811e-14	7.64097e-14	8.34096e-14	7.64089e-14	7.42117e-14	5.9706e-14	7.4708e-14	6.06064e-14	6.89079e-14	6.18069e-14	6.64077e-14	7.00085e-14	7.31077e-14	6.19067e-14	5.87063e-14	6.65078e-14	7.48088e-14	6.45075e-14	6.63074e-14
Te-132	8.87047e-15	8.35036e-15	8.05039e-15	9.60049e-15	8.85046e-15	1.07008e-14	6.62025e-15	6.82028e-15	8.70037e-15	8.77045e-15	1.10007e-14	1.11006e-14	1.11005e-14	9.97059e-15	1.18013e-14	7.21027e-15	9.30045e-15	7.6303e-15	9.12045e-15	8.01037e-15	8.74048e-15	9.48058e-15	9.0704e-15	7.86034e-15	7.40031e-15	8.87046e-15	1.01006e-14	8.48047e-15	8.56042e-15
Te-133	5.6602e-14	5.56953e-14	5.19924e-14	6.0611e-14	5.5502e-14	6.5524e-14	4.57759e-14	4.66781e-14	5.77996e-14	5.5301e-14	6.4928e-14	6.4027e-14	6.9428e-14	6.3816e-14	6.0039e-14	4.99823e-14	6.2107e-14	5.09864e-14	5.7705e-14	5.20917e-14	5.5801e-14	5.861e-14	6.1104e-14	5.19903e-14	4.95848e-14	5.5802e-14	6.2216e-14	5.40979e-14	5.54984e-14
Te-133m	8.72367e-14	8.5734e-14	7.98332e-14	9.33398e-14	8.52366e-14	1.02045e-13	7.0527e-14	7.15279e-14	8.94356e-14	8.49364e-14	1.00047e-13	9.81459e-14	1.07046e-13	9.85417e-14	9.43515e-14	7.71293e-14	9.62383e-14	7.85308e-14	8.88377e-14	7.98329e-14	8.57365e-14	9.01398e-14	9.44371e-14	8.00323e-14	7.60303e-14	8.57369e-14	9.62416e-14	8.33353e-14	8.55353e-14
Te-134	3.85058e-14	3.7405e-14	3.50052e-14	4.14063e-14	3.77059e-14	4.54078e-14	3.04039e-14	3.09041e-14	3.90053e-14	3.76058e-14	4.5508e-14	4.50076e-14	4.81071e-14	4.34068e-14	4.56104e-14	3.33041e-14	4.21058e-14	3.39045e-14	3.9306e-14	3.49051e-14	3.78059e-14	4.01067e-14	4.11055e-14	3.49049e-14	3.31045e-14	3.80059e-14	4.30068e-14	3.67057e-14	3.76055e-14
Th-223	2.52e-15	2.29e-15	2.3e-15	2.78e-15	2.56e-15	2.93e-15	1.84e-15	1.89e-15	2.43e-15	2.56e-15	3.3e-15	3.49e-15	3.19e-15	2.78e-15	3.38e-15	1.97e-15	2.53e-15	2.1e-15	2.65e-15	2.3e-15	2.51e-15	2.74e-15	2.47e-15	2.25e-15	2.07e-15	2.6e-15	2.87e-15	2.4e-15	2.42e-15
Th-224	9.19e-16	8.7e-16	8.38e-16	1e-15	9.18e-16	1.08e-15	6.98e-16	7.15e-16	9.13e-16	9.15e-16	1.14e-15	1.18e-15	1.16e-15	1.02e-15	1.16e-15	7.56e-16	9.62e-16	7.98e-16	9.53e-16	8.37e-16	9.07e-16	9.73e-16	9.45e-16	8.27e-16	7.75e-16	9.26e-16	1.04e-15	8.73e-16	8.9e-16
Th-226	2.95e-16	2.73e-16	2.68e-16	3.22e-16	2.97e-16	3.46e-16	2.19e-16	2.24e-16	2.87e-16	2.96e-16	3.77e-16	3.95e-16	3.72e-16	3.26e-16	3.97e-16	2.35e-16	3.01e-16	2.5e-16	3.08e-16	2.68e-16	2.92e-16	3.16e-16	2.95e-16	2.63e-16	2.45e-16	3e-16	3.33e-16	2.8e-16	2.84e-16
Th-227	4.99e-15	4.74e-15	4.54e-15	5.41e-15	4.98e-15	5.9e-15	3.77e-15	3.87e-15	4.93e-15	4.95e-15	6.15e-15	6.24e-15	6.28e-15	5.57e-15	6.43e-15	4.11e-15	5.28e-15	4.33e-15	5.14e-15	4.53e-15	4.93e-15	5.29e-15	5.16e-15	4.47e-15	4.21e-15	5e-15	5.62e-15	4.74e-15	4.83e-15
Th-228	7.55e-17	6.82e-17	6.8e-17	8.19e-17	7.56e-17	9.37e-17	5.45e-17	5.62e-17	7.21e-17	7.52e-17	9.75e-17	1.01e-16	9.41e-17	8.44e-17	1.21e-16	5.87e-17	7.66e-17	6.27e-17	7.8e-17	6.78e-17	7.5e-17	8.18e-17	7.39e-17	6.64e-17	6.12e-17	7.65e-17	8.56e-17	7.15e-17	7.2e-17
Th-229	3.02e-15	2.75e-15	2.76e-15	3.33e-15	3.07e-15	3.56e-15	2.2e-15	2.27e-15	2.92e-15	3.06e-15	3.94e-15	4.14e-15	3.82e-15	3.34e-15	4.15e-15	2.37e-15	3.04e-15	2.53e-15	3.17e-15	2.75e-15	3.01e-15	3.29e-15	2.96e-15	2.69e-15	2.48e-15	3.11e-15	3.45e-15	2.88e-15	2.9e-15
Th-230	1.38e-17	1.14e-17	1.15e-17	1.43e-17	1.32e-17	2.14e-17	8.81e-18	9.17e-18	1.2e-17	1.3e-17	1.86e-17	1.77e-17	1.62e-17	1.63e-17	3.83e-17	9.47e-18	1.39e-17	1.01e-17	1.34e-17	1.14e-17	1.37e-17	1.53e-17	1.27e-17	1.1e-17	1.01e-17	1.33e-17	1.55e-17	1.28e-17	1.25e-17
Th-231	4.04713e-16	3.43562e-16	3.52602e-16	4.30756e-16	4.00706e-16	5.6812e-16	2.66403e-16	2.80443e-16	3.60583e-16	3.95689e-16	5.5905e-16	5.39892e-16	4.80826e-16	4.74879e-16	8.2076e-16	2.8443e-16	4.00687e-16	3.07479e-16	4.05696e-16	3.45572e-16	4.07726e-16	4.60868e-16	3.74619e-16	3.33536e-16	3.06494e-16	4.04709e-16	4.63838e-16	3.90712e-16	3.75643e-16
Th-232	7.19e-18	5.45e-18	5.6e-18	7e-18	6.49e-18	1.32e-17	4.05e-18	4.32e-18	5.68e-18	6.4e-18	9.92e-18	8.74e-18	7.88e-18	8.84e-18	2.79e-17	4.33e-18	7.13e-18	4.73e-18	6.55e-18	5.48e-18	7.11e-18	8.06e-18	6.26e-18	5.25e-18	4.79e-18	6.53e-18	7.91e-18	6.54e-18	6.2e-18
Th-233	1.5284e-15	1.4657e-15	1.3955e-15	1.6509e-15	1.4985e-15	1.8156e-15	1.1901e-15	1.2109e-15	1.5369e-15	1.4982e-15	1.8372e-15	1.8265e-15	1.9053e-15	1.7224e-15	1.8831e-15	1.3017e-15	1.649e-15	1.3332e-15	1.5692e-15	1.3852e-15	1.5083e-15	1.6114e-15	1.608e-15	1.3746e-15	1.3029e-15	1.5187e-15	1.7125e-15	1.4574e-15	1.4871e-15
Th-234	2.84177e-16	2.49128e-16	2.58141e-16	3.17179e-16	2.92169e-16	3.42322e-16	1.97085e-16	2.04098e-16	2.6613e-16	2.91163e-16	3.90271e-16	4.01205e-16	3.6219e-16	3.15231e-16	4.23575e-16	2.10091e-16	2.76168e-16	2.27104e-16	3.00162e-16	2.5713e-16	2.86181e-16	3.19224e-16	2.67144e-16	2.48119e-16	2.2711e-16	2.97169e-16	3.29208e-16	2.73179e-16	2.71153e-16
Th-235	2.5036e-15	2.4374e-15	2.2754e-15	2.6907e-15	2.4434e-15	2.952e-15	1.9914e-15	2.0133e-15	2.5509e-15	2.4428e-15	2.946e-15	2.895e-15	3.124e-15	2.8346e-15	2.937e-15	2.1765e-15	2.7571e-15	2.2001e-15	2.5559e-15	2.2748e-15	2.453e-15	2.6106e-15	2.6844e-15	2.2735e-15	2.1589e-15	2.464e-15	2.7948e-15	2.3902e-15	2.4503e-15
Th-236	1.4319e-15	1.3797e-15	1.3096e-15	1.5539e-15	1.422e-15	1.6877e-15	1.1154e-15	1.136e-15	1.4407e-15	1.4118e-15	1.7489e-15	1.7583e-15	1.8072e-15	1.615e-15	1.7741e-15	1.2066e-15	1.5323e-15	1.2477e-15	1.4825e-15	1.3094e-15	1.4119e-15	1.5143e-15	1.5014e-15	1.2989e-15	1.2176e-15	1.4322e-15	1.6151e-15	1.3712e-15	1.3909e-15
Ti-44	4.29e-15	3.73e-15	3.91e-15	4.85e-15	4.47e-15	5.07e-15	2.93e-15	3.04e-15	4e-15	4.43e-15	5.98e-15	6.13e-15	5.53e-15	4.77e-15	6.16e-15	3.14e-15	4.14e-15	3.39e-15	4.58e-15	3.89e-15	4.32e-15	4.89e-15	3.96e-15	3.75e-15	3.39e-15	4.55e-15	5.07e-15	4.13e-15	4.09e-15
Ti-45	3.87253e-14	3.78228e-14	3.51227e-14	4.16275e-14	3.78254e-14	4.58319e-14	3.07178e-14	3.15185e-14	3.90239e-14	3.78252e-14	4.56333e-14	4.50326e-14	4.85314e-14	4.36288e-14	4.63389e-14	3.34192e-14	4.19258e-14	3.42205e-14	3.9526e-14	3.51224e-14	3.82253e-14	4.0428e-14	4.14248e-14	3.49218e-14	3.34203e-14	3.82256e-14	4.2929e-14	3.71244e-14	3.77241e-14
Ti-51	1.6336e-14	1.5827e-14	1.4823e-14	1.7647e-14	1.6135e-14	1.9165e-14	1.2701e-14	1.3004e-14	1.6332e-14	1.6034e-14	1.957e-14	1.9469e-14	2.0469e-14	1.8353e-14	1.9685e-14	1.3909e-14	1.7742e-14	1.4415e-14	1.6739e-14	1.4822e-14	1.6134e-14	1.7046e-14	1.7438e-14	1.482e-14	1.4013e-14	1.6136e-14	1.8253e-14	1.553e-14	1.5931e-14
Ti-52	4.817e-15	4.4499e-15	4.3876e-15	5.295e-15	4.8668e-15	5.579e-15	3.5814e-15	3.6536e-15	4.714e-15	4.8762e-15	6.243e-15	6.622e-15	6.101e-15	5.33e-15	6.295e-15	3.8273e-15	4.901e-15	4.0614e-15	5.0597e-15	4.3969e-15	4.8063e-15	5.185e-15	4.8281e-15	4.3254e-15	4e-15	4.9475e-15	5.45e-15	4.5731e-15	4.6432e-15
Tl-190	5.8343e-14	5.6817e-14	5.2979e-14	6.27e-14	5.7033e-14	6.8775e-14	4.6284e-14	4.7296e-14	5.8846e-14	5.703e-14	6.8685e-14	6.7776e-14	7.2919e-14	6.5738e-14	6.8672e-14	5.0335e-14	6.3302e-14	5.1654e-14	5.9561e-14	5.2978e-14	5.7434e-14	6.0781e-14	6.2385e-14	5.2773e-14	5.0338e-14	5.7538e-14	6.4627e-14	5.5812e-14	5.6924e-14
Tl-190m	1.11256e-13	1.08245e-13	1.01233e-13	1.19277e-13	1.08254e-13	1.30305e-13	8.8498e-14	8.9903e-14	1.12255e-13	1.08252e-13	1.3031e-13	1.28308e-13	1.38319e-13	1.25289e-13	1.29316e-13	9.6615e-14	1.21275e-13	9.8123e-14	1.13263e-13	1.01233e-13	1.09253e-13	1.15271e-13	1.19268e-13	1.00231e-13	9.5818e-14	1.09255e-13	1.23287e-13	1.06245e-13	1.08249e-13
Tl-194	4.049e-14	3.9281e-14	3.6773e-14	4.3505e-14	3.9588e-14	4.7726e-14	3.1947e-14	3.265e-14	4.0789e-14	3.9587e-14	4.783e-14	4.7328e-14	5.0636e-14	4.5614e-14	4.8235e-14	3.4759e-14	4.3803e-14	3.5665e-14	4.1295e-14	3.6672e-14	3.9888e-14	4.2201e-14	4.3098e-14	3.6571e-14	3.4861e-14	3.9889e-14	4.4912e-14	3.8682e-14	3.9384e-14
Tl-194m	1.1304e-13	1.10038e-13	1.03036e-13	1.22043e-13	1.1104e-13	1.33048e-13	9.00301e-14	9.13309e-14	1.15039e-13	1.10039e-13	1.33049e-13	1.31049e-13	1.4105e-13	1.28045e-13	1.32053e-13	9.84326e-14	1.24042e-13	9.96341e-14	1.16041e-13	1.03036e-13	1.11039e-13	1.18043e-13	1.21041e-13	1.03035e-13	9.76334e-14	1.1104e-13	1.26045e-13	1.08038e-13	1.10038e-13
Tl-195	5.77009e-14	5.68009e-14	5.32008e-14	6.1701e-14	5.67009e-14	6.65012e-14	4.69007e-14	4.79007e-14	5.91009e-14	5.64009e-14	6.57012e-14	6.47012e-14	7.04012e-14	6.50011e-14	5.90013e-14	5.12007e-14	6.3201e-14	5.21008e-14	5.8901e-14	5.33008e-14	5.70009e-14	5.9701e-14	6.21009e-14	5.33008e-14	5.08008e-14	5.70009e-14	6.33011e-14	5.54009e-14	5.67009e-14
Tl-196	8.8232e-14	8.68301e-14	8.1329e-14	9.43346e-14	8.66317e-14	1.02038e-13	7.14242e-14	7.32248e-14	9.01315e-14	8.63316e-14	1.00039e-13	9.93392e-14	1.0804e-13	9.94361e-14	9.17418e-14	7.79262e-14	9.64338e-14	7.94274e-14	9.00328e-14	8.13288e-14	8.72316e-14	9.13342e-14	9.4833e-14	8.12285e-14	7.77268e-14	8.7032e-14	9.6636e-14	8.46306e-14	8.66309e-14
Tl-197	1.99004e-14	1.92004e-14	1.82004e-14	2.15005e-14	1.96004e-14	2.33005e-14	1.58003e-14	1.60003e-14	2.00004e-14	1.95004e-14	2.36006e-14	2.33006e-14	2.47005e-14	2.24005e-14	2.26006e-14	1.71003e-14	2.16004e-14	1.76004e-14	2.04004e-14	1.82004e-14	1.96004e-14	2.08005e-14	2.11004e-14	1.81004e-14	1.71003e-14	1.98004e-14	2.21005e-14	1.90004e-14	1.94004e-14
Tl-198	9.55009e-14	9.41008e-14	8.81008e-14	1.02001e-13	9.38009e-14	1.10001e-13	7.77007e-14	7.95007e-14	9.77009e-14	9.34009e-14	1.08001e-13	1.07001e-13	1.16001e-13	1.08001e-13	9.73012e-14	8.47007e-14	1.05001e-13	8.63007e-14	9.75009e-14	8.82008e-14	9.44009e-14	9.8801e-14	1.03001e-13	8.82008e-14	8.43007e-14	9.42009e-14	1.04001e-13	9.16008e-14	9.39009e-14
Tl-198m	5.34005e-14	5.18004e-14	4.85004e-14	5.74005e-14	5.22005e-14	6.29006e-14	4.21003e-14	4.28003e-14	5.39004e-14	5.21005e-14	6.33006e-14	6.25006e-14	6.69006e-14	6.01005e-14	6.36007e-14	4.59004e-14	5.81005e-14	4.68004e-14	5.46005e-14	4.84004e-14	5.24005e-14	5.57005e-14	5.68005e-14	4.82004e-14	4.58004e-14	5.27005e-14	5.96005e-14	5.09005e-14	5.20004e-14
Tl-199	9.91e-15	9.37e-15	9.03e-15	1.08e-14	9.88e-15	1.17e-14	7.53e-15	7.71e-15	9.82e-15	9.84e-15	1.22e-14	1.23e-14	1.25e-14	1.11e-14	1.24e-14	8.19e-15	1.04e-14	8.54e-15	1.02e-14	9e-15	9.8e-15	1.05e-14	1.02e-14	8.88e-15	8.36e-15	9.95e-15	1.12e-14	9.45e-15	9.6e-15
Tl-200	6.00001e-14	5.86001e-14	5.49001e-14	6.43002e-14	5.88001e-14	6.99002e-14	4.83001e-14	4.89001e-14	6.07001e-14	5.86001e-14	6.97002e-14	6.85002e-14	7.40002e-14	6.76002e-14	6.58002e-14	5.25001e-14	6.57002e-14	5.36001e-14	6.12002e-14	5.49001e-14	5.90001e-14	6.22002e-14	6.46001e-14	5.47001e-14	5.21001e-14	5.92001e-14	6.59002e-14	5.73001e-14	5.87001e-14
Tl-201	2.9e-15	2.57e-15	2.64e-15	3.25e-15	2.99e-15	3.41e-15	2.04e-15	2.09e-15	2.75e-15	2.97e-15	3.94e-15	4.06e-15	3.72e-15	3.23e-15	4.04e-15	2.18e-15	2.86e-15	2.33e-15	3.07e-15	2.63e-15	2.9e-15	3.24e-15	2.75e-15	2.55e-15	2.33e-15	3.04e-15	3.4e-15	2.78e-15	2.77e-15
Tl-202	1.96e-14	1.88e-14	1.79e-14	2.12e-14	1.93e-14	2.31e-14	1.52e-14	1.56e-14	1.96e-14	1.93e-14	2.36e-14	2.36e-14	2.46e-14	2.2e-14	2.42e-14	1.65e-14	2.09e-14	1.71e-14	2e-14	1.78e-14	1.94e-14	2.06e-14	2.06e-14	1.76e-14	1.68e-14	1.94e-14	2.18e-14	1.87e-14	1.9e-14
Tl-204	4.62e-17	4.033e-17	4.183e-17	5.19e-17	4.78e-17	5.6e-17	3.15e-17	3.263e-17	4.297e-17	4.74e-17	6.43e-17	6.49e-17	5.92e-17	5.2e-17	6.89e-17	3.382e-17	4.5e-17	3.62e-17	4.89e-17	4.157e-17	4.65e-17	5.26e-17	4.291e-17	3.999e-17	3.646e-17	4.86e-17	5.46e-17	4.464e-17	4.398e-17
Tl-206	5.685e-17	5.217e-17	5.121e-17	6.183e-17	5.687e-17	7.001e-17	4.118e-17	4.264e-17	5.468e-17	5.645e-17	7.309e-17	7.232e-17	7.096e-17	6.45e-17	8.177e-17	4.462e-17	5.87e-17	4.715e-17	5.851e-17	5.08e-17	5.651e-17	6.206e-17	5.677e-17	4.974e-17	4.649e-17	5.732e-17	6.48e-17	5.468e-17	5.452e-17
Tl-206m	1.09e-13	1.06e-13	9.95e-14	1.17e-13	1.07e-13	1.28e-13	8.68e-14	8.8e-14	1.11e-13	1.07e-13	1.28e-13	1.26e-13	1.36e-13	1.23e-13	1.26e-13	9.49e-14	1.19e-13	9.69e-14	1.11e-13	9.93e-14	1.07e-13	1.13e-13	1.17e-13	9.92e-14	9.42e-14	1.08e-13	1.21e-13	1.04e-13	1.07e-13
Tl-207	1.555e-16	1.497e-16	1.411e-16	1.664e-16	1.526e-16	1.852e-16	1.213e-16	1.233e-16	1.566e-16	1.512e-16	1.856e-16	1.808e-16	1.925e-16	1.756e-16	1.874e-16	1.325e-16	1.679e-16	1.365e-16	1.578e-16	1.407e-16	1.523e-16	1.628e-16	1.643e-16	1.398e-16	1.321e-16	1.529e-16	1.728e-16	1.478e-16	1.506e-16
Tl-208	1.69059e-13	1.68054e-13	1.57053e-13	1.80064e-13	1.66059e-13	1.89073e-13	1.41043e-13	1.44044e-13	1.74057e-13	1.66058e-13	1.89075e-13	1.85075e-13	2.02073e-13	1.90067e-13	1.53084e-13	1.53046e-13	1.85061e-13	1.55049e-13	1.7206e-13	1.58053e-13	1.67058e-13	1.74064e-13	1.83059e-13	1.57052e-13	1.52048e-13	1.67059e-13	1.84067e-13	1.63057e-13	1.67056e-13
Tl-209	1.0108e-13	9.94737e-14	9.35719e-14	1.08086e-13	9.93795e-14	1.17098e-13	8.30584e-14	8.39603e-14	1.02077e-13	9.8879e-14	1.15101e-13	1.141e-13	1.231e-13	1.1409e-13	1.04112e-13	8.96633e-14	1.11083e-13	9.10667e-14	1.03082e-13	9.31714e-14	9.97792e-14	1.04087e-13	1.0908e-13	9.297e-14	8.90656e-14	9.98802e-14	1.09091e-13	9.70765e-14	9.92765e-14
Tl-210	1.32343e-13	1.30327e-13	1.22312e-13	1.4137e-13	1.30339e-13	1.52409e-13	1.08264e-13	1.1027e-13	1.36341e-13	1.29338e-13	1.50417e-13	1.48413e-13	1.61426e-13	1.49387e-13	1.36427e-13	1.18287e-13	1.46366e-13	1.20297e-13	1.35351e-13	1.22311e-13	1.30339e-13	1.36363e-13	1.43358e-13	1.22308e-13	1.16291e-13	1.30342e-13	1.45384e-13	1.27328e-13	1.30333e-13
Tm-161	5.85205e-14	5.72191e-14	5.40185e-14	6.27222e-14	5.77204e-14	6.80249e-14	4.69152e-14	4.82156e-14	5.94199e-14	5.74203e-14	6.75258e-14	6.64256e-14	7.16256e-14	6.60231e-14	6.2128e-14	5.11165e-14	6.36214e-14	5.23173e-14	5.9921e-14	5.39184e-14	5.80203e-14	6.11221e-14	6.24208e-14	5.37181e-14	5.1217e-14	5.80205e-14	6.42232e-14	5.63196e-14	5.74197e-14
Tm-162	9.1542e-14	9.0335e-14	8.4429e-14	9.7754e-14	8.9841e-14	1.0517e-13	7.4909e-14	7.6512e-14	9.3541e-14	8.954e-14	1.04174e-13	1.02172e-13	1.11177e-13	1.03161e-13	9.238e-14	8.1518e-14	1.00152e-13	8.2923e-14	9.3446e-14	8.4629e-14	9.0441e-14	9.4651e-14	9.8848e-14	8.4527e-14	8.092e-14	9.0342e-14	1.0016e-13	8.8036e-14	9.0038e-14
Tm-163	6.05002e-14	5.91002e-14	5.56002e-14	6.48003e-14	5.94002e-14	7.03003e-14	4.90002e-14	4.96002e-14	6.11002e-14	5.90002e-14	6.97003e-14	6.82003e-14	7.40003e-14	6.82003e-14	6.41004e-14	5.31002e-14	6.63002e-14	5.41002e-14	6.18002e-14	5.55002e-14	5.96002e-14	6.28003e-14	6.51002e-14	5.53002e-14	5.27002e-14	5.97002e-14	6.60003e-14	5.79002e-14	5.92002e-14
Tm-164	3.5339e-14	3.4531e-14	3.2326e-14	3.785e-14	3.4637e-14	4.1266e-14	2.8305e-14	2.9008e-14	3.5737e-14	3.4537e-14	4.0971e-14	4.0269e-14	4.3673e-14	3.9756e-14	3.9379e-14	3.0814e-14	3.8347e-14	3.1519e-14	3.6042e-14	3.2225e-14	3.4837e-14	3.6748e-14	3.7843e-14	3.2124e-14	3.0717e-14	3.4838e-14	3.8856e-14	3.3933e-14	3.4534e-14
Tm-165	2.36e-14	2.27e-14	2.15e-14	2.55e-14	2.33e-14	2.79e-14	1.83e-14	1.87e-14	2.36e-14	2.32e-14	2.83e-14	2.79e-14	2.95e-14	2.66e-14	2.85e-14	2e-14	2.55e-14	2.07e-14	2.42e-14	2.14e-14	2.33e-14	2.49e-14	2.49e-14	2.12e-14	2.01e-14	2.34e-14	2.64e-14	2.26e-14	2.3e-14
Tm-166	9.38016e-14	9.25015e-14	8.65014e-14	1.00002e-13	9.20016e-14	1.08002e-13	7.61012e-14	7.80012e-14	9.65015e-14	9.17016e-14	1.06002e-13	1.05002e-13	1.14002e-13	1.06002e-13	9.58022e-14	8.34013e-14	1.03002e-13	8.47013e-14	9.57016e-14	8.66014e-14	9.27016e-14	9.71017e-14	1.01002e-13	8.67014e-14	8.27013e-14	9.25016e-14	1.03002e-13	9.01015e-14	9.22015e-14
Tm-167	5.09e-15	4.66e-15	4.62e-15	5.58e-15	5.13e-15	6.17e-15	3.65e-15	3.8e-15	4.9e-15	5.08e-15	6.53e-15	6.47e-15	6.44e-15	5.72e-15	7.01e-15	3.96e-15	5.21e-15	4.25e-15	5.28e-15	4.57e-15	5.04e-15	5.58e-15	5.04e-15	4.45e-15	4.16e-15	5.17e-15	5.83e-15	4.91e-15	4.88e-15
Tm-168	5.52e-14	5.37e-14	5.03e-14	5.94e-14	5.4e-14	6.51e-14	4.38e-14	4.44e-14	5.62e-14	5.39e-14	6.51e-14	6.38e-14	6.88e-14	6.24e-14	6.41e-14	4.8e-14	6.06e-14	4.88e-14	5.64e-14	5.02e-14	5.42e-14	5.76e-14	5.92e-14	5.02e-14	4.75e-14	5.45e-14	6.16e-14	5.27e-14	5.4e-14
Tm-170	1.304e-16	1.124e-16	1.186e-16	1.46e-16	1.355e-16	1.602e-16	8.69e-17	9.17e-17	1.203e-16	1.343e-16	1.822e-16	1.806e-16	1.666e-16	1.47e-16	1.978e-16	9.3e-17	1.267e-16	1.026e-16	1.379e-16	1.174e-16	1.324e-16	1.505e-16	1.199e-16	1.123e-16	1.022e-16	1.377e-16	1.53e-16	1.279e-16	1.235e-16
Tm-171	1.49221e-17	1.21128e-17	1.34143e-17	1.69187e-17	1.56183e-17	1.92575e-17	8.86668e-18	9.60908e-18	1.30118e-17	1.5317e-17	2.21357e-17	2.03196e-17	1.93176e-17	1.71333e-17	2.513e-17	9.487e-18	1.40212e-17	1.08085e-17	1.57161e-17	1.30119e-17	1.52225e-17	1.80296e-17	1.30159e-17	1.22101e-17	1.10098e-17	1.58176e-17	1.78251e-17	1.48225e-17	1.39168e-17
Tm-172	2.2758e-14	2.23537e-14	2.09523e-14	2.4263e-14	2.22579e-14	2.62711e-14	1.88425e-14	1.88439e-14	2.30561e-14	2.21575e-14	2.57738e-14	2.5173e-14	2.76724e-14	2.55657e-14	2.28817e-14	2.0246e-14	2.51604e-14	2.05486e-14	2.31596e-14	2.09519e-14	2.23576e-14	2.34629e-14	2.47585e-14	2.0951e-14	2.00477e-14	2.23583e-14	2.45658e-14	2.17557e-14	2.23557e-14
Tm-173	1.6915e-14	1.64134e-14	1.53134e-14	1.82163e-14	1.66151e-14	2.00193e-14	1.32104e-14	1.36108e-14	1.7014e-14	1.6615e-14	2.02201e-14	2.01195e-14	2.12186e-14	1.90172e-14	2.06242e-14	1.43112e-14	1.82152e-14	1.4912e-14	1.73154e-14	1.53132e-14	1.6715e-14	1.77168e-14	1.79145e-14	1.52128e-14	1.46119e-14	1.67152e-14	1.88173e-14	1.61145e-14	1.64142e-14
Tm-174	8.01268e-14	7.80242e-14	7.3024e-14	8.61291e-14	7.87269e-14	9.40337e-14	6.36189e-14	6.46197e-14	8.13253e-14	7.84266e-14	9.42351e-14	9.30344e-14	9.95333e-14	9.02305e-14	9.17409e-14	6.95204e-14	8.74273e-14	7.17218e-14	8.18275e-14	7.31237e-14	7.88267e-14	8.33296e-14	8.60263e-14	7.29231e-14	6.91215e-14	7.90271e-14	8.89306e-14	7.63258e-14	7.83255e-14
Tm-175	4.97363e-14	4.87333e-14	4.53327e-14	5.33395e-14	4.85363e-14	5.8445e-14	3.99262e-14	4.05271e-14	5.05348e-14	4.84361e-14	5.79468e-14	5.66461e-14	6.17453e-14	5.61413e-14	5.62531e-14	4.35284e-14	5.45375e-14	4.453e-14	5.06373e-14	4.53324e-14	4.89362e-14	5.15398e-14	5.36362e-14	4.52317e-14	4.30296e-14	4.89366e-14	5.49414e-14	4.75349e-14	4.86348e-14
Tm-176	9.3781e-14	9.2371e-14	8.6364e-14	1.00196e-13	9.218e-14	1.08218e-13	7.6637e-14	7.7841e-14	9.5678e-14	9.1679e-14	1.07224e-13	1.05222e-13	1.14226e-13	1.05205e-13	9.5636e-14	8.3349e-14	1.03192e-13	8.5055e-14	9.5686e-14	8.6563e-14	9.2479e-14	9.6893e-14	1.01187e-13	8.6361e-14	8.2552e-14	9.2581e-14	1.03204e-13	8.9873e-14	9.2175e-14
U-227	4.54e-15	4.27e-15	4.14e-15	4.95e-15	4.56e-15	5.33e-15	3.42e-15	3.5e-15	4.47e-15	4.54e-15	5.68e-15	5.87e-15	5.73e-15	5.04e-15	5.86e-15	3.7e-15	4.74e-15	3.91e-15	4.72e-15	4.14e-15	4.49e-15	4.84e-15	4.64e-15	4.08e-15	3.82e-15	4.59e-15	5.13e-15	4.32e-15	4.39e-15
U-228	1.47e-16	1.34e-16	1.32e-16	1.59e-16	1.47e-16	1.79e-16	1.07e-16	1.1e-16	1.41e-16	1.46e-16	1.88e-16	1.95e-16	1.83e-16	1.64e-16	2.19e-16	1.16e-16	1.5e-16	1.23e-16	1.52e-16	1.32e-16	1.46e-16	1.58e-16	1.46e-16	1.3e-16	1.2e-16	1.48e-16	1.66e-16	1.39e-16	1.4e-16
U-230	4.22e-17	3.7e-17	3.65e-17	4.43e-17	4.09e-17	5.95e-17	2.9e-17	3e-17	3.88e-17	4.05e-17	5.5e-17	5.39e-17	5.06e-17	4.91e-17	9.05e-17	3.13e-17	4.33e-17	3.32e-17	4.19e-17	3.62e-17	4.18e-17	4.59e-17	4.08e-17	3.54e-17	3.28e-17	4.12e-17	4.76e-17	3.96e-17	3.93e-17
U-231	2.4e-15	2.15e-15	2.17e-15	2.64e-15	2.43e-15	2.9e-15	1.71e-15	1.77e-15	2.28e-15	2.43e-15	3.21e-15	3.36e-15	3.01e-15	2.67e-15	3.55e-15	1.83e-15	2.37e-15	1.96e-15	2.51e-15	2.17e-15	2.4e-15	2.65e-15	2.31e-15	2.11e-15	1.94e-15	2.48e-15	2.74e-15	2.29e-15	2.29e-15
U-232	1.01e-17	7.43e-18	7.34e-18	9.06e-18	8.47e-18	2.16e-17	5.38e-18	5.87e-18	7.51e-18	8.32e-18	1.38e-17	1.12e-17	1e-17	1.33e-17	4.7e-17	5.77e-18	1.05e-17	6.29e-18	8.45e-18	7.07e-18	1e-17	1.13e-17	8.88e-18	6.82e-18	6.34e-18	8.42e-18	1.07e-17	9.15e-18	8.44e-18
U-233	9.99e-18	8.41e-18	8.19e-18	9.93e-18	9.21e-18	1.64e-17	6.43e-18	6.76e-18	8.63e-18	9.1e-18	1.3e-17	1.18e-17	1.12e-17	1.21e-17	2.88e-17	6.95e-18	1.04e-17	7.41e-18	9.34e-18	8.04e-18	9.88e-18	1.09e-17	9.52e-18	7.83e-18	7.34e-18	9.21e-18	1.1e-17	9.3e-18	9.01e-18
U-234	5.89e-18	3.73e-18	3.64e-18	4.54e-18	4.31e-18	1.57e-17	2.5e-18	2.87e-18	3.63e-18	4.18e-18	8.14e-18	5.66e-18	4.85e-18	8.39e-18	3.83e-17	2.68e-18	6.14e-18	2.95e-18	4.18e-18	3.4e-18	5.78e-18	6.62e-18	4.78e-18	3.23e-18	3.04e-18	4.21e-18	5.91e-18	5.13e-18	4.47e-18
U-235	6.43e-15	6.06e-15	5.87e-15	7.01e-15	6.45e-15	7.53e-15	4.86e-15	4.97e-15	6.38e-15	6.43e-15	8.01e-15	8.37e-15	8.12e-15	7.14e-15	8.24e-15	5.26e-15	6.69e-15	5.57e-15	6.69e-15	5.87e-15	6.35e-15	6.83e-15	6.56e-15	5.79e-15	5.4e-15	6.51e-15	7.29e-15	6.11e-15	6.22e-15
U-235m	0	0	0	0	0	0	0	0	0	0	0	0	0	0	0	0	0	0	0	0	0	0	0	0	0	0	0	0	0
U-236	3.75e-18	1.96e-18	1.85e-18	2.34e-18	2.28e-18	1.23e-17	1.15e-18	1.44e-18	1.77e-18	2.16e-18	5.21e-18	2.92e-18	2.35e-18	5.83e-18	3.24e-17	1.24e-18	3.98e-18	1.38e-18	2.1e-18	1.64e-18	3.63e-18	4.22e-18	2.8e-18	1.52e-18	1.47e-18	2.15e-18	3.52e-18	3.11e-18	2.52e-18
U-237	4.84053e-15	4.44041e-15	4.40044e-15	5.31056e-15	4.89052e-15	5.74085e-15	3.52029e-15	3.63032e-15	4.68042e-15	4.8705e-15	6.26078e-15	6.46065e-15	6.1206e-15	5.37066e-15	6.58137e-15	3.80031e-15	4.90051e-15	4.05035e-15	5.06051e-15	4.39042e-15	4.81054e-15	5.26065e-15	4.79045e-15	4.29039e-15	3.98036e-15	4.95052e-15	5.52062e-15	4.62053e-15	4.65047e-15
U-238	3.19154e-18	1.77146e-18	1.6514e-18	2.06166e-18	2.00152e-18	1.01018e-17	1.09118e-18	1.33121e-18	1.62153e-18	1.91151e-18	4.36187e-18	2.48185e-18	2.10191e-18	4.90173e-18	2.62019e-17	1.18128e-18	3.42164e-18	1.29133e-18	1.86157e-18	1.49139e-18	3.09152e-18	3.57163e-18	2.4716e-18	1.40138e-18	1.3513e-18	1.90153e-18	3.02172e-18	2.68147e-18	2.21149e-18
U-239	1.6983e-15	1.5256e-15	1.5454e-15	1.8908e-15	1.7384e-15	2.0255e-15	1.22e-15	1.2508e-15	1.6268e-15	1.7181e-15	2.257e-15	2.2764e-15	2.1652e-15	1.9122e-15	2.343e-15	1.3116e-15	1.7089e-15	1.3831e-15	1.7891e-15	1.5351e-15	1.6982e-15	1.8913e-15	1.6478e-15	1.4945e-15	1.3728e-15	1.7586e-15	1.9724e-15	1.6373e-15	1.627e-15
U-240	1.6429e-16	1.4404e-16	1.441e-16	1.7538e-16	1.6228e-16	2.1891e-16	1.13766e-16	1.17828e-16	1.5209e-16	1.6126e-16	2.1886e-16	2.1764e-16	1.9952e-16	1.8855e-16	2.9886e-16	1.20818e-16	1.6425e-16	1.29903e-16	1.6628e-16	1.4306e-16	1.643e-16	1.8154e-16	1.5814e-16	1.39e-16	1.28922e-16	1.6429e-16	1.8551e-16	1.5627e-16	1.5418e-16
U-242	1.6862e-15	1.6037e-15	1.5335e-15	1.8285e-15	1.6663e-15	2.003e-15	1.2885e-15	1.3193e-15	1.6748e-15	1.6661e-15	2.0644e-15	2.0438e-15	2.1226e-15	1.8999e-15	2.1101e-15	1.41e-15	1.7968e-15	1.4514e-15	1.7369e-15	1.5232e-15	1.6662e-15	1.789e-15	1.7558e-15	1.5127e-15	1.4211e-15	1.6865e-15	1.91e-15	1.6153e-15	1.635e-15
V-47	4.4413e-14	4.3405e-14	4.0302e-14	4.7722e-14	4.3412e-14	5.2537e-14	3.51832e-14	3.61857e-14	4.4709e-14	4.3412e-14	5.2343e-14	5.1541e-14	5.5641e-14	5.0028e-14	5.3056e-14	3.82901e-14	4.8118e-14	3.92949e-14	4.5316e-14	4.0301e-14	4.3812e-14	4.6322e-14	4.7514e-14	4.00993e-14	3.82932e-14	4.3813e-14	4.9228e-14	4.2608e-14	4.3308e-14
V-48	1.38007e-13	1.36006e-13	1.26006e-13	1.48008e-13	1.35007e-13	1.61009e-13	1.13005e-13	1.14005e-13	1.41007e-13	1.34007e-13	1.58009e-13	1.54009e-13	1.69009e-13	1.56008e-13	1.46012e-13	1.22005e-13	1.52007e-13	1.25006e-13	1.40007e-13	1.26006e-13	1.36007e-13	1.42008e-13	1.50007e-13	1.27006e-13	1.21006e-13	1.36007e-13	1.51008e-13	1.32007e-13	1.35007e-13
V-49	0	0	0	0	0	0	0	0	0	0	0	0	0	0	0	0	0	0	0	0	0	0	0	0	0	0	0	0	0
V-50	6.92001e-14	6.84001e-14	6.41001e-14	7.39001e-14	6.78001e-14	7.96002e-14	5.76001e-14	5.78001e-14	7.03001e-14	6.73001e-14	7.78002e-14	7.62001e-14	8.38001e-14	7.79001e-14	6.78003e-14	6.21001e-14	7.67001e-14	6.27001e-14	7.07001e-14	6.39001e-14	6.81001e-14	7.12001e-14	7.55001e-14	6.38001e-14	6.12001e-14	6.82001e-14	7.45001e-14	6.64001e-14	6.81001e-14
V-52	7.0408e-14	6.9495e-14	6.5088e-14	7.5125e-14	6.8906e-14	8.1051e-14	5.8756e-14	5.876e-14	7.1304e-14	6.8405e-14	7.9259e-14	7.7457e-14	8.526e-14	7.9235e-14	6.9276e-14	6.307e-14	7.8019e-14	6.3777e-14	7.1813e-14	6.4887e-14	6.9206e-14	7.2323e-14	7.7014e-14	6.4785e-14	6.2074e-14	6.9308e-14	7.5634e-14	6.7499e-14	6.9201e-14
V-53	4.9583e-14	4.8771e-14	4.5265e-14	5.2998e-14	4.8382e-14	5.7921e-14	4.0337e-14	4.0641e-14	5.0879e-14	4.8181e-14	5.6828e-14	5.5226e-14	6.0928e-14	5.6006e-14	5.2944e-14	4.4048e-14	5.4792e-14	4.5055e-14	5.0388e-14	4.5364e-14	4.8681e-14	5.1096e-14	5.4087e-14	4.5562e-14	4.3152e-14	4.8583e-14	5.4506e-14	4.7275e-14	4.8676e-14
W-177	3.94e-14	3.8e-14	3.6e-14	4.26e-14	3.89e-14	4.64001e-14	3.1e-14	3.15e-14	3.97e-14	3.87e-14	4.71001e-14	4.64001e-14	4.91001e-14	4.44e-14	4.61001e-14	3.37e-14	4.26e-14	3.48e-14	4.04e-14	3.59e-14	3.89e-14	4.14e-14	4.18e-14	3.57e-14	3.38e-14	3.91e-14	4.39e-14	3.77e-14	3.84e-14
W-178	3.8e-16	3.15e-16	3.44e-16	4.33e-16	3.99e-16	4.78e-16	2.35e-16	2.51e-16	3.38e-16	3.93e-16	5.59e-16	5.27e-16	4.94e-16	4.31e-16	6.11e-16	2.51e-16	3.59e-16	2.83e-16	4.04e-16	3.36e-16	3.88e-16	4.54e-16	3.37e-16	3.19e-16	2.87e-16	4.05e-16	4.56e-16	3.76e-16	3.58e-16
W-179	1.28e-15	1.05e-15	1.15e-15	1.45e-15	1.34e-15	1.67e-15	7.71e-16	8.33e-16	1.12e-15	1.31e-15	1.9e-15	1.75e-15	1.64e-15	1.48e-15	2.18e-15	8.24e-16	1.21e-15	9.33e-16	1.35e-15	1.11e-15	1.31e-15	1.55e-15	1.13e-15	1.05e-15	9.49e-16	1.36e-15	1.54e-15	1.28e-15	1.2e-15
W-179m	1.76e-15	1.57e-15	1.6e-15	1.96e-15	1.8e-15	2.13e-15	1.22e-15	1.27e-15	1.66e-15	1.79e-15	2.37e-15	2.34e-15	2.26e-15	1.97e-15	2.5e-15	1.32e-15	1.76e-15	1.43e-15	1.85e-15	1.59e-15	1.76e-15	1.97e-15	1.69e-15	1.54e-15	1.41e-15	1.82e-15	2.06e-15	1.7e-15	1.69e-15
W-181	1.01e-15	8.39e-16	9.15e-16	1.15e-15	1.06e-15	1.27e-15	6.25e-16	6.69e-16	9.01e-16	1.05e-15	1.49e-15	1.4e-15	1.32e-15	1.15e-15	1.63e-15	6.68e-16	9.55e-16	7.55e-16	1.08e-15	8.95e-16	1.03e-15	1.21e-15	8.99e-16	8.49e-16	7.64e-16	1.08e-15	1.21e-15	1e-15	9.54e-16
W-185	3.99e-18	3.41e-18	3.54e-18	4.37e-18	4.04e-18	5.27e-18	2.61e-18	2.75e-18	3.6e-18	3.99e-18	5.57e-18	5.32e-18	4.93e-18	4.61e-18	7.06e-18	2.79e-18	3.92e-18	3.04e-18	4.09e-18	3.46e-18	4.03e-18	4.6e-18	3.71e-18	3.33e-18	3.05e-18	4.09e-18	4.64e-18	3.89e-18	3.74e-18
W-185m	8.3e-16	7.53e-16	7.55e-16	9.19e-16	8.44e-16	9.81e-16	5.95e-16	6.13e-16	7.99e-16	8.41e-16	1.1e-15	1.12e-15	1.06e-15	9.24e-16	1.13e-15	6.39e-16	8.36e-16	6.85e-16	8.72e-16	7.51e-16	8.29e-16	9.13e-16	8.13e-16	7.34e-16	6.76e-16	8.57e-16	9.58e-16	7.95e-16	7.97e-16
W-187	1.98157e-14	1.92141e-14	1.8014e-14	2.1317e-14	1.94157e-14	2.33199e-14	1.5711e-14	1.59114e-14	2.01147e-14	1.93156e-14	2.34207e-14	2.30202e-14	2.48194e-14	2.24179e-14	2.34246e-14	1.71118e-14	2.17159e-14	1.73126e-14	2.02161e-14	1.79138e-14	1.94157e-14	2.07174e-14	2.12153e-14	1.79135e-14	1.70125e-14	1.95158e-14	2.2118e-14	1.89151e-14	1.93149e-14
W-188	7.83e-17	7.436e-17	7.122e-17	8.5e-17	7.82e-17	9.254e-17	5.9075e-17	6.0539e-17	7.72e-17	7.757e-17	9.659e-17	9.746e-17	9.874e-17	8.757e-17	1.001e-16	6.4428e-17	8.306e-17	6.7815e-17	8.069e-17	7.107e-17	7.732e-17	8.306e-17	8.116e-17	7.011e-17	6.6033e-17	7.841e-17	8.833e-17	7.449e-17	7.589e-17
W-190	5.0571e-15	4.5652e-15	4.5953e-15	5.6086e-15	5.1571e-15	5.9918e-15	3.6018e-15	3.7123e-15	4.856e-15	5.137e-15	6.7327e-15	6.8521e-15	6.4612e-15	5.6496e-15	6.9472e-15	3.8628e-15	5.0973e-15	4.1537e-15	5.3175e-15	4.565e-15	5.0671e-15	5.5891e-15	4.9466e-15	4.4646e-15	4.1036e-15	5.2373e-15	5.8596e-15	4.8465e-15	4.8562e-15
Xe-120	1.65e-14	1.59e-14	1.49e-14	1.77001e-14	1.61e-14	1.99001e-14	1.29e-14	1.31e-14	1.66e-14	1.61e-14	1.97001e-14	1.91001e-14	2.04001e-14	1.88001e-14	2.03001e-14	1.41e-14	1.8e-14	1.44e-14	1.68e-14	1.49e-14	1.62e-14	1.74001e-14	1.75e-14	1.48e-14	1.4e-14	1.62e-14	1.84001e-14	1.58e-14	1.6e-14
Xe-121	6.9315e-14	6.8308e-14	6.3804e-14	7.4125e-14	6.8114e-14	7.9839e-14	5.62869e-14	5.76891e-14	7.0613e-14	6.7814e-14	7.9343e-14	7.8142e-14	8.4644e-14	7.803e-14	7.2152e-14	6.12943e-14	7.5622e-14	6.25985e-14	7.0718e-14	6.3904e-14	6.8514e-14	7.1823e-14	7.4619e-14	6.3702e-14	6.10964e-14	6.8415e-14	7.613e-14	6.661e-14	6.8111e-14
Xe-122	2.14e-15	1.98e-15	1.9e-15	2.28e-15	2.1e-15	2.8e-15	1.54e-15	1.61e-15	2.03e-15	2.08e-15	2.72e-15	2.53e-15	2.58e-15	2.51e-15	3.26e-15	1.67e-15	2.26e-15	1.76e-15	2.14e-15	1.86e-15	2.13e-15	2.35e-15	2.17e-15	1.82e-15	1.74e-15	2.1e-15	2.42e-15	2.08e-15	2.04e-15
Xe-123	2.8316e-14	2.75147e-14	2.58144e-14	3.03174e-14	2.7816e-14	3.32197e-14	2.24116e-14	2.3012e-14	2.86154e-14	2.77159e-14	3.31205e-14	3.28203e-14	3.492e-14	3.19181e-14	3.2223e-14	2.45126e-14	3.07165e-14	2.51133e-14	2.89164e-14	2.58143e-14	2.79159e-14	2.95174e-14	3.0116e-14	2.5714e-14	2.45131e-14	2.80161e-14	3.13182e-14	2.71154e-14	2.76153e-14
Xe-125	1.04e-14	9.87001e-15	9.46001e-15	1.12e-14	1.03e-14	1.26e-14	7.88001e-15	8.10001e-15	1.03e-14	1.03e-14	1.28e-14	1.28e-14	1.29e-14	1.18e-14	1.36e-14	8.58001e-15	1.1e-14	9.00001e-15	1.07e-14	9.40001e-15	1.03e-14	1.11e-14	1.08e-14	9.27001e-15	8.75001e-15	1.04e-14	1.18e-14	9.98001e-15	1.01e-14
Xe-127	1.08e-14	1.02e-14	9.76e-15	1.16e-14	1.07e-14	1.29e-14	8.1e-15	8.34e-15	1.06e-14	1.06e-14	1.33e-14	1.34e-14	1.34e-14	1.21e-14	1.42e-14	8.8e-15	1.13e-14	9.28e-15	1.11e-14	9.72e-15	1.06e-14	1.15e-14	1.11e-14	9.57e-15	9.02e-15	1.08e-14	1.22e-14	1.03e-14	1.04e-14
Xe-127m	6.06e-15	5.6e-15	5.5e-15	6.61e-15	6.09e-15	7.21e-15	4.46e-15	4.58e-15	5.9e-15	6.08e-15	7.8e-15	8.07e-15	7.6e-15	6.78e-15	8.16e-15	4.79e-15	6.22e-15	5.09e-15	6.3e-15	5.47e-15	6.03e-15	6.55e-15	6.08e-15	5.38e-15	5e-15	6.17e-15	6.88e-15	5.79e-15	5.83e-15
Xe-129m	8.24e-16	6.28e-16	6.75e-16	8.47e-16	8.07e-16	1.45e-15	4.12e-16	4.84e-16	6.21e-16	7.68e-16	1.26e-15	8.91e-16	8.63e-16	1.11e-15	2.1e-15	4.45e-16	7.99e-16	5e-16	7.59e-16	6.1e-16	8.45e-16	1.07e-15	7.01e-16	5.53e-16	5.28e-16	7.94e-16	9.88e-16	8.75e-16	7.28e-16
Xe-131m	3.05e-16	2.26e-16	2.46e-16	3.1e-16	2.97e-16	5.57e-16	1.45e-16	1.73e-16	2.22e-16	2.82e-16	4.75e-16	3.26e-16	3.09e-16	4.17e-16	8.22e-16	1.55e-16	2.94e-16	1.76e-16	2.76e-16	2.19e-16	3.14e-16	4.03e-16	2.55e-16	1.97e-16	1.88e-16	2.92e-16	3.66e-16	3.27e-16	2.66e-16
Xe-133	1.20132e-15	1.01107e-15	1.07114e-15	1.32142e-15	1.23132e-15	1.58197e-15	7.74788e-16	8.27853e-16	1.07112e-15	1.21129e-15	1.71192e-15	1.63169e-15	1.47157e-15	1.4016e-15	2.03295e-15	8.29842e-16	1.16129e-15	9.0793e-16	1.24131e-15	1.04109e-15	1.22134e-15	1.41158e-15	1.09118e-15	9.9903e-16	9.09949e-16	1.25133e-15	1.41155e-15	1.19131e-15	1.13121e-15
Xe-133m	1.15e-15	1.04e-15	1.02e-15	1.23e-15	1.14e-15	1.56e-15	7.91e-16	8.35e-16	1.06e-15	1.12e-15	1.5e-15	1.38e-15	1.38e-15	1.36e-15	1.89e-15	8.61e-16	1.19e-15	9.19e-16	1.15e-15	9.91e-16	1.15e-15	1.3e-15	1.13e-15	9.58e-16	9.07e-16	1.14e-15	1.32e-15	1.13e-15	1.09e-15
Xe-135	1.0516e-14	1.00142e-14	9.5343e-15	1.13174e-14	1.04161e-14	1.23205e-14	8.0211e-15	8.1916e-15	1.04149e-14	1.03159e-14	1.27213e-14	1.29208e-14	1.31198e-14	1.17184e-14	1.30257e-14	8.7519e-15	1.12162e-14	9.1728e-15	1.08164e-14	9.5241e-15	1.0316e-14	1.10179e-14	1.09155e-14	9.4237e-15	8.8927e-15	1.04162e-14	1.18184e-14	9.9355e-15	1.01152e-14
Xe-135m	1.88005e-14	1.84004e-14	1.70004e-14	2.02005e-14	1.84005e-14	2.23006e-14	1.49003e-14	1.53003e-14	1.89004e-14	1.83005e-14	2.22006e-14	2.18006e-14	2.36006e-14	2.12005e-14	2.25006e-14	1.62004e-14	2.04005e-14	1.66004e-14	1.92005e-14	1.70004e-14	1.85005e-14	1.96005e-14	2.01005e-14	1.70004e-14	1.62004e-14	1.86005e-14	2.09005e-14	1.81004e-14	1.83004e-14
Xe-137	9.217e-15	8.982e-15	8.446e-15	9.892e-15	9.051e-15	1.0775e-14	7.318e-15	7.518e-15	9.345e-15	9.038e-15	1.0787e-14	1.0681e-14	1.1405e-14	1.039e-14	1.0611e-14	7.986e-15	1.0007e-14	8.203e-15	9.391e-15	8.404e-15	9.111e-15	9.58e-15	9.863e-15	8.37e-15	8.042e-15	9.065e-15	1.0154e-14	8.803e-15	9.001e-15
Xe-138	5.4504e-14	5.40975e-14	5.05942e-14	5.8113e-14	5.3703e-14	6.2326e-14	4.41778e-14	4.598e-14	5.6402e-14	5.3503e-14	6.103e-14	6.0729e-14	6.613e-14	6.1518e-14	5.354e-14	4.85844e-14	5.941e-14	4.96884e-14	5.5707e-14	5.07936e-14	5.4203e-14	5.6312e-14	5.8406e-14	5.08922e-14	4.85867e-14	5.3804e-14	5.9618e-14	5.24997e-14	5.37e-14
Y-81	5.1717e-14	5.0286e-14	4.6853e-14	5.5673e-14	5.0708e-14	6.105e-14	4.0656e-14	4.1868e-14	5.1915e-14	5.0705e-14	6.1464e-14	6.0956e-14	6.489e-14	5.8108e-14	6.2374e-14	4.4304e-14	5.5669e-14	4.5525e-14	5.2934e-14	4.6851e-14	5.1008e-14	5.4057e-14	5.4952e-14	4.6645e-14	4.441e-14	5.1113e-14	5.75e-14	4.9586e-14	5.0397e-14
Y-83	6.0943e-14	5.9525e-14	5.5411e-14	6.527e-14	5.9439e-14	7.161e-14	4.8562e-14	4.9668e-14	6.1539e-14	5.9438e-14	7.122e-14	6.9916e-14	7.5827e-14	6.8587e-14	7.0436e-14	5.2884e-14	6.6165e-14	5.4096e-14	6.2052e-14	5.541e-14	5.9939e-14	6.3364e-14	6.5256e-14	5.5207e-14	5.2689e-14	5.9942e-14	6.7285e-14	5.8328e-14	5.9432e-14
Y-83m	3.6893e-14	3.5883e-14	3.3475e-14	3.9709e-14	3.6192e-14	4.3632e-14	2.9047e-14	2.9851e-14	3.7091e-14	3.6191e-14	4.3738e-14	4.3436e-14	4.6341e-14	4.1518e-14	4.4548e-14	3.166e-14	3.9905e-14	3.2566e-14	3.7698e-14	3.3475e-14	3.6391e-14	3.8506e-14	3.93e-14	3.3273e-14	3.1763e-14	3.6493e-14	4.1017e-14	3.5285e-14	3.5987e-14
Y-84m	1.85319e-13	1.82303e-13	1.6929e-13	1.98345e-13	1.81316e-13	2.17382e-13	1.50244e-13	1.5225e-13	1.89316e-13	1.80315e-13	2.14391e-13	2.09387e-13	2.29397e-13	2.0936e-13	2.04405e-13	1.64265e-13	2.0434e-13	1.66275e-13	1.89327e-13	1.69289e-13	1.82316e-13	1.92339e-13	2.01331e-13	1.69285e-13	1.61269e-13	1.82318e-13	2.04358e-13	1.77305e-13	1.82309e-13
Y-85	4.81602e-14	4.70557e-14	4.37543e-14	5.16653e-14	4.706e-14	5.69737e-14	3.81441e-14	3.91455e-14	4.86582e-14	4.70597e-14	5.66766e-14	5.57759e-14	6.02751e-14	5.42682e-14	5.72846e-14	4.16478e-14	5.22626e-14	4.26504e-14	4.91618e-14	4.36539e-14	4.74598e-14	5.01653e-14	5.15607e-14	4.35529e-14	4.15495e-14	4.74605e-14	5.33683e-14	4.61578e-14	4.69578e-14
Y-85m	6.16975e-14	6.07912e-14	5.65882e-14	6.6006e-14	6.0497e-14	7.1718e-14	4.97728e-14	5.10748e-14	6.29953e-14	6.02965e-14	7.0922e-14	6.9921e-14	7.6022e-14	6.951e-14	6.6732e-14	5.42789e-14	6.7302e-14	5.54827e-14	6.3e-14	5.66877e-14	6.09967e-14	6.4005e-14	6.62996e-14	5.65864e-14	5.40811e-14	6.07978e-14	6.791e-14	5.92934e-14	6.0494e-14
Y-86	1.70027e-13	1.68025e-13	1.56025e-13	1.8203e-13	1.66027e-13	1.97033e-13	1.3802e-13	1.41021e-13	1.75027e-13	1.66027e-13	1.94035e-13	1.90034e-13	2.08034e-13	1.92031e-13	1.78038e-13	1.51022e-13	1.87029e-13	1.54023e-13	1.73028e-13	1.56024e-13	1.68027e-13	1.76029e-13	1.84028e-13	1.57024e-13	1.49022e-13	1.67027e-13	1.87031e-13	1.63026e-13	1.67026e-13
Y-86m	9.1603e-15	8.73028e-15	8.36027e-15	9.93033e-15	9.1103e-15	1.07004e-14	7.02022e-15	7.18023e-15	9.14029e-15	9.0703e-15	1.11004e-14	1.14004e-14	1.15004e-14	1.02003e-14	1.13004e-14	7.64024e-15	9.64031e-15	8.04025e-15	9.46031e-15	8.36027e-15	8.9803e-15	9.63033e-15	9.4703e-15	8.25026e-15	7.76025e-15	9.1603e-15	1.03003e-14	8.70029e-15	8.88029e-15
Y-87	1.94e-14	1.88e-14	1.77e-14	2.08e-14	1.9e-14	2.28e-14	1.52e-14	1.57e-14	1.96e-14	1.9e-14	2.28e-14	2.27e-14	2.43e-14	2.18e-14	2.34e-14	1.66e-14	2.09e-14	1.71e-14	1.97e-14	1.75e-14	1.91e-14	2.01e-14	2.07e-14	1.74e-14	1.68e-14	1.9e-14	2.13e-14	1.85e-14	1.88e-14
Y-87m	1.33003e-14	1.29003e-14	1.21003e-14	1.44004e-14	1.31003e-14	1.57004e-14	1.04002e-14	1.07002e-14	1.34003e-14	1.31003e-14	1.59004e-14	1.59004e-14	1.68004e-14	1.50004e-14	1.63005e-14	1.13003e-14	1.44003e-14	1.18003e-14	1.36003e-14	1.21003e-14	1.32003e-14	1.39004e-14	1.41003e-14	1.20003e-14	1.15003e-14	1.32003e-14	1.49004e-14	1.27003e-14	1.30003e-14
Y-88	1.32e-13	1.31e-13	1.22e-13	1.4e-13	1.29e-13	1.51e-13	1.07e-13	1.11e-13	1.37e-13	1.29e-13	1.47e-13	1.45e-13	1.6e-13	1.49e-13	1.29e-13	1.18e-13	1.45e-13	1.2e-13	1.34e-13	1.22e-13	1.31e-13	1.36e-13	1.42e-13	1.23e-13	1.17e-13	1.3e-13	1.44e-13	1.27e-13	1.3e-13
Y-89m	4.25e-14	4.17e-14	3.87e-14	4.55e-14	4.13e-14	4.98e-14	3.43e-14	3.46e-14	4.36e-14	4.12e-14	4.9e-14	4.75e-14	5.24e-14	4.8e-14	4.65e-14	3.76e-14	4.7e-14	3.84e-14	4.31e-14	3.87e-14	4.16e-14	4.38e-14	4.62e-14	3.89e-14	3.68e-14	4.16e-14	4.7e-14	4.04e-14	4.16e-14
Y-90	1.64004e-16	1.54002e-16	1.48002e-16	1.78002e-16	1.63002e-16	1.98013e-16	1.23001e-16	1.26002e-16	1.60002e-16	1.62002e-16	2.05004e-16	2.03002e-16	2.05002e-16	1.85006e-16	2.20037e-16	1.33001e-16	1.72004e-16	1.39001e-16	1.68002e-16	1.47002e-16	1.62003e-16	1.76004e-16	1.68003e-16	1.45001e-16	1.37001e-16	1.64002e-16	1.85003e-16	1.57003e-16	1.58002e-16
Y-90m	2.74e-14	2.64e-14	2.5e-14	2.95e-14	2.7e-14	3.23e-14	2.13e-14	2.19e-14	2.76e-14	2.7e-14	3.26e-14	3.3e-14	3.44e-14	3.07e-14	3.36e-14	2.33e-14	2.93e-14	2.41e-14	2.8e-14	2.49e-14	2.7e-14	2.86e-14	2.89e-14	2.47e-14	2.36e-14	2.71e-14	3.05e-14	2.61e-14	2.66e-14
Y-91	2.171e-16	2.099e-16	1.986e-16	2.328e-16	2.13e-16	2.563e-16	1.721e-16	1.747e-16	2.177e-16	2.116e-16	2.556e-16	2.507e-16	2.665e-16	2.449e-16	2.485e-16	1.871e-16	2.355e-16	1.92e-16	2.209e-16	1.981e-16	2.137e-16	2.27e-16	2.313e-16	1.959e-16	1.862e-16	2.146e-16	2.392e-16	2.075e-16	2.114e-16
Y-91m	2.37e-14	2.32e-14	2.15e-14	2.54e-14	2.31e-14	2.8e-14	1.89e-14	1.93e-14	2.39e-14	2.31e-14	2.79e-14	2.73e-14	2.97e-14	2.67e-14	2.8e-14	2.06e-14	2.59e-14	2.09e-14	2.42e-14	2.15e-14	2.33e-14	2.47e-14	2.54e-14	2.14e-14	2.04e-14	2.34e-14	2.64e-14	2.27e-14	2.31e-14
Y-92	1.2333e-14	1.2113e-14	1.1294e-14	1.3268e-14	1.2029e-14	1.4417e-14	1.0033e-14	1.0141e-14	1.263e-14	1.2027e-14	1.4227e-14	1.3823e-14	1.5139e-14	1.3989e-14	1.3242e-14	1.0962e-14	1.3663e-14	1.1176e-14	1.2544e-14	1.1292e-14	1.2128e-14	1.2759e-14	1.3452e-14	1.1289e-14	1.0767e-14	1.2132e-14	1.3585e-14	1.1815e-14	1.212e-14
Y-93	4.84e-15	4.765e-15	4.464e-15	5.172e-15	4.767e-15	5.594e-15	3.895e-15	4e-15	4.966e-15	4.746e-15	5.522e-15	5.48e-15	5.916e-15	5.454e-15	5.059e-15	4.272e-15	5.286e-15	4.371e-15	4.947e-15	4.473e-15	4.787e-15	5.017e-15	5.189e-15	4.47e-15	4.256e-15	4.779e-15	5.323e-15	4.638e-15	4.751e-15
Y-94	3.7492e-14	3.6963e-14	3.433e-14	4.0145e-14	3.6583e-14	4.3619e-14	3.0437e-14	3.0849e-14	3.8491e-14	3.648e-14	4.2932e-14	4.1824e-14	4.6058e-14	4.238e-14	3.9737e-14	3.3384e-14	4.1442e-14	3.4004e-14	3.8108e-14	3.4428e-14	3.6883e-14	3.873e-14	4.0726e-14	3.4523e-14	3.279e-14	3.6788e-14	4.1272e-14	3.5862e-14	3.6872e-14
Y-95	5.6414e-14	5.6292e-14	5.2668e-14	6.0154e-14	5.5608e-14	6.2809e-14	4.7299e-14	4.8308e-14	5.8113e-14	5.5405e-14	6.2719e-14	6.1513e-14	6.7438e-14	6.328e-14	5.0525e-14	5.1434e-14	6.1751e-14	5.2148e-14	5.7627e-14	5.2867e-14	5.6008e-14	5.8043e-14	6.1239e-14	5.2963e-14	5.0938e-14	5.5911e-14	6.1474e-14	5.4492e-14	5.59e-14
Yb-162	9.56002e-15	8.96001e-15	8.69001e-15	1.04e-14	9.54002e-15	1.13e-14	7.17001e-15	7.35001e-15	9.42001e-15	9.51002e-15	1.2e-14	1.2e-14	1.21e-14	1.07e-14	1.23e-14	7.77001e-15	1.01e-14	8.12001e-15	9.90002e-15	8.64001e-15	9.48002e-15	1.03e-14	9.78001e-15	8.53001e-15	7.98001e-15	9.66002e-15	1.08e-14	9.16001e-15	9.24001e-15
Yb-163	3.28445e-14	3.20417e-14	2.99403e-14	3.51482e-14	3.21443e-14	3.84538e-14	2.62333e-14	2.67343e-14	3.32436e-14	3.2044e-14	3.81556e-14	3.73552e-14	4.05556e-14	3.70503e-14	3.65596e-14	2.85362e-14	3.57469e-14	2.92379e-14	3.34457e-14	2.99401e-14	3.23441e-14	3.41478e-14	3.51456e-14	2.98395e-14	2.84371e-14	3.23446e-14	3.61503e-14	3.14426e-14	3.20429e-14
Yb-164	1.48e-15	1.27e-15	1.33e-15	1.65e-15	1.52e-15	1.89e-15	9.57e-16	1.02e-15	1.35e-15	1.49e-15	2.06e-15	1.89e-15	1.89e-15	1.7e-15	2.31e-15	1.03e-15	1.47e-15	1.14e-15	1.54e-15	1.29e-15	1.49e-15	1.73e-15	1.38e-15	1.24e-15	1.14e-15	1.53e-15	1.73e-15	1.46e-15	1.4e-15
Yb-165	1.34049e-14	1.28045e-14	1.22044e-14	1.45053e-14	1.33049e-14	1.6006e-14	1.04035e-14	1.06036e-14	1.33047e-14	1.32048e-14	1.63062e-14	1.59062e-14	1.67061e-14	1.52055e-14	1.6207e-14	1.12038e-14	1.4305e-14	1.1704e-14	1.3805e-14	1.22043e-14	1.33048e-14	1.43053e-14	1.40048e-14	1.20042e-14	1.1404e-14	1.34049e-14	1.50055e-14	1.29047e-14	1.30047e-14
Yb-166	2.08e-15	1.7e-15	1.88e-15	2.36e-15	2.19e-15	2.7e-15	1.24e-15	1.35e-15	1.82e-15	2.15e-15	3.08e-15	2.83e-15	2.69e-15	2.4e-15	3.52e-15	1.33e-15	1.97e-15	1.52e-15	2.2e-15	1.81e-15	2.13e-15	2.53e-15	1.82e-15	1.71e-15	1.55e-15	2.21e-15	2.48e-15	2.09e-15	1.95e-15
Yb-167	8.75006e-15	7.87005e-15	7.96005e-15	9.69006e-15	8.92006e-15	1.05001e-14	6.17004e-15	6.41004e-15	8.33005e-15	8.86006e-15	1.16001e-14	1.16001e-14	1.11001e-14	9.83007e-15	1.22001e-14	6.63004e-15	8.80006e-15	7.15005e-15	9.17006e-15	7.88005e-15	8.77006e-15	9.75007e-15	8.51006e-15	7.65005e-15	7.08005e-15	9.03006e-15	1.00001e-14	8.47006e-15	8.38006e-15
Yb-169	1.09e-14	9.87e-15	9.92e-15	1.21e-14	1.11e-14	1.32e-14	7.7e-15	8.01e-15	1.04e-14	1.1e-14	1.44e-14	1.43e-14	1.39e-14	1.23e-14	1.53e-14	8.32e-15	1.11e-14	8.99e-15	1.14e-14	9.82e-15	1.09e-14	1.21e-14	1.07e-14	9.54e-15	8.85e-15	1.12e-14	1.26e-14	1.06e-14	1.05e-14
Yb-175	1.64256e-15	1.57215e-15	1.49224e-15	1.78277e-15	1.62257e-15	1.94358e-15	1.26162e-15	1.30172e-15	1.63225e-15	1.62253e-15	1.99361e-15	1.99332e-15	2.0631e-15	1.84303e-15	2.04505e-15	1.37173e-15	1.75251e-15	1.43189e-15	1.68258e-15	1.49217e-15	1.62259e-15	1.73299e-15	1.72235e-15	1.47207e-15	1.40191e-15	1.63259e-15	1.83298e-15	1.56252e-15	1.59238e-15
Yb-177	8.8449e-15	8.6018e-15	8.0914e-15	9.498e-15	8.695e-15	1.03435e-14	7.095e-15	7.1659e-15	8.9633e-15	8.6547e-15	1.03453e-14	1.02447e-14	1.09435e-14	9.9597e-15	9.7218e-15	7.707e-15	9.6559e-15	7.9187e-15	9.0459e-15	8.0911e-15	8.7048e-15	9.1984e-15	9.5046e-15	8.0704e-15	7.6383e-15	8.7553e-15	9.7399e-15	8.4336e-15	8.6534e-15
Yb-178	1.65599e-15	1.59518e-15	1.4953e-15	1.7865e-15	1.62602e-15	1.95798e-15	1.28397e-15	1.32418e-15	1.65543e-15	1.62594e-15	1.98821e-15	1.9778e-15	2.07734e-15	1.85696e-15	2.0306e-15	1.39426e-15	1.78596e-15	1.45461e-15	1.6861e-15	1.49518e-15	1.63602e-15	1.72684e-15	1.74564e-15	1.48499e-15	1.42461e-15	1.63607e-15	1.84693e-15	1.57584e-15	1.60562e-15
Yb-179	4.3773e-14	4.26675e-14	3.97659e-14	4.69792e-14	4.26728e-14	5.15894e-14	3.48535e-14	3.53552e-14	4.43706e-14	4.26724e-14	5.14928e-14	5.05919e-14	5.47911e-14	4.94827e-14	5.1603e-14	3.8058e-14	4.7976e-14	3.85611e-14	4.4675e-14	3.96653e-14	4.29725e-14	4.55792e-14	4.69736e-14	3.96641e-14	3.76601e-14	4.30734e-14	4.87829e-14	4.17701e-14	4.26701e-14
Zn-60	6.8434e-14	6.672e-14	6.2012e-14	7.3453e-14	6.6832e-14	8.0782e-14	5.4176e-14	5.5381e-14	6.913e-14	6.6731e-14	8.059e-14	7.9288e-14	8.5692e-14	7.7164e-14	8.1307e-14	5.9192e-14	7.4547e-14	6.02e-14	6.984e-14	6.2011e-14	6.7232e-14	7.135e-14	7.3241e-14	6.1808e-14	5.8896e-14	6.7434e-14	7.6064e-14	6.5424e-14	6.6726e-14
Zn-61	7.1203e-14	6.9873e-14	6.504e-14	7.6257e-14	6.9694e-14	8.3133e-14	5.7146e-14	5.8658e-14	7.2202e-14	6.9591e-14	8.2446e-14	8.1238e-14	8.8072e-14	8.0192e-14	7.9453e-14	6.2293e-14	7.7454e-14	6.3613e-14	7.262e-14	6.5038e-14	7.0194e-14	7.3942e-14	7.6437e-14	6.4833e-14	6.2099e-14	7.0199e-14	7.8384e-14	6.8272e-14	6.9683e-14
Zn-62	1.94008e-14	1.89007e-14	1.76007e-14	2.08008e-14	1.89008e-14	2.3001e-14	1.53005e-14	1.57005e-14	1.95007e-14	1.89008e-14	2.2901e-14	2.2501e-14	2.43009e-14	2.19009e-14	2.32013e-14	1.67005e-14	2.11008e-14	1.70006e-14	1.98008e-14	1.75007e-14	1.91008e-14	2.02009e-14	2.07007e-14	1.75006e-14	1.66006e-14	1.91008e-14	2.16009e-14	1.86007e-14	1.89007e-14
Zn-63	4.936e-14	4.825e-14	4.4745e-14	5.2874e-14	4.8159e-14	5.8294e-14	3.922e-14	4.0123e-14	4.9857e-14	4.8159e-14	5.8e-14	5.6999e-14	6.17e-14	5.5581e-14	5.8215e-14	4.273e-14	5.3569e-14	4.3736e-14	5.0365e-14	4.4744e-14	4.8559e-14	5.1372e-14	5.2864e-14	4.4542e-14	4.2533e-14	4.8561e-14	5.4681e-14	4.7254e-14	4.8155e-14
Zn-65	2.77e-14	2.73e-14	2.53e-14	2.95e-14	2.7e-14	3.22e-14	2.26e-14	2.28e-14	2.83e-14	2.69e-14	3.16e-14	3.07e-14	3.38e-14	3.12e-14	2.90001e-14	2.47e-14	3.06e-14	2.51e-14	2.81e-14	2.54e-14	2.72e-14	2.85e-14	3.02e-14	2.54e-14	2.41e-14	2.72e-14	3.02e-14	2.64e-14	2.72e-14
Zn-69	1.7567e-17	1.5659e-17	1.5643e-17	1.9087e-17	1.7563e-17	2.2414e-17	1.221e-17	1.2713e-17	1.6369e-17	1.7462e-17	2.3317e-17	2.2715e-17	2.1734e-17	2.01e-17	2.8016e-17	1.3129e-17	1.7792e-17	1.4037e-17	1.7973e-17	1.5443e-17	1.7563e-17	1.9578e-17	1.6986e-17	1.5042e-17	1.393e-17	1.7764e-17	2.0097e-17	1.6954e-17	1.6661e-17
Zn-69m	1.83e-14	1.78e-14	1.67e-14	1.97e-14	1.8e-14	2.16e-14	1.43e-14	1.48e-14	1.85e-14	1.8e-14	2.17e-14	2.16e-14	2.3e-14	2.06e-14	2.22e-14	1.56e-14	1.98e-14	1.62e-14	1.87e-14	1.66e-14	1.81e-14	1.91e-14	1.95e-14	1.65e-14	1.59e-14	1.8e-14	2.03e-14	1.74e-14	1.78e-14
Zn-71	1.4608e-14	1.4196e-14	1.3288e-14	1.5625e-14	1.4206e-14	1.7151e-14	1.1657e-14	1.1861e-14	1.4804e-14	1.4205e-14	1.7058e-14	1.6656e-14	1.816e-14	1.6435e-14	1.6674e-14	1.267e-14	1.592e-14	1.2978e-14	1.4813e-14	1.3287e-14	1.4306e-14	1.5123e-14	1.5614e-14	1.3185e-14	1.2574e-14	1.4308e-14	1.6134e-14	1.3899e-14	1.4201e-14
Zn-71m	7.01531e-14	6.83487e-14	6.38478e-14	7.53577e-14	6.85531e-14	8.25656e-14	5.56384e-14	5.68397e-14	7.10509e-14	6.84527e-14	8.24683e-14	8.13675e-14	8.76662e-14	7.91602e-14	8.2477e-14	6.07415e-14	7.65548e-14	6.2044e-14	7.15545e-14	6.36473e-14	6.90528e-14	7.2958e-14	7.5153e-14	6.35463e-14	6.06433e-14	6.90535e-14	7.78604e-14	6.6951e-14	6.84508e-14
Zn-72	5.70087e-15	5.33069e-15	5.20074e-15	6.24093e-15	5.74087e-15	6.61135e-15	4.2805e-15	4.37055e-15	5.64072e-15	5.74085e-15	7.25128e-15	7.6511e-15	7.22102e-15	6.34107e-15	7.31211e-15	4.60053e-15	5.92084e-15	4.88059e-15	5.96086e-15	5.19071e-15	5.67089e-15	6.10106e-15	5.80076e-15	5.14066e-15	4.77061e-15	5.82087e-15	6.46103e-15	5.41087e-15	5.52079e-15
Zr-85	6.6555e-14	6.5037e-14	6.0523e-14	7.1384e-14	6.5052e-14	7.8425e-14	5.2872e-14	5.4278e-14	6.7252e-14	6.505e-14	7.7935e-14	7.6931e-14	8.3043e-14	7.5001e-14	7.7752e-14	5.7595e-14	7.2178e-14	5.9107e-14	6.7864e-14	6.0521e-14	6.5651e-14	6.9278e-14	7.1269e-14	6.0318e-14	5.77e-14	6.5554e-14	7.3599e-14	6.374e-14	6.4944e-14
Zr-86	1.16e-14	1.11e-14	1.05e-14	1.25e-14	1.15e-14	1.37e-14	8.86e-15	9.05e-15	1.15e-14	1.14e-14	1.4e-14	1.42e-14	1.45e-14	1.29e-14	1.46e-14	9.66e-15	1.23e-14	1.01e-14	1.19e-14	1.05e-14	1.14e-14	1.22e-14	1.21e-14	1.04e-14	9.81e-15	1.15e-14	1.3e-14	1.1e-14	1.12e-14
Zr-87	4.1642e-14	4.0733e-14	3.7828e-14	4.4654e-14	4.0741e-14	4.9172e-14	3.3106e-14	3.4009e-14	4.2039e-14	4.064e-14	4.8877e-14	4.8176e-14	5.2077e-14	4.696e-14	4.9091e-14	3.6015e-14	4.5149e-14	3.692e-14	4.2546e-14	3.7828e-14	4.1041e-14	4.3352e-14	4.4645e-14	3.7626e-14	3.6018e-14	4.1042e-14	4.606e-14	3.9936e-14	4.0637e-14
Zr-88	1.67e-14	1.62e-14	1.52e-14	1.8e-14	1.64e-14	1.98e-14	1.31e-14	1.34e-14	1.68e-14	1.64e-14	2e-14	1.99e-14	2.1e-14	1.88e-14	2.04e-14	1.42e-14	1.8e-14	1.48e-14	1.71e-14	1.52e-14	1.65e-14	1.75e-14	1.77e-14	1.51e-14	1.44e-14	1.65e-14	1.86e-14	1.59e-14	1.63e-14
Zr-89	5.36053e-14	5.26047e-14	4.88047e-14	5.74057e-14	5.23053e-14	6.30067e-14	4.32037e-14	4.37038e-14	5.49049e-14	5.21052e-14	6.2107e-14	6.05068e-14	6.64065e-14	6.0606e-14	5.97083e-14	4.73039e-14	5.91053e-14	4.83042e-14	5.45054e-14	4.89046e-14	5.26052e-14	5.54059e-14	5.82051e-14	4.90045e-14	4.65042e-14	5.26053e-14	5.9306e-14	5.12051e-14	5.2505e-14
Zr-89m	2.89006e-14	2.83006e-14	2.64006e-14	3.10007e-14	2.82006e-14	3.40008e-14	2.33005e-14	2.36005e-14	2.93006e-14	2.81006e-14	3.37008e-14	3.31008e-14	3.60008e-14	3.27007e-14	3.31009e-14	2.53005e-14	3.18007e-14	2.56005e-14	2.95007e-14	2.63006e-14	2.84006e-14	3.00007e-14	3.12006e-14	2.63006e-14	2.50005e-14	2.85006e-14	3.21007e-14	2.76006e-14	2.83006e-14
Zr-93	6.39e-21	2.92e-21	3.13e-21	4.18e-21	4.24e-21	2.14e-20	1.16e-21	1.94e-21	2.36e-21	3.8e-21	1.01e-20	4.19e-21	3.35e-21	1.05e-20	5.78e-20	1.18e-21	6.34e-21	1.5e-21	3.44e-21	2.34e-21	6.32e-21	8.35e-21	4.2e-21	1.84e-21	1.94e-21	3.91e-21	6.62e-21	6.14e-21	4.16e-21
Zr-95	3.3802e-14	3.31017e-14	3.07018e-14	3.63022e-14	3.2802e-14	3.97029e-14	2.72012e-14	2.73013e-14	3.47018e-14	3.2702e-14	3.94029e-14	3.83026e-14	4.21024e-14	3.83024e-14	3.85042e-14	2.98013e-14	3.7702e-14	2.98015e-14	3.4502e-14	3.07017e-14	3.3002e-14	3.50024e-14	3.66018e-14	3.08016e-14	2.92015e-14	3.3202e-14	3.78024e-14	3.2202e-14	3.31019e-14
Zr-97	4.07933e-14	3.99866e-14	3.71843e-14	4.3801e-14	3.9693e-14	4.7914e-14	3.28687e-14	3.30708e-14	4.17905e-14	3.95925e-14	4.7418e-14	4.6217e-14	5.0717e-14	4.6206e-14	4.593e-14	3.60744e-14	4.53974e-14	3.61784e-14	4.15959e-14	3.71836e-14	3.98927e-14	4.2301e-14	4.41944e-14	3.71822e-14	3.5377e-14	4.00938e-14	4.5506e-14	3.89895e-14	3.99897e-14
