# Supplementary material for: Organ doses of the fetus from external environmental exposures
Source: Radiat Environ Biophys. 2021 Feb 16;60(1):93–113. doi: 10.1007/s00411-020-00891-6 (PMC7902579; doi:10.1007/s00411-020-00891-6)
Supplement: Supplementary file 3 — (XLSX 40 KB) [file 411_2020_891_MOESM3_ESM.xlsx]

## Sheet: Results_Kerma
Air submersion
Nuclide-specific air kerma rate coefficient (Gy s-1 Bq-1 m3)
Nuclide	Kerma
Ac-223	1.05e-15
Ac-224	1.33e-14
Ac-225	8.29e-16
Ac-226	7.8934e-15
Ac-227	3.57309e-17
Ac-228	5.64651e-14
Ac-230	3.5792e-14
Ac-231	2.5707e-14
Ac-232	7.6017e-14
Ac-233	3.233e-14
Ag-100m	1.852e-13
Ag-101	1.01294e-13
Ag-102	2.22301e-13
Ag-102m	1.30146e-13
Ag-103	5.42363e-14
Ag-104	1.77014e-13
Ag-104m	1.1726e-13
Ag-105	3.3e-14
Ag-105m	6.7e-17
Ag-106	4.5227e-14
Ag-106m	1.83e-13
Ag-108	1.34e-15
Ag-108m	1.05e-13
Ag-109m	8.04e-16
Ag-110	2.442e-15
Ag-110m	1.80005e-13
Ag-111	1.7086e-15
Ag-111m	5.57146e-16
Ag-112	4.5747e-14
Ag-113	4.764e-15
Ag-113m	1.35384e-14
Ag-114	1.83e-14
Ag-115	3.1713e-14
Ag-116	1.4104e-13
Ag-117	8.5479e-14
Ag-99	1.49623e-13
Al-26	1.75079e-13
Al-28	1.17473e-13
Al-29	9.0704e-14
Am-237	2.25e-14
Am-238	5.81001e-14
Am-239	1.39e-14
Am-240	6.71e-14
Am-241	1.57e-15
Am-242	1.0241e-15
Am-242m	2.8e-16
Am-243	3.16e-15
Am-244	5.21063e-14
Am-244m	1.1727e-15
Am-245	1.9192e-15
Am-246	4.77595e-14
Am-246m	6.4286e-14
Am-247	8.0209e-15
Ar-37	0
Ar-39	2e-17
Ar-41	8.40769e-14
Ar-42	2.23e-17
Ar-43	1.01664e-13
Ar-44	1.27106e-13
As-68	2.4324e-13
As-69	7.3876e-14
As-70	2.78265e-13
As-71	3.62121e-14
As-72	1.16372e-13
As-73	3.12e-16
As-74	4.89417e-14
As-76	2.7387e-14
As-77	5.38e-16
As-78	8.5889e-14
As-79	2.429e-15
At-204	1.49172e-13
At-205	7.35864e-14
At-206	1.60113e-13
At-207	1.30004e-13
At-208	1.97009e-13
At-209	1.47e-13
At-210	1.92e-13
At-211	1.9e-15
At-215	1.08e-17
At-216	1.38e-16
At-217	1.5e-17
At-218	3.94e-19
At-219	0
At-220	2.858e-14
Au-186	9.64e-14
Au-187	6.85248e-14
Au-190	1.54067e-13
Au-191	3.69001e-14
Au-192	1.26017e-13
Au-193	9.5e-15
Au-193m	1.18e-14
Au-194	6.6602e-14
Au-195	4.25e-15
Au-195m	1.2e-14
Au-196	2.92003e-14
Au-196m	1.37e-14
Au-198	2.56397e-14
Au-198m	3.11e-14
Au-199	5.49386e-15
Au-200	1.7996e-14
Au-200m	1.26011e-13
Au-201	2.2469e-15
Au-202	1.1588e-14
Ba-124	3.69323e-14
Ba-126	3.75002e-14
Ba-127	4.6983e-14
Ba-128	4.29e-15
Ba-129	2.1422e-14
Ba-129m	1.02001e-13
Ba-131	3.02e-14
Ba-131m	4.48e-15
Ba-133	2.53e-14
Ba-133m	4.28e-15
Ba-135m	3.81e-15
Ba-137m	3.88e-14
Ba-139	2.981e-15
Ba-140	1.16356e-14
Ba-141	5.9704e-14
Ba-142	6.80627e-14
Be-10	2.43e-17
Be-7	3.19e-15
Bi-197	1.10083e-13
Bi-200	1.5606e-13
Bi-201	1.12005e-13
Bi-202	1.78025e-13
Bi-203	1.55e-13
Bi-204	1.89e-13
Bi-205	1.1e-13
Bi-206	2.13e-13
Bi-207	9.95e-14
Bi-208	1.73e-13
Bi-210	5.8419e-17
Bi-210m	1.61e-14
Bi-211	2.95004e-15
Bi-212	6.845e-15
Bi-212n	1.04e-16
Bi-213	8.1915e-15
Bi-214	9.6975e-14
Bi-215	1.614e-14
Bi-216	4.795e-14
Bk-245	1.35e-14
Bk-246	5.5e-14
Bk-247	8.59e-15
Bk-248m	3.3998e-15
Bk-249	6.701e-19
Bk-250	5.91332e-14
Bk-251	5.4249e-15
Br-72	1.9538e-13
Br-73	9.2566e-14
Br-74	3.00455e-13
Br-74m	2.70648e-13
Br-75	7.642e-14
Br-76	1.82275e-13
Br-76m	2.00126e-15
Br-77	2.00001e-14
Br-77m	8.15e-16
Br-78	6.6843e-14
Br-80	5.086e-15
Br-80m	9.22e-16
Br-82	1.72011e-13
Br-82m	1.969e-16
Br-83	4.846e-16
Br-84	1.15643e-13
Br-84m	1.80259e-13
Br-85	4.676e-15
C-10	1.13206e-13
C-11	6.55526e-14
C-14	1.36e-18
Ca-41	0
Ca-45	3.28e-18
Ca-47	6.88607e-14
Ca-49	2.07246e-13
Cd-101	1.61441e-13
Cd-102	5.42094e-14
Cd-103	1.37115e-13
Cd-104	1.63e-14
Cd-105	8.50487e-14
Cd-107	2.53002e-15
Cd-109	2.05e-15
Cd-111m	1.74e-14
Cd-113	4.65e-18
Cd-113m	2.031e-17
Cd-115	1.24427e-14
Cd-115m	2.288e-15
Cd-117	7.01946e-14
Cd-117m	1.34029e-13
Cd-118	1.24e-17
Cd-119	1.07253e-13
Cd-119m	1.51165e-13
Ce-130	3.1703e-14
Ce-131	1.05204e-13
Ce-132	1.66e-14
Ce-133	3.44834e-14
Ce-133m	1.13008e-13
Ce-134	1.82e-15
Ce-135	5.28001e-14
Ce-137	2.47e-15
Ce-137m	3.49e-15
Ce-139	9.56e-15
Ce-141	4.4705e-15
Ce-143	1.76646e-14
Ce-144	1.12388e-15
Ce-145	5.2844e-14
Cf-244	1.03e-16
Cf-246	7.35023e-17
Cf-247	6.32e-15
Cf-248	1.07048e-16
Cf-249	2.06e-14
Cf-250	7.0797e-16
Cf-251	7.1e-15
Cf-252	2.9813e-14
Cf-253	3.5001e-16
Cf-254	1.10493e-12
Cf-255	2.12e-17
Cl-34	6.686e-14
Cl-34m	1.38129e-13
Cl-36	3.913e-17
Cl-38	9.5973e-14
Cl-39	9.4733e-14
Cl-40	2.67846e-13
Cm-238	4.55e-15
Cm-239	1.49e-14
Cm-240	1.13e-16
Cm-241	3.11e-14
Cm-242	1.01e-16
Cm-243	7.84e-15
Cm-244	8.74029e-17
Cm-245	5.99e-15
Cm-246	3.0483e-16
Cm-247	1.99e-14
Cm-248	8.5766e-14
Cm-249	1.2616e-15
Cm-250	8.7126e-13
Cm-251	7.1904e-15
Co-54m	2.5626e-13
Co-55	1.30081e-13
Co-56	2.38023e-13
Co-57	6.82e-15
Co-58	6.36024e-14
Co-58m	7.91e-19
Co-60	1.64005e-13
Co-60m	2.81291e-16
Co-61	5.7768e-15
Co-62	1.05848e-13
Co-62m	1.77398e-13
Cr-48	2.65001e-14
Cr-49	6.7023e-14
Cr-51	1.99e-15
Cr-55	4.22e-16
Cr-56	5.348e-15
Cs-121	7.6196e-14
Cs-121m	7.6323e-14
Cs-123	7.0165e-14
Cs-124	7.601e-14
Cs-125	4.87904e-14
Cs-126	7.4942e-14
Cs-127	2.77016e-14
Cs-128	5.7729e-14
Cs-129	1.8e-14
Cs-130	3.2501e-14
Cs-130m	4.47e-15
Cs-131	1.65e-15
Cs-132	4.66005e-14
Cs-134	1.01014e-13
Cs-134m	1.61e-15
Cs-135	4.22e-18
Cs-135m	1.05e-13
Cs-136	1.39008e-13
Cs-137	1.7203e-17
Cs-138	1.54497e-13
Cs-138m	2.6913e-14
Cs-139	2.0794e-14
Cs-140	1.1738e-13
Cu-57	7.749e-14
Cu-59	9.3998e-14
Cu-60	2.55285e-13
Cu-61	5.29509e-14
Cu-62	6.5205e-14
Cu-64	1.19113e-14
Cu-66	6.793e-15
Cu-67	6.74932e-15
Cu-69	3.4872e-14
Dy-148	4.61028e-14
Dy-149	1.05017e-13
Dy-150	1.75e-14
Dy-151	8.89039e-14
Dy-152	1.74e-14
Dy-153	5.55008e-14
Dy-154	0
Dy-155	4.25007e-14
Dy-157	2.15e-14
Dy-159	2.53e-15
Dy-165	1.7127e-15
Dy-165m	1.09081e-15
Dy-166	2.38743e-15
Dy-167	3.3951e-14
Dy-168	2.48523e-14
Er-154	4.57182e-15
Er-156	3.76e-15
Er-159	6.20054e-14
Er-161	6.41e-14
Er-163	2.21e-15
Er-165	2.06e-15
Er-167m	5.74e-15
Er-169	5.481e-18
Er-171	2.29511e-14
Er-172	3.2807e-14
Er-173	5.2748e-14
Es-249	2.59e-14
Es-250	7.84e-14
Es-250m	3.58004e-14
Es-251	6.03e-15
Es-253	5.90002e-17
Es-254	1.43e-15
Es-254m	3.10217e-14
Es-255	4.78e-17
Es-256	3.55e-16
Eu-142	7.973e-14
Eu-142m	2.241e-13
Eu-143	7.3361e-14
Eu-144	7.19e-14
Eu-145	8.36026e-14
Eu-146	1.56006e-13
Eu-147	3.00001e-14
Eu-148	1.44e-13
Eu-149	3.95e-15
Eu-150	9.98e-14
Eu-150m	3.1821e-15
Eu-152	7.61121e-14
Eu-152m	1.9417e-14
Eu-152n	4.07e-15
Eu-154	8.12303e-14
Eu-154m	3.84e-15
Eu-155	3.38137e-15
Eu-156	8.1011e-14
Eu-157	1.83546e-14
Eu-158	8.5261e-14
Eu-159	1.9246e-14
F-17	6.5773e-14
F-18	6.35234e-14
Fe-52	4.66226e-14
Fe-53	7.598e-14
Fe-53m	2e-13
Fe-55	9.16e-24
Fe-59	7.79075e-14
Fe-60	2.21e-18
Fe-61	9.1385e-14
Fe-62	3.272e-14
Fm-251	9.64e-15
Fm-252	1.36028e-16
Fm-253	4.36e-15
Fm-254	5.7819e-16
Fm-255	1.22e-15
Fm-256	8.1177e-13
Fm-257	9.28752e-15
Fr-212	7.32165e-14
Fr-219	2.24e-16
Fr-220	5.21202e-16
Fr-221	1.75e-15
Fr-222	1.104e-14
Fr-223	3.3685e-15
Fr-224	3.565e-14
Fr-227	2.818e-14
Ga-64	2.2106e-13
Ga-65	7.4418e-14
Ga-66	1.62537e-13
Ga-67	9.26e-15
Ga-68	6.1189e-14
Ga-70	6.15e-16
Ga-72	1.78129e-13
Ga-73	2.18735e-14
Ga-74	2.07364e-13
Gd-142	6.7507e-14
Gd-143m	1.37636e-13
Gd-144	5.9019e-14
Gd-145	1.59108e-13
Gd-145m	4.42454e-14
Gd-146	1.44e-14
Gd-147	9.02001e-14
Gd-148	0
Gd-149	3.31e-14
Gd-150	0
Gd-151	4.09e-15
Gd-152	0
Gd-153	5.93e-15
Gd-159	3.3579e-15
Gd-162	2.65409e-14
Ge-66	4.28101e-14
Ge-67	9.1655e-14
Ge-68	0
Ge-69	6.18192e-14
Ge-71	0
Ge-75	2.2452e-15
Ge-77	6.916e-14
Ge-78	1.7222e-14
H-3	1.06e-21
Hf-167	3.9183e-14
Hf-169	4.06284e-14
Hf-170	2.7e-14
Hf-172	5.73e-15
Hf-173	2.35e-14
Hf-174	0
Hf-175	2.17e-14
Hf-177m	1.41e-13
Hf-178m	1.4e-13
Hf-179m	5.66e-14
Hf-180m	6.15e-14
Hf-181	3.33075e-14
Hf-182	1.47005e-14
Hf-182m	5.74084e-14
Hf-183	4.99707e-14
Hf-184	1.40404e-14
Hg-190	1.11e-14
Hg-191m	9.4806e-14
Hg-192	1.6e-14
Hg-193	5.34007e-14
Hg-193m	6.57005e-14
Hg-194	0
Hg-195	1.2e-14
Hg-195m	1.21e-14
Hg-197	3.71e-15
Hg-197m	5.28e-15
Hg-199m	1.05e-14
Hg-203	1.4602e-14
Hg-205	4.21e-16
Hg-206	7.5999e-15
Hg-207	1.74161e-13
Ho-150	1.2348e-13
Ho-153	6.5885e-14
Ho-153m	6.7743e-14
Ho-154	1.21539e-13
Ho-154m	1.56174e-13
Ho-155	3.89436e-14
Ho-156	1.3625e-13
Ho-157	3.64058e-14
Ho-159	2.32001e-14
Ho-160	1.1e-13
Ho-161	3.33e-15
Ho-162	1.0103e-14
Ho-162m	3.57e-14
Ho-163	0
Ho-164	1.6357e-15
Ho-164m	2.48e-15
Ho-166	1.976e-15
Ho-166m	1.04003e-13
Ho-167	2.29194e-14
Ho-168	5.7202e-14
Ho-168m	3.44e-16
Ho-170	1.10193e-13
I-118	1.3232e-13
I-118m	2.43456e-13
I-119	5.8241e-14
I-120	1.73633e-13
I-120m	2.29358e-13
I-121	2.52069e-14
I-122	6.2467e-14
I-123	1.06e-14
I-124	7.25486e-14
I-125	3.16e-15
I-126	2.82208e-14
I-128	4.539e-15
I-129	1.76143e-15
I-130	1.39032e-13
I-130m	7.1562e-15
I-131	2.43155e-14
I-132	1.48097e-13
I-132m	2.21118e-14
I-133	3.95654e-14
I-134	1.70122e-13
I-134m	1.82069e-14
I-135	1.04053e-13
In-103	1.79822e-13
In-105	1.25442e-13
In-106	2.31473e-13
In-106m	1.84899e-13
In-107	9.94888e-14
In-108	2.56028e-13
In-108m	1.80295e-13
In-109	4.1402e-14
In-109m	3.95e-14
In-110	2.03e-13
In-110m	1.0219e-13
In-111	2.49e-14
In-111m	3.03e-14
In-112	1.73408e-14
In-112m	2.31e-15
In-113m	1.66e-14
In-114	3.52e-16
In-114m	5.18e-15
In-115	1.12e-17
In-115m	1.04016e-14
In-116m	1.62039e-13
In-117	4.39256e-14
In-117m	5.7474e-15
In-118	6.2e-15
In-118m	1.82157e-13
In-119	5.0522e-14
In-119m	4.675e-15
In-121	6.1112e-14
In-121m	4.868e-15
Ir-180	1.02685e-13
Ir-182	9.0529e-14
Ir-183	7.61203e-14
Ir-184	1.26077e-13
Ir-185	5.45025e-14
Ir-186	1.07013e-13
Ir-186m	8.09184e-14
Ir-187	2.06e-14
Ir-188	1.37e-13
Ir-189	4.22e-15
Ir-190	9.37e-14
Ir-190m	2.08e-21
Ir-190n	3.01e-15
Ir-191m	3.97e-15
Ir-192	5.15148e-14
Ir-192m	3.4632e-18
Ir-192n	3.25e-17
Ir-193m	1.63e-17
Ir-194	6.033e-15
Ir-194m	1.49002e-13
Ir-195	3.1137e-15
Ir-195m	2.34199e-14
Ir-196	1.5347e-14
Ir-196m	1.58032e-13
K-38	2.08447e-13
K-40	1.0302e-14
K-42	1.8868e-14
K-43	6.19389e-14
K-44	1.56902e-13
K-45	1.20351e-13
K-46	1.8887e-13
Kr-74	6.6934e-14
Kr-75	8.2041e-14
Kr-76	2.63e-14
Kr-77	6.5667e-14
Kr-79	1.59017e-14
Kr-81	5.08e-17
Kr-81m	7.67e-15
Kr-83m	1.13e-18
Kr-85	1.692e-16
Kr-85m	9.2867e-15
Kr-87	5.2211e-14
Kr-88	1.28095e-13
Kr-89	1.26701e-13
La-128	1.83669e-13
La-129	5.9094e-14
La-130	1.44529e-13
La-131	4.23366e-14
La-132	1.30233e-13
La-132m	4.29102e-14
La-133	1.03048e-14
La-134	4.6574e-14
La-135	2.39e-15
La-136	2.62721e-14
La-137	1.68e-15
La-138	8.05015e-14
La-140	1.51101e-13
La-141	2.067e-15
La-142	1.56335e-13
La-143	1.7756e-14
Lu-165	7.0802e-14
Lu-167	1.10013e-13
Lu-169	8.50001e-14
Lu-169m	2.25e-20
Lu-170	1.67001e-13
Lu-171	4.14e-14
Lu-171m	1.71e-17
Lu-172	1.27e-13
Lu-172m	9.23e-20
Lu-173	1.05e-14
Lu-174	6.96e-15
Lu-174m	3.28e-15
Lu-176	2.92155e-14
Lu-176m	8.199e-16
Lu-177	2.0593e-15
Lu-177m	6.07008e-14
Lu-178	8.27e-15
Lu-178m	6.47474e-14
Lu-179	1.8962e-15
Lu-180	9.8319e-14
Lu-181	3.6597e-14
Mg-27	5.8661e-14
Mg-28	8.96108e-14
Mn-50m	3.03705e-13
Mn-51	6.4374e-14
Mn-52	2.26007e-13
Mn-52m	1.564e-13
Mn-53	0
Mn-54	5.47e-14
Mn-56	1.11277e-13
Mn-57	6.476e-15
Mn-58m	1.56953e-13
Mo-101	9.6024e-14
Mo-102	1.1576e-15
Mo-89	7.971e-14
Mo-90	5.29191e-14
Mo-91	6.3569e-14
Mo-91m	9.0209e-14
Mo-93	9.76e-16
Mo-93m	1.51e-13
Mo-99	9.6408e-15
N-13	6.56815e-14
N-16	2.9101e-13
Na-22	1.42017e-13
Na-24	2.70104e-13
Nb-87	7.8366e-14
Nb-88	2.75647e-13
Nb-88m	2.6772e-13
Nb-89	8.9066e-14
Nb-89m	8.4335e-14
Nb-90	2.76074e-13
Nb-91	1.06001e-15
Nb-91m	2.45e-15
Nb-92	9.86e-14
Nb-92m	6.4e-14
Nb-93m	1.74e-16
Nb-94	1.02013e-13
Nb-94m	9.49357e-16
Nb-95	5.00011e-14
Nb-95m	4.47329e-15
Nb-96	1.61026e-13
Nb-97	4.32789e-14
Nb-98m	1.84201e-13
Nb-99	1.0753e-14
Nb-99m	5.0096e-14
Nd-134	3.4033e-14
Nd-135	8.0822e-14
Nd-136	1.75026e-14
Nd-137	7.6284e-14
Nd-138	2.71e-15
Nd-139	2.85488e-14
Nd-139m	1.03002e-13
Nd-140	1.78e-15
Nd-141	4.87118e-15
Nd-141m	4.54e-14
Nd-144	0
Nd-147	8.7247e-15
Nd-149	2.3179e-14
Nd-151	5.4841e-14
Nd-152	1.02418e-14
Ne-19	6.5885e-14
Ne-24	3.5009e-14
Ni-56	1.11e-13
Ni-57	1.26019e-13
Ni-59	9.98004e-19
Ni-63	1.5e-19
Ni-65	3.6659e-14
Ni-66	3.02e-18
Np-232	7.67001e-14
Np-233	5.04e-15
Np-234	7.17e-14
Np-235	3.12e-16
Np-236	8.89018e-15
Np-236m	2.84571e-15
Np-237	1.95e-15
Np-238	3.86285e-14
Np-239	1.0707e-14
Np-240	6.79421e-14
Np-240m	2.0955e-14
Np-241	2.3046e-15
Np-242	1.7687e-14
Np-242m	5.9605e-14
O-14	2.17192e-13
O-15	6.5771e-14
O-19	6.1373e-14
Os-180	7.38001e-15
Os-181	8.88026e-14
Os-182	2.65e-14
Os-183	3.87001e-14
Os-183m	6.54e-14
Os-185	4.44e-14
Os-186	0
Os-189m	6.8e-21
Os-190m	1.01e-13
Os-191	4.41086e-15
Os-191m	3.06e-16
Os-193	4.1191e-15
Os-194	1.39146e-16
Os-196	4.9727e-15
P-30	6.6322e-14
P-32	1.58e-16
P-33	3.19e-18
Pa-227	1.25e-15
Pa-228	8.81001e-14
Pa-229	3.6e-15
Pa-230	4.31009e-14
Pa-231	2.65e-15
Pa-232	6.11055e-14
Pa-233	1.35028e-14
Pa-234	9.5018e-14
Pa-234m	1.287e-15
Pa-235	8.42e-17
Pa-236	5.9798e-14
Pa-237	3.982e-14
Pb-194	6.90006e-14
Pb-195m	1.06042e-13
Pb-196	3.02002e-14
Pb-197	9.90115e-14
Pb-197m	7.4405e-14
Pb-198	2.66e-14
Pb-199	6.67048e-14
Pb-200	1.17e-14
Pb-201	4.77e-14
Pb-201m	2.34e-14
Pb-202	1.31e-19
Pb-202m	1.29e-13
Pb-203	1.87e-14
Pb-204m	1.35e-13
Pb-205	1.37e-19
Pb-209	1.78e-17
Pb-210	1.4302e-16
Pb-211	4.2377e-15
Pb-212	8.58582e-15
Pb-214	1.57217e-14
Pd-100	7.53e-15
Pd-101	2.3102e-14
Pd-103	1.21e-15
Pd-107	2.26e-20
Pd-109	8.99e-16
Pd-109m	6.75e-15
Pd-111	3.333e-15
Pd-112	4.383e-16
Pd-114	1.6695e-15
Pd-96	9.32402e-14
Pd-97	1.55282e-13
Pd-98	2.65018e-14
Pd-99	8.2719e-14
Pm-136	1.7753e-13
Pm-137m	1.14486e-13
Pm-139	6.087e-14
Pm-140	6.902e-14
Pm-140m	1.97414e-13
Pm-141	4.7614e-14
Pm-142	5.5767e-14
Pm-143	2.05e-14
Pm-144	1.01e-13
Pm-145	1.88e-15
Pm-146	4.85091e-14
Pm-147	2.489e-18
Pm-148	3.7704e-14
Pm-148m	1.29012e-13
Pm-149	7.975e-16
Pm-150	9.5944e-14
Pm-151	2.06341e-14
Pm-152	1.9166e-14
Pm-152m	9.8051e-14
Pm-153	4.632e-15
Pm-154	1.18251e-13
Pm-154m	1.17266e-13
Po-203	1.0602e-13
Po-204	7.37e-14
Po-205	1.03003e-13
Po-206	7.61e-14
Po-207	8.31003e-14
Po-208	1.35e-18
Po-209	3.93e-16
Po-210	6.37e-19
Po-211	5.33e-16
Po-212	0
Po-212m	5.19e-15
Po-213	2.45e-18
Po-214	5.43e-18
Po-215	1.12e-17
Po-216	1e-18
Po-218	5.84e-22
Pr-134	2.04471e-13
Pr-134m	1.50888e-13
Pr-135	5.6179e-14
Pr-136	1.39296e-13
Pr-137	2.38434e-14
Pr-138	5.2933e-14
Pr-138m	1.61038e-13
Pr-139	8.35665e-15
Pr-140	3.5274e-14
Pr-142	4.03e-15
Pr-142m	0
Pr-143	3.97006e-17
Pr-144	2.357e-15
Pr-144m	8.05031e-16
Pr-145	1.366e-15
Pr-146	6.6439e-14
Pr-147	3.144e-14
Pr-148	6.5212e-14
Pr-148m	6.0672e-14
Pt-184	4.39001e-14
Pt-186	4.33e-14
Pt-187	3.83115e-14
Pt-188	1.18e-14
Pt-189	3.00002e-14
Pt-190	0
Pt-191	1.75e-14
Pt-193	0
Pt-193m	5.49e-16
Pt-195m	3.81e-15
Pt-197	1.3175e-15
Pt-197m	4.65072e-15
Pt-199	1.2803e-14
Pt-200	3.3233e-15
Pt-202	1.49e-16
Pu-232	3.46e-15
Pu-234	3.78e-15
Pu-235	5.3e-15
Pu-236	1.14e-16
Pu-237	2.89e-15
Pu-238	1.04e-16
Pu-239	4.68e-17
Pu-240	9.80002e-17
Pu-241	9.774e-20
Pu-242	8.87211e-17
Pu-243	1.4324e-15
Pu-244	1.36621e-15
Pu-245	2.56259e-14
Pu-246	8.26116e-15
Ra-219	1.05e-14
Ra-220	2.99e-16
Ra-221	2.07e-15
Ra-222	5.74e-16
Ra-223	8.17e-15
Ra-224	6.3e-16
Ra-225	8.366e-16
Ra-226	4.31e-16
Ra-227	9.3984e-15
Ra-228	2.05015e-16
Ra-230	4.766e-15
Rb-77	9.9896e-14
Rb-78	2.66674e-13
Rb-78m	2.0982e-13
Rb-79	9.2617e-14
Rb-80	7.788e-14
Rb-81	3.23172e-14
Rb-81m	1.53096e-15
Rb-82	7.2027e-14
Rb-82m	1.90014e-13
Rb-83	3.12e-14
Rb-84	5.89306e-14
Rb-84m	2.37e-14
Rb-86	6.278e-15
Rb-86m	3.52e-14
Rb-87	6.27e-18
Rb-88	4.338e-14
Rb-89	1.47378e-13
Rb-90	1.336e-13
Rb-90m	2.12768e-13
Re-178	1.10237e-13
Re-179	6.90007e-14
Re-180	7.77246e-14
Re-181	5.07e-14
Re-182	1.14e-13
Re-182m	7.8503e-14
Re-183	8.64e-15
Re-184	5.75e-14
Re-184m	2.37e-14
Re-186	1.194e-15
Re-186m	8.06e-16
Re-187	0
Re-188	3.959e-15
Re-188m	3.66e-15
Re-189	3.3789e-15
Re-190	8.574e-14
Re-190m	5.88844e-14
Rh-100	1.80013e-13
Rh-100m	4.41053e-15
Rh-101	1.75e-14
Rh-101m	1.83e-14
Rh-102	3.28268e-14
Rh-102m	1.4e-13
Rh-103m	1.3e-16
Rh-104	1.115e-15
Rh-104m	2.84005e-15
Rh-105	4.8518e-15
Rh-106	1.3933e-14
Rh-106m	1.86048e-13
Rh-107	1.9771e-14
Rh-108	2.143e-14
Rh-109	1.8974e-14
Rh-94	2.4763e-13
Rh-95	1.67348e-13
Rh-95m	5.81704e-14
Rh-96	2.56245e-13
Rh-96m	8.3963e-14
Rh-97	9.354e-14
Rh-97m	1.44056e-13
Rh-98	1.17595e-13
Rh-99	3.62017e-14
Rh-99m	4.21031e-14
Rn-207	6.29667e-14
Rn-209	7.67183e-14
Rn-210	3.87e-15
Rn-211	1.21e-13
Rn-212	2.2e-17
Rn-215	0
Rn-216	0
Rn-217	0
Rn-218	4.9e-17
Rn-219	3.65e-15
Rn-220	4.05e-17
Rn-222	2.5e-17
Rn-223	2.1811e-14
Ru-103	3.19025e-14
Ru-105	4.84646e-14
Ru-106	2.91e-20
Ru-107	2.2782e-14
Ru-108	3.7593e-15
Ru-92	1.33244e-13
Ru-94	3.37e-14
Ru-95	8.07124e-14
Ru-97	1.5e-14
S-35	1.38e-18
S-37	1.91244e-13
S-38	1.12113e-13
Sb-111	9.5831e-14
Sb-113	8.1928e-14
Sb-114	1.75576e-13
Sb-115	5.73472e-14
Sb-116	1.49154e-13
Sb-116m	2.02014e-13
Sb-117	1.15005e-14
Sb-118	5.2108e-14
Sb-118m	1.71e-13
Sb-119	1.8e-15
Sb-120	2.92692e-14
Sb-120m	1.61e-13
Sb-122	2.8918e-14
Sb-122m	4.29e-15
Sb-124	1.21082e-13
Sb-124m	2.85168e-14
Sb-124n	6.34e-20
Sb-125	2.82053e-14
Sb-126	1.7906e-13
Sb-126m	1.00152e-13
Sb-127	4.494e-14
Sb-128	2.01096e-13
Sb-128m	1.24303e-13
Sb-129	9.55773e-14
Sb-130	2.13208e-13
Sb-130m	1.77341e-13
Sb-131	1.36141e-13
Sb-133	1.80175e-13
Sc-42m	2.73478e-13
Sc-43	6.32676e-14
Sc-44	1.3912e-13
Sc-44m	1.71e-14
Sc-46	1.32006e-13
Sc-47	6.3624e-15
Sc-48	2.20021e-13
Sc-49	2.835e-16
Sc-50	2.09826e-13
Se-70	4.53303e-14
Se-71	1.03616e-13
Se-72	1.52e-15
Se-73	6.92667e-14
Se-73m	1.68328e-14
Se-75	2.32e-14
Se-77m	5.03e-15
Se-79	1.52e-18
Se-79m	5.01002e-16
Se-81	6.38e-16
Se-81m	7.62034e-16
Se-83	1.71097e-13
Se-83m	6.5128e-14
Se-84	2.6805e-14
Si-31	1.77e-16
Si-32	2.61e-18
Sm-139	9.39e-14
Sm-140	3.6436e-14
Sm-141	9.1181e-14
Sm-141m	1.26116e-13
Sm-142	6.95624e-15
Sm-143	3.416e-14
Sm-143m	4.47003e-14
Sm-145	3.75e-15
Sm-146	0
Sm-147	0
Sm-148	0
Sm-151	7.7e-19
Sm-153	3.6321e-15
Sm-155	5.958e-15
Sm-156	6.7556e-15
Sm-157	2.6157e-14
Sn-106	7.81179e-14
Sn-108	4.36002e-14
Sn-109	1.4501e-13
Sn-110	1.84e-14
Sn-111	3.1937e-14
Sn-113	1.77e-15
Sn-113m	1.04e-15
Sn-117m	9.54e-15
Sn-119m	1.15e-15
Sn-121	6.9e-18
Sn-121m	3.6765e-16
Sn-123	5.525e-16
Sn-123m	8.3367e-15
Sn-125	2.2246e-14
Sn-125m	2.2012e-14
Sn-126	3.31374e-15
Sn-127	1.25154e-13
Sn-127m	3.6992e-14
Sn-128	3.90165e-14
Sn-129	6.6222e-14
Sn-130	6.00644e-14
Sn-130m	5.8228e-14
Sr-79	7.614e-14
Sr-80	2.76044e-14
Sr-81	8.8725e-14
Sr-82	1.16e-17
Sr-83	5.25221e-14
Sr-85	3.16e-14
Sr-85m	1.31e-14
Sr-87m	2.02e-14
Sr-89	1.2571e-16
Sr-90	1.69e-17
Sr-91	4.6477e-14
Sr-92	8.73221e-14
Sr-93	1.48233e-13
Sr-94	9.343e-14
Ta-170	6.88e-14
Ta-172	1.09177e-13
Ta-173	3.66216e-14
Ta-174	6.2238e-14
Ta-175	7.12002e-14
Ta-176	1.45002e-13
Ta-177	3.71e-15
Ta-178	7.23069e-15
Ta-178m	7.1e-14
Ta-179	1.31e-15
Ta-180	2.54285e-15
Ta-182	8.35087e-14
Ta-182m	1.51e-14
Ta-183	1.74162e-14
Ta-184	1.01059e-13
Ta-185	9.103e-15
Ta-186	9.0845e-14
Tb-146	2.36893e-13
Tb-147	1.42075e-13
Tb-147m	1.24093e-13
Tb-148	1.54404e-13
Tb-148m	2.04083e-13
Tb-149	8.8012e-14
Tb-149m	8.92486e-14
Tb-150	1.59113e-13
Tb-150m	1.6302e-13
Tb-151	6.30007e-14
Tb-151m	4.93015e-15
Tb-152	9.66777e-14
Tb-152m	4.79012e-14
Tb-153	2.04e-14
Tb-154	1.49008e-13
Tb-155	1.02e-14
Tb-156	1.25e-13
Tb-156m	2.06e-15
Tb-156n	2.05e-16
Tb-157	2.65e-16
Tb-158	5.22051e-14
Tb-160	7.33208e-14
Tb-161	2.1015e-15
Tb-162	7.13865e-14
Tb-163	5.02448e-14
Tb-164	1.59208e-13
Tb-165	5.4876e-14
Tc-101	2.11796e-14
Tc-102	6.41e-15
Tc-102m	1.62217e-13
Tc-104	1.46868e-13
Tc-105	5.1613e-14
Tc-91	1.6302e-13
Tc-91m	9.282e-14
Tc-92	2.47979e-13
Tc-93	1.03005e-13
Tc-93m	6.20084e-14
Tc-94	1.74005e-13
Tc-94m	1.28245e-13
Tc-95	5.24e-14
Tc-95m	4.46001e-14
Tc-96	1.64e-13
Tc-96m	3.27e-15
Tc-97	1.01e-15
Tc-97m	8.17e-16
Tc-98	9.20092e-14
Tc-99	5.2722e-18
Tc-99m	7.31e-15
Te-113	1.45e-13
Te-114	8.36229e-14
Te-115	1.46302e-13
Te-115m	1.70262e-13
Te-116	7.30008e-15
Te-117	1.0105e-13
Te-118	1.51e-15
Te-119	5.02006e-14
Te-119m	9.80004e-14
Te-121	3.75e-14
Te-121m	1.35e-14
Te-123	2.63e-18
Te-123m	8.82e-15
Te-125m	2.64e-15
Te-127	3.32e-16
Te-127m	8.20653e-16
Te-129	4.1377e-15
Te-129m	2.5546e-15
Te-131	2.6769e-14
Te-131m	9.48169e-14
Te-132	1.45026e-14
Te-133	7.8084e-14
Te-133m	1.2107e-13
Te-134	5.58165e-14
Th-223	4.11e-15
Th-224	1.38e-15
Th-226	5.03e-16
Th-227	7.83e-15
Th-228	1.92e-16
Th-229	5.23e-15
Th-230	8.71e-17
Th-231	1.4334e-15
Th-232	7.14e-17
Th-233	2.3607e-15
Th-234	5.6027e-16
Th-235	3.616e-15
Th-236	2.1687e-15
Ti-44	7.54e-15
Ti-45	5.59552e-14
Ti-51	2.3543e-14
Ti-52	7.52e-15
Tl-190	8.393e-14
Tl-190m	1.58407e-13
Tl-194	5.8502e-14
Tl-194m	1.62068e-13
Tl-195	7.90018e-14
Tl-196	1.21054e-13
Tl-197	2.86009e-14
Tl-198	1.30002e-13
Tl-198m	7.7201e-14
Tl-199	1.5e-14
Tl-200	8.41003e-14
Tl-201	4.89e-15
Tl-202	2.89e-14
Tl-204	8.93e-17
Tl-206	1.1101e-16
Tl-206m	1.55e-13
Tl-207	2.439e-16
Tl-208	2.20114e-13
Tl-209	1.3815e-13
Tl-210	1.80553e-13
Tm-161	8.28368e-14
Tm-162	1.24232e-13
Tm-163	8.48005e-14
Tm-164	5.013e-14
Tm-165	3.52e-14
Tm-166	1.29003e-13
Tm-167	8.6e-15
Tm-168	7.96e-14
Tm-170	2.544e-16
Tm-171	3.3254e-17
Tm-172	3.0909e-14
Tm-173	2.46356e-14
Tm-174	1.14058e-13
Tm-175	7.0373e-14
Tm-176	1.27308e-13
U-227	7.04e-15
U-228	3.16e-16
U-230	1.77e-16
U-231	4.82e-15
U-232	1.22e-16
U-233	6.54e-17
U-234	1.06e-16
U-235	9.76e-15
U-235m	0
U-236	9.32e-17
U-237	8.14272e-15
U-238	7.52025e-17
U-239	2.9706e-15
U-240	4.9722e-16
U-242	2.5967e-15
V-47	6.4206e-14
V-48	1.90017e-13
V-49	0
V-50	9.30005e-14
V-52	9.4758e-14
V-53	6.8618e-14
W-177	5.75001e-14
W-178	7.89e-16
W-179	2.93e-15
W-179m	3.08e-15
W-181	2.1e-15
W-185	1.1e-17
W-185m	1.35e-15
W-187	2.86355e-14
W-188	1.203e-16
W-190	8.3897e-15
Xe-120	2.60001e-14
Xe-121	9.5696e-14
Xe-122	4.5e-15
Xe-123	4.11311e-14
Xe-125	1.71e-14
Xe-127	1.73e-14
Xe-127m	9.94e-15
Xe-129m	3.54e-15
Xe-131m	1.41e-15
Xe-133	2.83538e-15
Xe-133m	2.67e-15
Xe-135	1.53377e-14
Xe-135m	2.74009e-14
Xe-137	1.3202e-14
Xe-138	7.3284e-14
Y-81	7.522e-14
Y-83	8.7162e-14
Y-83m	5.352e-14
Y-84m	2.59524e-13
Y-85	6.9413e-14
Y-85m	8.5872e-14
Y-86	2.34051e-13
Y-86m	1.34006e-14
Y-87	2.82e-14
Y-87m	1.94007e-14
Y-88	1.77e-13
Y-89m	5.92e-14
Y-90	2.87114e-16
Y-90m	3.99e-14
Y-91	3.32e-16
Y-91m	3.41e-14
Y-92	1.7199e-14
Y-93	6.691e-15
Y-94	5.178e-14
Y-95	7.3407e-14
Yb-162	1.5e-14
Yb-163	4.67776e-14
Yb-164	3.04e-15
Yb-165	2.07095e-14
Yb-166	4.67e-15
Yb-167	1.51002e-14
Yb-169	1.88e-14
Yb-175	2.43855e-15
Yb-177	1.24716e-14
Yb-178	2.4167e-15
Yb-179	6.2937e-14
Zn-60	9.8698e-14
Zn-61	1.002e-13
Zn-62	2.82021e-14
Zn-63	7.0881e-14
Zn-65	3.80001e-14
Zn-69	4.0782e-17
Zn-69m	2.65e-14
Zn-71	2.0757e-14
Zn-71m	1.00105e-13
Zn-72	8.58401e-15
Zr-85	9.5282e-14
Zr-86	1.75e-14
Zr-87	5.9849e-14
Zr-88	2.44e-14
Zr-89	7.5412e-14
Zr-89m	4.11013e-14
Zr-93	1.77e-19
Zr-95	4.78072e-14
Zr-97	5.7573e-14
