# Supplementary material for: Organ doses of the fetus from external environmental exposures
Source: Radiat Environ Biophys. 2021 Feb 16;60(1):93–113. doi: 10.1007/s00411-020-00891-6 (PMC7902579; doi:10.1007/s00411-020-00891-6)
Supplement: Supplementary file 4 — (XLSX 140 KB) [file 411_2020_891_MOESM4_ESM.xlsx]

## Sheet: Results_Fetus
Ground contamination
Nuclide-specific dose rate coefficient (Sv s-1 Bq-1 m2)
Nuclide	Whole-body	Skin	Eyes	Lungs	Heart	Kidneys	Liver	Stomach	Brain	Skeleton
Ac-223	9.41e-18	9.44e-18	8.92e-18	9.47e-18	9.17e-18	9.65e-18	9.52e-18	8.91e-18	9.33e-18	1.11e-17
Ac-224	1.2e-16	1.2e-16	1.11e-16	1.21e-16	1.16e-16	1.23e-16	1.22e-16	1.13e-16	1.2e-16	1.51e-16
Ac-225	7.29e-18	7.28e-18	6.76e-18	7.3e-18	7.07e-18	7.49e-18	7.38e-18	6.72e-18	7.2e-18	9.38e-18
Ac-226	7.1544e-17	7.1545e-17	6.6822e-17	7.1945e-17	6.9235e-17	7.2851e-17	7.2248e-17	6.8822e-17	7.1341e-17	8.5521e-17
Ac-227	3.70008e-20	3.72009e-20	3.34004e-20	3.71007e-20	3.54005e-20	3.82008e-20	3.76008e-20	3.28003e-20	3.66008e-20	5.03014e-20
Ac-228	4.97532e-16	5.01534e-16	4.85492e-16	5.01535e-16	4.92516e-16	5.03547e-16	4.98539e-16	4.84493e-16	4.92526e-16	5.11669e-16
Ac-230	3.0974e-16	3.1176e-16	3.0259e-16	3.0876e-16	3.0668e-16	3.1281e-16	3.1278e-16	3.0159e-16	3.0671e-16	3.1223e-16
Ac-231	2.33906e-16	2.3491e-16	2.2084e-16	2.34911e-16	2.26879e-16	2.37931e-16	2.34919e-16	2.25842e-16	2.31896e-16	2.6713e-16
Ac-232	6.5099e-16	6.5301e-16	6.1683e-16	6.4501e-16	6.3893e-16	6.5807e-16	6.5803e-16	6.4184e-16	6.4396e-16	6.4851e-16
Ac-233	2.931e-16	2.9411e-16	2.8297e-16	2.9312e-16	2.8705e-16	3.0016e-16	2.9513e-16	2.8298e-16	2.9108e-16	3.0552e-16
Ag-100m	1.632e-15	1.6421e-15	1.5715e-15	1.6321e-15	1.6118e-15	1.6623e-15	1.6522e-15	1.6015e-15	1.6219e-15	1.6634e-15
Ag-101	9.0579e-16	9.108e-16	8.8063e-16	9.0881e-16	8.8973e-16	9.2286e-16	9.1482e-16	8.7764e-16	8.9876e-16	9.4127e-16
Ag-102	1.95287e-15	1.96288e-15	1.89271e-15	1.95288e-15	1.9228e-15	1.98294e-15	1.9729e-15	1.90272e-15	1.93284e-15	1.98335e-15
Ag-102m	1.1114e-15	1.12141e-15	1.08132e-15	1.11141e-15	1.10137e-15	1.13143e-15	1.12142e-15	1.08133e-15	1.11138e-15	1.12162e-15
Ag-103	4.7731e-16	4.79311e-16	4.69287e-16	4.79311e-16	4.703e-16	4.84318e-16	4.82314e-16	4.58288e-16	4.73306e-16	5.04386e-16
Ag-104	1.56012e-15	1.57012e-15	1.51011e-15	1.56012e-15	1.55011e-15	1.58012e-15	1.57012e-15	1.53011e-15	1.54012e-15	1.59015e-15
Ag-104m	1.03248e-15	1.03249e-15	1.00034e-15	1.03249e-15	1.01242e-15	1.05254e-15	1.04251e-15	9.9735e-16	1.02245e-15	1.0529e-15
Ag-105	2.84e-16	2.86e-16	2.73e-16	2.86e-16	2.79e-16	2.9e-16	2.86e-16	2.77e-16	2.81e-16	3.05e-16
Ag-105m	5.66e-19	5.7e-19	5.45e-19	5.7e-19	5.54e-19	5.75e-19	5.7e-19	5.53e-19	5.62e-19	6.1e-19
Ag-106	4.0515e-16	4.0715e-16	3.9607e-16	4.0715e-16	3.9612e-16	4.1518e-16	4.0916e-16	3.9007e-16	4.0313e-16	4.2239e-16
Ag-106m	1.61e-15	1.62e-15	1.57e-15	1.62e-15	1.59e-15	1.64e-15	1.63e-15	1.58e-15	1.59e-15	1.65e-15
Ag-108	1.172e-17	1.183e-17	1.114e-17	1.173e-17	1.159e-17	1.195e-17	1.184e-17	1.135e-17	1.151e-17	1.229e-17
Ag-108m	9.32e-16	9.41e-16	8.97e-16	9.37e-16	9.3e-16	9.58e-16	9.46e-16	9.09e-16	9.2e-16	9.65e-16
Ag-109m	1.6e-18	1.61e-18	1.4e-18	1.59e-18	1.52e-18	1.65e-18	1.62e-18	1.36e-18	1.58e-18	2.32e-18
Ag-110	2.204e-17	2.226e-17	2.1e-17	2.216e-17	2.194e-17	2.264e-17	2.239e-17	2.152e-17	2.179e-17	2.324e-17
Ag-110m	1.60003e-15	1.61003e-15	1.56003e-15	1.61003e-15	1.59003e-15	1.63003e-15	1.61003e-15	1.57003e-15	1.58003e-15	1.63004e-15
Ag-111	1.5464e-17	1.5565e-17	1.4932e-17	1.5566e-17	1.5151e-17	1.5775e-17	1.557e-17	1.4933e-17	1.536e-17	1.6976e-17
Ag-111m	1.94095e-18	1.96095e-18	1.81085e-18	1.95095e-18	1.89091e-18	1.98098e-18	1.96096e-18	1.87085e-18	1.93094e-18	2.19128e-18
Ag-112	4.0036e-16	4.0339e-16	3.8405e-16	4.0039e-16	3.9723e-16	4.0749e-16	4.0443e-16	3.9206e-16	3.9629e-16	4.0623e-16
Ag-113	4.295e-17	4.326e-17	4.123e-17	4.326e-17	4.22e-17	4.359e-17	4.327e-17	4.214e-17	4.263e-17	4.642e-17
Ag-113m	1.22325e-16	1.23326e-16	1.17301e-16	1.22326e-16	1.20315e-16	1.24334e-16	1.23329e-16	1.18302e-16	1.20321e-16	1.31405e-16
Ag-114	1.621e-16	1.632e-16	1.565e-16	1.621e-16	1.598e-16	1.644e-16	1.632e-16	1.575e-16	1.609e-16	1.656e-16
Ag-115	2.7596e-16	2.7698e-16	2.6375e-16	2.7498e-16	2.7088e-16	2.7906e-16	2.7901e-16	2.6976e-16	2.7392e-16	2.8261e-16
Ag-116	1.2104e-15	1.2105e-15	1.17997e-15	1.2105e-15	1.2002e-15	1.2207e-15	1.2206e-15	1.17e-15	1.2103e-15	1.2117e-15
Ag-117	7.2866e-16	7.2969e-16	6.9837e-16	7.2368e-16	7.1854e-16	7.3678e-16	7.3572e-16	7.0839e-16	7.236e-16	7.3445e-16
Ag-99	1.32612e-15	1.33615e-15	1.28582e-15	1.32615e-15	1.306e-15	1.34625e-15	1.33619e-15	1.29584e-15	1.31606e-15	1.36697e-15
Al-26	1.51064e-15	1.52065e-15	1.44059e-15	1.50065e-15	1.48062e-15	1.54066e-15	1.53065e-15	1.49059e-15	1.50064e-15	1.52082e-15
Al-28	9.9854e-16	1.00156e-15	9.3629e-16	9.8656e-16	9.7144e-16	1.00465e-15	1.00459e-15	9.9631e-16	9.8949e-16	9.8329e-16
Al-29	7.9184e-16	7.9585e-16	8.2267e-16	7.9385e-16	8.0177e-16	7.9391e-16	8.0287e-16	7.4768e-16	7.8381e-16	7.9837e-16
Am-237	2.01e-16	2.01e-16	1.91e-16	2.02e-16	1.96e-16	2.05e-16	2.03e-16	1.93e-16	1.98e-16	2.31e-16
Am-238	5.12001e-16	5.15001e-16	4.99001e-16	5.16001e-16	5.06001e-16	5.19001e-16	5.13001e-16	4.94001e-16	5.06001e-16	5.37001e-16
Am-239	1.2e-16	1.2e-16	1.11e-16	1.2e-16	1.16e-16	1.24e-16	1.22e-16	1.14e-16	1.19e-16	1.53e-16
Am-240	5.9e-16	5.95e-16	5.79e-16	5.97e-16	5.83e-16	5.95e-16	5.89e-16	5.67e-16	5.85e-16	6.16e-16
Am-241	8.41e-18	8.45e-18	6.97e-18	8.48e-18	8.09e-18	8.81e-18	8.59e-18	7.32e-18	8.24e-18	1.32e-17
Am-242	6.7948e-18	6.7753e-18	6.2156e-18	6.7851e-18	6.5812e-18	7.0477e-18	6.8964e-18	6.2055e-18	6.6536e-18	9.257e-18
Am-242m	1.32e-19	1.34e-19	1.17e-19	1.31e-19	1.26e-19	1.36e-19	1.34e-19	1.16e-19	1.3e-19	1.85e-19
Am-243	2.46e-17	2.46e-17	2.14e-17	2.46e-17	2.33e-17	2.56e-17	2.51e-17	2.14e-17	2.41e-17	3.69e-17
Am-244	4.55027e-16	4.59028e-16	4.40024e-16	4.57028e-16	4.57026e-16	4.64029e-16	4.61028e-16	4.47024e-16	4.49027e-16	4.7004e-16
Am-244m	9.072e-18	9.135e-18	8.754e-18	9.116e-18	8.838e-18	9.123e-18	9.073e-18	8.776e-18	8.983e-18	9.56e-18
Am-245	1.69e-17	1.6901e-17	1.5681e-17	1.6901e-17	1.6292e-17	1.7206e-17	1.7003e-17	1.6181e-17	1.6697e-17	2.0668e-17
Am-246	4.15463e-16	4.18465e-16	3.96425e-16	4.16466e-16	4.14448e-16	4.25477e-16	4.2247e-16	4.07426e-16	4.10458e-16	4.40597e-16
Am-246m	5.61716e-16	5.66719e-16	5.42663e-16	5.6272e-16	5.50695e-16	5.65736e-16	5.63726e-16	5.52665e-16	5.56708e-16	5.70897e-16
Am-247	7.166e-17	7.1763e-17	6.6909e-17	7.1864e-17	6.944e-17	7.3079e-17	7.237e-17	6.8911e-17	7.0953e-17	8.6436e-17
Ar-37	0	0	0	0	0	0	0	0	0	0
Ar-39	1.21e-19	1.21e-19	1.08e-19	1.21e-19	1.16e-19	1.25e-19	1.23e-19	1.07e-19	1.19e-19	1.67e-19
Ar-41	7.39617e-16	7.44619e-16	7.78568e-16	7.4362e-16	7.51597e-16	7.41634e-16	7.50626e-16	6.95569e-16	7.3161e-16	7.48787e-16
Ar-42	1.39e-19	1.39e-19	1.24e-19	1.39e-19	1.33e-19	1.43e-19	1.41e-19	1.24e-19	1.37e-19	1.91e-19
Ar-43	8.7553e-16	8.7956e-16	8.5721e-16	8.7656e-16	8.674e-16	8.8367e-16	8.796e-16	8.5023e-16	8.6946e-16	8.804e-16
Ar-44	1.09091e-15	1.09091e-15	1.02084e-15	1.08091e-15	1.06088e-15	1.10093e-15	1.09092e-15	1.08084e-15	1.0809e-15	1.09112e-15
As-68	2.1424e-15	2.1524e-15	2.0818e-15	2.1424e-15	2.1021e-15	2.1726e-15	2.1525e-15	2.0819e-15	2.1223e-15	2.1738e-15
As-69	6.6758e-16	6.696e-16	6.5034e-16	6.6861e-16	6.5248e-16	6.8169e-16	6.7364e-16	6.4335e-16	6.6253e-16	6.9432e-16
As-70	2.44246e-15	2.46247e-15	2.36231e-15	2.44247e-15	2.3924e-15	2.47252e-15	2.46249e-15	2.38232e-15	2.42244e-15	2.48293e-15
As-71	3.29086e-16	3.30086e-16	3.19078e-16	3.30086e-16	3.21082e-16	3.35088e-16	3.32087e-16	3.17078e-16	3.27085e-16	3.54114e-16
As-72	1.03355e-15	1.04357e-15	1.00335e-15	1.04357e-15	1.02347e-15	1.05363e-15	1.05359e-15	1.01336e-15	1.02351e-15	1.06415e-15
As-73	1.93e-18	1.94e-18	1.57e-18	1.95e-18	1.86e-18	2.04e-18	1.98e-18	1.59e-18	1.87e-18	3.11e-18
As-74	4.40329e-16	4.44331e-16	4.22303e-16	4.42331e-16	4.35318e-16	4.52339e-16	4.46334e-16	4.29303e-16	4.36325e-16	4.57422e-16
As-76	2.4468e-16	2.467e-16	2.3748e-16	2.457e-16	2.426e-16	2.4977e-16	2.4773e-16	2.3749e-16	2.4265e-16	2.523e-16
As-77	4.879e-18	4.89e-18	4.605e-18	4.9e-18	4.723e-18	4.964e-18	4.911e-18	4.755e-18	4.857e-18	5.46e-18
As-78	7.5377e-16	7.598e-16	7.3549e-16	7.548e-16	7.5065e-16	7.6489e-16	7.6283e-16	7.335e-16	7.4571e-16	7.6456e-16
As-79	2.189e-17	2.2e-17	2.135e-17	2.21e-17	2.173e-17	2.235e-17	2.212e-17	2.105e-17	2.156e-17	2.314e-17
At-204	1.34168e-15	1.35169e-15	1.3016e-15	1.35169e-15	1.33165e-15	1.38172e-15	1.3617e-15	1.30161e-15	1.33167e-15	1.40193e-15
At-205	6.5084e-16	6.55844e-16	6.27796e-16	6.52844e-16	6.44822e-16	6.63859e-16	6.58849e-16	6.33799e-16	6.43831e-16	6.79966e-16
At-206	1.4311e-15	1.4411e-15	1.38104e-15	1.4311e-15	1.41108e-15	1.46112e-15	1.44111e-15	1.38105e-15	1.41109e-15	1.48126e-15
At-207	1.14004e-15	1.15004e-15	1.10004e-15	1.14004e-15	1.13004e-15	1.16004e-15	1.15004e-15	1.12004e-15	1.13004e-15	1.17005e-15
At-208	1.74008e-15	1.75008e-15	1.68008e-15	1.74008e-15	1.73008e-15	1.77008e-15	1.76008e-15	1.70008e-15	1.72008e-15	1.8001e-15
At-209	1.31e-15	1.32e-15	1.26e-15	1.31e-15	1.3e-15	1.34e-15	1.33e-15	1.28e-15	1.29e-15	1.36e-15
At-210	1.68e-15	1.69e-15	1.65e-15	1.68e-15	1.65e-15	1.69e-15	1.69e-15	1.64e-15	1.66e-15	1.71e-15
At-211	1.64e-17	1.64e-17	1.45e-17	1.64e-17	1.57e-17	1.7e-17	1.67e-17	1.42e-17	1.61e-17	2.36e-17
At-215	9.79e-20	9.87e-20	9.72e-20	9.91e-20	9.77e-20	1.01e-19	9.88e-20	9.21e-20	9.66e-20	1.05e-19
At-216	1.23e-18	1.23e-18	1.11e-18	1.23e-18	1.18e-18	1.26e-18	1.24e-18	1.12e-18	1.21e-18	1.64e-18
At-217	1.36e-19	1.37e-19	1.27e-19	1.37e-19	1.32e-19	1.39e-19	1.37e-19	1.33e-19	1.35e-19	1.54e-19
At-218	3.75e-21	3.77e-21	3.55e-21	3.77e-21	3.67e-21	3.84e-21	3.8e-21	3.56e-21	3.71e-21	4.39e-21
At-219	0	0	0	0	0	0	0	0	0	0
At-220	2.6065e-16	2.6167e-16	2.474e-16	2.6267e-16	2.5455e-16	2.6575e-16	2.627e-16	2.5442e-16	2.586e-16	2.8636e-16
Au-186	8.6099e-16	8.6603e-16	8.3472e-16	8.6402e-16	8.4788e-16	8.7812e-16	8.7106e-16	8.3574e-16	8.5393e-16	9.077e-16
Au-187	5.96232e-16	5.99233e-16	5.80218e-16	5.96233e-16	5.89226e-16	6.04238e-16	6.03235e-16	5.78219e-16	5.90229e-16	6.17274e-16
Au-190	1.32065e-15	1.32065e-15	1.27061e-15	1.31065e-15	1.30063e-15	1.33066e-15	1.32066e-15	1.27061e-15	1.31064e-15	1.34075e-15
Au-191	3.29001e-16	3.32001e-16	3.14001e-16	3.32001e-16	3.24001e-16	3.38001e-16	3.34001e-16	3.17001e-16	3.26001e-16	3.65001e-16
Au-192	1.08016e-15	1.08016e-15	1.03015e-15	1.07016e-15	1.06016e-15	1.09017e-15	1.09017e-15	1.05015e-15	1.07016e-15	1.10019e-15
Au-193	8.27e-17	8.29e-17	7.58e-17	8.32e-17	7.98e-17	8.52e-17	8.4e-17	7.77e-17	8.17e-17	1.06e-16
Au-193m	1.08e-16	1.08e-16	1e-16	1.09e-16	1.04e-16	1.09e-16	1.09e-16	1.06e-16	1.08e-16	1.25e-16
Au-194	5.80017e-16	5.84017e-16	5.57016e-16	5.80017e-16	5.69016e-16	5.88017e-16	5.85017e-16	5.68016e-16	5.75017e-16	6.06021e-16
Au-195	3.47e-17	3.47e-17	3e-17	3.48e-17	3.3e-17	3.62e-17	3.55e-17	3.1e-17	3.39e-17	5.2e-17
Au-195m	1.1e-16	1.1e-16	1.02e-16	1.1e-16	1.06e-16	1.11e-16	1.11e-16	1.08e-16	1.09e-16	1.27e-16
Au-196	2.62001e-16	2.64001e-16	2.54001e-16	2.65001e-16	2.59001e-16	2.70001e-16	2.65001e-16	2.51001e-16	2.59001e-16	2.93002e-16
Au-196m	1.24e-16	1.24e-16	1.16e-16	1.25e-16	1.21e-16	1.27e-16	1.26e-16	1.16e-16	1.23e-16	1.58e-16
Au-198	2.32288e-16	2.34289e-16	2.31262e-16	2.35289e-16	2.31277e-16	2.40296e-16	2.34292e-16	2.19262e-16	2.29284e-16	2.4538e-16
Au-198m	2.85e-16	2.85e-16	2.64e-16	2.87e-16	2.75e-16	2.91e-16	2.88e-16	2.73e-16	2.83e-16	3.47e-16
Au-199	5.09138e-17	5.0714e-17	4.81118e-17	5.11139e-17	4.9613e-17	5.18144e-17	5.16141e-17	4.76117e-17	5.05136e-17	6.37207e-17
Au-200	1.5879e-16	1.5979e-16	1.6167e-16	1.598e-16	1.5974e-16	1.6083e-16	1.6081e-16	1.5168e-16	1.5677e-16	1.6315e-16
Au-200m	1.14006e-15	1.15006e-15	1.10006e-15	1.15006e-15	1.13006e-15	1.17006e-15	1.16006e-15	1.11005e-15	1.13006e-15	1.21009e-15
Au-201	2.0131e-17	2.0333e-17	1.9388e-17	2.0233e-17	1.9913e-17	2.0646e-17	2.0438e-17	1.9489e-17	1.9924e-17	2.1579e-17
Au-202	1.029e-16	1.0362e-16	1.0269e-16	1.0352e-16	1.0211e-16	1.0478e-16	1.0374e-16	9.85e-17	1.0186e-16	1.0632e-16
Ba-124	3.1828e-16	3.20281e-16	3.1026e-16	3.20282e-16	3.12272e-16	3.23288e-16	3.21284e-16	3.06261e-16	3.15277e-16	3.35346e-16
Ba-126	3.22001e-16	3.24001e-16	3.14001e-16	3.24001e-16	3.18001e-16	3.26001e-16	3.24001e-16	3.11001e-16	3.19001e-16	3.39002e-16
Ba-127	4.1471e-16	4.1572e-16	4.0261e-16	4.1472e-16	4.0467e-16	4.2275e-16	4.1873e-16	3.9862e-16	4.1169e-16	4.3303e-16
Ba-128	2.56e-17	2.59e-17	2.36e-17	2.58e-17	2.44e-17	2.6e-17	2.58e-17	2.46e-17	2.56e-17	2.99e-17
Ba-129	1.81185e-16	1.82186e-16	1.74171e-16	1.81186e-16	1.76179e-16	1.8519e-16	1.83187e-16	1.75171e-16	1.80183e-16	1.91232e-16
Ba-129m	8.95004e-16	9.02004e-16	8.73004e-16	8.99004e-16	8.83004e-16	9.09004e-16	9.01004e-16	8.72004e-16	8.86004e-16	9.26005e-16
Ba-131	2.57e-16	2.59e-16	2.5e-16	2.59e-16	2.51e-16	2.64e-16	2.61e-16	2.46e-16	2.55e-16	2.8e-16
Ba-131m	3.31e-17	3.32e-17	3e-17	3.31e-17	3.19e-17	3.44e-17	3.37e-17	2.99e-17	3.25e-17	4.55e-17
Ba-133	2.08e-16	2.1e-16	2e-16	2.1e-16	2.04e-16	2.13e-16	2.09e-16	1.97e-16	2.06e-16	2.33e-16
Ba-133m	2.96e-17	2.99e-17	2.74e-17	2.98e-17	2.83e-17	3e-17	2.99e-17	2.87e-17	2.95e-17	3.43e-17
Ba-135m	2.54e-17	2.57e-17	2.34e-17	2.56e-17	2.42e-17	2.58e-17	2.56e-17	2.45e-17	2.53e-17	2.96e-17
Ba-137m	3.46e-16	3.49e-16	3.29e-16	3.46e-16	3.45e-16	3.55e-16	3.51e-16	3.4e-16	3.41e-16	3.56e-16
Ba-139	2.701e-17	2.692e-17	2.586e-17	2.712e-17	2.645e-17	2.747e-17	2.734e-17	2.537e-17	2.688e-17	3.248e-17
Ba-140	1.03258e-16	1.03259e-16	9.9335e-17	1.03259e-16	1.01249e-16	1.05266e-16	1.04262e-16	9.9035e-17	1.02255e-16	1.0934e-16
Ba-141	5.3085e-16	5.3386e-16	5.1468e-16	5.3286e-16	5.2278e-16	5.3892e-16	5.3588e-16	5.1769e-16	5.2682e-16	5.5836e-16
Ba-142	5.99499e-16	6.04501e-16	5.9046e-16	6.03502e-16	5.92483e-16	6.04513e-16	6.02506e-16	5.80461e-16	5.94493e-16	6.20636e-16
Be-10	1.5e-19	1.51e-19	1.34e-19	1.51e-19	1.44e-19	1.56e-19	1.53e-19	1.34e-19	1.48e-19	2.08e-19
Be-7	2.89e-17	2.9e-17	2.87e-17	2.92e-17	2.83e-17	2.97e-17	2.94e-17	2.77e-17	2.87e-17	3.02e-17
Bi-197	9.70794e-16	9.77798e-16	9.47751e-16	9.73799e-16	9.58777e-16	9.82813e-16	9.77804e-16	9.44753e-16	9.60786e-16	1.00093e-15
Bi-200	1.40057e-15	1.41057e-15	1.37054e-15	1.41057e-15	1.37056e-15	1.42058e-15	1.40058e-15	1.34054e-15	1.39056e-15	1.47067e-15
Bi-201	9.81044e-16	9.87044e-16	9.56041e-16	9.82044e-16	9.69043e-16	9.92045e-16	9.87045e-16	9.56041e-16	9.71044e-16	1.00005e-15
Bi-202	1.58024e-15	1.60024e-15	1.55022e-15	1.60024e-15	1.57023e-15	1.61024e-15	1.59024e-15	1.53022e-15	1.57023e-15	1.64028e-15
Bi-203	1.35e-15	1.36e-15	1.29e-15	1.34e-15	1.33e-15	1.36e-15	1.36e-15	1.33e-15	1.33e-15	1.37e-15
Bi-204	1.67e-15	1.69e-15	1.64e-15	1.68e-15	1.66e-15	1.69e-15	1.68e-15	1.62e-15	1.66e-15	1.73e-15
Bi-205	9.53001e-16	9.59001e-16	9.08001e-16	9.50001e-16	9.35001e-16	9.66001e-16	9.61001e-16	9.38001e-16	9.44001e-16	9.69001e-16
Bi-206	1.88e-15	1.89e-15	1.81e-15	1.88e-15	1.86e-15	1.91e-15	1.89e-15	1.84e-15	1.86e-15	1.93e-15
Bi-207	8.78e-16	8.85e-16	8.39e-16	8.79e-16	8.56e-16	8.88e-16	8.82e-16	8.57e-16	8.7e-16	9.08e-16
Bi-208	1.43e-15	1.43e-15	1.39e-15	1.42e-15	1.42e-15	1.44e-15	1.43e-15	1.35e-15	1.43e-15	1.41e-15
Bi-210	4.52174e-19	4.54175e-19	4.15163e-19	4.55175e-19	4.37168e-19	4.66176e-19	4.59175e-19	4.16171e-19	4.47173e-19	5.84197e-19
Bi-210m	1.47e-16	1.48e-16	1.38e-16	1.48e-16	1.43e-16	1.49e-16	1.48e-16	1.45e-16	1.46e-16	1.65e-16
Bi-211	2.68002e-17	2.70002e-17	2.60002e-17	2.70002e-17	2.65002e-17	2.75002e-17	2.70002e-17	2.57002e-17	2.65002e-17	2.93003e-17
Bi-212	6.013e-17	6.063e-17	5.755e-17	6.014e-17	5.95e-17	6.116e-17	6.074e-17	5.966e-17	5.942e-17	6.118e-17
Bi-212n	8.7e-19	8.74e-19	8.06e-19	8.75e-19	8.44e-19	8.95e-19	8.83e-19	8.09e-19	8.61e-19	1.09e-18
Bi-213	7.3877e-17	7.438e-17	7.3232e-17	7.478e-17	7.3059e-17	7.6094e-17	7.4786e-17	7.0033e-17	7.3071e-17	7.8234e-17
Bi-214	8.4159e-16	8.476e-16	8.095e-16	8.396e-16	8.2955e-16	8.5163e-16	8.4961e-16	8.255e-16	8.3358e-16	8.459e-16
Bi-215	1.4423e-16	1.4523e-16	1.3915e-16	1.4524e-16	1.412e-16	1.4626e-16	1.4525e-16	1.4115e-16	1.4322e-16	1.5651e-16
Bi-216	4.3434e-16	4.3737e-16	4.2006e-16	4.3637e-16	4.2823e-16	4.4646e-16	4.384e-16	4.1808e-16	4.3028e-16	4.5415e-16
Bk-245	1.19e-16	1.19e-16	1.11e-16	1.2e-16	1.16e-16	1.22e-16	1.21e-16	1.13e-16	1.18e-16	1.49e-16
Bk-246	4.81e-16	4.86e-16	4.63e-16	4.82e-16	4.79e-16	4.9e-16	4.87e-16	4.74e-16	4.75e-16	5e-16
Bk-247	7.7e-17	7.72e-17	7.1e-17	7.72e-17	7.43e-17	7.87e-17	7.78e-17	7.3e-17	7.64e-17	9.58e-17
Bk-248m	2.8335e-17	2.8436e-17	2.6722e-17	2.8336e-17	2.773e-17	2.9139e-17	2.8637e-17	2.6822e-17	2.7933e-17	3.3181e-17
Bk-249	1.022e-21	1.053e-21	8.56e-22	1.03e-21	9.48e-22	1.068e-21	1.047e-21	8.46e-22	1.01e-21	1.493e-21
Bk-250	5.20243e-16	5.24244e-16	5.10221e-16	5.25244e-16	5.10234e-16	5.2125e-16	5.17246e-16	5.01222e-16	5.1524e-16	5.31316e-16
Bk-251	4.3547e-17	4.3348e-17	4.0825e-17	4.3549e-17	4.2538e-17	4.4755e-17	4.4151e-17	4.0125e-17	4.2844e-17	5.6829e-17
Br-72	1.724e-15	1.7442e-15	1.6931e-15	1.7341e-15	1.7036e-15	1.7545e-15	1.7443e-15	1.6831e-15	1.7138e-15	1.7661e-15
Br-73	8.3449e-16	8.3852e-16	8.1321e-16	8.3852e-16	8.1938e-16	8.5362e-16	8.4256e-16	8.0623e-16	8.2744e-16	8.7433e-16
Br-74	2.54441e-15	2.54443e-15	2.48418e-15	2.55443e-15	2.52432e-15	2.57451e-15	2.56446e-15	2.4742e-15	2.52436e-15	2.55504e-15
Br-74m	2.34639e-15	2.35642e-15	2.27608e-15	2.34642e-15	2.32626e-15	2.37652e-15	2.36646e-15	2.2861e-15	2.32632e-15	2.37722e-15
Br-75	6.9405e-16	6.9705e-16	6.72977e-16	6.9706e-16	6.7802e-16	7.0808e-16	7.0006e-16	6.72981e-16	6.8904e-16	7.3429e-16
Br-76	1.57267e-15	1.58268e-15	1.53253e-15	1.57268e-15	1.55261e-15	1.60273e-15	1.5927e-15	1.52254e-15	1.57264e-15	1.59306e-15
Br-76m	1.1812e-17	1.20121e-17	1.01114e-17	1.20121e-17	1.13118e-17	1.24123e-17	1.22122e-17	1.01114e-17	1.15119e-17	1.70141e-17
Br-77	1.82e-16	1.83e-16	1.74e-16	1.83e-16	1.78e-16	1.86e-16	1.83e-16	1.77e-16	1.8e-16	1.94e-16
Br-77m	7.58e-18	7.56e-18	6.93e-18	7.57e-18	7.34e-18	7.88e-18	7.7e-18	6.95e-18	7.42e-18	1.03e-17
Br-78	6.0523e-16	6.0825e-16	5.9005e-16	6.0725e-16	5.9216e-16	6.2031e-16	6.1227e-16	5.8405e-16	6.012e-16	6.2981e-16
Br-80	4.577e-17	4.618e-17	4.376e-17	4.588e-17	4.533e-17	4.692e-17	4.639e-17	4.457e-17	4.525e-17	4.763e-17
Br-80m	2.23e-18	2.39e-18	1.6e-18	2.29e-18	1.9e-18	2.39e-18	2.37e-18	1.51e-18	2.2e-18	3.81e-18
Br-82	1.53006e-15	1.54006e-15	1.49006e-15	1.53006e-15	1.52006e-15	1.55006e-15	1.54006e-15	1.50006e-15	1.51006e-15	1.56009e-15
Br-82m	1.725e-18	1.746e-18	1.658e-18	1.726e-18	1.732e-18	1.768e-18	1.756e-18	1.709e-18	1.704e-18	1.794e-18
Br-83	4.312e-18	4.333e-18	4.154e-18	4.323e-18	4.221e-18	4.421e-18	4.357e-18	4.155e-18	4.278e-18	4.569e-18
Br-84	9.7935e-16	9.8238e-16	9.5205e-16	9.8038e-16	9.7323e-16	9.9048e-16	9.8742e-16	9.5907e-16	9.7329e-16	9.7815e-16
Br-84m	1.59238e-15	1.60239e-15	1.56223e-15	1.60239e-15	1.57232e-15	1.61244e-15	1.59241e-15	1.56224e-15	1.57235e-15	1.61285e-15
Br-85	4.136e-17	4.178e-17	4.008e-17	4.158e-17	4.119e-17	4.204e-17	4.18e-17	4.059e-17	4.093e-17	4.255e-17
C-10	1.02185e-15	1.02186e-15	9.8573e-16	1.02186e-15	1.0018e-15	1.0419e-15	1.03188e-15	9.9074e-16	1.01183e-15	1.05225e-15
C-11	5.95391e-16	5.97392e-16	5.81356e-16	5.97393e-16	5.81377e-16	6.09403e-16	6.01397e-16	5.73357e-16	5.91386e-16	6.19513e-16
C-14	2.29e-21	2.37e-21	1.83e-21	2.31e-21	2.11e-21	2.42e-21	2.37e-21	1.8e-21	2.26e-21	3.69e-21
Ca-41	0	0	0	0	0	0	0	0	0	0
Ca-45	1.02e-20	1.04e-20	8.57e-21	1.03e-20	9.58e-21	1.07e-20	1.05e-20	8.49e-21	1e-20	1.56e-20
Ca-47	6.06497e-16	6.105e-16	6.3346e-16	6.095e-16	6.15482e-16	6.08511e-16	6.15504e-16	5.72462e-16	5.99492e-16	6.14621e-16
Ca-49	1.68226e-15	1.68227e-15	1.67212e-15	1.69227e-15	1.6822e-15	1.69231e-15	1.67228e-15	1.60212e-15	1.69223e-15	1.6627e-15
Cd-101	1.41429e-15	1.42431e-15	1.37407e-15	1.41431e-15	1.3942e-15	1.43438e-15	1.42434e-15	1.37408e-15	1.40424e-15	1.44493e-15
Cd-102	4.75073e-16	4.78073e-16	4.67067e-16	4.78073e-16	4.66071e-16	4.84075e-16	4.80074e-16	4.57067e-16	4.71072e-16	4.95095e-16
Cd-103	1.17109e-15	1.18109e-15	1.13102e-15	1.17109e-15	1.15106e-15	1.18111e-15	1.1811e-15	1.14103e-15	1.16107e-15	1.18127e-15
Cd-104	1.29e-16	1.3e-16	1.22e-16	1.29e-16	1.28e-16	1.32e-16	1.31e-16	1.24e-16	1.27e-16	1.41e-16
Cd-105	7.32428e-16	7.35429e-16	7.10398e-16	7.3143e-16	7.21416e-16	7.42439e-16	7.39433e-16	7.134e-16	7.26423e-16	7.40526e-16
Cd-107	4.97007e-18	5.04007e-18	4.60006e-18	4.95007e-18	4.81006e-18	5.11007e-18	5.02007e-18	4.57006e-18	4.93007e-18	6.0701e-18
Cd-109	1.67e-18	1.72e-18	1.44e-18	1.65e-18	1.56e-18	1.73e-18	1.69e-18	1.38e-18	1.67e-18	2.47e-18
Cd-111m	1.55e-16	1.55e-16	1.45e-16	1.56e-16	1.49e-16	1.57e-16	1.56e-16	1.51e-16	1.54e-16	1.79e-16
Cd-113	1.75e-20	1.78e-20	1.5e-20	1.76e-20	1.66e-20	1.83e-20	1.8e-20	1.49e-20	1.72e-20	2.62e-20
Cd-113m	1.249e-19	1.256e-19	1.125e-19	1.254e-19	1.198e-19	1.285e-19	1.268e-19	1.143e-19	1.235e-19	1.649e-19
Cd-115	1.12317e-16	1.12319e-16	1.0829e-16	1.12319e-16	1.09306e-16	1.14327e-16	1.13322e-16	1.0829e-16	1.11314e-16	1.16414e-16
Cd-115m	2.02e-17	2.04e-17	2.032e-17	2.04e-17	2.017e-17	2.043e-17	2.031e-17	1.932e-17	1.999e-17	2.086e-17
Cd-117	6.16828e-16	6.20832e-16	6.10773e-16	6.18832e-16	6.10806e-16	6.2285e-16	6.20839e-16	5.99775e-16	6.10819e-16	6.3001e-16
Cd-117m	1.16021e-15	1.16021e-15	1.1202e-15	1.15021e-15	1.1402e-15	1.17022e-15	1.17022e-15	1.1302e-15	1.15021e-15	1.16027e-15
Cd-118	6.7e-20	6.75e-20	5.92e-20	6.73e-20	6.4e-20	6.95e-20	6.83e-20	5.9e-20	6.6e-20	9.48e-20
Cd-119	9.2436e-16	9.2837e-16	8.9122e-16	9.2137e-16	9.083e-16	9.3242e-16	9.3039e-16	9.0523e-16	9.1733e-16	9.3278e-16
Cd-119m	1.30147e-15	1.31147e-15	1.27137e-15	1.30147e-15	1.29143e-15	1.3115e-15	1.31148e-15	1.27137e-15	1.29145e-15	1.31178e-15
Ce-130	2.69023e-16	2.71023e-16	2.61021e-16	2.71023e-16	2.65022e-16	2.74024e-16	2.72023e-16	2.58021e-16	2.67023e-16	2.9403e-16
Ce-131	9.2694e-16	9.3295e-16	9.0283e-16	9.2995e-16	9.1189e-16	9.4398e-16	9.3496e-16	8.9884e-16	9.1892e-16	9.6027e-16
Ce-132	1.4e-16	1.4e-16	1.32e-16	1.41e-16	1.36e-16	1.42e-16	1.41e-16	1.33e-16	1.39e-16	1.64e-16
Ce-133	2.92752e-16	2.93756e-16	2.81703e-16	2.93756e-16	2.84732e-16	2.99772e-16	2.95762e-16	2.78706e-16	2.89744e-16	3.17912e-16
Ce-133m	9.75072e-16	9.81072e-16	9.48067e-16	9.77073e-16	9.6007e-16	9.90074e-16	9.84073e-16	9.49068e-16	9.66071e-16	1.00009e-15
Ce-134	3.72e-18	3.98e-18	2.81e-18	3.78e-18	3.17e-18	3.92e-18	3.87e-18	2.6e-18	3.73e-18	5.97e-18
Ce-135	4.61001e-16	4.65001e-16	4.41001e-16	4.64001e-16	4.55001e-16	4.71001e-16	4.67001e-16	4.51001e-16	4.57001e-16	4.89001e-16
Ce-137	9.25e-18	9.56e-18	8.33e-18	9.39e-18	8.65e-18	9.63e-18	9.49e-18	7.85e-18	9.21e-18	1.17e-17
Ce-137m	2.26e-17	2.29e-17	2.06e-17	2.28e-17	2.16e-17	2.3e-17	2.29e-17	2.15e-17	2.25e-17	2.67e-17
Ce-139	7.56e-17	7.55e-17	7.15e-17	7.58e-17	7.35e-17	7.68e-17	7.66e-17	6.99e-17	7.52e-17	9.39e-17
Ce-141	3.93548e-17	3.91552e-17	3.78483e-17	3.93551e-17	3.86523e-17	4.00569e-17	3.99559e-17	3.59481e-17	3.8954e-17	5.0078e-17
Ce-143	1.49512e-16	1.50514e-16	1.4147e-16	1.50514e-16	1.46495e-16	1.52526e-16	1.51519e-16	1.45472e-16	1.48506e-16	1.64655e-16
Ce-144	9.0639e-18	9.0441e-18	8.5318e-18	9.0639e-18	8.8331e-18	9.2845e-18	9.2142e-18	8.1517e-18	8.9436e-18	1.20208e-17
Ce-145	4.5626e-16	4.6026e-16	4.3917e-16	4.5726e-16	4.5322e-16	4.6529e-16	4.6227e-16	4.4617e-16	4.5024e-16	4.7454e-16
Cf-244	2.65e-21	3.63e-21	1.18e-21	2.24e-21	1.46e-21	2.62e-21	2.41e-21	9.42e-22	3.1e-21	5.04e-21
Cf-246	2.49208e-20	2.56209e-20	2.26196e-20	2.46209e-20	2.36203e-20	2.54213e-20	2.50211e-20	2.24196e-20	2.49206e-20	3.04247e-20
Cf-247	4.57e-17	4.55e-17	4.27e-17	4.56e-17	4.45e-17	4.71e-17	4.63e-17	4.21e-17	4.49e-17	5.98e-17
Cf-248	1.92453e-19	1.94455e-19	1.84428e-19	1.92455e-19	1.89443e-19	1.95463e-19	1.94458e-19	1.8643e-19	1.91448e-19	2.01525e-19
Cf-249	1.85e-16	1.87e-16	1.83e-16	1.87e-16	1.84e-16	1.91e-16	1.87e-16	1.76e-16	1.83e-16	2e-16
Cf-250	5.5191e-18	5.5492e-18	5.3481e-18	5.5292e-18	5.4487e-18	5.5895e-18	5.5593e-18	5.3981e-18	5.4789e-18	5.6019e-18
Cf-251	6.17e-17	6.16e-17	5.75e-17	6.19e-17	5.99e-17	6.33e-17	6.25e-17	5.81e-17	6.1e-17	7.78e-17
Cf-252	2.5611e-16	2.5711e-16	2.4805e-16	2.5611e-16	2.5208e-16	2.5913e-16	2.5812e-16	2.5006e-16	2.541e-16	2.5926e-16
Cf-253	8.648e-20	9.253e-20	6.459e-20	8.593e-20	7.671e-20	9.143e-20	8.842e-20	6.152e-20	8.652e-20	1.453e-19
Cf-254	9.4585e-15	9.4988e-15	9.1462e-15	9.4588e-15	9.3276e-15	9.5696e-15	9.5191e-15	9.2463e-15	9.3881e-15	9.5751e-15
Cf-255	1.35e-19	1.35e-19	1.21e-19	1.35e-19	1.29e-19	1.39e-19	1.37e-19	1.21e-19	1.33e-19	1.84e-19
Cl-34	6.086e-16	6.107e-16	5.941e-16	6.107e-16	5.944e-16	6.229e-16	6.148e-16	5.861e-16	6.045e-16	6.341e-16
Cl-34m	1.18119e-15	1.18119e-15	1.14112e-15	1.1712e-15	1.16116e-15	1.19122e-15	1.1912e-15	1.14112e-15	1.17118e-15	1.19142e-15
Cl-36	2.848e-19	2.851e-19	2.629e-19	2.851e-19	2.749e-19	2.928e-19	2.887e-19	2.618e-19	2.813e-19	3.582e-19
Cl-38	8.0972e-16	8.1178e-16	7.6429e-16	8.0076e-16	7.9355e-16	8.1791e-16	8.1883e-16	7.9832e-16	8.0463e-16	7.978e-16
Cl-39	8.2913e-16	8.3515e-16	8.35e-16	8.3315e-16	8.2408e-16	8.3419e-16	8.3516e-16	8.0601e-16	8.2211e-16	8.4255e-16
Cl-40	2.22836e-15	2.2284e-15	2.18797e-15	2.22839e-15	2.1982e-15	2.23853e-15	2.22845e-15	2.16799e-15	2.21828e-15	2.20936e-15
Cm-238	3.92e-17	3.9e-17	3.6e-17	3.91e-17	3.8e-17	4.06e-17	3.98e-17	3.59e-17	3.84e-17	5.3e-17
Cm-239	1.35e-16	1.35e-16	1.26e-16	1.36e-16	1.31e-16	1.38e-16	1.37e-16	1.28e-16	1.34e-16	1.69e-16
Cm-240	1.19002e-20	1.26002e-20	9.92021e-21	1.18002e-20	1.09002e-20	1.23002e-20	1.21002e-20	9.65021e-21	1.20002e-20	1.76003e-20
Cm-241	2.76e-16	2.76e-16	2.69e-16	2.78e-16	2.7e-16	2.83e-16	2.8e-16	2.62e-16	2.73e-16	3.03e-16
Cm-242	8.42078e-21	9.00078e-21	6.78073e-21	8.27078e-21	7.53076e-21	8.7008e-21	8.47079e-21	6.64074e-21	8.47077e-21	1.25009e-20
Cm-243	6.83e-17	6.84e-17	6.33e-17	6.86e-17	6.6e-17	6.99e-17	6.9e-17	6.55e-17	6.77e-17	8.37e-17
Cm-244	1.47282e-20	1.52283e-20	1.32267e-20	1.46283e-20	1.39276e-20	1.50288e-20	1.48285e-20	1.32268e-20	1.47279e-20	1.77325e-20
Cm-245	5.14e-17	5.12e-17	4.74e-17	5.14e-17	4.99e-17	5.31e-17	5.21e-17	4.73e-17	5.05e-17	6.83e-17
Cm-246	2.02809e-18	2.03813e-18	1.96768e-18	2.02813e-18	2.00793e-18	2.05827e-18	2.04818e-18	1.98771e-18	2.01801e-18	2.05924e-18
Cm-247	1.8e-16	1.81e-16	1.78e-16	1.82e-16	1.8e-16	1.86e-16	1.81e-16	1.7e-16	1.78e-16	1.92e-16
Cm-248	7.366e-16	7.3962e-16	7.1242e-16	7.3661e-16	7.2552e-16	7.4467e-16	7.4164e-16	7.1943e-16	7.3056e-16	7.4509e-16
Cm-249	1.132e-17	1.1421e-17	1.07e-17	1.1321e-17	1.1212e-17	1.1627e-17	1.1424e-17	1.1e-17	1.1118e-17	1.1894e-17
Cm-250	7.482e-15	7.5123e-15	7.23e-15	7.4822e-15	7.3712e-15	7.5629e-15	7.5325e-15	7.3201e-15	7.4216e-15	7.5776e-15
Cm-251	6.4168e-17	6.447e-17	6.1923e-17	6.447e-17	6.3049e-17	6.5684e-17	6.4676e-17	6.1624e-17	6.3561e-17	6.8121e-17
Co-54m	2.2726e-15	2.2827e-15	2.2421e-15	2.2827e-15	2.2324e-15	2.3029e-15	2.2828e-15	2.2021e-15	2.2525e-15	2.3141e-15
Co-55	1.16067e-15	1.17068e-15	1.14062e-15	1.17068e-15	1.14065e-15	1.18069e-15	1.17068e-15	1.12062e-15	1.15066e-15	1.19084e-15
Co-56	2.0502e-15	2.0602e-15	2.03018e-15	2.0602e-15	2.05019e-15	2.0702e-15	2.0702e-15	1.98018e-15	2.04019e-15	2.06024e-15
Co-57	6.43e-17	6.39e-17	6.08e-17	6.42e-17	6.3e-17	6.6e-17	6.53e-17	5.91e-17	6.33e-17	8.41e-17
Co-58	5.65013e-16	5.71013e-16	5.47011e-16	5.66013e-16	5.67012e-16	5.78013e-16	5.74013e-16	5.59011e-16	5.58013e-16	5.76018e-16
Co-58m	1.22e-22	1.6e-22	6.32e-23	1.09e-22	7.59e-23	1.25e-22	1.17e-22	4.31e-23	1.43e-22	2.32e-22
Co-60	1.44002e-15	1.45002e-15	1.47002e-15	1.44002e-15	1.44002e-15	1.44002e-15	1.45002e-15	1.38002e-15	1.42002e-15	1.45003e-15
Co-60m	2.34248e-18	2.36249e-18	2.3323e-18	2.35249e-18	2.3424e-18	2.37255e-18	2.38251e-18	2.19231e-18	2.31245e-18	2.63308e-18
Co-61	4.8317e-17	4.852e-17	4.4268e-17	4.862e-17	4.6997e-17	4.9835e-17	4.9026e-17	4.527e-17	4.741e-17	6.1987e-17
Co-62	9.1638e-16	9.2143e-16	9.0398e-16	9.1542e-16	9.0522e-16	9.2056e-16	9.2448e-16	8.8501e-16	9.093e-16	9.1848e-16
Co-62m	1.5338e-15	1.54382e-15	1.51359e-15	1.53382e-15	1.51371e-15	1.54389e-15	1.55384e-15	1.4936e-15	1.52376e-15	1.54444e-15
Cr-48	2.44e-16	2.44e-16	2.3e-16	2.45e-16	2.37e-16	2.48e-16	2.46e-16	2.36e-16	2.41e-16	2.82e-16
Cr-49	6.0805e-16	6.1005e-16	5.90973e-16	6.1005e-16	5.9302e-16	6.2208e-16	6.1406e-16	5.81976e-16	6.0304e-16	6.4931e-16
Cr-51	1.81e-17	1.83e-17	1.74e-17	1.83e-17	1.77e-17	1.84e-17	1.83e-17	1.78e-17	1.8e-17	1.99e-17
Cr-55	3.958e-18	3.981e-18	3.744e-18	3.978e-18	3.869e-18	4.052e-18	3.998e-18	3.768e-18	3.915e-18	4.585e-18
Cr-56	3.93e-17	3.931e-17	3.4731e-17	3.911e-17	3.7574e-17	4.063e-17	3.982e-17	3.3334e-17	3.8793e-17	5.745e-17
Cs-121	6.8792e-16	6.9098e-16	6.7147e-16	6.9097e-16	6.7374e-16	7.031e-16	6.95e-16	6.635e-16	6.8383e-16	7.211e-16
Cs-121m	6.8618e-16	6.8922e-16	6.6784e-16	6.9021e-16	6.7204e-16	7.0133e-16	6.9326e-16	6.6186e-16	6.8211e-16	7.2409e-16
Cs-123	6.2552e-16	6.2853e-16	6.0933e-16	6.2754e-16	6.1444e-16	6.396e-16	6.3256e-16	6.0234e-16	6.2048e-16	6.5508e-16
Cs-124	6.861e-16	6.882e-16	6.685e-16	6.882e-16	6.709e-16	7.014e-16	6.922e-16	6.616e-16	6.81e-16	7.135e-16
Cs-125	4.29818e-16	4.31821e-16	4.17765e-16	4.30822e-16	4.21796e-16	4.39839e-16	4.34828e-16	4.14768e-16	4.26809e-16	4.47989e-16
Cs-126	6.7433e-16	6.7736e-16	6.5902e-16	6.7736e-16	6.612e-16	6.8946e-16	6.804e-16	6.4803e-16	6.6926e-16	7.022e-16
Cs-127	2.37012e-16	2.38012e-16	2.33011e-16	2.39012e-16	2.35011e-16	2.44012e-16	2.39012e-16	2.24011e-16	2.34012e-16	2.52015e-16
Cs-128	5.1816e-16	5.2017e-16	5.0698e-16	5.2017e-16	5.0709e-16	5.3023e-16	5.2319e-16	4.9799e-16	5.1412e-16	5.3868e-16
Cs-129	1.44e-16	1.45e-16	1.41e-16	1.45e-16	1.42e-16	1.48e-16	1.45e-16	1.36e-16	1.42e-16	1.55e-16
Cs-130	2.86914e-16	2.87918e-16	2.79855e-16	2.87919e-16	2.7989e-16	2.92938e-16	2.89926e-16	2.75858e-16	2.84904e-16	2.9811e-16
Cs-130m	2.38e-17	2.4e-17	2.11e-17	2.38e-17	2.26e-17	2.46e-17	2.42e-17	2.01e-17	2.36e-17	3.4e-17
Cs-131	1.38e-18	1.57e-18	9.01e-19	1.38e-18	1.03e-18	1.46e-18	1.43e-18	7.29e-19	1.45e-18	2.46e-18
Cs-132	4.04004e-16	4.08004e-16	3.85003e-16	4.05004e-16	4.03003e-16	4.14004e-16	4.10004e-16	3.96003e-16	3.98003e-16	4.16005e-16
Cs-134	9.03086e-16	9.13086e-16	8.65077e-16	9.06086e-16	9.04082e-16	9.25089e-16	9.17087e-16	8.90077e-16	8.92085e-16	9.26118e-16
Cs-134m	9.38e-18	9.41e-18	8.72e-18	9.37e-18	9.05e-18	9.64e-18	9.53e-18	8.33e-18	9.27e-18	1.26e-17
Cs-135	1.46e-20	1.48e-20	1.24e-20	1.47e-20	1.38e-20	1.53e-20	1.5e-20	1.23e-20	1.44e-20	2.22e-20
Cs-135m	9.27e-16	9.38e-16	8.98e-16	9.3e-16	9.35e-16	9.47e-16	9.42e-16	9.19e-16	9.15e-16	9.44e-16
Cs-136	1.23004e-15	1.24004e-15	1.20003e-15	1.23004e-15	1.22004e-15	1.24004e-15	1.24004e-15	1.20003e-15	1.21004e-15	1.26005e-15
Cs-137	1.05936e-19	1.05941e-19	9.4781e-20	1.05941e-19	1.01906e-19	1.08946e-19	1.07942e-19	9.4728e-20	1.03932e-19	1.4505e-19
Cs-138	1.34479e-15	1.34482e-15	1.31454e-15	1.34482e-15	1.32469e-15	1.3549e-15	1.34485e-15	1.30455e-15	1.33474e-15	1.34555e-15
Cs-138m	2.301e-16	2.321e-16	2.2704e-16	2.311e-16	2.2607e-16	2.3312e-16	2.3211e-16	2.2504e-16	2.2809e-16	2.3726e-16
Cs-139	1.7887e-16	1.7992e-16	1.7745e-16	1.7891e-16	1.787e-16	1.8005e-16	1.8096e-16	1.7248e-16	1.7778e-16	1.7999e-16
Cs-140	1.0019e-15	1.0059e-15	9.673e-16	1.0009e-15	9.926e-16	1.0141e-15	1.01e-15	9.743e-16	9.957e-16	1.0043e-15
Cu-57	7.035e-16	7.067e-16	6.859e-16	7.056e-16	6.878e-16	7.191e-16	7.108e-16	6.79e-16	6.991e-16	7.313e-16
Cu-59	8.4684e-16	8.4988e-16	8.355e-16	8.4988e-16	8.337e-16	8.6299e-16	8.5492e-16	8.1452e-16	8.3977e-16	8.7581e-16
Cu-60	2.22266e-15	2.23267e-15	2.1925e-15	2.22267e-15	2.2026e-15	2.25272e-15	2.24269e-15	2.15251e-15	2.20263e-15	2.24315e-15
Cu-61	4.78408e-16	4.8041e-16	4.66375e-16	4.8041e-16	4.68395e-16	4.8942e-16	4.83414e-16	4.62376e-16	4.74403e-16	4.98522e-16
Cu-62	5.9187e-16	5.9389e-16	5.7761e-16	5.9389e-16	5.7776e-16	6.0598e-16	5.9793e-16	5.6962e-16	5.8782e-16	6.1665e-16
Cu-64	1.07069e-16	1.08069e-16	1.05061e-16	1.08069e-16	1.05066e-16	1.10071e-16	1.0807e-16	1.03061e-16	1.07068e-16	1.12095e-16
Cu-66	6.003e-17	6.055e-17	5.834e-17	6.045e-17	5.845e-17	6.022e-17	5.987e-17	5.825e-17	5.95e-17	6.164e-17
Cu-67	6.28465e-17	6.27469e-17	5.85408e-17	6.32467e-17	6.08443e-17	6.41483e-17	6.35475e-17	5.96406e-17	6.25458e-17	7.70666e-17
Cu-69	3.0852e-16	3.1154e-16	3.0237e-16	3.1054e-16	3.0546e-16	3.1159e-16	3.0956e-16	3.0038e-16	3.055e-16	3.15e-16
Dy-148	4.05021e-16	4.10022e-16	3.8402e-16	4.07022e-16	4.03021e-16	4.16022e-16	4.11022e-16	3.9502e-16	4.00021e-16	4.25028e-16
Dy-149	9.0915e-16	9.15151e-16	8.7614e-16	9.08151e-16	8.97146e-16	9.22154e-16	9.18152e-16	8.90141e-16	8.99148e-16	9.30182e-16
Dy-150	1.53e-16	1.54e-16	1.51e-16	1.55e-16	1.52e-16	1.58e-16	1.54e-16	1.43e-16	1.5e-16	1.66e-16
Dy-151	7.74033e-16	7.80034e-16	7.51031e-16	7.77034e-16	7.63032e-16	7.86034e-16	7.80034e-16	7.55031e-16	7.67033e-16	7.97042e-16
Dy-152	1.51e-16	1.52e-16	1.4e-16	1.52e-16	1.46e-16	1.54e-16	1.53e-16	1.48e-16	1.51e-16	1.76e-16
Dy-153	4.74006e-16	4.78006e-16	4.57005e-16	4.76006e-16	4.65005e-16	4.82006e-16	4.78006e-16	4.57005e-16	4.69006e-16	5.09007e-16
Dy-154	0	0	0	0	0	0	0	0	0	0
Dy-155	3.68005e-16	3.71005e-16	3.53005e-16	3.70005e-16	3.60005e-16	3.73005e-16	3.71005e-16	3.58005e-16	3.65005e-16	3.94007e-16
Dy-157	1.86e-16	1.87e-16	1.77e-16	1.87e-16	1.82e-16	1.9e-16	1.87e-16	1.79e-16	1.84e-16	2.1e-16
Dy-159	1.19e-17	1.22e-17	9.29e-18	1.21e-17	1.11e-17	1.27e-17	1.24e-17	9.15e-18	1.15e-17	1.96e-17
Dy-165	1.4383e-17	1.4585e-17	1.3536e-17	1.4486e-17	1.4164e-17	1.48e-17	1.4591e-17	1.3638e-17	1.4176e-17	1.6644e-17
Dy-165m	8.92571e-18	8.97574e-18	8.37518e-18	8.97574e-18	8.6955e-18	9.22589e-18	9.05581e-18	8.27519e-18	8.80564e-18	1.07076e-17
Dy-166	1.58342e-17	1.59345e-17	1.36298e-17	1.59344e-17	1.52325e-17	1.66356e-17	1.62349e-17	1.32296e-17	1.55337e-17	2.34498e-17
Dy-167	3.0433e-16	3.0633e-16	2.8923e-16	3.0633e-16	2.9929e-16	3.1136e-16	3.0734e-16	2.9724e-16	3.0131e-16	3.2763e-16
Dy-168	2.21402e-16	2.22404e-16	2.14369e-16	2.23404e-16	2.17389e-16	2.27414e-16	2.24409e-16	2.12369e-16	2.19398e-16	2.40521e-16
Er-154	2.77139e-17	2.80139e-17	2.50127e-17	2.7914e-17	2.67134e-17	2.88143e-17	2.82141e-17	2.46127e-17	2.73137e-17	3.57181e-17
Er-156	2.07e-17	2.11e-17	1.77e-17	2.1e-17	1.98e-17	2.18e-17	2.13e-17	1.75e-17	2.03e-17	3.02e-17
Er-159	5.42045e-16	5.46045e-16	5.20042e-16	5.43045e-16	5.36044e-16	5.52046e-16	5.48046e-16	5.28042e-16	5.36045e-16	5.64057e-16
Er-161	5.58e-16	5.64e-16	5.42e-16	5.61e-16	5.58e-16	5.68e-16	5.66e-16	5.46e-16	5.52e-16	5.8e-16
Er-163	1.19e-17	1.21e-17	9.65e-18	1.21e-17	1.14e-17	1.27e-17	1.23e-17	9.54e-18	1.16e-17	1.93e-17
Er-165	1.09e-17	1.11e-17	8.74e-18	1.11e-17	1.04e-17	1.16e-17	1.13e-17	8.64e-18	1.06e-17	1.8e-17
Er-167m	5.15e-17	5.15e-17	4.74e-17	5.19e-17	4.96e-17	5.25e-17	5.2e-17	4.98e-17	5.14e-17	6.12e-17
Er-169	2.266e-20	2.286e-20	1.951e-20	2.276e-20	2.142e-20	2.361e-20	2.318e-20	1.931e-20	2.223e-20	3.351e-20
Er-171	2.05388e-16	2.0639e-16	1.93355e-16	2.0639e-16	2.00375e-16	2.084e-16	2.07394e-16	1.99356e-16	2.03384e-16	2.35505e-16
Er-172	2.89036e-16	2.92036e-16	2.78031e-16	2.92036e-16	2.88034e-16	2.99037e-16	2.93036e-16	2.78031e-16	2.86035e-16	3.1005e-16
Er-173	4.6931e-16	4.7231e-16	4.5222e-16	4.7331e-16	4.6527e-16	4.7834e-16	4.7332e-16	4.5422e-16	4.6529e-16	5.1059e-16
Es-249	2.26e-16	2.28e-16	2.21e-16	2.28e-16	2.25e-16	2.33e-16	2.29e-16	2.16e-16	2.23e-16	2.51e-16
Es-250	6.67e-16	6.73e-16	6.43e-16	6.7e-16	6.67e-16	6.82e-16	6.77e-16	6.51e-16	6.59e-16	7.19e-16
Es-250m	3.10003e-16	3.11003e-16	3.02003e-16	3.11003e-16	3.04003e-16	3.13003e-16	3.10003e-16	2.98003e-16	3.06003e-16	3.28004e-16
Es-251	4.58e-17	4.56e-17	4.29e-17	4.57e-17	4.47e-17	4.71e-17	4.64e-17	4.21e-17	4.5e-17	6.04e-17
Es-253	1.79002e-19	1.81002e-19	1.75002e-19	1.81002e-19	1.78002e-19	1.85002e-19	1.81002e-19	1.68002e-19	1.77002e-19	2.01003e-19
Es-254	1.46e-18	1.48e-18	1.3e-18	1.47e-18	1.4e-18	1.51e-18	1.49e-18	1.34e-18	1.45e-18	1.95e-18
Es-254m	2.72151e-16	2.75152e-16	2.59138e-16	2.73152e-16	2.72146e-16	2.79156e-16	2.76154e-16	2.68138e-16	2.68149e-16	2.80199e-16
Es-255	3.931e-19	3.953e-19	3.794e-19	3.932e-19	3.874e-19	3.976e-19	3.964e-19	3.833e-19	3.899e-19	4.037e-19
Es-256	1.0274e-18	1.0316e-18	9.46e-19	1.0259e-18	9.911e-19	1.0579e-18	1.0368e-18	9.4715e-19	1.0164e-18	1.2819e-18
Eu-142	7.187e-16	7.218e-16	6.987e-16	7.198e-16	7.043e-16	7.341e-16	7.259e-16	6.947e-16	7.134e-16	7.438e-16
Eu-142m	2.001e-15	2.0211e-15	1.9405e-15	2.0111e-15	1.9708e-15	2.0312e-15	2.0211e-15	1.9506e-15	1.9809e-15	2.0623e-15
Eu-143	6.5157e-16	6.5461e-16	6.3222e-16	6.5161e-16	6.3643e-16	6.6373e-16	6.5766e-16	6.3224e-16	6.465e-16	6.7051e-16
Eu-144	6.461e-16	6.482e-16	6.265e-16	6.472e-16	6.299e-16	6.594e-16	6.513e-16	6.255e-16	6.41e-16	6.677e-16
Eu-145	7.21022e-16	7.27022e-16	6.9402e-16	7.22022e-16	7.13021e-16	7.32022e-16	7.27022e-16	7.0702e-16	7.14022e-16	7.33027e-16
Eu-146	1.37005e-15	1.38005e-15	1.32005e-15	1.37005e-15	1.36005e-15	1.40005e-15	1.39005e-15	1.35005e-15	1.35005e-15	1.40006e-15
Eu-147	2.55001e-16	2.57001e-16	2.44001e-16	2.56001e-16	2.51001e-16	2.59001e-16	2.58001e-16	2.46001e-16	2.52001e-16	2.75001e-16
Eu-148	1.28e-15	1.29e-15	1.23e-15	1.28e-15	1.26e-15	1.31e-15	1.29e-15	1.25e-15	1.26e-15	1.32e-15
Eu-149	2.51e-17	2.55e-17	2.26e-17	2.54e-17	2.39e-17	2.59e-17	2.56e-17	2.29e-17	2.48e-17	3.14e-17
Eu-150	8.85e-16	8.93e-16	8.62e-16	8.92e-16	8.76e-16	9.05e-16	8.95e-16	8.56e-16	8.76e-16	9.3e-16
Eu-150m	2.7413e-17	2.7614e-17	2.6686e-17	2.7615e-17	2.7002e-17	2.8023e-17	2.7618e-17	2.6186e-17	2.7109e-17	2.931e-17
Eu-152	6.63094e-16	6.68094e-16	6.49086e-16	6.66094e-16	6.53091e-16	6.70097e-16	6.66095e-16	6.44086e-16	6.56093e-16	6.8612e-16
Eu-152m	1.6904e-16	1.7004e-16	1.6497e-16	1.7005e-16	1.6801e-16	1.7107e-16	1.7005e-16	1.62973e-16	1.6703e-16	1.7527e-16
Eu-152n	3.36e-17	3.37e-17	2.97e-17	3.36e-17	3.22e-17	3.49e-17	3.42e-17	2.91e-17	3.3e-17	4.86e-17
Eu-154	7.17232e-16	7.22233e-16	7.17213e-16	7.21233e-16	7.17225e-16	7.24239e-16	7.23236e-16	6.88214e-16	7.09229e-16	7.40296e-16
Eu-154m	2.7e-17	2.71e-17	2.33e-17	2.71e-17	2.56e-17	2.83e-17	2.76e-17	2.38e-17	2.63e-17	3.98e-17
Eu-155	2.76029e-17	2.7603e-17	2.45024e-17	2.76029e-17	2.65027e-17	2.8703e-17	2.8103e-17	2.41023e-17	2.71028e-17	3.96045e-17
Eu-156	6.99e-16	7.0301e-16	6.80941e-16	6.9601e-16	6.92978e-16	7.0503e-16	7.0802e-16	6.78944e-16	6.92993e-16	7.032e-16
Eu-157	1.56422e-16	1.57424e-16	1.50387e-16	1.58424e-16	1.54408e-16	1.61435e-16	1.58429e-16	1.48388e-16	1.54417e-16	1.72545e-16
Eu-158	7.4642e-16	7.5144e-16	7.3328e-16	7.5044e-16	7.4037e-16	7.5348e-16	7.4945e-16	7.2129e-16	7.394e-16	7.6187e-16
Eu-159	1.5926e-16	1.6027e-16	1.5013e-16	1.6028e-16	1.5721e-16	1.6332e-16	1.6129e-16	1.5213e-16	1.5724e-16	1.7771e-16
F-17	5.9652e-16	5.9853e-16	5.8242e-16	5.9853e-16	5.8248e-16	6.1056e-16	6.0254e-16	5.7442e-16	5.9251e-16	6.2087e-16
F-18	5.77146e-16	5.78147e-16	5.63131e-16	5.78147e-16	5.6314e-16	5.90151e-16	5.82149e-16	5.55131e-16	5.73144e-16	6.00201e-16
Fe-52	4.26159e-16	4.27159e-16	4.14144e-16	4.28159e-16	4.16153e-16	4.36164e-16	4.31161e-16	4.09144e-16	4.24157e-16	4.60212e-16
Fe-53	6.886e-16	6.9062e-16	6.7339e-16	6.9162e-16	6.7451e-16	7.0468e-16	6.9464e-16	6.614e-16	6.8356e-16	7.1823e-16
Fe-53m	1.76e-15	1.77e-15	1.75e-15	1.76e-15	1.75e-15	1.77e-15	1.77e-15	1.69e-15	1.74e-15	1.78e-15
Fe-55	8.64e-26	8.59e-26	8.21e-26	8.63e-26	8.47e-26	8.86e-26	8.77e-26	7.93e-26	8.51e-26	1.13e-25
Fe-59	6.82036e-16	6.88037e-16	6.85032e-16	6.83036e-16	6.74035e-16	6.83038e-16	6.87037e-16	6.58032e-16	6.76036e-16	6.90052e-16
Fe-60	4.94e-21	5.06e-21	4.02e-21	4.98e-21	4.58e-21	5.2e-21	5.08e-21	3.98e-21	4.85e-21	7.81e-21
Fe-61	7.9965e-16	8.0567e-16	7.9145e-16	8.0267e-16	7.8957e-16	8.0374e-16	8.037e-16	7.7346e-16	7.9362e-16	8.1328e-16
Fe-62	2.9699e-16	2.98e-16	2.9086e-16	2.98e-16	2.8994e-16	3.0404e-16	3.0002e-16	2.8587e-16	2.9497e-16	3.0941e-16
Fm-251	8.12e-17	8.13e-17	7.8e-17	8.14e-17	8.01e-17	8.33e-17	8.23e-17	7.63e-17	8e-17	9.69e-17
Fm-252	1.55259e-19	1.5726e-19	1.47244e-19	1.5526e-19	1.51253e-19	1.57265e-19	1.56262e-19	1.48245e-19	1.54256e-19	1.67304e-19
Fm-253	2.94e-17	2.93e-17	2.76e-17	2.94e-17	2.86e-17	3.02e-17	2.98e-17	2.73e-17	2.89e-17	3.8e-17
Fm-254	3.9515e-18	3.9715e-18	3.8209e-18	3.9515e-18	3.8912e-18	3.9917e-18	3.9816e-18	3.8509e-18	3.9213e-18	4.0132e-18
Fm-255	8.07006e-19	8.18006e-19	7.02005e-19	8.05006e-19	7.67005e-19	8.35006e-19	8.18006e-19	6.92005e-19	8.01005e-19	1.18001e-18
Fm-256	6.977e-15	7.0071e-15	6.7556e-15	6.9771e-15	6.8864e-15	7.0575e-15	7.0273e-15	6.8157e-15	6.9267e-15	7.0708e-15
Fm-257	7.49735e-17	7.48739e-17	7.05699e-17	7.50739e-17	7.3072e-17	7.65751e-17	7.57744e-17	7.11701e-17	7.41728e-17	9.03838e-17
Fr-212	6.48155e-16	6.52155e-16	6.57146e-16	6.51155e-16	6.48151e-16	6.52158e-16	6.55156e-16	6.16146e-16	6.42153e-16	6.78183e-16
Fr-219	2.04e-18	2.05e-18	1.98e-18	2.05e-18	2e-18	2.09e-18	2.05e-18	1.95e-18	2.02e-18	2.22e-18
Fr-220	4.51156e-18	4.51157e-18	4.11143e-18	4.51157e-18	4.35151e-18	4.64161e-18	4.58159e-18	4.01144e-18	4.45155e-18	6.18202e-18
Fr-221	1.62e-17	1.62e-17	1.5e-17	1.63e-17	1.56e-17	1.65e-17	1.63e-17	1.57e-17	1.61e-17	1.9e-17
Fr-222	9.933e-17	9.953e-17	9.334e-17	9.993e-17	9.629e-17	1.0096e-16	1.0014e-16	9.615e-17	9.881e-17	1.1451e-16
Fr-223	2.4765e-17	2.4867e-17	2.2234e-17	2.4867e-17	2.4052e-17	2.5576e-17	2.5171e-17	2.2534e-17	2.4361e-17	3.2476e-17
Fr-224	3.1432e-16	3.1633e-16	3.0718e-16	3.1533e-16	3.1126e-16	3.1837e-16	3.1735e-16	3.0619e-16	3.1129e-16	3.2975e-16
Fr-227	2.5161e-16	2.5362e-16	2.4051e-16	2.5262e-16	2.4757e-16	2.5865e-16	2.5463e-16	2.3951e-16	2.4859e-16	2.7895e-16
Ga-64	1.9105e-15	1.9106e-15	1.8701e-15	1.9106e-15	1.8904e-15	1.9308e-15	1.9207e-15	1.8501e-15	1.9004e-15	1.9317e-15
Ga-65	6.7299e-16	6.76e-16	6.5487e-16	6.75e-16	6.5994e-16	6.8904e-16	6.8102e-16	6.4787e-16	6.6797e-16	7.1239e-16
Ga-66	1.38534e-15	1.38537e-15	1.3551e-15	1.38537e-15	1.36524e-15	1.39546e-15	1.3854e-15	1.33511e-15	1.37529e-15	1.38601e-15
Ga-67	8.5e-17	8.52e-17	7.98e-17	8.55e-17	8.26e-17	8.69e-17	8.58e-17	8.09e-17	8.43e-17	1.02e-16
Ga-68	5.547e-16	5.567e-16	5.4059e-16	5.5571e-16	5.4065e-16	5.6674e-16	5.5972e-16	5.3459e-16	5.5068e-16	5.7606e-16
Ga-70	5.42e-18	5.45e-18	5.21e-18	5.44e-18	5.27e-18	5.46e-18	5.41e-18	5.21e-18	5.36e-18	5.82e-18
Ga-72	1.53117e-15	1.54117e-15	1.4711e-15	1.52117e-15	1.52114e-15	1.5512e-15	1.54118e-15	1.4911e-15	1.52115e-15	1.53139e-15
Ga-73	1.9759e-16	1.98592e-16	1.87543e-16	1.98593e-16	1.92571e-16	2.00607e-16	1.98599e-16	1.94544e-16	1.95583e-16	2.16753e-16
Ga-74	1.76347e-15	1.77349e-15	1.70328e-15	1.76349e-15	1.7534e-15	1.79355e-15	1.78351e-15	1.71329e-15	1.75344e-15	1.77404e-15
Gd-142	5.9898e-16	6.02e-16	5.8383e-16	6.01e-16	5.8792e-16	6.1005e-16	6.0502e-16	5.7983e-16	5.9395e-16	6.2244e-16
Gd-143m	1.21629e-15	1.22633e-15	1.17599e-15	1.21632e-15	1.19617e-15	1.23643e-15	1.22636e-15	1.18601e-15	1.20623e-15	1.2571e-15
Gd-144	5.131e-16	5.1511e-16	4.9799e-16	5.1412e-16	5.0406e-16	5.2215e-16	5.1813e-16	4.94e-16	5.1008e-16	5.2745e-16
Gd-145	1.35101e-15	1.35101e-15	1.29095e-15	1.34101e-15	1.32098e-15	1.36103e-15	1.36102e-15	1.32095e-15	1.341e-15	1.35119e-15
Gd-145m	3.93452e-16	3.97454e-16	3.77431e-16	3.94454e-16	3.94443e-16	4.03461e-16	4.00457e-16	3.87432e-16	3.87447e-16	4.04508e-16
Gd-146	1.1e-16	1.1e-16	1.01e-16	1.11e-16	1.07e-16	1.14e-16	1.12e-16	9.84e-17	1.08e-16	1.49e-16
Gd-147	7.94001e-16	8.01001e-16	7.69e-16	8.00001e-16	7.86e-16	8.08001e-16	8.01001e-16	7.72e-16	7.86001e-16	8.34001e-16
Gd-148	0	0	0	0	0	0	0	0	0	0
Gd-149	2.87e-16	2.89e-16	2.74e-16	2.88e-16	2.83e-16	2.93e-16	2.9e-16	2.76e-16	2.84e-16	3.17e-16
Gd-150	0	0	0	0	0	0	0	0	0	0
Gd-151	2.66e-17	2.69e-17	2.36e-17	2.68e-17	2.53e-17	2.74e-17	2.71e-17	2.38e-17	2.62e-17	3.52e-17
Gd-152	0	0	0	0	0	0	0	0	0	0
Gd-153	3.84e-17	3.88e-17	3.3e-17	3.86e-17	3.64e-17	4.03e-17	3.94e-17	3.29e-17	3.75e-17	5.67e-17
Gd-159	2.8073e-17	2.8374e-17	2.7048e-17	2.8474e-17	2.7763e-17	2.8981e-17	2.8377e-17	2.6348e-17	2.7769e-17	3.1861e-17
Gd-162	2.39297e-16	2.41298e-16	2.3827e-16	2.42298e-16	2.38286e-16	2.47306e-16	2.42302e-16	2.26271e-16	2.36293e-16	2.53392e-16
Ge-66	3.83072e-16	3.85073e-16	3.72066e-16	3.85073e-16	3.7607e-16	3.92075e-16	3.87073e-16	3.68066e-16	3.79071e-16	4.09096e-16
Ge-67	8.2638e-16	8.294e-16	8.0415e-16	8.284e-16	8.0929e-16	8.4248e-16	8.3343e-16	7.9716e-16	8.2034e-16	8.6708e-16
Ge-68	0	0	0	0	0	0	0	0	0	0
Ge-69	5.46154e-16	5.51155e-16	5.31142e-16	5.47155e-16	5.35149e-16	5.53158e-16	5.50156e-16	5.33142e-16	5.42152e-16	5.57197e-16
Ge-71	0	0	0	0	0	0	0	0	0	0
Ge-75	2.0511e-17	2.0613e-17	1.9269e-17	2.0614e-17	1.9794e-17	2.0826e-17	2.0619e-17	2.027e-17	2.0405e-17	2.3158e-17
Ge-77	6.1943e-16	6.2344e-16	5.9734e-16	6.2244e-16	6.104e-16	6.2947e-16	6.2545e-16	6.0434e-16	6.1442e-16	6.5373e-16
Ge-78	1.58139e-16	1.59139e-16	1.49124e-16	1.59139e-16	1.53133e-16	1.60143e-16	1.59141e-16	1.57124e-16	1.57137e-16	1.7719e-16
H-3	0	3.52e-30	0	0	0	0	0	0	1.5e-30	2.71e-30
Hf-167	3.5175e-16	3.5376e-16	3.3966e-16	3.5376e-16	3.4372e-16	3.598e-16	3.5477e-16	3.3966e-16	3.4974e-16	3.8004e-16
Hf-169	3.62254e-16	3.63255e-16	3.53237e-16	3.64255e-16	3.53247e-16	3.7126e-16	3.67257e-16	3.46238e-16	3.59251e-16	3.87309e-16
Hf-170	2.36e-16	2.38e-16	2.23e-16	2.38e-16	2.33e-16	2.43e-16	2.4e-16	2.26e-16	2.34e-16	2.69e-16
Hf-172	3.9e-17	3.91e-17	3.36e-17	3.92e-17	3.77e-17	4.07e-17	3.98e-17	3.38e-17	3.81e-17	5.88e-17
Hf-173	2.08e-16	2.08e-16	1.95e-16	2.09e-16	2.03e-16	2.12e-16	2.1e-16	1.97e-16	2.06e-16	2.53e-16
Hf-174	0	0	0	0	0	0	0	0	0	0
Hf-175	1.9e-16	1.91e-16	1.82e-16	1.92e-16	1.87e-16	1.95e-16	1.92e-16	1.81e-16	1.88e-16	2.16e-16
Hf-177m	1.27e-15	1.28e-15	1.2e-15	1.28e-15	1.24e-15	1.3e-15	1.28e-15	1.23e-15	1.26e-15	1.44e-15
Hf-178m	1.27e-15	1.28e-15	1.22e-15	1.28e-15	1.25e-15	1.3e-15	1.28e-15	1.22e-15	1.26e-15	1.38e-15
Hf-179m	5.09e-16	5.12e-16	4.93e-16	5.14e-16	5e-16	5.23e-16	5.15e-16	4.84e-16	5.04e-16	5.72e-16
Hf-180m	5.54e-16	5.57e-16	5.35e-16	5.6e-16	5.43e-16	5.68e-16	5.6e-16	5.32e-16	5.5e-16	6.12e-16
Hf-181	3.01035e-16	3.02035e-16	2.9503e-16	3.04035e-16	2.95033e-16	3.09036e-16	3.06035e-16	2.8703e-16	2.99034e-16	3.2805e-16
Hf-182	1.34e-16	1.34e-16	1.25e-16	1.35e-16	1.29e-16	1.36e-16	1.35e-16	1.32e-16	1.33e-16	1.53001e-16
Hf-182m	5.12051e-16	5.16051e-16	4.94045e-16	5.17051e-16	5.05048e-16	5.24052e-16	5.17051e-16	4.93045e-16	5.0805e-16	5.59069e-16
Hf-183	4.41568e-16	4.4657e-16	4.26523e-16	4.43571e-16	4.42549e-16	4.53584e-16	4.49576e-16	4.34524e-16	4.36561e-16	4.62723e-16
Hf-184	1.25296e-16	1.25298e-16	1.2027e-16	1.26298e-16	1.23286e-16	1.28305e-16	1.26301e-16	1.1827e-16	1.24293e-16	1.48389e-16
Hg-190	9.99e-17	9.95e-17	9.32e-17	9.99e-17	9.72e-17	1.02e-16	1.02e-16	9.13e-17	9.85e-17	1.33e-16
Hg-191m	8.41053e-16	8.47053e-16	8.1205e-16	8.45053e-16	8.28052e-16	8.56055e-16	8.48054e-16	8.1905e-16	8.33053e-16	8.91065e-16
Hg-192	1.43e-16	1.43e-16	1.32e-16	1.43e-16	1.37e-16	1.45e-16	1.44e-16	1.37e-16	1.41e-16	1.75e-16
Hg-193	4.67005e-16	4.70006e-16	4.47005e-16	4.67006e-16	4.59005e-16	4.74006e-16	4.71006e-16	4.55005e-16	4.62005e-16	4.92007e-16
Hg-193m	5.79004e-16	5.84004e-16	5.67004e-16	5.82004e-16	5.73004e-16	5.89004e-16	5.84004e-16	5.60004e-16	5.73004e-16	6.06005e-16
Hg-194	0	0	0	0	0	0	0	0	0	0
Hg-195	1.04e-16	1.05e-16	9.80001e-17	1.05e-16	1.03e-16	1.07e-16	1.06e-16	1e-16	1.03e-16	1.2e-16
Hg-195m	1.08e-16	1.08e-16	1.01e-16	1.08e-16	1.05e-16	1.1e-16	1.09e-16	1.04e-16	1.07e-16	1.24e-16
Hg-197	3.07e-17	3.07e-17	2.66e-17	3.08e-17	2.92e-17	3.21e-17	3.14e-17	2.72e-17	3.01e-17	4.62e-17
Hg-197m	4.77e-17	4.76e-17	4.44e-17	4.78e-17	4.63e-17	4.89e-17	4.84e-17	4.41e-17	4.7e-17	6.27e-17
Hg-199m	9.53e-17	9.53e-17	9.07e-17	9.58e-17	9.34e-17	9.78e-17	9.66e-17	8.84e-17	9.42e-17	1.18e-16
Hg-203	1.34005e-16	1.34005e-16	1.25004e-16	1.35005e-16	1.29004e-16	1.35005e-16	1.35005e-16	1.32004e-16	1.33005e-16	1.52007e-16
Hg-205	3.806e-18	3.81e-18	3.522e-18	3.831e-18	3.67e-18	3.881e-18	3.839e-18	3.644e-18	3.787e-18	4.56e-18
Hg-206	6.8868e-17	6.927e-17	6.513e-17	6.9271e-17	6.7153e-17	6.9982e-17	6.9475e-17	6.7531e-17	6.8363e-17	7.7002e-17
Hg-207	1.51143e-15	1.51144e-15	1.45134e-15	1.51144e-15	1.47139e-15	1.52147e-15	1.51145e-15	1.48134e-15	1.49142e-15	1.52174e-15
Ho-150	1.1049e-15	1.115e-15	1.0742e-15	1.1149e-15	1.1046e-15	1.1352e-15	1.125e-15	1.0843e-15	1.0947e-15	1.1464e-15
Ho-153	5.8777e-16	5.9078e-16	5.7067e-16	5.8978e-16	5.7673e-16	5.9781e-16	5.9279e-16	5.6868e-16	5.8275e-16	6.2207e-16
Ho-153m	6.0534e-16	6.0935e-16	5.8721e-16	6.0935e-16	5.9428e-16	6.1939e-16	6.1136e-16	5.8322e-16	6.0031e-16	6.4572e-16
Ho-154	1.08532e-15	1.09535e-15	1.05506e-15	1.09534e-15	1.06521e-15	1.10543e-15	1.09538e-15	1.05508e-15	1.07527e-15	1.12603e-15
Ho-154m	1.40166e-15	1.41167e-15	1.38156e-15	1.41167e-15	1.39162e-15	1.4317e-15	1.42168e-15	1.35157e-15	1.39164e-15	1.47194e-15
Ho-155	3.38393e-16	3.40395e-16	3.25368e-16	3.39395e-16	3.31383e-16	3.45403e-16	3.42398e-16	3.25369e-16	3.35389e-16	3.63476e-16
Ho-156	1.19243e-15	1.20244e-15	1.1523e-15	1.19244e-15	1.17237e-15	1.21248e-15	1.20245e-15	1.16231e-15	1.1824e-15	1.24279e-15
Ho-157	3.13047e-16	3.15048e-16	3.00044e-16	3.15048e-16	3.07046e-16	3.19049e-16	3.16048e-16	3.00044e-16	3.10047e-16	3.4606e-16
Ho-159	1.94e-16	1.95e-16	1.82e-16	1.95e-16	1.9e-16	1.99e-16	1.97e-16	1.83e-16	1.92e-16	2.33e-16
Ho-160	9.69001e-16	9.78001e-16	9.38001e-16	9.76001e-16	9.64001e-16	9.85001e-16	9.76001e-16	9.43001e-16	9.58001e-16	1.01e-15
Ho-161	1.58e-17	1.61e-17	1.3e-17	1.6e-17	1.5e-17	1.67e-17	1.63e-17	1.28e-17	1.54e-17	2.49e-17
Ho-162	8.06232e-17	8.12233e-17	7.86213e-17	8.10233e-17	7.96224e-17	8.22239e-17	8.18236e-17	7.47213e-17	7.96229e-17	9.123e-17
Ho-162m	3.07e-16	3.09e-16	3.06e-16	3.09e-16	3.05e-16	3.1e-16	3.1e-16	2.92e-16	3.04e-16	3.29e-16
Ho-163	0	0	0	0	0	0	0	0	0	0
Ho-164	8.943e-18	9.084e-18	7.253e-18	9.054e-18	8.479e-18	9.477e-18	9.245e-18	7.163e-18	8.672e-18	1.4349e-17
Ho-164m	1.27e-17	1.29e-17	1.02e-17	1.29e-17	1.21e-17	1.35e-17	1.32e-17	1.01e-17	1.23e-17	2.09e-17
Ho-166	1.628e-17	1.638e-17	1.549e-17	1.629e-17	1.594e-17	1.662e-17	1.64e-17	1.529e-17	1.606e-17	1.889e-17
Ho-166m	9.32025e-16	9.40025e-16	8.95023e-16	9.35025e-16	9.30024e-16	9.53026e-16	9.46026e-16	9.16023e-16	9.21025e-16	9.78033e-16
Ho-167	2.06128e-16	2.07129e-16	1.99116e-16	2.08129e-16	2.02123e-16	2.11132e-16	2.07131e-16	1.98116e-16	2.04127e-16	2.27172e-16
Ho-168	5.0583e-16	5.1184e-16	4.8771e-16	5.0684e-16	5.0878e-16	5.1688e-16	5.1486e-16	4.9972e-16	4.9981e-16	5.1921e-16
Ho-168m	1.82e-18	1.85e-18	1.46e-18	1.85e-18	1.74e-18	1.94e-18	1.88e-18	1.44e-18	1.76e-18	2.99e-18
Ho-170	9.7874e-16	9.8675e-16	9.5563e-16	9.8675e-16	9.687e-16	9.8979e-16	9.8277e-16	9.4964e-16	9.6973e-16	1.0221e-15
I-118	1.1832e-15	1.1833e-15	1.1427e-15	1.1833e-15	1.163e-15	1.2035e-15	1.1934e-15	1.1427e-15	1.1731e-15	1.2147e-15
I-118m	2.17442e-15	2.19444e-15	2.11419e-15	2.19444e-15	2.16433e-15	2.22452e-15	2.20447e-15	2.1142e-15	2.15438e-15	2.2451e-15
I-119	5.2129e-16	5.233e-16	5.0221e-16	5.233e-16	5.0826e-16	5.3133e-16	5.2631e-16	5.0622e-16	5.1828e-16	5.5355e-16
I-120	1.50628e-15	1.51632e-15	1.45599e-15	1.50631e-15	1.48616e-15	1.52641e-15	1.51635e-15	1.46601e-15	1.49622e-15	1.52707e-15
I-120m	2.03345e-15	2.04347e-15	1.97327e-15	2.03347e-15	2.00338e-15	2.07353e-15	2.05349e-15	1.97328e-15	2.01342e-15	2.084e-15
I-121	2.17053e-16	2.18053e-16	2.06048e-16	2.19053e-16	2.11051e-16	2.21055e-16	2.19054e-16	2.11049e-16	2.16052e-16	2.38069e-16
I-122	5.6153e-16	5.6456e-16	5.463e-16	5.6356e-16	5.4944e-16	5.7464e-16	5.6759e-16	5.4231e-16	5.5749e-16	5.8423e-16
I-123	8.3e-17	8.28e-17	7.97e-17	8.31e-17	8.13e-17	8.43e-17	8.4e-17	7.72e-17	8.25e-17	1.01e-16
I-124	6.30438e-16	6.3544e-16	6.0441e-16	6.31441e-16	6.21427e-16	6.4345e-16	6.37444e-16	6.18411e-16	6.24434e-16	6.4353e-16
I-125	1.73e-18	2.02e-18	1.09e-18	1.7e-18	1.26e-18	1.83e-18	1.77e-18	8.61e-19	1.86e-18	3.12e-18
I-126	2.46155e-16	2.48156e-16	2.38142e-16	2.47156e-16	2.4615e-16	2.5316e-16	2.49158e-16	2.39142e-16	2.43153e-16	2.56203e-16
I-128	4.01e-17	4.031e-17	3.969e-17	4.061e-17	3.966e-17	4.125e-17	4.063e-17	3.81e-17	3.969e-17	4.238e-17
I-129	1.89249e-18	2.10257e-18	1.27199e-18	1.90252e-18	1.48229e-18	2.00263e-18	1.96257e-18	1.10197e-18	1.94245e-18	3.30401e-18
I-130	1.24023e-15	1.25023e-15	1.2002e-15	1.24023e-15	1.24022e-15	1.27023e-15	1.26023e-15	1.2102e-15	1.23022e-15	1.2803e-15
I-130m	6.1131e-17	6.1533e-17	5.8805e-17	6.1233e-17	5.9921e-17	6.2542e-17	6.1736e-17	5.9307e-17	6.0726e-17	6.3411e-17
I-131	2.19091e-16	2.21092e-16	2.14081e-16	2.21091e-16	2.17087e-16	2.25094e-16	2.21093e-16	2.10081e-16	2.1609e-16	2.35127e-16
I-132	1.31083e-15	1.32083e-15	1.27077e-15	1.32083e-15	1.3108e-15	1.34085e-15	1.33084e-15	1.29077e-15	1.30082e-15	1.34103e-15
I-132m	1.92097e-16	1.94098e-16	1.8309e-16	1.92098e-16	1.92094e-16	1.971e-16	1.95099e-16	1.8909e-16	1.89096e-16	2.00123e-16
I-133	3.56518e-16	3.5852e-16	3.47476e-16	3.57521e-16	3.51501e-16	3.64533e-16	3.60526e-16	3.44478e-16	3.53512e-16	3.69664e-16
I-134	1.50105e-15	1.51106e-15	1.46098e-15	1.51106e-15	1.49102e-15	1.52108e-15	1.51107e-15	1.47098e-15	1.48104e-15	1.5313e-15
I-134m	1.51064e-16	1.52064e-16	1.4206e-16	1.52064e-16	1.46062e-16	1.53065e-16	1.52065e-16	1.4906e-16	1.50063e-16	1.69076e-16
I-135	9.01414e-16	9.07415e-16	8.8838e-16	9.01416e-16	8.894e-16	9.07425e-16	9.0842e-16	8.79381e-16	8.93409e-16	9.06529e-16
In-103	1.57815e-15	1.57819e-15	1.52777e-15	1.57819e-15	1.55799e-15	1.59832e-15	1.58824e-15	1.52779e-15	1.55807e-15	1.60919e-15
In-105	1.1043e-15	1.11432e-15	1.07408e-15	1.10432e-15	1.09421e-15	1.1244e-15	1.11435e-15	1.07409e-15	1.09426e-15	1.14494e-15
In-106	2.0646e-15	2.08462e-15	2.00437e-15	2.08462e-15	2.04451e-15	2.1047e-15	2.08465e-15	2.01438e-15	2.04455e-15	2.12527e-15
In-106m	1.60894e-15	1.61899e-15	1.54853e-15	1.60898e-15	1.58877e-15	1.63912e-15	1.62904e-15	1.56855e-15	1.59885e-15	1.64e-15
In-107	8.63813e-16	8.66817e-16	8.36763e-16	8.62818e-16	8.49793e-16	8.75834e-16	8.71824e-16	8.38765e-16	8.57805e-16	8.83976e-16
In-108	2.25024e-15	2.27024e-15	2.19022e-15	2.26024e-15	2.23023e-15	2.28024e-15	2.27024e-15	2.20022e-15	2.23023e-15	2.3003e-15
In-108m	1.54286e-15	1.54288e-15	1.49272e-15	1.54288e-15	1.52281e-15	1.56293e-15	1.5529e-15	1.51273e-15	1.53284e-15	1.5533e-15
In-109	3.58014e-16	3.60014e-16	3.44013e-16	3.60014e-16	3.52014e-16	3.64015e-16	3.61014e-16	3.49013e-16	3.55014e-16	3.79019e-16
In-109m	3.53e-16	3.57e-16	3.36e-16	3.54e-16	3.53e-16	3.63e-16	3.59e-16	3.47e-16	3.49e-16	3.64e-16
In-110	1.79e-15	1.81e-15	1.74e-15	1.8e-15	1.79e-15	1.82e-15	1.81e-15	1.75e-15	1.77e-15	1.83e-15
In-110m	9.0776e-16	9.1277e-16	8.7465e-16	9.0877e-16	8.9672e-16	9.268e-16	9.1778e-16	8.8266e-16	8.9974e-16	9.311e-16
In-111	2.17e-16	2.17e-16	2.03e-16	2.18e-16	2.1e-16	2.2e-16	2.19e-16	2.11e-16	2.16e-16	2.53e-16
In-111m	2.73e-16	2.75e-16	2.63e-16	2.74e-16	2.68e-16	2.8e-16	2.76e-16	2.64e-16	2.71e-16	2.84e-16
In-112	1.52331e-16	1.53333e-16	1.48306e-16	1.53333e-16	1.49321e-16	1.56341e-16	1.54336e-16	1.47307e-16	1.51328e-16	1.58418e-16
In-112m	1.14e-17	1.14e-17	1.1e-17	1.14e-17	1.12e-17	1.16e-17	1.16e-17	1.05e-17	1.14e-17	1.43e-17
In-113m	1.46e-16	1.48e-16	1.45e-16	1.48e-16	1.46e-16	1.51e-16	1.47e-16	1.38e-16	1.44e-16	1.56e-16
In-114	3.09e-18	3.1e-18	3.02e-18	3.11e-18	3.06e-18	3.14e-18	3.13e-18	2.91e-18	3.06e-18	3.5e-18
In-114m	4.09e-17	4.11e-17	3.87e-17	4.1e-17	4.02e-17	4.18e-17	4.14e-17	3.98e-17	4.06e-17	4.47e-17
In-115	5.9e-20	5.94e-20	5.2e-20	5.92e-20	5.63e-20	6.12e-20	6.02e-20	5.17e-20	5.81e-20	8.39e-20
In-115m	8.8311e-17	8.9011e-17	8.54099e-17	8.9111e-17	8.68105e-17	9.01113e-17	8.89111e-17	8.56099e-17	8.75108e-17	9.64147e-17
In-116m	1.41028e-15	1.42028e-15	1.41026e-15	1.41028e-15	1.40027e-15	1.42029e-15	1.42029e-15	1.36026e-15	1.40028e-15	1.42037e-15
In-117	3.99168e-16	4.01169e-16	3.82151e-16	4.00169e-16	3.92161e-16	4.08173e-16	4.03171e-16	3.84151e-16	3.95166e-16	4.29228e-16
In-117m	4.9176e-17	4.9379e-17	4.7029e-17	4.9479e-17	4.8057e-17	4.9894e-17	4.9585e-17	4.7531e-17	4.8868e-17	5.6232e-17
In-118	5.57e-17	5.61e-17	5.65e-17	5.59e-17	5.58e-17	5.61e-17	5.64e-17	5.32e-17	5.52e-17	5.76e-17
In-118m	1.60138e-15	1.61139e-15	1.60129e-15	1.61139e-15	1.59135e-15	1.61142e-15	1.6114e-15	1.54129e-15	1.58137e-15	1.62169e-15
In-119	4.4604e-16	4.5105e-16	4.28966e-16	4.4605e-16	4.5001e-16	4.5607e-16	4.5406e-16	4.42969e-16	4.3903e-16	4.5429e-16
In-119m	4.006e-17	4.037e-17	3.967e-17	4.028e-17	3.948e-17	4.034e-17	4.03e-17	3.878e-17	3.972e-17	4.143e-17
In-121	5.4391e-16	5.4793e-16	5.3474e-16	5.4993e-16	5.4084e-16	5.4998e-16	5.4395e-16	5.2675e-16	5.3788e-16	5.5845e-16
In-121m	3.556e-17	3.58e-17	3.371e-17	3.569e-17	3.462e-17	3.601e-17	3.564e-17	3.383e-17	3.529e-17	3.964e-17
Ir-180	9.2384e-16	9.2888e-16	8.9253e-16	9.2787e-16	9.0971e-16	9.4198e-16	9.3292e-16	8.9655e-16	9.1477e-16	9.7565e-16
Ir-182	8.1226e-16	8.1629e-16	7.8801e-16	8.1528e-16	7.9716e-16	8.2637e-16	8.1932e-16	7.8603e-16	8.0521e-16	8.6192e-16
Ir-183	6.61184e-16	6.65185e-16	6.31173e-16	6.61185e-16	6.49179e-16	6.72189e-16	6.68187e-16	6.47173e-16	6.55182e-16	6.90222e-16
Ir-184	1.11074e-15	1.12074e-15	1.0807e-15	1.12074e-15	1.09072e-15	1.13075e-15	1.12075e-15	1.0807e-15	1.10073e-15	1.16086e-15
Ir-185	4.68021e-16	4.71021e-16	4.43019e-16	4.66021e-16	4.5802e-16	4.75022e-16	4.73021e-16	4.59019e-16	4.64021e-16	4.92026e-16
Ir-186	9.36114e-16	9.42115e-16	9.05107e-16	9.39115e-16	9.24111e-16	9.52117e-16	9.45116e-16	9.10107e-16	9.28113e-16	9.84138e-16
Ir-186m	7.06171e-16	7.11171e-16	6.7816e-16	7.07171e-16	6.99166e-16	7.18175e-16	7.13173e-16	6.90161e-16	7.00169e-16	7.30203e-16
Ir-187	1.79e-16	1.81e-16	1.72e-16	1.81e-16	1.77e-16	1.83e-16	1.81e-16	1.71e-16	1.77e-16	2e-16
Ir-188	1.17e-15	1.17e-15	1.11e-15	1.16e-15	1.15e-15	1.18e-15	1.18e-15	1.14e-15	1.16e-15	1.18e-15
Ir-189	3.43e-17	3.44e-17	3e-17	3.45e-17	3.28e-17	3.55e-17	3.49e-17	3.16e-17	3.38e-17	4.81e-17
Ir-190	8.43e-16	8.49e-16	8.09e-16	8.48e-16	8.32e-16	8.65e-16	8.52e-16	8.14e-16	8.34e-16	9.01e-16
Ir-190m	5.43e-25	6.78e-25	3.07e-25	5.06e-25	3.58e-25	5.64e-25	5.34e-25	2.17e-25	6.16e-25	1.01e-24
Ir-190n	2.33e-17	2.34e-17	2.01e-17	2.35e-17	2.23e-17	2.43e-17	2.38e-17	2.08e-17	2.29e-17	3.5e-17
Ir-191m	3.42e-17	3.41e-17	3.1e-17	3.42e-17	3.31e-17	3.54e-17	3.48e-17	3.09e-17	3.36e-17	4.82e-17
Ir-192	4.68088e-16	4.71088e-16	4.50078e-16	4.71088e-16	4.58084e-16	4.77091e-16	4.72089e-16	4.55078e-16	4.64087e-16	5.06122e-16
Ir-192m	2.8907e-20	2.9108e-20	2.65989e-20	2.9108e-20	2.8104e-20	2.961e-20	2.9209e-20	2.73992e-20	2.8606e-20	3.5436e-20
Ir-192n	2.69e-19	2.68e-19	2.38e-19	2.7e-19	2.58e-19	2.78e-19	2.74e-19	2.42e-19	2.64e-19	3.88e-19
Ir-193m	1.28e-19	1.28e-19	1.09e-19	1.28e-19	1.21e-19	1.34e-19	1.31e-19	1.13e-19	1.25e-19	1.96e-19
Ir-194	5.414e-17	5.455e-17	5.231e-17	5.445e-17	5.319e-17	5.499e-17	5.456e-17	5.282e-17	5.372e-17	5.795e-17
Ir-194m	1.35e-15	1.36e-15	1.3e-15	1.36e-15	1.33e-15	1.38e-15	1.36e-15	1.31e-15	1.33e-15	1.42001e-15
Ir-195	2.5922e-17	2.5924e-17	2.2694e-17	2.5924e-17	2.4711e-17	2.6932e-17	2.6427e-17	2.3394e-17	2.5318e-17	3.7523e-17
Ir-195m	2.10133e-16	2.11133e-16	2.0212e-16	2.12133e-16	2.07128e-16	2.16137e-16	2.13135e-16	2.0212e-16	2.08131e-16	2.32178e-16
Ir-196	1.373e-16	1.3932e-16	1.3407e-16	1.3832e-16	1.372e-16	1.404e-16	1.3935e-16	1.3408e-16	1.3625e-16	1.4399e-16
Ir-196m	1.42023e-15	1.43023e-15	1.39021e-15	1.43023e-15	1.41022e-15	1.46024e-15	1.44023e-15	1.37021e-15	1.41023e-15	1.5003e-15
K-38	1.79427e-15	1.79429e-15	1.71404e-15	1.77429e-15	1.76418e-15	1.81437e-15	1.81432e-15	1.73405e-15	1.78423e-15	1.79499e-15
K-40	8.9661e-17	9.0364e-17	8.8197e-17	8.9765e-17	8.7934e-17	9.0384e-17	8.9673e-17	8.9099e-17	8.8851e-17	8.958e-17
K-42	1.6356e-16	1.6459e-16	1.5823e-16	1.6359e-16	1.5942e-16	1.657e-16	1.6363e-16	1.6425e-16	1.6249e-16	1.6348e-16
K-43	5.5828e-16	5.63281e-16	5.37255e-16	5.62281e-16	5.5527e-16	5.74289e-16	5.64284e-16	5.40255e-16	5.51277e-16	5.85369e-16
K-44	1.33897e-15	1.33902e-15	1.29857e-15	1.33901e-15	1.31881e-15	1.34915e-15	1.34907e-15	1.2986e-15	1.32889e-15	1.32995e-15
K-45	1.03332e-15	1.03334e-15	9.8614e-16	1.02334e-15	1.01325e-15	1.0334e-15	1.03336e-15	1.01315e-15	1.02329e-15	1.03388e-15
K-46	1.5989e-15	1.599e-15	1.6081e-15	1.609e-15	1.5986e-15	1.6092e-15	1.6191e-15	1.5582e-15	1.5887e-15	1.6006e-15
Kr-74	6.0818e-16	6.1018e-16	5.891e-16	6.1018e-16	5.9414e-16	6.2221e-16	6.1419e-16	5.851e-16	6.0416e-16	6.5144e-16
Kr-75	7.4529e-16	7.4733e-16	7.2594e-16	7.4733e-16	7.2915e-16	7.6145e-16	7.5238e-16	7.1596e-16	7.3922e-16	7.9131e-16
Kr-76	2.37e-16	2.39e-16	2.28e-16	2.39e-16	2.32e-16	2.42e-16	2.39e-16	2.3e-16	2.35e-16	2.6e-16
Kr-77	5.985e-16	6.005e-16	5.834e-16	6.005e-16	5.8546e-16	6.1254e-16	6.0552e-16	5.734e-16	5.9448e-16	6.4482e-16
Kr-79	1.44011e-16	1.44011e-16	1.3901e-16	1.44011e-16	1.4101e-16	1.47011e-16	1.45011e-16	1.39009e-16	1.4201e-16	1.52015e-16
Kr-81	4.66e-19	4.68e-19	4.37e-19	4.69e-19	4.5e-19	4.71e-19	4.69e-19	4.62e-19	4.64e-19	5.23e-19
Kr-81m	7.18e-17	7.17e-17	6.7e-17	7.24e-17	6.94e-17	7.31e-17	7.25e-17	6.94e-17	7.18e-17	8.48e-17
Kr-83m	1.29e-21	1.44e-21	8.72e-22	1.31e-21	1e-21	1.37e-21	1.34e-21	7.26e-22	1.33e-21	2.27e-21
Kr-85	1.472e-18	1.483e-18	1.425e-18	1.473e-18	1.435e-18	1.508e-18	1.485e-18	1.405e-18	1.46e-18	1.584e-18
Kr-85m	8.6986e-17	8.6687e-17	8.3768e-17	8.7187e-17	8.5379e-17	8.8192e-17	8.7989e-17	8.1868e-17	8.6383e-17	1.05248e-16
Kr-87	4.4698e-16	4.4902e-16	4.3669e-16	4.4801e-16	4.4486e-16	4.5412e-16	4.5005e-16	4.287e-16	4.4492e-16	4.5183e-16
Kr-88	1.08086e-15	1.08087e-15	1.04081e-15	1.07087e-15	1.07084e-15	1.09089e-15	1.09088e-15	1.05082e-15	1.08086e-15	1.08102e-15
Kr-89	1.0869e-15	1.08694e-15	1.05657e-15	1.08693e-15	1.07676e-15	1.09704e-15	1.08698e-15	1.06659e-15	1.07683e-15	1.09779e-15
La-128	1.63661e-15	1.64664e-15	1.58629e-15	1.63664e-15	1.60648e-15	1.66675e-15	1.64668e-15	1.59631e-15	1.62654e-15	1.68748e-15
La-129	5.2682e-16	5.2883e-16	5.1171e-16	5.2883e-16	5.1478e-16	5.3787e-16	5.3184e-16	5.0872e-16	5.228e-16	5.5715e-16
La-130	1.2852e-15	1.29523e-15	1.25494e-15	1.29522e-15	1.26509e-15	1.31531e-15	1.29526e-15	1.24496e-15	1.27514e-15	1.32591e-15
La-131	3.69319e-16	3.71321e-16	3.58297e-16	3.71321e-16	3.6231e-16	3.78328e-16	3.72324e-16	3.54298e-16	3.66316e-16	3.94394e-16
La-132	1.13226e-15	1.14227e-15	1.10214e-15	1.13227e-15	1.11221e-15	1.15231e-15	1.14228e-15	1.09214e-15	1.12223e-15	1.1526e-15
La-132m	3.77089e-16	3.80089e-16	3.66083e-16	3.8009e-16	3.72086e-16	3.85091e-16	3.8109e-16	3.63083e-16	3.74088e-16	4.0211e-16
La-133	8.07366e-17	8.14368e-17	7.75335e-17	8.11368e-17	7.89354e-17	8.25377e-17	8.16372e-17	7.76336e-17	8.02362e-17	8.60476e-17
La-134	4.1661e-16	4.1862e-16	4.0546e-16	4.1762e-16	4.0755e-16	4.2667e-16	4.2064e-16	4.0147e-16	4.1358e-16	4.3406e-16
La-135	8.24e-18	8.52e-18	7.41e-18	8.33e-18	7.67e-18	8.54e-18	8.43e-18	7.08e-18	8.24e-18	1.02e-17
La-136	2.29644e-16	2.30647e-16	2.23601e-16	2.30648e-16	2.24627e-16	2.34661e-16	2.31653e-16	2.20604e-16	2.27637e-16	2.39785e-16
La-137	2.26e-18	2.49e-18	1.55e-18	2.29e-18	1.79e-18	2.4e-18	2.36e-18	1.34e-18	2.3e-18	3.94e-18
La-138	6.96005e-16	7.02005e-16	6.87005e-16	6.98005e-16	6.90005e-16	7.04006e-16	7.01006e-16	6.88005e-16	6.89005e-16	6.99008e-16
La-140	1.31085e-15	1.32085e-15	1.25078e-15	1.31085e-15	1.28082e-15	1.32087e-15	1.31086e-15	1.30079e-15	1.30084e-15	1.31106e-15
La-141	1.827e-17	1.839e-17	1.83e-17	1.829e-17	1.82e-17	1.834e-17	1.841e-17	1.751e-17	1.804e-17	1.882e-17
La-142	1.32321e-15	1.32323e-15	1.27304e-15	1.31323e-15	1.30314e-15	1.33328e-15	1.32325e-15	1.28305e-15	1.31318e-15	1.3137e-15
La-143	1.5441e-16	1.5444e-16	1.4813e-16	1.5344e-16	1.523e-16	1.5553e-16	1.5547e-16	1.5015e-16	1.5235e-16	1.5522e-16
Lu-165	6.18962e-16	6.21967e-16	5.96908e-16	6.19968e-16	6.0794e-16	6.30986e-16	6.24974e-16	5.98911e-16	6.12953e-16	6.5513e-16
Lu-167	9.40117e-16	9.45117e-16	9.05109e-16	9.38118e-16	9.25114e-16	9.5212e-16	9.50118e-16	9.1911e-16	9.32116e-16	9.62142e-16
Lu-169	7.37001e-16	7.42001e-16	7.22001e-16	7.40001e-16	7.28001e-16	7.45001e-16	7.41001e-16	7.15001e-16	7.30001e-16	7.64001e-16
Lu-169m	1.3e-23	1.52e-23	8.06e-24	1.28e-23	9.14e-24	1.37e-23	1.32e-23	6.11e-24	1.4e-23	2.36e-23
Lu-170	1.42001e-15	1.43001e-15	1.39001e-15	1.42001e-15	1.41001e-15	1.43001e-15	1.43001e-15	1.37001e-15	1.41001e-15	1.43001e-15
Lu-171	3.56e-16	3.6e-16	3.39e-16	3.57e-16	3.57e-16	3.66e-16	3.63e-16	3.48e-16	3.51e-16	3.8e-16
Lu-171m	1.25e-19	1.25e-19	1.05e-19	1.26e-19	1.19e-19	1.31e-19	1.28e-19	1.09e-19	1.22e-19	1.94e-19
Lu-172	1.11e-15	1.12e-15	1.07e-15	1.11e-15	1.09e-15	1.12e-15	1.11e-15	1.08e-15	1.1e-15	1.15e-15
Lu-172m	3.46e-22	3.61e-22	2.59e-22	3.54e-22	3.11e-22	3.7e-22	3.64e-22	2.54e-22	3.35e-22	5.79e-22
Lu-173	8.28e-17	8.32e-17	7.4e-17	8.33e-17	8.01e-17	8.53e-17	8.4e-17	7.63e-17	8.16e-17	1.09e-16
Lu-174	5.47e-17	5.51e-17	5.35e-17	5.51e-17	5.46e-17	5.58e-17	5.57e-17	4.98e-17	5.39e-17	6.57e-17
Lu-174m	2.24e-17	2.25e-17	1.91e-17	2.26e-17	2.16e-17	2.34e-17	2.28e-17	1.94e-17	2.19e-17	3.32e-17
Lu-176	2.6609e-16	2.67091e-16	2.5008e-16	2.6809e-16	2.58086e-16	2.70093e-16	2.68092e-16	2.6008e-16	2.65089e-16	3.05126e-16
Lu-176m	6.585e-18	6.597e-18	5.749e-18	6.598e-18	6.336e-18	6.851e-18	6.703e-18	5.72e-18	6.468e-18	9.684e-18
Lu-177	1.87475e-17	1.87479e-17	1.72418e-17	1.88477e-17	1.80453e-17	1.91493e-17	1.89485e-17	1.79416e-17	1.86468e-17	2.29678e-17
Lu-177m	5.48001e-16	5.50001e-16	5.21001e-16	5.53001e-16	5.36001e-16	5.61001e-16	5.53001e-16	5.24001e-16	5.43001e-16	6.32002e-16
Lu-178	7.211e-17	7.252e-17	7.29e-17	7.232e-17	7.197e-17	7.265e-17	7.283e-17	6.891e-17	7.129e-17	7.507e-17
Lu-178m	5.85355e-16	5.89357e-16	5.63324e-16	5.91357e-16	5.74343e-16	6.00366e-16	5.91361e-16	5.59325e-16	5.80351e-16	6.56464e-16
Lu-179	1.7308e-17	1.741e-17	1.6153e-17	1.7511e-17	1.6785e-17	1.7628e-17	1.7518e-17	1.6855e-17	1.73e-17	2.0095e-17
Lu-180	8.6402e-16	8.7103e-16	8.60949e-16	8.6803e-16	8.54992e-16	8.7205e-16	8.7103e-16	8.33952e-16	8.5601e-16	8.8926e-16
Lu-181	3.2578e-16	3.2879e-16	3.1066e-16	3.2779e-16	3.2373e-16	3.3382e-16	3.308e-16	3.1867e-16	3.2276e-16	3.4814e-16
Mg-27	5.1941e-16	5.2442e-16	5.0632e-16	5.2242e-16	5.1837e-16	5.2645e-16	5.2343e-16	5.0932e-16	5.134e-16	5.2973e-16
Mg-28	7.78055e-16	7.84056e-16	7.87049e-16	7.84055e-16	7.78053e-16	7.85057e-16	7.83056e-16	7.46048e-16	7.70054e-16	7.93079e-16
Mn-50m	2.67691e-15	2.69694e-15	2.61656e-15	2.67694e-15	2.63677e-15	2.70706e-15	2.69699e-15	2.61658e-15	2.64684e-15	2.7179e-15
Mn-51	5.8453e-16	5.8654e-16	5.7037e-16	5.8654e-16	5.7047e-16	5.9759e-16	5.9056e-16	5.6238e-16	5.805e-16	6.0803e-16
Mn-52	1.99004e-15	2.01004e-15	1.96004e-15	2.00004e-15	1.98004e-15	2.02004e-15	2.00004e-15	1.95004e-15	1.97004e-15	2.02006e-15
Mn-52m	1.3838e-15	1.39382e-15	1.36358e-15	1.39382e-15	1.36371e-15	1.40389e-15	1.39384e-15	1.3536e-15	1.37376e-15	1.41446e-15
Mn-53	0	0	0	0	0	0	0	0	0	0
Mn-54	4.85e-16	4.91e-16	4.7e-16	4.87e-16	4.89e-16	4.95e-16	4.92e-16	4.8e-16	4.79e-16	4.93e-16
Mn-56	9.6361e-16	9.6963e-16	9.2147e-16	9.5963e-16	9.5655e-16	9.7768e-16	9.7565e-16	9.5047e-16	9.5359e-16	9.6507e-16
Mn-57	5.825e-17	5.857e-17	5.585e-17	5.837e-17	5.767e-17	5.954e-17	5.9e-17	5.646e-17	5.752e-17	6.328e-17
Mn-58m	1.37946e-15	1.38951e-15	1.36902e-15	1.3795e-15	1.37928e-15	1.38966e-15	1.38957e-15	1.33904e-15	1.35937e-15	1.3907e-15
Mo-101	8.401e-16	8.4611e-16	8.1703e-16	8.4111e-16	8.3007e-16	8.5113e-16	8.4812e-16	8.2003e-16	8.3309e-16	8.5434e-16
Mo-102	1.0654e-17	1.0656e-17	1.0013e-17	1.0756e-17	1.0332e-17	1.0865e-17	1.076e-17	1.0204e-17	1.055e-17	1.2664e-17
Mo-89	7.191e-16	7.221e-16	7.015e-16	7.211e-16	7.049e-16	7.343e-16	7.262e-16	6.936e-16	7.14e-16	7.445e-16
Mo-90	4.67149e-16	4.6915e-16	4.54137e-16	4.7015e-16	4.58144e-16	4.75154e-16	4.71152e-16	4.52137e-16	4.64148e-16	5.08193e-16
Mo-91	5.7555e-16	5.7759e-16	5.6122e-16	5.7759e-16	5.6242e-16	5.887e-16	5.8163e-16	5.5424e-16	5.7149e-16	5.9849e-16
Mo-91m	8.0001e-16	8.0502e-16	7.819e-16	8.0202e-16	7.8796e-16	8.1306e-16	8.0703e-16	7.8091e-16	7.9299e-16	8.1633e-16
Mo-93	6.88e-22	1.33e-21	1.41e-23	3.24e-22	1.99e-23	4.74e-22	3.65e-22	8.27e-24	8.79e-22	1.41e-21
Mo-93m	1.32e-15	1.33e-15	1.28e-15	1.32e-15	1.3e-15	1.34e-15	1.33e-15	1.31e-15	1.31e-15	1.34e-15
Mo-99	8.5579e-17	8.6381e-17	8.214e-17	8.5781e-17	8.5863e-17	8.7593e-17	8.7086e-17	8.4341e-17	8.4473e-17	8.9514e-17
N-13	5.95652e-16	5.97655e-16	5.816e-16	5.97655e-16	5.81631e-16	6.09671e-16	6.01662e-16	5.73601e-16	5.91645e-16	6.19834e-16
N-16	2.1802e-15	2.1903e-15	2.1791e-15	2.1803e-15	2.1298e-15	2.1407e-15	2.1505e-15	2.1992e-15	2.22e-15	2.1923e-15
Na-22	1.2701e-15	1.2801e-15	1.30009e-15	1.2801e-15	1.27009e-15	1.2801e-15	1.2901e-15	1.21009e-15	1.2601e-15	1.30014e-15
Na-24	2.26087e-15	2.27087e-15	2.2608e-15	2.27087e-15	2.26084e-15	2.28089e-15	2.27088e-15	2.1508e-15	2.26085e-15	2.25109e-15
Nb-87	7.0957e-16	7.1162e-16	6.8716e-16	7.1261e-16	6.924e-16	7.2575e-16	7.1667e-16	6.8418e-16	7.0548e-16	7.577e-16
Nb-88	2.43634e-15	2.45637e-15	2.35602e-15	2.44637e-15	2.37621e-15	2.46648e-15	2.44641e-15	2.37604e-15	2.41627e-15	2.50725e-15
Nb-88m	2.36708e-15	2.38712e-15	2.29674e-15	2.37711e-15	2.31694e-15	2.39723e-15	2.38716e-15	2.30676e-15	2.34701e-15	2.42804e-15
Nb-89	7.8154e-16	7.8356e-16	7.623e-16	7.8256e-16	7.6744e-16	7.9464e-16	7.8659e-16	7.5432e-16	7.7749e-16	7.9722e-16
Nb-89m	7.6217e-16	7.6518e-16	7.4504e-16	7.6519e-16	7.4512e-16	7.8023e-16	7.702e-16	7.3405e-16	7.5715e-16	7.9259e-16
Nb-90	2.35063e-15	2.36063e-15	2.26058e-15	2.34063e-15	2.31061e-15	2.37065e-15	2.38064e-15	2.28058e-15	2.34062e-15	2.36078e-15
Nb-91	9.36031e-19	9.39032e-19	9.14026e-19	9.39031e-19	9.14029e-19	9.58033e-19	9.45032e-19	9.01026e-19	9.30031e-19	9.74048e-19
Nb-91m	1.43e-17	1.44e-17	1.47e-17	1.44e-17	1.43e-17	1.44e-17	1.45e-17	1.36e-17	1.42e-17	1.46e-17
Nb-92	8.73e-16	8.8e-16	8.51e-16	8.81e-16	8.66e-16	8.87e-16	8.75e-16	8.45e-16	8.65e-16	8.99e-16
Nb-92m	5.6e-16	5.64e-16	5.52e-16	5.67e-16	5.57e-16	5.65e-16	5.59e-16	5.4e-16	5.54e-16	5.73e-16
Nb-93m	1.34e-22	2.5e-22	9.78e-24	6.9e-23	1.18e-23	9.64e-23	7.67e-23	7.27e-24	1.69e-22	2.72e-22
Nb-94	9.07069e-16	9.16069e-16	8.7806e-16	9.12069e-16	9.10065e-16	9.25071e-16	9.1807e-16	8.9206e-16	8.95067e-16	9.27097e-16
Nb-94m	2.56284e-18	2.59285e-18	2.50261e-18	2.58286e-18	2.57275e-18	2.60292e-18	2.58288e-18	2.51262e-18	2.53281e-18	2.61364e-18
Nb-95	4.44002e-16	4.49002e-16	4.27002e-16	4.44002e-16	4.48002e-16	4.55002e-16	4.52002e-16	4.42002e-16	4.37002e-16	4.52003e-16
Nb-95m	3.53255e-17	3.54256e-17	3.27234e-17	3.56257e-17	3.40247e-17	3.58263e-17	3.55259e-17	3.48235e-17	3.53252e-17	4.0333e-17
Nb-96	1.42017e-15	1.44017e-15	1.38016e-15	1.43017e-15	1.41017e-15	1.45018e-15	1.44018e-15	1.40016e-15	1.41017e-15	1.45023e-15
Nb-97	3.87637e-16	3.91639e-16	3.69586e-16	3.8864e-16	3.86616e-16	3.97655e-16	3.92646e-16	3.80588e-16	3.8263e-16	3.98811e-16
Nb-98m	1.62182e-15	1.63183e-15	1.57171e-15	1.62183e-15	1.61178e-15	1.65187e-15	1.64185e-15	1.60172e-15	1.60181e-15	1.64219e-15
Nb-99	9.549e-17	9.492e-17	9.066e-17	9.542e-17	9.356e-17	9.773e-17	9.686e-17	8.748e-17	9.412e-17	1.2332e-16
Nb-99m	4.2585e-16	4.2689e-16	4.1252e-16	4.2489e-16	4.2172e-16	4.3e-16	4.2793e-16	4.1054e-16	4.2479e-16	4.2877e-16
Nd-134	2.98288e-16	2.99289e-16	2.87268e-16	3.0029e-16	2.9128e-16	3.04296e-16	3.01292e-16	2.85269e-16	2.96285e-16	3.29355e-16
Nd-135	7.2011e-16	7.2313e-16	6.979e-16	7.2313e-16	7.0302e-16	7.362e-16	7.2715e-16	6.9391e-16	7.1407e-16	7.6172e-16
Nd-136	1.39019e-16	1.4102e-16	1.32018e-16	1.4002e-16	1.36019e-16	1.4302e-16	1.4102e-16	1.32018e-16	1.38019e-16	1.57026e-16
Nd-137	6.62774e-16	6.67777e-16	6.41726e-16	6.64778e-16	6.53755e-16	6.75793e-16	6.70784e-16	6.44729e-16	6.56766e-16	6.86925e-16
Nd-138	1.24e-17	1.28e-17	1.09e-17	1.26e-17	1.16e-17	1.29e-17	1.27e-17	1.08e-17	1.23e-17	1.64e-17
Nd-139	2.48434e-16	2.49436e-16	2.42405e-16	2.49436e-16	2.43422e-16	2.53445e-16	2.5044e-16	2.38406e-16	2.45429e-16	2.5853e-16
Nd-139m	8.97014e-16	9.05014e-16	8.69013e-16	9.01014e-16	8.93014e-16	9.12014e-16	9.07014e-16	8.75013e-16	8.87014e-16	9.27018e-16
Nd-140	4.18e-18	4.47e-18	2.99e-18	4.28e-18	3.55e-18	4.47e-18	4.41e-18	2.81e-18	4.13e-18	7.13e-18
Nd-141	3.19083e-17	3.23084e-17	3.04076e-17	3.20084e-17	3.0708e-17	3.25086e-17	3.23085e-17	2.95076e-17	3.16082e-17	3.56111e-17
Nd-141m	4.02e-16	4.07e-16	3.86e-16	4.03e-16	4.06e-16	4.12e-16	4.1e-16	4e-16	3.97e-16	4.1e-16
Nd-144	0	0	0	0	0	0	0	0	0	0
Nd-147	7.2365e-17	7.2866e-17	6.8249e-17	7.2666e-17	7.0458e-17	7.447e-17	7.3268e-17	6.8049e-17	7.1563e-17	8.2922e-17
Nd-149	2.06643e-16	2.07646e-16	1.95593e-16	2.07647e-16	2.01623e-16	2.10662e-16	2.08653e-16	1.99595e-16	2.04636e-16	2.30815e-16
Nd-151	4.8425e-16	4.8825e-16	4.7216e-16	4.8625e-16	4.7921e-16	4.9128e-16	4.8926e-16	4.7017e-16	4.7923e-16	5.0952e-16
Nd-152	9.2007e-17	9.2508e-17	8.628e-17	9.2608e-17	8.9096e-17	9.3316e-17	9.2712e-17	9.078e-17	9.1603e-17	1.03403e-16
Ne-19	5.9764e-16	5.9965e-16	5.8348e-16	5.9965e-16	5.8357e-16	6.117e-16	6.0367e-16	5.7548e-16	5.9361e-16	6.2215e-16
Ne-24	3.1589e-16	3.179e-16	3.1277e-16	3.199e-16	3.1084e-16	3.2394e-16	3.2091e-16	3.0377e-16	3.1387e-16	3.2929e-16
Ni-56	9.87e-16	9.96e-16	9.53e-16	9.9e-16	9.84e-16	1.01e-15	1e-15	9.74e-16	9.77e-16	1.03e-15
Ni-57	1.11014e-15	1.11014e-15	1.10012e-15	1.11014e-15	1.09013e-15	1.12014e-15	1.12014e-15	1.07013e-15	1.10013e-15	1.12018e-15
Ni-59	9.06e-21	9.09e-21	8.85e-21	9.09e-21	8.85e-21	9.27e-21	9.15e-21	8.72e-21	9e-21	9.42e-21
Ni-63	2.97e-23	3.3e-23	2.03e-23	2.97e-23	2.39e-23	3.14e-23	3.06e-23	1.81e-23	3.04e-23	5.17e-23
Ni-65	3.1843e-16	3.2143e-16	3.1033e-16	3.1843e-16	3.1039e-16	3.2046e-16	3.1845e-16	3.1634e-16	3.1541e-16	3.1972e-16
Ni-66	9.13e-21	9.28e-21	7.65e-21	9.18e-21	8.56e-21	9.57e-21	9.36e-21	7.58e-21	8.97e-21	1.4e-20
Np-232	6.78001e-16	6.85001e-16	6.55001e-16	6.82001e-16	6.75001e-16	6.91001e-16	6.86001e-16	6.64001e-16	6.71001e-16	7.18001e-16
Np-233	4.35e-17	4.34e-17	3.97e-17	4.34e-17	4.21e-17	4.51e-17	4.41e-17	3.99e-17	4.27e-17	5.85e-17
Np-234	6.19e-16	6.23e-16	5.98e-16	6.19e-16	6.05e-16	6.26e-16	6.21e-16	6.13e-16	6.13e-16	6.3e-16
Np-235	2.69e-19	2.69e-19	2.43e-19	2.68e-19	2.59e-19	2.79e-19	2.73e-19	2.43e-19	2.64e-19	3.73e-19
Np-236	7.12004e-17	7.10004e-17	6.64003e-17	7.12004e-17	6.93004e-17	7.32004e-17	7.22004e-17	6.55003e-17	7.02004e-17	9.35006e-17
Np-236m	2.40309e-17	2.40311e-17	2.20273e-17	2.4031e-17	2.33295e-17	2.4932e-17	2.44315e-17	2.21272e-17	2.35304e-17	3.15437e-17
Np-237	1.06e-17	1.06e-17	9.52e-18	1.06e-17	1.02e-17	1.1e-17	1.08e-17	9.33e-18	1.05e-17	1.49e-17
Np-238	3.38217e-16	3.41218e-16	3.32199e-16	3.42218e-16	3.32209e-16	3.40223e-16	3.3722e-16	3.26199e-16	3.35214e-16	3.46279e-16
Np-239	9.39326e-17	9.40329e-17	8.70285e-17	9.42328e-17	9.0931e-17	9.63339e-17	9.49333e-17	8.95283e-17	9.28321e-17	1.16047e-16
Np-240	6.00313e-16	6.04314e-16	5.83286e-16	6.05315e-16	5.94302e-16	6.09323e-16	6.03318e-16	5.80286e-16	5.94309e-16	6.27409e-16
Np-240m	1.8437e-16	1.8638e-16	1.7728e-16	1.8538e-16	1.8234e-16	1.8841e-16	1.8639e-16	1.8129e-16	1.8336e-16	1.9067e-16
Np-241	1.991e-17	1.9912e-17	1.8569e-17	1.9913e-17	1.9393e-17	2.0525e-17	2.0218e-17	1.857e-17	1.9604e-17	2.5554e-17
Np-242	1.5369e-16	1.547e-16	1.4753e-16	1.527e-16	1.5162e-16	1.5475e-16	1.5472e-16	1.5154e-16	1.5166e-16	1.5417e-16
Np-242m	5.2289e-16	5.27893e-16	5.07825e-16	5.25894e-16	5.22863e-16	5.31914e-16	5.27902e-16	5.11827e-16	5.1688e-16	5.4211e-16
O-14	1.85171e-15	1.86172e-15	1.7816e-15	1.84172e-15	1.83167e-15	1.88176e-15	1.87174e-15	1.79161e-15	1.8517e-15	1.86209e-15
O-15	5.9651e-16	5.9851e-16	5.824e-16	5.9852e-16	5.8247e-16	6.1055e-16	6.0253e-16	5.7441e-16	5.9249e-16	6.2085e-16
O-19	5.4466e-16	5.4672e-16	5.4521e-16	5.4671e-16	5.4048e-16	5.4886e-16	5.4877e-16	5.2524e-16	5.3957e-16	5.669e-16
Os-180	6e-17	6.04e-17	5.52e-17	6.04e-17	5.89e-17	6.2e-17	6.11e-17	5.66e-17	5.91e-17	7.39001e-17
Os-181	7.77021e-16	7.82021e-16	7.4702e-16	7.79022e-16	7.67021e-16	7.88022e-16	7.84022e-16	7.5902e-16	7.69021e-16	8.15027e-16
Os-182	2.37e-16	2.38e-16	2.27e-16	2.38e-16	2.31e-16	2.43e-16	2.4e-16	2.27e-16	2.35e-16	2.66e-16
Os-183	3.42e-16	3.44e-16	3.31e-16	3.45e-16	3.39e-16	3.52e-16	3.45e-16	3.23e-16	3.37e-16	3.84001e-16
Os-183m	5.68e-16	5.73e-16	5.45e-16	5.68e-16	5.49e-16	5.7e-16	5.69e-16	5.56e-16	5.63e-16	5.84e-16
Os-185	3.93e-16	3.97e-16	3.73e-16	3.94e-16	3.92e-16	4.03e-16	3.99e-16	3.84e-16	3.88e-16	4.14e-16
Os-186	0	0	0	0	0	0	0	0	0	0
Os-189m	5.98e-24	6.79e-24	3.92e-24	5.99e-24	4.46e-24	6.34e-24	6.17e-24	3.13e-24	6.29e-24	1.06e-23
Os-190m	9.14e-16	9.21e-16	8.81e-16	9.21e-16	9.02e-16	9.38e-16	9.26e-16	8.85e-16	9.06e-16	9.7e-16
Os-191	3.80012e-17	3.79012e-17	3.44009e-17	3.80012e-17	3.68011e-17	3.93012e-17	3.87012e-17	3.43009e-17	3.73011e-17	5.35019e-17
Os-191m	2.34e-18	2.35e-18	1.98e-18	2.35e-18	2.23e-18	2.45e-18	2.39e-18	2.08e-18	2.29e-18	3.62e-18
Os-193	3.6771e-17	3.6973e-17	3.5239e-17	3.7073e-17	3.6058e-17	3.7782e-17	3.7277e-17	3.494e-17	3.6367e-17	4.2183e-17
Os-194	5.80056e-19	6.0106e-19	4.44041e-19	5.93057e-19	5.30048e-19	6.2006e-19	6.08058e-19	4.37039e-19	5.62056e-19	9.65095e-19
Os-196	4.4502e-17	4.4804e-17	4.2368e-17	4.4804e-17	4.3789e-17	4.5714e-17	4.5009e-17	4.2469e-17	4.3998e-17	5.0822e-17
P-30	6.0206e-16	6.0409e-16	5.8775e-16	6.0409e-16	5.8793e-16	6.162e-16	6.0813e-16	5.7977e-16	5.98e-16	6.2697e-16
P-32	1.38e-18	1.39e-18	1.29e-18	1.39e-18	1.35e-18	1.42e-18	1.4e-18	1.29e-18	1.37e-18	1.7e-18
P-33	9.63e-21	9.8e-21	8.07e-21	9.69e-21	9.04e-21	1.01e-20	9.88e-21	8e-21	9.46e-21	1.48e-20
Pa-227	9.2e-18	9.2e-18	8.2e-18	9.2e-18	8.85e-18	9.57e-18	9.36e-18	8.22e-18	9.02e-18	1.32e-17
Pa-228	7.74e-16	7.79e-16	7.52e-16	7.79e-16	7.65e-16	7.86e-16	7.78e-16	7.51e-16	7.66e-16	8.09001e-16
Pa-229	3e-17	3e-17	2.71e-17	3e-17	2.89e-17	3.12e-17	3.05e-17	2.68e-17	2.95e-17	4.21e-17
Pa-230	3.80005e-16	3.83005e-16	3.72004e-16	3.84005e-16	3.76005e-16	3.86005e-16	3.81005e-16	3.64004e-16	3.76005e-16	4.02007e-16
Pa-231	1.85e-17	1.86e-17	1.74e-17	1.86e-17	1.79e-17	1.88e-17	1.86e-17	1.8e-17	1.83e-17	2.1e-17
Pa-232	5.41026e-16	5.45026e-16	5.31022e-16	5.47026e-16	5.37024e-16	5.49027e-16	5.43026e-16	5.23022e-16	5.36025e-16	5.60036e-16
Pa-233	1.1901e-16	1.2001e-16	1.13009e-16	1.2001e-16	1.1601e-16	1.22011e-16	1.2001e-16	1.15009e-16	1.1801e-16	1.37015e-16
Pa-234	8.38117e-16	8.44118e-16	8.14106e-16	8.43118e-16	8.32113e-16	8.51121e-16	8.44119e-16	8.16106e-16	8.29116e-16	8.74158e-16
Pa-234m	1.136e-17	1.144e-17	1.097e-17	1.143e-17	1.119e-17	1.151e-17	1.141e-17	1.098e-17	1.124e-17	1.204e-17
Pa-235	6.9e-19	6.93e-19	6.37e-19	6.94e-19	6.69e-19	7.1e-19	7e-19	6.39e-19	6.82e-19	8.73e-19
Pa-236	5.1981e-16	5.2282e-16	4.967e-16	5.1782e-16	5.1376e-16	5.2785e-16	5.2583e-16	5.107e-16	5.1379e-16	5.2616e-16
Pa-237	3.5504e-16	3.5804e-16	3.44964e-16	3.5704e-16	3.5501e-16	3.6206e-16	3.5905e-16	3.47967e-16	3.5102e-16	3.6428e-16
Pb-194	6.07005e-16	6.12005e-16	5.85004e-16	6.09005e-16	5.96005e-16	6.17005e-16	6.12005e-16	5.93004e-16	6.02005e-16	6.40006e-16
Pb-195m	9.44395e-16	9.52397e-16	9.20372e-16	9.51397e-16	9.39386e-16	9.67405e-16	9.534e-16	9.11373e-16	9.33391e-16	9.95467e-16
Pb-196	2.72001e-16	2.73001e-16	2.59001e-16	2.74001e-16	2.65001e-16	2.78001e-16	2.75001e-16	2.61001e-16	2.70001e-16	3.07002e-16
Pb-197	8.65106e-16	8.70107e-16	8.451e-16	8.66107e-16	8.58104e-16	8.78109e-16	8.74108e-16	8.361e-16	8.56105e-16	8.91127e-16
Pb-197m	6.64046e-16	6.69046e-16	6.45043e-16	6.69046e-16	6.58044e-16	6.79047e-16	6.70046e-16	6.40043e-16	6.56045e-16	7.07055e-16
Pb-198	2.4e-16	2.41e-16	2.28e-16	2.41e-16	2.35e-16	2.45e-16	2.42e-16	2.3e-16	2.37e-16	2.74e-16
Pb-199	5.84043e-16	5.88043e-16	5.6604e-16	5.85043e-16	5.75042e-16	5.93044e-16	5.88043e-16	5.6804e-16	5.78042e-16	6.08052e-16
Pb-200	1.05e-16	1.05e-16	9.78e-17	1.05e-16	1.02e-16	1.08e-16	1.07e-16	9.75e-17	1.04e-16	1.35e-16
Pb-201	4.25e-16	4.29e-16	4.12e-16	4.28e-16	4.2e-16	4.33e-16	4.29e-16	4.11e-16	4.21e-16	4.61e-16
Pb-201m	2.09e-16	2.11e-16	1.97e-16	2.1e-16	2.08e-16	2.15e-16	2.12e-16	2.04e-16	2.06e-16	2.21e-16
Pb-202	3.59e-27	9.33e-27	4.52e-34	6.65e-28	4.66e-34	1.17e-27	6.88e-28	4.3e-34	3.89e-27	7.08e-27
Pb-202m	1.16e-15	1.17e-15	1.13e-15	1.17e-15	1.15e-15	1.18e-15	1.16e-15	1.12e-15	1.14e-15	1.19e-15
Pb-203	1.69e-16	1.7e-16	1.57e-16	1.7e-16	1.63e-16	1.72e-16	1.71e-16	1.64e-16	1.68e-16	2e-16
Pb-204m	1.2e-15	1.21e-15	1.18e-15	1.21e-15	1.2e-15	1.22e-15	1.2e-15	1.16e-15	1.19e-15	1.24e-15
Pb-205	3.74e-27	9.73e-27	4.71e-34	6.93e-28	4.86e-34	1.22e-27	7.18e-28	4.49e-34	4.05e-27	7.39e-27
Pb-209	1.07e-19	1.08e-19	9.59e-20	1.08e-19	1.03e-19	1.11e-19	1.09e-19	9.57e-20	1.06e-19	1.49e-19
Pb-210	5.46003e-19	5.58003e-19	4.30002e-19	5.55003e-19	5.15002e-19	5.83003e-19	5.67003e-19	4.20002e-19	5.27003e-19	9.05005e-19
Pb-211	3.7732e-17	3.8135e-17	3.6883e-17	3.8036e-17	3.7812e-17	3.875e-17	3.8242e-17	3.6685e-17	3.7325e-17	3.9302e-17
Pb-212	7.82256e-17	7.84258e-17	7.20222e-17	7.86257e-17	7.52243e-17	7.96266e-17	7.88261e-17	7.56221e-17	7.78252e-17	9.36372e-17
Pb-214	1.42139e-16	1.4314e-16	1.36125e-16	1.4314e-16	1.39134e-16	1.45144e-16	1.43142e-16	1.37125e-16	1.41138e-16	1.5819e-16
Pd-100	4.56e-17	4.56e-17	4.06e-17	4.55e-17	4.36e-17	4.72e-17	4.64e-17	3.96e-17	4.49e-17	6.62e-17
Pd-101	1.88014e-16	1.89014e-16	1.83013e-16	1.89014e-16	1.85014e-16	1.91014e-16	1.90014e-16	1.83013e-16	1.86014e-16	1.97019e-16
Pd-103	8.55e-20	9.88e-20	6.7e-20	7.99e-20	6.97e-20	8.57e-20	8.18e-20	6.35e-20	9.14e-20	1.14e-19
Pd-107	1.1e-25	1.52e-25	4.86e-26	9.29e-26	5.87e-26	1.09e-25	1e-25	3.34e-26	1.31e-25	2.12e-25
Pd-109	2.356e-18	2.367e-18	2.113e-18	2.347e-18	2.252e-18	2.427e-18	2.381e-18	2.074e-18	2.331e-18	3.211e-18
Pd-109m	5.89e-17	5.88e-17	5.5e-17	5.93e-17	5.69e-17	5.99e-17	5.94e-17	5.68e-17	5.88e-17	6.97e-17
Pd-111	2.943e-17	2.974e-17	2.87e-17	2.964e-17	2.918e-17	2.999e-17	2.976e-17	2.871e-17	2.921e-17	3.066e-17
Pd-112	1.169e-20	1.29e-20	8.9138e-21	1.1216e-20	9.9534e-21	1.1888e-20	1.1498e-20	8.8241e-21	1.195e-20	1.856e-20
Pd-114	1.513e-17	1.5233e-17	1.4368e-17	1.5234e-17	1.4804e-17	1.5453e-17	1.5342e-17	1.457e-17	1.5021e-17	1.784e-17
Pd-96	8.24338e-16	8.30339e-16	7.97313e-16	8.2634e-16	8.14328e-16	8.40347e-16	8.34343e-16	8.05314e-16	8.15334e-16	8.56424e-16
Pd-97	1.3527e-15	1.36272e-15	1.31256e-15	1.35272e-15	1.33265e-15	1.37277e-15	1.36274e-15	1.32257e-15	1.34268e-15	1.38314e-15
Pd-98	2.25012e-16	2.27012e-16	2.15011e-16	2.26012e-16	2.23012e-16	2.30013e-16	2.28012e-16	2.18011e-16	2.22012e-16	2.47016e-16
Pd-99	7.2909e-16	7.321e-16	7.0902e-16	7.301e-16	7.1806e-16	7.4212e-16	7.371e-16	7.0503e-16	7.2308e-16	7.6231e-16
Pm-136	1.5954e-15	1.6055e-15	1.5448e-15	1.5955e-15	1.5751e-15	1.6257e-15	1.6056e-15	1.5448e-15	1.5753e-15	1.647e-15
Pm-137m	1.02477e-15	1.0248e-15	9.9254e-16	1.0248e-15	1.00168e-15	1.04488e-15	1.03483e-15	9.8455e-16	1.01473e-15	1.08544e-15
Pm-139	5.446e-16	5.4762e-16	5.3136e-16	5.4662e-16	5.335e-16	5.577e-16	5.5065e-16	5.2538e-16	5.4055e-16	5.6726e-16
Pm-140	6.242e-16	6.263e-16	6.096e-16	6.263e-16	6.11e-16	6.385e-16	6.304e-16	6.027e-16	6.201e-16	6.487e-16
Pm-140m	1.75403e-15	1.77405e-15	1.71382e-15	1.76405e-15	1.73395e-15	1.78412e-15	1.77408e-15	1.70384e-15	1.74399e-15	1.80464e-15
Pm-141	4.2104e-16	4.2305e-16	4.1192e-16	4.2205e-16	4.1299e-16	4.2909e-16	4.2506e-16	4.0593e-16	4.1802e-16	4.3639e-16
Pm-142	5.0159e-16	5.0363e-16	4.8828e-16	5.0263e-16	4.8947e-16	5.1274e-16	5.0667e-16	4.843e-16	4.9753e-16	5.2148e-16
Pm-143	1.71e-16	1.73e-16	1.63e-16	1.71e-16	1.71e-16	1.75e-16	1.74e-16	1.68e-16	1.68e-16	1.78e-16
Pm-144	8.96e-16	9.05e-16	8.56e-16	9e-16	8.92e-16	9.2e-16	9.1e-16	8.78e-16	8.84e-16	9.27e-16
Pm-145	5.65e-18	5.96e-18	4.21e-18	5.78e-18	4.95e-18	6.03e-18	5.95e-18	4.07e-18	5.54e-18	9.45e-18
Pm-146	4.27061e-16	4.31061e-16	4.15055e-16	4.30061e-16	4.26059e-16	4.39063e-16	4.35062e-16	4.16055e-16	4.2206e-16	4.43082e-16
Pm-147	7.84e-21	7.96e-21	6.69e-21	7.88e-21	7.39e-21	8.2e-21	8.04e-21	6.59e-21	7.7e-21	1.178e-20
Pm-148	3.3087e-16	3.3388e-16	3.2375e-16	3.3288e-16	3.2582e-16	3.3592e-16	3.3189e-16	3.2576e-16	3.2785e-16	3.3523e-16
Pm-148m	1.16006e-15	1.17006e-15	1.11006e-15	1.16006e-15	1.15006e-15	1.18007e-15	1.17007e-15	1.13006e-15	1.14006e-15	1.20009e-15
Pm-149	7.14e-18	7.191e-18	6.756e-18	7.181e-18	6.966e-18	7.241e-18	7.196e-18	7.027e-18	7.095e-18	7.917e-18
Pm-150	8.4226e-16	8.4927e-16	8.3113e-16	8.4527e-16	8.3721e-16	8.5232e-16	8.5029e-16	8.1814e-16	8.3424e-16	8.6168e-16
Pm-151	1.83244e-16	1.84245e-16	1.75222e-16	1.84245e-16	1.80235e-16	1.87251e-16	1.85248e-16	1.77222e-16	1.81241e-16	2.01322e-16
Pm-152	1.6751e-16	1.6954e-16	1.6323e-16	1.6854e-16	1.664e-16	1.7063e-16	1.6957e-16	1.6224e-16	1.6645e-16	1.7533e-16
Pm-152m	8.6233e-16	8.6834e-16	8.3519e-16	8.6434e-16	8.4528e-16	8.7139e-16	8.6736e-16	8.442e-16	8.5531e-16	8.9976e-16
Pm-153	3.803e-17	3.804e-17	3.554e-17	3.814e-17	3.7e-17	3.907e-17	3.855e-17	3.495e-17	3.752e-17	4.834e-17
Pm-154	1.01233e-15	1.01234e-15	9.7519e-16	1.00234e-15	9.9627e-16	1.02239e-15	1.02236e-15	9.812e-16	1.0013e-15	1.01276e-15
Pm-154m	1.02247e-15	1.02248e-15	9.9232e-16	1.02248e-15	1.00241e-15	1.03253e-15	1.0225e-15	9.9833e-16	1.01244e-15	1.04293e-15
Po-203	9.30189e-16	9.3719e-16	9.07178e-16	9.3519e-16	9.19185e-16	9.41194e-16	9.36192e-16	9.03178e-16	9.22187e-16	9.64226e-16
Po-204	6.54e-16	6.59e-16	6.3e-16	6.58e-16	6.45e-16	6.64e-16	6.58e-16	6.31e-16	6.47e-16	7.04e-16
Po-205	9.03029e-16	9.1103e-16	8.79027e-16	9.08029e-16	8.97028e-16	9.1603e-16	9.1003e-16	8.80027e-16	8.94029e-16	9.34036e-16
Po-206	6.77e-16	6.82e-16	6.55e-16	6.81e-16	6.66e-16	6.87e-16	6.81e-16	6.56e-16	6.71e-16	7.17e-16
Po-207	7.36003e-16	7.41003e-16	7.18002e-16	7.42003e-16	7.28003e-16	7.45003e-16	7.38003e-16	7.10002e-16	7.28003e-16	7.67003e-16
Po-208	1.2e-20	1.21e-20	1.15e-20	1.21e-20	1.19e-20	1.23e-20	1.22e-20	1.17e-20	1.19e-20	1.3e-20
Po-209	3.51e-18	3.54e-18	3.38e-18	3.54e-18	3.47e-18	3.56e-18	3.53e-18	3.41e-18	3.48e-18	3.78e-18
Po-210	5.64e-21	5.71e-21	5.45e-21	5.65e-21	5.7e-21	5.77e-21	5.75e-21	5.61e-21	5.57e-21	5.74e-21
Po-211	4.76e-18	4.81e-18	4.62e-18	4.8e-18	4.74e-18	4.85e-18	4.79e-18	4.64e-18	4.71e-18	4.9e-18
Po-212	0	0	0	0	0	0	0	0	0	0
Po-212m	4.33e-17	4.34e-17	4.21e-17	4.33e-17	4.31e-17	4.38e-17	4.34e-17	4.13e-17	4.34e-17	4.31e-17
Po-213	2.17e-20	2.2e-20	2.09e-20	2.18e-20	2.2e-20	2.23e-20	2.22e-20	2.16e-20	2.14e-20	2.22e-20
Po-214	4.81e-20	4.88e-20	4.65e-20	4.82e-20	4.86e-20	4.93e-20	4.91e-20	4.79e-20	4.75e-20	4.9e-20
Po-215	1.02e-19	1.02e-19	1.01e-19	1.03e-19	1.01e-19	1.05e-19	1.03e-19	9.64e-20	1.01e-19	1.07e-19
Po-216	8.88e-21	8.99e-21	8.57e-21	8.9e-21	8.97e-21	9.08e-21	9.04e-21	8.83e-21	8.76e-21	9.03e-21
Po-218	1.77e-24	1.8e-24	1.48e-24	1.78e-24	1.66e-24	1.85e-24	1.81e-24	1.47e-24	1.73e-24	2.71e-24
Pr-134	1.8146e-15	1.83462e-15	1.77437e-15	1.82462e-15	1.79451e-15	1.8547e-15	1.83465e-15	1.75438e-15	1.80455e-15	1.88527e-15
Pr-134m	1.32885e-15	1.33889e-15	1.28844e-15	1.32888e-15	1.30868e-15	1.35903e-15	1.33894e-15	1.28847e-15	1.31876e-15	1.3599e-15
Pr-135	4.9368e-16	4.9669e-16	4.7658e-16	4.9569e-16	4.8264e-16	5.0472e-16	4.987e-16	4.7759e-16	4.9066e-16	5.2099e-16
Pr-136	1.23285e-15	1.23287e-15	1.1827e-15	1.23287e-15	1.20279e-15	1.25292e-15	1.24289e-15	1.19271e-15	1.22282e-15	1.26331e-15
Pr-137	2.05381e-16	2.06383e-16	1.99355e-16	2.05383e-16	2.00371e-16	2.09392e-16	2.07386e-16	1.97356e-16	2.03377e-16	2.13469e-16
Pr-138	4.7722e-16	4.7925e-16	4.6496e-16	4.7824e-16	4.6611e-16	4.8833e-16	4.8228e-16	4.5997e-16	4.7317e-16	4.9697e-16
Pr-138m	1.42033e-15	1.43033e-15	1.38031e-15	1.43033e-15	1.40032e-15	1.44034e-15	1.43033e-15	1.39031e-15	1.41033e-15	1.46041e-15
Pr-139	6.36525e-17	6.41527e-17	6.13482e-17	6.38528e-17	6.17507e-17	6.5054e-17	6.43533e-17	6.04483e-17	6.31519e-17	6.79676e-17
Pr-140	3.1363e-16	3.1463e-16	3.0553e-16	3.1464e-16	3.0659e-16	3.2167e-16	3.1665e-16	3.0154e-16	3.1161e-16	3.2793e-16
Pr-142	3.481e-17	3.502e-17	3.318e-17	3.472e-17	3.376e-17	3.516e-17	3.474e-17	3.489e-17	3.449e-17	3.492e-17
Pr-142m	0	0	0	0	0	0	0	0	0	0
Pr-143	2.87005e-19	2.88005e-19	2.61005e-19	2.88005e-19	2.76005e-19	2.96005e-19	2.91005e-19	2.61005e-19	2.83005e-19	3.79005e-19
Pr-144	2.069e-17	2.081e-17	1.975e-17	2.061e-17	2.049e-17	2.109e-17	2.104e-17	2.016e-17	2.054e-17	2.141e-17
Pr-144m	2.59026e-18	2.71026e-18	2.08024e-18	2.63026e-18	2.33025e-18	2.72027e-18	2.69026e-18	2.05024e-18	2.56025e-18	3.76032e-18
Pr-145	1.197e-17	1.208e-17	1.158e-17	1.208e-17	1.194e-17	1.221e-17	1.209e-17	1.169e-17	1.186e-17	1.258e-17
Pr-146	5.8027e-16	5.843e-16	5.6696e-16	5.813e-16	5.7215e-16	5.894e-16	5.8434e-16	5.6698e-16	5.7521e-16	5.8712e-16
Pr-147	2.6621e-16	2.6822e-16	2.5708e-16	2.6723e-16	2.6316e-16	2.7127e-16	2.6924e-16	2.5609e-16	2.6319e-16	2.8464e-16
Pr-148	5.7306e-16	5.7611e-16	5.6063e-16	5.741e-16	5.6688e-16	5.7925e-16	5.7716e-16	5.5666e-16	5.6797e-16	5.892e-16
Pr-148m	5.4463e-16	5.4868e-16	5.2522e-16	5.4867e-16	5.3647e-16	5.5582e-16	5.5073e-16	5.3325e-16	5.3955e-16	5.7476e-16
Pt-184	3.91001e-16	3.93001e-16	3.68001e-16	3.93001e-16	3.83001e-16	4.01001e-16	3.96001e-16	3.74001e-16	3.87001e-16	4.51001e-16
Pt-186	3.84e-16	3.87e-16	3.64e-16	3.85e-16	3.82e-16	3.94e-16	3.9e-16	3.75e-16	3.79e-16	4.12e-16
Pt-187	3.39102e-16	3.41102e-16	3.25095e-16	3.41102e-16	3.34099e-16	3.46105e-16	3.43103e-16	3.26095e-16	3.35101e-16	3.77124e-16
Pt-188	1.04e-16	1.04e-16	9.66e-17	1.05e-16	1.01e-16	1.07e-16	1.05e-16	9.76e-17	1.03e-16	1.29e-16
Pt-189	2.63001e-16	2.65001e-16	2.48001e-16	2.64001e-16	2.59001e-16	2.70001e-16	2.67001e-16	2.54001e-16	2.60001e-16	2.96002e-16
Pt-190	0	0	0	0	0	0	0	0	0	0
Pt-191	1.53e-16	1.54e-16	1.44e-16	1.54e-16	1.5e-16	1.58e-16	1.55e-16	1.44e-16	1.51e-16	1.83e-16
Pt-193	0	0	0	0	0	0	0	0	0	0
Pt-193m	4.4e-18	4.41e-18	3.78e-18	4.42e-18	4.18e-18	4.61e-18	4.51e-18	3.93e-18	4.3e-18	6.7e-18
Pt-195m	3.12e-17	3.12e-17	2.72e-17	3.13e-17	2.98e-17	3.26e-17	3.19e-17	2.8e-17	3.05e-17	4.63e-17
Pt-197	1.1606e-17	1.1606e-17	1.03944e-17	1.1606e-17	1.1101e-17	1.1909e-17	1.1808e-17	1.04943e-17	1.1504e-17	1.5946e-17
Pt-197m	4.03046e-17	4.05046e-17	3.74041e-17	4.06046e-17	3.92044e-17	4.15047e-17	4.08046e-17	3.79041e-17	3.97045e-17	5.02062e-17
Pt-199	1.15874e-16	1.15878e-16	1.1181e-16	1.15878e-16	1.13848e-16	1.17898e-16	1.16886e-16	1.11813e-16	1.14864e-16	1.2309e-16
Pt-200	2.9076e-17	2.90764e-17	2.65675e-17	2.91763e-17	2.79727e-17	2.98787e-17	2.94774e-17	2.69673e-17	2.87749e-17	3.8206e-17
Pt-202	1.3e-18	1.31e-18	1.21e-18	1.31e-18	1.27e-18	1.34e-18	1.32e-18	1.22e-18	1.29e-18	1.6e-18
Pu-232	2.97e-17	2.96e-17	2.71e-17	2.97e-17	2.87e-17	3.09e-17	3.02e-17	2.71e-17	2.91e-17	4.07e-17
Pu-234	3.21e-17	3.2e-17	2.93e-17	3.21e-17	3.11e-17	3.34e-17	3.26e-17	2.93e-17	3.14e-17	4.4e-17
Pu-235	4.44e-17	4.43e-17	4.07e-17	4.43e-17	4.31e-17	4.6e-17	4.5e-17	4.07e-17	4.35e-17	5.91e-17
Pu-236	1.88e-20	1.92e-20	1.6e-20	1.88e-20	1.78e-20	1.96e-20	1.91e-20	1.58e-20	1.84e-20	2.77e-20
Pu-237	2.29e-17	2.29e-17	2.08e-17	2.29e-17	2.22e-17	2.38e-17	2.33e-17	2.09e-17	2.24e-17	3.16e-17
Pu-238	9.28003e-21	9.63003e-21	7.63003e-21	9.25003e-21	8.54003e-21	9.70003e-21	9.47003e-21	7.55003e-21	9.15003e-21	1.41e-20
Pu-239	3.43e-20	3.46e-20	3.18e-20	3.45e-20	3.35e-20	3.56e-20	3.48e-20	3.12e-20	3.38e-20	4.39e-20
Pu-240	1.03015e-20	1.07015e-20	8.53142e-21	1.03015e-20	9.61147e-21	1.08015e-20	1.06015e-20	8.43143e-21	1.02015e-20	1.57017e-20
Pu-241	7.88e-22	7.86e-22	7.25e-22	7.87e-22	7.65e-22	8.16e-22	8e-22	7.18e-22	7.74e-22	1.07e-21
Pu-242	5.0007e-20	5.0608e-20	4.7297e-20	5.0108e-20	4.8903e-20	5.0912e-20	5.0509e-20	4.7697e-20	4.9605e-20	5.4336e-20
Pu-243	1.14685e-17	1.1569e-17	1.03607e-17	1.14688e-17	1.10655e-17	1.1871e-17	1.16699e-17	9.9805e-18	1.13675e-17	1.61966e-17
Pu-244	1.10611e-17	1.11615e-17	1.07582e-17	1.10614e-17	1.09599e-17	1.12624e-17	1.11618e-17	1.08583e-17	1.10605e-17	1.12693e-17
Pu-245	2.29181e-16	2.31182e-16	2.22164e-16	2.31182e-16	2.27174e-16	2.34186e-16	2.31184e-16	2.23164e-16	2.27179e-16	2.4524e-16
Pu-246	6.94025e-17	6.94026e-17	6.38021e-17	6.97025e-17	6.70023e-17	7.12026e-17	7.03026e-17	6.5602e-17	6.87025e-17	8.70039e-17
Ra-219	9.51e-17	9.57e-17	9.03e-17	9.57e-17	9.28e-17	9.68e-17	9.59e-17	9.25e-17	9.44e-17	1.07e-16
Ra-220	2.7e-18	2.72e-18	2.69e-18	2.74e-18	2.66e-18	2.78e-18	2.75e-18	2.58e-18	2.68e-18	2.83e-18
Ra-221	1.88e-17	1.87e-17	1.78e-17	1.88e-17	1.84e-17	1.92e-17	1.91e-17	1.72e-17	1.86e-17	2.43e-17
Ra-222	5.23e-18	5.27e-18	5.02e-18	5.27e-18	5.12e-18	5.32e-18	5.27e-18	5.11e-18	5.19e-18	5.76e-18
Ra-223	7.4e-17	7.42e-17	6.93e-17	7.43e-17	7.19e-17	7.57e-17	7.48e-17	6.95e-17	7.34e-17	9.08e-17
Ra-224	5.81e-18	5.83e-18	5.39e-18	5.86e-18	5.6e-18	5.9e-18	5.85e-18	5.73e-18	5.8e-18	6.68e-18
Ra-225	2.3475e-18	2.4777e-18	1.725e-18	2.4076e-18	2.0665e-18	2.5182e-18	2.4879e-18	1.6848e-18	2.2872e-18	3.9561e-18
Ra-226	4.01e-18	4.01e-18	3.75e-18	4.04e-18	3.88e-18	4.09e-18	4.05e-18	3.84e-18	4e-18	4.84e-18
Ra-227	7.9256e-17	7.9658e-17	7.5719e-17	7.9758e-17	7.7441e-17	8.0869e-17	7.9963e-17	7.672e-17	7.8551e-17	8.7687e-17
Ra-228	1.04182e-22	1.56234e-22	4.4395e-23	8.1464e-23	5.1812e-23	9.4585e-23	8.6274e-23	3.13693e-23	1.20208e-22	1.99341e-22
Ra-230	4.20967e-17	4.21972e-17	3.99864e-17	4.23971e-17	4.09927e-17	4.33e-17	4.26984e-17	3.97862e-17	4.16953e-17	4.9733e-17
Rb-77	8.9788e-16	9.0193e-16	8.7246e-16	9.0092e-16	8.7971e-16	9.1707e-16	9.0598e-16	8.6549e-16	8.9079e-16	9.42e-16
Rb-78	2.25663e-15	2.25667e-15	2.21632e-15	2.26666e-15	2.23651e-15	2.28677e-15	2.27671e-15	2.19634e-15	2.24657e-15	2.27747e-15
Rb-78m	1.84813e-15	1.84818e-15	1.78775e-15	1.84817e-15	1.81798e-15	1.8783e-15	1.85822e-15	1.78778e-15	1.82805e-15	1.87915e-15
Rb-79	8.3799e-16	8.42e-16	8.1487e-16	8.41e-16	8.2294e-16	8.5704e-16	8.4802e-16	8.0888e-16	8.3197e-16	8.8239e-16
Rb-80	7.068e-16	7.099e-16	6.872e-16	7.089e-16	6.926e-16	7.231e-16	7.139e-16	6.823e-16	7.007e-16	7.353e-16
Rb-81	2.92131e-16	2.94131e-16	2.8712e-16	2.94132e-16	2.87126e-16	2.99135e-16	2.95133e-16	2.8112e-16	2.90129e-16	3.0417e-16
Rb-81m	1.35079e-17	1.35079e-17	1.29072e-17	1.35079e-17	1.32076e-17	1.38081e-17	1.3608e-17	1.28072e-17	1.34078e-17	1.491e-17
Rb-82	6.5113e-16	6.5416e-16	6.3482e-16	6.5416e-16	6.39e-16	6.6727e-16	6.592e-16	6.2983e-16	6.4707e-16	6.7703e-16
Rb-82m	1.69011e-15	1.70011e-15	1.6401e-15	1.69011e-15	1.68011e-15	1.72011e-15	1.70011e-15	1.6501e-15	1.67011e-15	1.72014e-15
Rb-83	2.82e-16	2.84e-16	2.73e-16	2.83e-16	2.77e-16	2.89e-16	2.85e-16	2.73e-16	2.8e-16	2.93e-16
Rb-84	5.26257e-16	5.30258e-16	5.14238e-16	5.29258e-16	5.23249e-16	5.35264e-16	5.30261e-16	5.12239e-16	5.21254e-16	5.40321e-16
Rb-84m	2.17e-16	2.18e-16	2.08e-16	2.19e-16	2.11e-16	2.22e-16	2.2e-16	2.11e-16	2.16e-16	2.39e-16
Rb-86	5.48e-17	5.531e-17	5.271e-17	5.481e-17	5.296e-17	5.484e-17	5.482e-17	5.391e-17	5.439e-17	5.571e-17
Rb-86m	3.18e-16	3.21e-16	3.04e-16	3.19e-16	3.14e-16	3.27e-16	3.22e-16	3.09e-16	3.15e-16	3.31e-16
Rb-87	2.46e-20	2.49e-20	2.1e-20	2.47e-20	2.32e-20	2.57e-20	2.52e-20	2.09e-20	2.41e-20	3.68e-20
Rb-88	3.718e-16	3.729e-16	3.542e-16	3.689e-16	3.656e-16	3.751e-16	3.75e-16	3.643e-16	3.687e-16	3.704e-16
Rb-89	1.27363e-15	1.28365e-15	1.26344e-15	1.27365e-15	1.26356e-15	1.28371e-15	1.28368e-15	1.22345e-15	1.2636e-15	1.28418e-15
Rb-90	1.0961e-15	1.0962e-15	1.0755e-15	1.1062e-15	1.0959e-15	1.1064e-15	1.1063e-15	1.0855e-15	1.086e-15	1.0876e-15
Rb-90m	1.79759e-15	1.80764e-15	1.75724e-15	1.79763e-15	1.79745e-15	1.81775e-15	1.80768e-15	1.75726e-15	1.78752e-15	1.79852e-15
Re-178	9.4932e-16	9.5233e-16	9.262e-16	9.5333e-16	9.3727e-16	9.6337e-16	9.5434e-16	9.1821e-16	9.4529e-16	9.8166e-16
Re-179	6.06006e-16	6.10006e-16	5.83005e-16	6.08006e-16	5.95006e-16	6.18006e-16	6.11006e-16	5.90005e-16	6.00006e-16	6.41007e-16
Re-180	6.86223e-16	6.91225e-16	6.69209e-16	6.91225e-16	6.83218e-16	6.96229e-16	6.90226e-16	6.6521e-16	6.78221e-16	7.17269e-16
Re-181	4.48e-16	4.51e-16	4.33e-16	4.51e-16	4.43e-16	4.58e-16	4.51e-16	4.3e-16	4.43e-16	4.85e-16
Re-182	1e-15	1.01e-15	9.83e-16	1e-15	9.84e-16	1.01e-15	1.01e-15	9.62e-16	9.91e-16	1.07e-15
Re-182m	6.81026e-16	6.86026e-16	6.74024e-16	6.82026e-16	6.72025e-16	6.86027e-16	6.88026e-16	6.54024e-16	6.74026e-16	7.13032e-16
Re-183	7.11e-17	7.11e-17	6.39e-17	7.15e-17	6.88e-17	7.32e-17	7.22e-17	6.51e-17	7.01e-17	9.69e-17
Re-184	5.06e-16	5.11e-16	4.9e-16	5.1e-16	5.07e-16	5.16e-16	5.11e-16	4.94e-16	5e-16	5.32e-16
Re-184m	2.08e-16	2.1e-16	1.99e-16	2.1e-16	2.05e-16	2.12e-16	2.1e-16	2.01e-16	2.06e-16	2.34e-16
Re-186	1.0429e-17	1.043e-17	9.76e-18	1.0531e-17	1.0237e-17	1.0739e-17	1.0634e-17	9.531e-18	1.0325e-17	1.403e-17
Re-186m	5.35e-18	5.39e-18	4.44e-18	5.4e-18	5.12e-18	5.61e-18	5.48e-18	4.61e-18	5.24e-18	8.38e-18
Re-187	0	0	0	0	0	0	0	0	0	0
Re-188	3.58e-17	3.591e-17	3.448e-17	3.591e-17	3.535e-17	3.645e-17	3.622e-17	3.409e-17	3.548e-17	4.057e-17
Re-188m	2.91e-17	2.91e-17	2.51e-17	2.92e-17	2.79e-17	3.04e-17	2.97e-17	2.59e-17	2.84e-17	4.35e-17
Re-189	3.0782e-17	3.0883e-17	2.8856e-17	3.1083e-17	2.9872e-17	3.139e-17	3.1086e-17	2.9857e-17	3.0678e-17	3.5672e-17
Re-190	7.7122e-16	7.7722e-16	7.4313e-16	7.7523e-16	7.6518e-16	7.9025e-16	7.8024e-16	7.4914e-16	7.6321e-16	8.135e-16
Re-190m	5.2875e-16	5.32753e-16	5.097e-16	5.32754e-16	5.2373e-16	5.41769e-16	5.3476e-16	5.10703e-16	5.23742e-16	5.63911e-16
Rh-100	1.54012e-15	1.55012e-15	1.49012e-15	1.53012e-15	1.52012e-15	1.56013e-15	1.55013e-15	1.50012e-15	1.53012e-15	1.55015e-15
Rh-100m	2.42045e-17	2.44045e-17	2.29041e-17	2.42045e-17	2.36043e-17	2.47046e-17	2.45045e-17	2.34042e-17	2.40044e-17	2.62056e-17
Rh-101	1.51e-16	1.51e-16	1.42e-16	1.52e-16	1.47e-16	1.54e-16	1.52e-16	1.44e-16	1.5e-16	1.81e-16
Rh-101m	1.57e-16	1.57e-16	1.49e-16	1.57e-16	1.52e-16	1.59e-16	1.58e-16	1.54e-16	1.56e-16	1.73e-16
Rh-102	2.89213e-16	2.90213e-16	2.83195e-16	2.91214e-16	2.83206e-16	2.95219e-16	2.92216e-16	2.78196e-16	2.8621e-16	3.00272e-16
Rh-102m	1.24e-15	1.25e-15	1.2e-15	1.25e-15	1.22e-15	1.26e-15	1.25e-15	1.21e-15	1.23e-15	1.27e-15
Rh-103m	7.72e-21	9.37e-21	4.5e-21	7.2e-21	5.48e-21	7.94e-21	7.58e-21	4.14e-21	8.27e-21	1.38e-20
Rh-104	1.01e-17	1.017e-17	9.67e-18	1.014e-17	9.95e-18	1.035e-17	1.021e-17	9.72e-18	1e-17	1.09e-17
Rh-104m	1.09004e-17	1.10004e-17	9.08036e-18	1.10004e-17	1.05004e-17	1.15004e-17	1.11004e-17	9.02036e-18	1.06004e-17	1.70005e-17
Rh-105	4.41655e-17	4.44659e-17	4.2158e-17	4.44657e-17	4.30626e-17	4.47678e-17	4.43667e-17	4.33578e-17	4.37645e-17	4.8692e-17
Rh-106	1.2618e-16	1.2621e-16	1.2187e-16	1.2621e-16	1.2405e-16	1.2832e-16	1.2725e-16	1.2189e-16	1.2512e-16	1.3108e-16
Rh-106m	1.64037e-15	1.66037e-15	1.60034e-15	1.65037e-15	1.62035e-15	1.67038e-15	1.66037e-15	1.61034e-15	1.63036e-15	1.68048e-15
Rh-107	1.79567e-16	1.80569e-16	1.71521e-16	1.80569e-16	1.75548e-16	1.82583e-16	1.80575e-16	1.75523e-16	1.7856e-16	1.96724e-16
Rh-108	1.943e-16	1.953e-16	1.898e-16	1.963e-16	1.921e-16	1.995e-16	1.964e-16	1.8583e-16	1.922e-16	2.035e-16
Rh-109	1.7154e-16	1.7255e-16	1.6439e-16	1.7355e-16	1.6848e-16	1.746e-16	1.7257e-16	1.6639e-16	1.7051e-16	1.9003e-16
Rh-94	2.1766e-15	2.1867e-15	2.1355e-15	2.1867e-15	2.1462e-15	2.2071e-15	2.1869e-15	2.1256e-15	2.1564e-15	2.2089e-15
Rh-95	1.47335e-15	1.47337e-15	1.44317e-15	1.47337e-15	1.45328e-15	1.48343e-15	1.47339e-15	1.42318e-15	1.45331e-15	1.49389e-15
Rh-95m	5.03695e-16	5.05699e-16	4.89661e-16	5.05698e-16	4.98681e-16	5.1371e-16	5.08703e-16	4.92663e-16	5.00688e-16	5.14787e-16
Rh-96	2.2623e-15	2.28231e-15	2.19217e-15	2.27232e-15	2.25225e-15	2.31236e-15	2.29233e-15	2.22218e-15	2.24228e-15	2.31271e-15
Rh-96m	7.3258e-16	7.376e-16	7.0746e-16	7.326e-16	7.2253e-16	7.4464e-16	7.3961e-16	7.1747e-16	7.2656e-16	7.4294e-16
Rh-97	8.3127e-16	8.3628e-16	8.1419e-16	8.3528e-16	8.2024e-16	8.493e-16	8.3929e-16	8.0119e-16	8.2326e-16	8.5753e-16
Rh-97m	1.23053e-15	1.23053e-15	1.1805e-15	1.22053e-15	1.21051e-15	1.24054e-15	1.24053e-15	1.1905e-15	1.22052e-15	1.24062e-15
Rh-98	1.05581e-15	1.05585e-15	1.01552e-15	1.05584e-15	1.03569e-15	1.07594e-15	1.06588e-15	1.02554e-15	1.04575e-15	1.08667e-15
Rh-99	3.12012e-16	3.14012e-16	3.02011e-16	3.13012e-16	3.07012e-16	3.19012e-16	3.14012e-16	3.00011e-16	3.09012e-16	3.33016e-16
Rh-99m	3.68022e-16	3.71022e-16	3.6302e-16	3.70022e-16	3.66021e-16	3.74023e-16	3.72022e-16	3.5502e-16	3.64022e-16	3.8703e-16
Rn-207	5.63642e-16	5.68645e-16	5.44607e-16	5.66645e-16	5.58628e-16	5.76657e-16	5.69649e-16	5.46609e-16	5.57635e-16	5.96746e-16
Rn-209	6.7717e-16	6.82171e-16	6.5616e-16	6.79171e-16	6.71166e-16	6.90175e-16	6.83172e-16	6.5516e-16	6.70168e-16	7.06203e-16
Rn-210	3.46e-17	3.49e-17	3.35e-17	3.48e-17	3.43e-17	3.53e-17	3.5e-17	3.34e-17	3.42e-17	3.68e-17
Rn-211	1.07e-15	1.08e-15	1.05e-15	1.08e-15	1.06e-15	1.09e-15	1.08e-15	1.04e-15	1.06e-15	1.11e-15
Rn-212	1.97e-19	1.99e-19	1.88e-19	1.97e-19	1.97e-19	2.02e-19	2e-19	1.94e-19	1.94e-19	2.02e-19
Rn-215	0	0	0	0	0	0	0	0	0	0
Rn-216	0	0	0	0	0	0	0	0	0	0
Rn-217	0	0	0	0	0	0	0	0	0	0
Rn-218	4.4e-19	4.45e-19	4.16e-19	4.43e-19	4.38e-19	4.53e-19	4.47e-19	4.32e-19	4.35e-19	4.56e-19
Rn-219	3.32e-17	3.35e-17	3.2e-17	3.35e-17	3.26e-17	3.4e-17	3.35e-17	3.21e-17	3.3e-17	3.67e-17
Rn-220	3.66e-19	3.69e-19	3.51e-19	3.67e-19	3.6e-19	3.76e-19	3.7e-19	3.55e-19	3.63e-19	3.81e-19
Rn-222	2.27e-19	2.27e-19	2.21e-19	2.27e-19	2.21e-19	2.32e-19	2.29e-19	2.18e-19	2.25e-19	2.36e-19
Rn-223	1.94952e-16	1.95956e-16	1.87884e-16	1.95957e-16	1.92924e-16	1.98977e-16	1.96965e-16	1.87887e-16	1.91941e-16	2.0718e-16
Ru-103	2.88008e-16	2.90008e-16	2.83006e-16	2.91008e-16	2.82007e-16	2.96008e-16	2.93008e-16	2.78006e-16	2.86008e-16	3.00011e-16
Ru-105	4.3251e-16	4.36512e-16	4.17468e-16	4.34512e-16	4.31493e-16	4.42524e-16	4.38517e-16	4.23469e-16	4.26504e-16	4.48654e-16
Ru-106	3.79e-25	4.88e-25	1.99e-25	3.43e-25	2.34e-25	3.87e-25	3.63e-25	1.45e-25	4.33e-25	7.11e-25
Ru-107	2.0164e-16	2.0366e-16	1.9744e-16	2.0266e-16	2.0056e-16	2.0472e-16	2.0368e-16	1.9645e-16	1.996e-16	2.0925e-16
Ru-108	3.414e-17	3.3943e-17	3.259e-17	3.4244e-17	3.342e-17	3.4659e-17	3.455e-17	3.1792e-17	3.3933e-17	4.2315e-17
Ru-92	1.17231e-15	1.18232e-15	1.13218e-15	1.17232e-15	1.15226e-15	1.19237e-15	1.18234e-15	1.14219e-15	1.16229e-15	1.24271e-15
Ru-94	2.93e-16	2.95e-16	2.88e-16	2.96e-16	2.92e-16	3e-16	2.95e-16	2.82e-16	2.9e-16	3.08e-16
Ru-95	7.061e-16	7.121e-16	6.85092e-16	7.081e-16	6.94097e-16	7.16103e-16	7.11101e-16	6.90092e-16	7.00099e-16	7.28128e-16
Ru-97	1.28e-16	1.29e-16	1.2e-16	1.3e-16	1.24e-16	1.31e-16	1.29e-16	1.26e-16	1.28e-16	1.47e-16
S-35	2.51e-21	2.59e-21	2.02e-21	2.54e-21	2.32e-21	2.65e-21	2.59e-21	1.99e-21	2.47e-21	4.02e-21
S-37	1.56226e-15	1.56227e-15	1.55213e-15	1.57227e-15	1.56221e-15	1.57231e-15	1.55229e-15	1.48214e-15	1.57224e-15	1.54267e-15
S-38	9.42993e-16	9.43998e-16	8.84929e-16	9.27998e-16	9.24967e-16	9.5202e-16	9.5901e-16	9.28931e-16	9.34982e-16	9.272e-16
Sb-111	8.6319e-16	8.6722e-16	8.4388e-16	8.6722e-16	8.4607e-16	8.8133e-16	8.7226e-16	8.309e-16	8.5713e-16	9.0807e-16
Sb-113	7.3514e-16	7.3815e-16	7.1901e-16	7.3815e-16	7.1809e-16	7.5119e-16	7.4217e-16	7.0802e-16	7.3012e-16	7.6453e-16
Sb-114	1.55565e-15	1.56568e-15	1.56537e-15	1.55568e-15	1.54554e-15	1.56577e-15	1.57572e-15	1.48539e-15	1.53559e-15	1.58644e-15
Sb-115	5.10404e-16	5.12406e-16	5.00375e-16	5.13406e-16	4.98392e-16	5.22415e-16	5.1641e-16	4.91376e-16	5.064e-16	5.30503e-16
Sb-116	1.30142e-15	1.31143e-15	1.32134e-15	1.31143e-15	1.30139e-15	1.31146e-15	1.32144e-15	1.24134e-15	1.29141e-15	1.3217e-15
Sb-116m	1.78011e-15	1.79011e-15	1.7901e-15	1.79011e-15	1.77011e-15	1.79011e-15	1.79011e-15	1.7001e-15	1.76011e-15	1.83014e-15
Sb-117	9.20028e-17	9.17028e-17	8.88025e-17	9.22028e-17	9.03027e-17	9.34029e-17	9.31029e-17	8.60025e-17	9.15028e-17	1.11004e-16
Sb-118	4.6793e-16	4.6994e-16	4.5877e-16	4.6995e-16	4.5786e-16	4.79e-16	4.7297e-16	4.5077e-16	4.649e-16	4.8744e-16
Sb-118m	1.48e-15	1.49e-15	1.48e-15	1.49e-15	1.46e-15	1.48e-15	1.49e-15	1.43e-15	1.47e-15	1.52e-15
Sb-119	3.84e-19	4.82e-19	2.13e-19	3.55e-19	2.5e-19	3.97e-19	3.75e-19	1.51e-19	4.37e-19	7.17e-19
Sb-120	2.57606e-16	2.58608e-16	2.51564e-16	2.58609e-16	2.51588e-16	2.63622e-16	2.60614e-16	2.47566e-16	2.55599e-16	2.67746e-16
Sb-120m	1.4e-15	1.41e-15	1.38e-15	1.41e-15	1.38e-15	1.41e-15	1.4e-15	1.35e-15	1.39e-15	1.45e-15
Sb-122	2.6002e-16	2.6202e-16	2.48947e-16	2.6102e-16	2.56989e-16	2.6705e-16	2.6303e-16	2.5295e-16	2.5701e-16	2.7026e-16
Sb-122m	2.12e-17	2.14e-17	1.79e-17	2.13e-17	2.02e-17	2.22e-17	2.17e-17	1.84e-17	2.09e-17	3.29e-17
Sb-124	1.06072e-15	1.06072e-15	1.00067e-15	1.05072e-15	1.0407e-15	1.07074e-15	1.07073e-15	1.04067e-15	1.04071e-15	1.06087e-15
Sb-124m	2.56133e-16	2.58133e-16	2.45122e-16	2.57133e-16	2.53128e-16	2.62136e-16	2.59135e-16	2.50122e-16	2.53131e-16	2.6517e-16
Sb-124n	1.48e-23	1.87e-23	8.26e-24	1.37e-23	9.69e-24	1.53e-23	1.45e-23	5.78e-24	1.69e-23	2.78e-23
Sb-125	2.45027e-16	2.47027e-16	2.37024e-16	2.47027e-16	2.43025e-16	2.52028e-16	2.48027e-16	2.36023e-16	2.42026e-16	2.57038e-16
Sb-126	1.6005e-15	1.6105e-15	1.54046e-15	1.6105e-15	1.60048e-15	1.64051e-15	1.62051e-15	1.57046e-15	1.58049e-15	1.65062e-15
Sb-126m	8.9935e-16	9.0836e-16	8.6726e-16	9.0436e-16	8.9932e-16	9.2339e-16	9.1237e-16	8.7727e-16	8.8734e-16	9.2965e-16
Sb-127	4.01292e-16	4.05294e-16	3.88266e-16	4.03294e-16	4.00282e-16	4.11301e-16	4.08297e-16	3.93267e-16	3.96289e-16	4.15384e-16
Sb-128	1.79081e-15	1.81082e-15	1.72075e-15	1.80082e-15	1.79079e-15	1.83084e-15	1.82082e-15	1.77076e-15	1.7708e-15	1.85101e-15
Sb-128m	1.10284e-15	1.11286e-15	1.06268e-15	1.11286e-15	1.11278e-15	1.13291e-15	1.12288e-15	1.09269e-15	1.09281e-15	1.14336e-15
Sb-129	8.41658e-16	8.48661e-16	8.14612e-16	8.43662e-16	8.35639e-16	8.54676e-16	8.48667e-16	8.26614e-16	8.32651e-16	8.54811e-16
Sb-130	1.89191e-15	1.90192e-15	1.83179e-15	1.89192e-15	1.88186e-15	1.92196e-15	1.91193e-15	1.8618e-15	1.87189e-15	1.94227e-15
Sb-130m	1.56322e-15	1.58324e-15	1.52304e-15	1.57324e-15	1.56315e-15	1.5933e-15	1.58326e-15	1.54305e-15	1.55319e-15	1.60378e-15
Sb-131	1.19126e-15	1.20126e-15	1.16118e-15	1.19127e-15	1.18123e-15	1.20129e-15	1.19128e-15	1.16118e-15	1.18125e-15	1.20152e-15
Sb-133	1.55157e-15	1.56158e-15	1.51147e-15	1.55158e-15	1.53153e-15	1.56161e-15	1.56159e-15	1.51148e-15	1.54156e-15	1.5519e-15
Sc-42m	2.41458e-15	2.4346e-15	2.39433e-15	2.42461e-15	2.38448e-15	2.44469e-15	2.43464e-15	2.34434e-15	2.39453e-15	2.45533e-15
Sc-43	5.73536e-16	5.75538e-16	5.60492e-16	5.75538e-16	5.61518e-16	5.87551e-16	5.79544e-16	5.51493e-16	5.6953e-16	5.98687e-16
Sc-44	1.24102e-15	1.24103e-15	1.22095e-15	1.24103e-15	1.21099e-15	1.25105e-15	1.25104e-15	1.19095e-15	1.23101e-15	1.26128e-15
Sc-44m	1.56e-16	1.57e-16	1.47e-16	1.57e-16	1.51e-16	1.58e-16	1.57e-16	1.54e-16	1.55e-16	1.73e-16
Sc-46	1.16003e-15	1.17003e-15	1.13002e-15	1.17003e-15	1.14003e-15	1.17003e-15	1.17003e-15	1.14002e-15	1.15003e-15	1.18004e-15
Sc-47	6.00672e-17	5.96676e-17	5.78594e-17	6.01675e-17	5.90642e-17	6.09697e-17	6.08685e-17	5.59591e-17	5.96662e-17	7.4195e-17
Sc-48	1.94013e-15	1.95013e-15	1.95012e-15	1.96013e-15	1.93012e-15	1.95014e-15	1.94013e-15	1.86012e-15	1.92013e-15	1.97018e-15
Sc-49	2.533e-18	2.546e-18	2.368e-18	2.538e-18	2.467e-18	2.589e-18	2.558e-18	2.414e-18	2.508e-18	2.925e-18
Sc-50	1.82816e-15	1.8482e-15	1.76776e-15	1.8282e-15	1.778e-15	1.84833e-15	1.83825e-15	1.80779e-15	1.81808e-15	1.83925e-15
Se-70	4.07237e-16	4.09238e-16	3.98217e-16	4.10238e-16	4.00229e-16	4.18244e-16	4.1224e-16	3.90218e-16	4.04234e-16	4.33305e-16
Se-71	9.3501e-16	9.3904e-16	9.1471e-16	9.3704e-16	9.1789e-16	9.5215e-16	9.4408e-16	9.0272e-16	9.2695e-16	9.7289e-16
Se-72	7.2e-18	7.38e-18	5.65e-18	7.33e-18	6.77e-18	7.69e-18	7.5e-18	5.52e-18	6.96e-18	1.2e-17
Se-73	6.24549e-16	6.28551e-16	6.08507e-16	6.28552e-16	6.13532e-16	6.40565e-16	6.30557e-16	5.99508e-16	6.19543e-16	6.66695e-16
Se-73m	1.52287e-16	1.52288e-16	1.48267e-16	1.52289e-16	1.49279e-16	1.55295e-16	1.53291e-16	1.46268e-16	1.51284e-16	1.59354e-16
Se-75	2.15e-16	2.15e-16	2.04e-16	2.16e-16	2.09e-16	2.18e-16	2.17e-16	2.07e-16	2.13e-16	2.49e-16
Se-77m	4.76e-17	4.73e-17	4.57e-17	4.77e-17	4.67e-17	4.83e-17	4.82e-17	4.44e-17	4.73e-17	5.85e-17
Se-79	2.66e-21	2.74e-21	2.12e-21	2.68e-21	2.44e-21	2.8e-21	2.74e-21	2.09e-21	2.61e-21	4.27e-21
Se-79m	4.59e-18	4.58e-18	4.12e-18	4.58e-18	4.42e-18	4.77e-18	4.66e-18	4.12e-18	4.49e-18	6.42001e-18
Se-81	5.7e-18	5.75e-18	5.41e-18	5.73e-18	5.6e-18	5.82e-18	5.77e-18	5.57e-18	5.66e-18	6.27e-18
Se-81m	7.06027e-18	7.04027e-18	6.42024e-18	7.05027e-18	6.82026e-18	7.34027e-18	7.17027e-18	6.46024e-18	6.91026e-18	9.64034e-18
Se-83	1.50083e-15	1.51084e-15	1.46078e-15	1.50084e-15	1.48081e-15	1.52086e-15	1.51085e-15	1.46078e-15	1.48083e-15	1.53102e-15
Se-83m	5.6912e-16	5.7215e-16	5.4886e-16	5.6915e-16	5.5901e-16	5.7424e-16	5.7118e-16	5.5387e-16	5.6307e-16	5.7689e-16
Se-84	2.42877e-16	2.4488e-16	2.41811e-16	2.45881e-16	2.4285e-16	2.50901e-16	2.44889e-16	2.28814e-16	2.39867e-16	2.571e-16
Si-31	1.521e-18	1.524e-18	1.472e-18	1.524e-18	1.495e-18	1.542e-18	1.538e-18	1.417e-18	1.501e-18	1.777e-18
Si-32	7.05e-21	7.19e-21	5.85e-21	7.09e-21	6.59e-21	7.4e-21	7.24e-21	5.79e-21	6.93e-21	1.09e-20
Sm-139	8.3991e-16	8.4393e-16	8.1266e-16	8.4293e-16	8.2381e-16	8.5602e-16	8.4796e-16	8.1568e-16	8.3286e-16	8.776e-16
Sm-140	3.15318e-16	3.17319e-16	3.08296e-16	3.16319e-16	3.10309e-16	3.20326e-16	3.18322e-16	3.04297e-16	3.13314e-16	3.31389e-16
Sm-141	8.0771e-16	8.1173e-16	7.9157e-16	8.1073e-16	7.9465e-16	8.2377e-16	8.1574e-16	7.7857e-16	8.0068e-16	8.3314e-16
Sm-141m	1.11109e-15	1.12109e-15	1.07103e-15	1.1111e-15	1.09106e-15	1.13112e-15	1.1211e-15	1.08103e-15	1.10108e-15	1.15128e-15
Sm-142	5.26498e-17	5.315e-17	5.03458e-17	5.29501e-17	5.10482e-17	5.41512e-17	5.34505e-17	4.93459e-17	5.22492e-17	5.82639e-17
Sm-143	3.0251e-16	3.0351e-16	2.9442e-16	3.0351e-16	2.9547e-16	3.0954e-16	3.0552e-16	2.9042e-16	3.0049e-16	3.1578e-16
Sm-143m	3.96003e-16	4.01003e-16	3.80002e-16	3.97003e-16	3.99003e-16	4.06003e-16	4.04003e-16	3.94002e-16	3.91003e-16	4.04003e-16
Sm-145	1.34e-17	1.4e-17	1.02e-17	1.37e-17	1.21e-17	1.43e-17	1.41e-17	1.01e-17	1.31e-17	2.23e-17
Sm-146	0	0	0	0	0	0	0	0	0	0
Sm-147	0	0	0	0	0	0	0	0	0	0
Sm-148	0	0	0	0	0	0	0	0	0	0
Sm-151	8.07e-23	9.51e-23	5.013e-23	7.68e-23	5.991e-23	8.38e-23	8.02e-23	4.453e-23	8.59e-23	1.43e-22
Sm-153	2.5041e-17	2.5241e-17	2.1826e-17	2.5141e-17	2.3835e-17	2.6245e-17	2.5643e-17	2.1826e-17	2.4439e-17	3.6192e-17
Sm-155	5.2509e-17	5.2512e-17	4.7942e-17	5.2513e-17	5.0781e-17	5.4434e-17	5.3321e-17	4.8244e-17	5.1499e-17	7.004e-17
Sm-156	5.98927e-17	5.98932e-17	5.52827e-17	6.0193e-17	5.77888e-17	6.10959e-17	6.04944e-17	5.65825e-17	5.95914e-17	7.3928e-17
Sm-157	2.3338e-16	2.354e-16	2.2524e-16	2.354e-16	2.2933e-16	2.3744e-16	2.3541e-16	2.2625e-16	2.3236e-16	2.5584e-16
Sn-106	6.86145e-16	6.91146e-16	6.74134e-16	6.90146e-16	6.79141e-16	6.99149e-16	6.93147e-16	6.64134e-16	6.80144e-16	7.17185e-16
Sn-108	3.80001e-16	3.83001e-16	3.68001e-16	3.83001e-16	3.77001e-16	3.90001e-16	3.84001e-16	3.67001e-16	3.76001e-16	4.10002e-16
Sn-109	1.24008e-15	1.25008e-15	1.20008e-15	1.24008e-15	1.22008e-15	1.25009e-15	1.25008e-15	1.21008e-15	1.23008e-15	1.2501e-15
Sn-110	1.56e-16	1.56e-16	1.46e-16	1.56e-16	1.5e-16	1.57e-16	1.57e-16	1.54e-16	1.55e-16	1.74e-16
Sn-111	2.75313e-16	2.76314e-16	2.6729e-16	2.75315e-16	2.69304e-16	2.80322e-16	2.78317e-16	2.67291e-16	2.7331e-16	2.82392e-16
Sn-113	3.28e-18	3.36e-18	2.97e-18	3.28e-18	3.09e-18	3.32e-18	3.29e-18	3.11e-18	3.31e-18	3.89e-18
Sn-113m	4.13e-19	4.71e-19	2.88e-19	3.96e-19	3.24e-19	4.28e-19	4.12e-19	2.48e-19	4.41e-19	7.03e-19
Sn-117m	7.77e-17	7.72e-17	7.47e-17	7.77e-17	7.62e-17	7.88e-17	7.86e-17	7.2e-17	7.72e-17	9.62e-17
Sn-119m	2.18e-19	2.77e-19	1.2e-19	2e-19	1.41e-19	2.25e-19	2.12e-19	8.56e-20	2.5e-19	4.08e-19
Sn-121	3.06e-20	3.09e-20	2.66e-20	3.08e-20	2.91e-20	3.19e-20	3.13e-20	2.64e-20	3.01e-20	4.48e-20
Sn-121m	2.2235e-19	2.5343e-19	1.4638e-19	2.2038e-19	1.7099e-19	2.3566e-19	2.2852e-19	1.2533e-19	2.3323e-19	3.928e-19
Sn-123	4.784e-18	4.827e-18	4.571e-18	4.788e-18	4.618e-18	4.807e-18	4.795e-18	4.664e-18	4.744e-18	5.04e-18
Sn-123m	7.6717e-17	7.6219e-17	7.3768e-17	7.682e-17	7.5297e-17	7.7834e-17	7.7626e-17	7.1469e-17	7.621e-17	9.4587e-17
Sn-125	1.9429e-16	1.953e-16	1.8815e-16	1.943e-16	1.9023e-16	1.9534e-16	1.9532e-16	1.9016e-16	1.9226e-16	1.9672e-16
Sn-125m	1.9992e-16	2.0093e-16	1.928e-16	2.0093e-16	1.9587e-16	2.0297e-16	2.0095e-16	1.9481e-16	1.979e-16	2.1732e-16
Sn-126	2.26121e-17	2.26123e-17	1.99102e-17	2.25122e-17	2.16114e-17	2.34127e-17	2.29124e-17	1.95101e-17	2.22119e-17	3.29185e-17
Sn-127	1.09143e-15	1.10143e-15	1.05135e-15	1.09143e-15	1.07139e-15	1.10146e-15	1.09145e-15	1.06135e-15	1.08141e-15	1.10167e-15
Sn-127m	3.3272e-16	3.3374e-16	3.2851e-16	3.3474e-16	3.2563e-16	3.3981e-16	3.3676e-16	3.2052e-16	3.2968e-16	3.4436e-16
Sn-128	3.24098e-16	3.26099e-16	3.15087e-16	3.26099e-16	3.19094e-16	3.33101e-16	3.291e-16	3.11087e-16	3.21097e-16	3.44136e-16
Sn-129	5.8706e-16	5.9309e-16	5.678e-16	5.8909e-16	5.8495e-16	5.9817e-16	5.9412e-16	5.7481e-16	5.8101e-16	6.0083e-16
Sn-130	5.28507e-16	5.33509e-16	5.06465e-16	5.31509e-16	5.2749e-16	5.41521e-16	5.37514e-16	5.20466e-16	5.23501e-16	5.61651e-16
Sn-130m	5.0715e-16	5.1118e-16	4.9384e-16	5.0918e-16	5.0402e-16	5.1528e-16	5.1222e-16	4.9486e-16	5.0208e-16	5.2402e-16
Sr-79	6.883e-16	6.914e-16	6.6983e-16	6.914e-16	6.731e-16	7.055e-16	6.954e-16	6.6186e-16	6.832e-16	7.276e-16
Sr-80	2.49032e-16	2.51032e-16	2.39029e-16	2.51032e-16	2.4603e-16	2.56033e-16	2.52032e-16	2.42029e-16	2.47031e-16	2.62042e-16
Sr-81	8.0507e-16	8.0808e-16	7.8489e-16	8.0808e-16	7.89e-16	8.2214e-16	8.131e-16	7.739e-16	7.9903e-16	8.5061e-16
Sr-82	2.63e-25	6.92e-25	1.94e-32	4.65e-26	1.97e-32	8.26e-26	4.8e-26	1.89e-32	2.82e-25	5.17e-25
Sr-83	4.69178e-16	4.72178e-16	4.56163e-16	4.70178e-16	4.65172e-16	4.79183e-16	4.7418e-16	4.57164e-16	4.64176e-16	4.82227e-16
Sr-85	2.87e-16	2.88e-16	2.8e-16	2.88e-16	2.8e-16	2.94e-16	2.9e-16	2.77e-16	2.85e-16	2.99e-16
Sr-85m	1.22e-16	1.22e-16	1.13e-16	1.23e-16	1.17e-16	1.24e-16	1.23e-16	1.19e-16	1.22e-16	1.4e-16
Sr-87m	1.83e-16	1.85e-16	1.82e-16	1.85e-16	1.83e-16	1.89e-16	1.85e-16	1.73e-16	1.81e-16	1.95e-16
Sr-89	1.0707e-18	1.0812e-18	9.999e-19	1.0813e-18	1.0447e-18	1.1013e-18	1.0908e-18	1.0022e-18	1.0602e-18	1.3219e-18
Sr-90	9.93e-20	9.99e-20	8.83e-20	9.97e-20	9.51e-20	1.03e-19	1.01e-19	8.81e-20	9.79e-20	1.39e-19
Sr-91	4.1161e-16	4.1562e-16	4.0051e-16	4.1462e-16	4.0757e-16	4.1665e-16	4.1363e-16	4.0252e-16	4.0759e-16	4.2093e-16
Sr-92	7.63153e-16	7.69154e-16	7.73139e-16	7.66154e-16	7.61148e-16	7.68158e-16	7.69155e-16	7.40139e-16	7.56151e-16	7.682e-16
Sr-93	1.29216e-15	1.30217e-15	1.26203e-15	1.30217e-15	1.28211e-15	1.31221e-15	1.31219e-15	1.26204e-15	1.28214e-15	1.32256e-15
Sr-94	8.131e-16	8.2011e-16	8.0896e-16	8.1511e-16	8.0404e-16	8.2015e-16	8.1612e-16	8.0097e-16	8.0607e-16	8.1452e-16
Ta-170	6.191e-16	6.221e-16	6.0161e-16	6.221e-16	6.0687e-16	6.323e-16	6.252e-16	5.9664e-16	6.1396e-16	6.532e-16
Ta-172	9.637e-16	9.6971e-16	9.4361e-16	9.6771e-16	9.4867e-16	9.7574e-16	9.7172e-16	9.3362e-16	9.5569e-16	1.00197e-15
Ta-173	3.16193e-16	3.18194e-16	3.0418e-16	3.17194e-16	3.11188e-16	3.21198e-16	3.19195e-16	3.03181e-16	3.13191e-16	3.42235e-16
Ta-174	5.4632e-16	5.4932e-16	5.3025e-16	5.4832e-16	5.3729e-16	5.5535e-16	5.5133e-16	5.2625e-16	5.433e-16	5.7954e-16
Ta-175	6.15001e-16	6.19001e-16	5.92001e-16	6.16001e-16	6.04001e-16	6.23001e-16	6.20001e-16	5.99001e-16	6.09001e-16	6.47002e-16
Ta-176	1.25002e-15	1.25002e-15	1.21002e-15	1.24002e-15	1.23002e-15	1.26002e-15	1.25002e-15	1.21002e-15	1.24002e-15	1.26002e-15
Ta-177	2.76e-17	2.77e-17	2.4e-17	2.78e-17	2.67e-17	2.87e-17	2.81e-17	2.45e-17	2.7e-17	3.98e-17
Ta-178	5.83051e-17	5.86052e-17	5.51047e-17	5.86052e-17	5.72049e-17	5.97053e-17	5.91052e-17	5.41047e-17	5.75051e-17	7.07068e-17
Ta-178m	6.37e-16	6.4e-16	6.11e-16	6.43e-16	6.25e-16	6.53e-16	6.43e-16	6.07e-16	6.31e-16	7.2e-16
Ta-179	8.83e-18	8.88e-18	7.3e-18	8.91e-18	8.5e-18	9.28e-18	9.04e-18	7.55e-18	8.61e-18	1.4e-17
Ta-180	1.78178e-17	1.79179e-17	1.4916e-17	1.80179e-17	1.72171e-17	1.87184e-17	1.82182e-17	1.5416e-17	1.74176e-17	2.79245e-17
Ta-182	7.31044e-16	7.36045e-16	7.32039e-16	7.33045e-16	7.23042e-16	7.34046e-16	7.38045e-16	7.01039e-16	7.24044e-16	7.59063e-16
Ta-182m	1.35e-16	1.34e-16	1.26e-16	1.35e-16	1.31e-16	1.37e-16	1.36e-16	1.26e-16	1.33e-16	1.7e-16
Ta-183	1.53096e-16	1.53096e-16	1.42085e-16	1.54096e-16	1.48092e-16	1.56099e-16	1.55097e-16	1.46085e-16	1.52094e-16	1.86133e-16
Ta-184	9.01462e-16	9.08464e-16	8.79424e-16	9.09464e-16	8.93446e-16	9.19475e-16	9.08469e-16	8.71424e-16	8.92457e-16	9.55596e-16
Ta-185	8.125e-17	8.126e-17	7.576e-17	8.176e-17	7.912e-17	8.308e-17	8.227e-17	7.677e-17	8.074e-17	1.0004e-16
Ta-186	8.1727e-16	8.2329e-16	7.8409e-16	8.2129e-16	8.092e-16	8.3635e-16	8.2831e-16	7.981e-16	8.0924e-16	8.6983e-16
Tb-146	2.05893e-15	2.06898e-15	1.98853e-15	2.05896e-15	2.00876e-15	2.07911e-15	2.05902e-15	2.02855e-15	2.04884e-15	2.06996e-15
Tb-147	1.24069e-15	1.2507e-15	1.21065e-15	1.2407e-15	1.22068e-15	1.25071e-15	1.2507e-15	1.20065e-15	1.23069e-15	1.27083e-15
Tb-147m	1.08086e-15	1.08086e-15	1.07081e-15	1.08086e-15	1.06084e-15	1.09088e-15	1.09087e-15	1.05081e-15	1.07085e-15	1.09102e-15
Tb-148	1.34397e-15	1.35399e-15	1.30377e-15	1.34399e-15	1.33389e-15	1.36405e-15	1.36401e-15	1.31379e-15	1.33393e-15	1.36451e-15
Tb-148m	1.81076e-15	1.83077e-15	1.76072e-15	1.82077e-15	1.81074e-15	1.85078e-15	1.83077e-15	1.77072e-15	1.79076e-15	1.87091e-15
Tb-149	7.65106e-16	7.71106e-16	7.43099e-16	7.67107e-16	7.59103e-16	7.78109e-16	7.73107e-16	7.43099e-16	7.58105e-16	7.9113e-16
Tb-149m	7.87436e-16	7.96438e-16	7.58407e-16	7.89438e-16	7.88424e-16	8.06447e-16	8.00442e-16	7.76409e-16	7.78431e-16	8.1153e-16
Tb-150	1.36109e-15	1.3711e-15	1.32103e-15	1.3611e-15	1.35107e-15	1.38112e-15	1.3711e-15	1.33104e-15	1.35108e-15	1.38126e-15
Tb-150m	1.45017e-15	1.47017e-15	1.40016e-15	1.46018e-15	1.44017e-15	1.49018e-15	1.47018e-15	1.41016e-15	1.44017e-15	1.51022e-15
Tb-151	5.53006e-16	5.57006e-16	5.31005e-16	5.56006e-16	5.45005e-16	5.65006e-16	5.60006e-16	5.35005e-16	5.47006e-16	5.94007e-16
Tb-151m	4.08012e-17	4.12012e-17	3.92011e-17	4.11012e-17	4.06012e-17	4.20013e-17	4.14012e-17	3.89011e-17	4.03012e-17	4.49015e-17
Tb-152	8.38737e-16	8.42741e-16	8.13696e-16	8.39741e-16	8.27721e-16	8.50755e-16	8.44746e-16	8.11698e-16	8.3173e-16	8.62864e-16
Tb-152m	4.2101e-16	4.2401e-16	4.04009e-16	4.2401e-16	4.1201e-16	4.2901e-16	4.2501e-16	4.06009e-16	4.1701e-16	4.59013e-16
Tb-153	1.72e-16	1.73e-16	1.62e-16	1.73e-16	1.68e-16	1.76e-16	1.74e-16	1.64e-16	1.7e-16	1.96e-16
Tb-154	1.26007e-15	1.27007e-15	1.23007e-15	1.26007e-15	1.25007e-15	1.28007e-15	1.28007e-15	1.22007e-15	1.26007e-15	1.27009e-15
Tb-155	8e-17	8.04e-17	7.25e-17	8.04e-17	7.71e-17	8.25e-17	8.13e-17	7.24e-17	7.89e-17	1.06e-16
Tb-156	1.09e-15	1.1e-15	1.08e-15	1.1e-15	1.08e-15	1.11e-15	1.1e-15	1.06e-15	1.08e-15	1.13e-15
Tb-156m	1.13e-17	1.14e-17	9.09e-18	1.14e-17	1.08e-17	1.2e-17	1.16e-17	8.93e-18	1.09e-17	1.85e-17
Tb-156n	1.19e-18	1.21e-18	9.89e-19	1.21e-18	1.13e-18	1.26e-18	1.23e-18	9.68e-19	1.16e-18	1.87e-18
Tb-157	1.13e-18	1.17e-18	8.73e-19	1.16e-18	1.05e-18	1.21e-18	1.19e-18	8.57e-19	1.1e-18	1.89e-18
Tb-158	4.54035e-16	4.58035e-16	4.44031e-16	4.59035e-16	4.50033e-16	4.59036e-16	4.54035e-16	4.36031e-16	4.49034e-16	4.75046e-16
Tb-160	6.48135e-16	6.53136e-16	6.42121e-16	6.53135e-16	6.4413e-16	6.54139e-16	6.51137e-16	6.25121e-16	6.42133e-16	6.70183e-16
Tb-161	1.01617e-17	1.02621e-17	8.4144e-18	1.02619e-17	9.6289e-18	1.0664e-17	1.04629e-17	8.3442e-18	9.9007e-18	1.59874e-17
Tb-162	6.3671e-16	6.42713e-16	6.13655e-16	6.40714e-16	6.33688e-16	6.4773e-16	6.4372e-16	6.26657e-16	6.30702e-16	6.67898e-16
Tb-163	4.54334e-16	4.57336e-16	4.43305e-16	4.58336e-16	4.48322e-16	4.66344e-16	4.58339e-16	4.36306e-16	4.4933e-16	4.81437e-16
Tb-164	1.4019e-15	1.41191e-15	1.36178e-15	1.40191e-15	1.39185e-15	1.42195e-15	1.41192e-15	1.36179e-15	1.38188e-15	1.44227e-15
Tb-165	4.7958e-16	4.8259e-16	4.7843e-16	4.8059e-16	4.7552e-16	4.8364e-16	4.8361e-16	4.6544e-16	4.7455e-16	4.8505e-16
Tc-101	1.92644e-16	1.94646e-16	1.83593e-16	1.93647e-16	1.88623e-16	1.95662e-16	1.94653e-16	1.89595e-16	1.91636e-16	2.11819e-16
Tc-102	5.81e-17	5.85e-17	5.65e-17	5.84e-17	5.71e-17	5.92e-17	5.87e-17	5.61e-17	5.76e-17	6.06e-17
Tc-102m	1.40198e-15	1.41199e-15	1.36186e-15	1.402e-15	1.38193e-15	1.42203e-15	1.42201e-15	1.37187e-15	1.39196e-15	1.42238e-15
Tc-104	1.2686e-15	1.27864e-15	1.22819e-15	1.26863e-15	1.25843e-15	1.28877e-15	1.27869e-15	1.23822e-15	1.25851e-15	1.28967e-15
Tc-105	4.5597e-16	4.58e-16	4.3971e-16	4.57e-16	4.4887e-16	4.6308e-16	4.6003e-16	4.4273e-16	4.5192e-16	4.8173e-16
Tc-91	1.4102e-15	1.4203e-15	1.36974e-15	1.4102e-15	1.39e-15	1.4304e-15	1.4203e-15	1.36977e-15	1.4101e-15	1.4314e-15
Tc-91m	8.382e-16	8.413e-16	8.207e-16	8.413e-16	8.2e-16	8.565e-16	8.464e-16	8.088e-16	8.321e-16	8.696e-16
Tc-92	2.18973e-15	2.20979e-15	2.12928e-15	2.19978e-15	2.15955e-15	2.22994e-15	2.20984e-15	2.15931e-15	2.17964e-15	2.251e-15
Tc-93	8.88032e-16	8.94032e-16	8.89029e-16	8.90032e-16	8.80031e-16	8.95033e-16	8.93033e-16	8.66029e-16	8.80032e-16	8.91043e-16
Tc-93m	5.23078e-16	5.25078e-16	5.14073e-16	5.25078e-16	5.21076e-16	5.3108e-16	5.25079e-16	4.99074e-16	5.22077e-16	5.28093e-16
Tc-94	1.54003e-15	1.56003e-15	1.50003e-15	1.55003e-15	1.54003e-15	1.57003e-15	1.56003e-15	1.52003e-15	1.52003e-15	1.57004e-15
Tc-94m	1.13229e-15	1.13231e-15	1.10216e-15	1.13231e-15	1.11224e-15	1.15235e-15	1.13232e-15	1.09217e-15	1.12227e-15	1.15271e-15
Tc-95	4.55e-16	4.61e-16	4.38e-16	4.56e-16	4.58e-16	4.66e-16	4.63e-16	4.52e-16	4.49e-16	4.64e-16
Tc-95m	3.91001e-16	3.94001e-16	3.73001e-16	3.93001e-16	3.88001e-16	3.99001e-16	3.96001e-16	3.84001e-16	3.87001e-16	4.10001e-16
Tc-96	1.44e-15	1.46e-15	1.4e-15	1.45e-15	1.45e-15	1.47e-15	1.47e-15	1.43e-15	1.43e-15	1.47e-15
Tc-96m	2.4e-17	2.42e-17	2.36e-17	2.4e-17	2.4e-17	2.43e-17	2.43e-17	2.34e-17	2.37e-17	2.43e-17
Tc-97	1.96e-21	3.54e-21	1.57e-22	1.08e-21	2.23e-22	1.52e-21	1.22e-21	9.05e-23	2.54e-21	4.02e-21
Tc-97m	1.57e-19	1.6e-19	1.39e-19	1.56e-19	1.49e-19	1.63e-19	1.59e-19	1.39e-19	1.55e-19	2.22e-19
Tc-98	8.21044e-16	8.30045e-16	7.85039e-16	8.23045e-16	8.24042e-16	8.42046e-16	8.35045e-16	8.12038e-16	8.10044e-16	8.41064e-16
Tc-99	2.0188e-20	2.0388e-20	1.7257e-20	2.0187e-20	1.9077e-20	2.0999e-20	2.0592e-20	1.7051e-20	1.9783e-20	3.0212e-20
Tc-99m	6.81e-17	6.76e-17	6.58e-17	6.8e-17	6.71e-17	6.92e-17	6.9e-17	6.25e-17	6.73e-17	8.66e-17
Te-113	1.28e-15	1.2901e-15	1.24955e-15	1.2801e-15	1.25982e-15	1.3002e-15	1.3001e-15	1.23958e-15	1.26991e-15	1.3112e-15
Te-114	7.15198e-16	7.19199e-16	6.92184e-16	7.14199e-16	7.05192e-16	7.25203e-16	7.23201e-16	6.99184e-16	7.09196e-16	7.29245e-16
Te-115	1.29289e-15	1.3029e-15	1.27273e-15	1.2929e-15	1.27282e-15	1.31296e-15	1.30292e-15	1.25274e-15	1.28286e-15	1.32336e-15
Te-115m	1.49251e-15	1.50252e-15	1.44237e-15	1.49252e-15	1.47246e-15	1.51257e-15	1.50254e-15	1.45238e-15	1.47248e-15	1.51292e-15
Te-116	4.48004e-17	4.52004e-17	4.16004e-17	4.48004e-17	4.36004e-17	4.61004e-17	4.53004e-17	4.19004e-17	4.43004e-17	5.33006e-17
Te-117	8.76441e-16	8.82443e-16	8.41412e-16	8.75444e-16	8.65429e-16	8.90453e-16	8.86447e-16	8.59413e-16	8.68437e-16	8.8654e-16
Te-118	5.17e-19	6.26e-19	3.06e-19	4.93e-19	3.53e-19	5.39e-19	5.16e-19	2.25e-19	5.72e-19	9.5e-19
Te-119	4.33004e-16	4.38004e-16	4.13003e-16	4.34004e-16	4.31004e-16	4.44004e-16	4.40004e-16	4.26003e-16	4.28004e-16	4.45005e-16
Te-119m	8.51003e-16	8.56003e-16	8.54003e-16	8.54003e-16	8.45003e-16	8.55003e-16	8.58003e-16	8.15003e-16	8.43003e-16	8.79004e-16
Te-121	3.25e-16	3.28e-16	3.1e-16	3.26e-16	3.2e-16	3.33e-16	3.29e-16	3.16e-16	3.22e-16	3.38e-16
Te-121m	1.15e-16	1.15e-16	1.07e-16	1.15e-16	1.1e-16	1.16e-16	1.15e-16	1.12e-16	1.14e-16	1.3e-16
Te-123	8.98e-22	1.09e-21	5.32e-22	8.57e-22	6.13e-22	9.38e-22	8.96e-22	3.9e-22	9.95e-22	1.65e-21
Te-123m	7.42e-17	7.38e-17	7.13e-17	7.43e-17	7.27e-17	7.52e-17	7.51e-17	6.88e-17	7.37e-17	9.19e-17
Te-125m	1.63e-18	1.87e-18	1.08e-18	1.61e-18	1.23e-18	1.72e-18	1.66e-18	8.85e-19	1.73e-18	2.86e-18
Te-127	2.93e-18	2.951e-18	2.886e-18	2.961e-18	2.904e-18	3.025e-18	2.952e-18	2.765e-18	2.888e-18	3.152e-18
Te-127m	5.8836e-19	6.5838e-19	4.1593e-19	5.7938e-19	4.7019e-19	6.165e-19	5.9644e-19	3.6393e-19	6.1731e-19	9.839e-19
Te-129	3.4215e-17	3.4418e-17	3.3554e-17	3.4519e-17	3.349e-17	3.5038e-17	3.4626e-17	3.2856e-17	3.3906e-17	3.602e-17
Te-129m	1.7884e-17	1.8086e-17	1.6957e-17	1.7886e-17	1.7773e-17	1.8294e-17	1.8189e-17	1.7458e-17	1.758e-17	1.8575e-17
Te-131	2.3951e-16	2.4052e-16	2.3441e-16	2.4052e-16	2.3647e-16	2.4355e-16	2.4153e-16	2.2841e-16	2.3749e-16	2.5983e-16
Te-131m	8.33127e-16	8.41128e-16	8.09117e-16	8.35128e-16	8.31123e-16	8.47131e-16	8.44129e-16	8.18118e-16	8.24126e-16	8.5516e-16
Te-132	1.19007e-16	1.19007e-16	1.10006e-16	1.20007e-16	1.14007e-16	1.21008e-16	1.20007e-16	1.16006e-16	1.19007e-16	1.38011e-16
Te-133	6.8667e-16	6.9068e-16	6.7057e-16	6.8768e-16	6.7963e-16	6.9571e-16	6.9169e-16	6.6657e-16	6.7965e-16	7.0501e-16
Te-133m	1.0706e-15	1.0806e-15	1.04056e-15	1.0706e-15	1.06059e-15	1.08062e-15	1.08061e-15	1.04056e-15	1.0606e-15	1.09073e-15
Te-134	4.96098e-16	5.00099e-16	4.76088e-16	4.99099e-16	4.93094e-16	5.08102e-16	5.031e-16	4.85087e-16	4.91097e-16	5.26136e-16
Th-223	3.57e-17	3.56e-17	3.27e-17	3.57e-17	3.46e-17	3.68e-17	3.62e-17	3.21e-17	3.52e-17	4.85e-17
Th-224	1.26e-17	1.26e-17	1.2e-17	1.27e-17	1.23e-17	1.28e-17	1.27e-17	1.19e-17	1.25e-17	1.5e-17
Th-226	4.1e-18	4.1e-18	3.79e-18	4.11e-18	3.97e-18	4.21e-18	4.15e-18	3.85e-18	4.05e-18	5.24e-18
Th-227	6.73e-17	6.76e-17	6.28e-17	6.77e-17	6.51e-17	6.84e-17	6.78e-17	6.54e-17	6.69e-17	7.83e-17
Th-228	1.05e-18	1.05e-18	9.54e-19	1.05e-18	1.01e-18	1.07e-18	1.06e-18	9.49e-19	1.04e-18	1.39e-18
Th-229	4.26e-17	4.26e-17	3.89e-17	4.26e-17	4.11e-17	4.39e-17	4.32e-17	3.86e-17	4.21e-17	5.72e-17
Th-230	1.81e-19	1.81e-19	1.61e-19	1.82e-19	1.74e-19	1.88e-19	1.85e-19	1.66e-19	1.78e-19	2.56e-19
Th-231	5.3514e-18	5.3616e-18	4.75964e-18	5.3314e-18	5.1207e-18	5.5319e-18	5.4217e-18	4.62955e-18	5.2812e-18	7.6672e-18
Th-232	8.83e-20	8.83e-20	7.65e-20	8.87e-20	8.47e-20	9.19e-20	9.01e-20	7.9e-20	8.64e-20	1.32e-19
Th-233	2.0075e-17	2.0177e-17	1.9236e-17	2.0178e-17	1.976e-17	2.0589e-17	2.0283e-17	1.9137e-17	1.977e-17	2.2111e-17
Th-234	4.08256e-18	4.08263e-18	3.59208e-18	4.08258e-18	3.92237e-18	4.25269e-18	4.15263e-18	3.63206e-18	4.00252e-18	5.94405e-18
Th-235	3.238e-17	3.268e-17	3.129e-17	3.259e-17	3.224e-17	3.321e-17	3.28e-17	3.149e-17	3.196e-17	3.399e-17
Th-236	1.9168e-17	1.9269e-17	1.8136e-17	1.917e-17	1.8855e-17	1.9679e-17	1.9373e-17	1.8337e-17	1.8863e-17	2.1679e-17
Ti-44	6.29e-17	6.29e-17	5.46e-17	6.29e-17	5.97e-17	6.55e-17	6.42e-17	5.5e-17	6.16e-17	9.46e-17
Ti-45	5.07424e-16	5.09426e-16	4.96388e-16	5.09426e-16	4.9641e-16	5.19437e-16	5.13431e-16	4.89389e-16	5.04419e-16	5.28551e-16
Ti-51	2.1422e-16	2.1523e-16	2.0608e-16	2.1523e-16	2.1016e-16	2.1728e-16	2.1525e-16	2.0909e-16	2.122e-16	2.3267e-16
Ti-52	6.82e-17	6.781e-17	6.459e-17	6.811e-17	6.676e-17	6.994e-17	6.922e-17	6.26e-17	6.708e-17	8.905e-17
Tl-190	7.564e-16	7.604e-16	7.379e-16	7.604e-16	7.432e-16	7.746e-16	7.635e-16	7.269e-16	7.493e-16	7.915e-16
Tl-190m	1.42404e-15	1.43406e-15	1.37385e-15	1.42405e-15	1.41396e-15	1.45412e-15	1.43408e-15	1.38386e-15	1.404e-15	1.48455e-15
Tl-194	5.2699e-16	5.3001e-16	5.1285e-16	5.3001e-16	5.1894e-16	5.4106e-16	5.3303e-16	5.0486e-16	5.2196e-16	5.5738e-16
Tl-194m	1.45065e-15	1.46065e-15	1.39061e-15	1.45065e-15	1.44063e-15	1.49066e-15	1.47065e-15	1.41061e-15	1.43064e-15	1.51076e-15
Tl-195	6.84016e-16	6.88016e-16	6.61014e-16	6.83016e-16	6.75015e-16	6.93016e-16	6.91016e-16	6.66014e-16	6.78015e-16	7.04019e-16
Tl-196	1.06052e-15	1.06052e-15	1.02049e-15	1.06052e-15	1.0405e-15	1.07053e-15	1.07052e-15	1.03049e-15	1.05051e-15	1.0806e-15
Tl-197	2.52007e-16	2.54007e-16	2.45007e-16	2.54007e-16	2.49007e-16	2.58007e-16	2.55007e-16	2.42007e-16	2.49007e-16	2.76009e-16
Tl-198	1.13001e-15	1.14001e-15	1.10001e-15	1.13001e-15	1.12001e-15	1.15001e-15	1.14001e-15	1.10001e-15	1.12001e-15	1.15002e-15
Tl-198m	6.93008e-16	7.00008e-16	6.64007e-16	6.98008e-16	6.87008e-16	7.13008e-16	7.02008e-16	6.72007e-16	6.86008e-16	7.3901e-16
Tl-199	1.33e-16	1.34e-16	1.26e-16	1.34e-16	1.3e-16	1.37e-16	1.35e-16	1.26e-16	1.32e-16	1.57e-16
Tl-200	7.44002e-16	7.50002e-16	7.40002e-16	7.48002e-16	7.41002e-16	7.56003e-16	7.52003e-16	7.15002e-16	7.36002e-16	7.78003e-16
Tl-201	4.19e-17	4.18e-17	3.73e-17	4.2e-17	4.01e-17	4.34e-17	4.27e-17	3.77e-17	4.12e-17	6e-17
Tl-202	2.6e-16	2.61e-16	2.56e-16	2.63e-16	2.56e-16	2.68e-16	2.63e-16	2.45e-16	2.57e-16	2.84e-16
Tl-204	7.01e-19	7.02e-19	6.14e-19	7.02e-19	6.67e-19	7.3e-19	7.17e-19	6.24e-19	6.88e-19	1.029e-18
Tl-206	9.331e-19	9.374e-19	8.638e-19	9.381e-19	9.06e-19	9.598e-19	9.471e-19	8.673e-19	9.233e-19	1.1664e-18
Tl-206m	1.39e-15	1.4e-15	1.35e-15	1.4e-15	1.37e-15	1.42e-15	1.4e-15	1.35e-15	1.38e-15	1.46e-15
Tl-207	2.112e-18	2.125e-18	2.036e-18	2.136e-18	2.089e-18	2.153e-18	2.133e-18	2.018e-18	2.094e-18	2.336e-18
Tl-208	1.85098e-15	1.85098e-15	1.7909e-15	1.85098e-15	1.84095e-15	1.871e-15	1.85099e-15	1.76091e-15	1.85096e-15	1.85121e-15
Tl-209	1.21132e-15	1.22132e-15	1.16123e-15	1.21132e-15	1.17128e-15	1.23135e-15	1.21133e-15	1.20123e-15	1.2013e-15	1.23162e-15
Tl-210	1.57541e-15	1.58544e-15	1.53514e-15	1.57543e-15	1.5653e-15	1.59553e-15	1.59547e-15	1.53516e-15	1.55535e-15	1.59615e-15
Tm-161	7.03336e-16	7.07337e-16	6.67315e-16	7.02338e-16	6.86327e-16	7.14344e-16	7.0934e-16	6.85316e-16	6.96332e-16	7.41404e-16
Tm-162	1.07227e-15	1.08228e-15	1.05215e-15	1.07228e-15	1.06222e-15	1.09232e-15	1.08229e-15	1.04216e-15	1.06224e-15	1.09259e-15
Tm-163	7.30004e-16	7.36004e-16	7.16004e-16	7.32004e-16	7.21004e-16	7.39004e-16	7.37004e-16	7.08004e-16	7.23004e-16	7.62005e-16
Tm-164	4.4023e-16	4.4224e-16	4.2811e-16	4.4124e-16	4.3218e-16	4.4928e-16	4.4525e-16	4.2511e-16	4.372e-16	4.5758e-16
Tm-165	3.05e-16	3.07e-16	2.91e-16	3.07e-16	3e-16	3.11e-16	3.09e-16	2.95e-16	3.02e-16	3.36e-16
Tm-166	1.11003e-15	1.11003e-15	1.07002e-15	1.10003e-15	1.10003e-15	1.12003e-15	1.12003e-15	1.08002e-15	1.10003e-15	1.13003e-15
Tm-167	6.96e-17	6.99e-17	6.29e-17	7.03e-17	6.71e-17	7.16e-17	7.06e-17	6.53e-17	6.91e-17	8.78e-17
Tm-168	7.03e-16	7.1e-16	6.76e-16	7.06e-16	7.02e-16	7.19e-16	7.14e-16	6.88e-16	6.95e-16	7.43e-16
Tm-170	1.923e-18	1.924e-18	1.666e-18	1.924e-18	1.852e-18	2.002e-18	1.958e-18	1.637e-18	1.889e-18	2.857e-18
Tm-171	2.1321e-19	2.15224e-19	1.76156e-19	2.15212e-19	2.05183e-19	2.25223e-19	2.19218e-19	1.79148e-19	2.0721e-19	3.40354e-19
Tm-172	2.67957e-16	2.69961e-16	2.61891e-16	2.67962e-16	2.6193e-16	2.69982e-16	2.6897e-16	2.64894e-16	2.65946e-16	2.7117e-16
Tm-173	2.22253e-16	2.24254e-16	2.21229e-16	2.25254e-16	2.22243e-16	2.3026e-16	2.24257e-16	2.0923e-16	2.1925e-16	2.36336e-16
Tm-174	1.02045e-15	1.03045e-15	9.96411e-16	1.03045e-15	1.00043e-15	1.03046e-15	1.02045e-15	9.80412e-16	1.01044e-15	1.08058e-15
Tm-175	6.27604e-16	6.32606e-16	6.15559e-16	6.32607e-16	6.20586e-16	6.38621e-16	6.31612e-16	6.0656e-16	6.22597e-16	6.49757e-16
Tm-176	1.11291e-15	1.11293e-15	1.08275e-15	1.11293e-15	1.09285e-15	1.11298e-15	1.11295e-15	1.07276e-15	1.10288e-15	1.1434e-15
U-227	6.23e-17	6.24e-17	5.76e-17	6.25e-17	6.01e-17	6.35e-17	6.28e-17	5.97e-17	6.18e-17	7.56e-17
U-228	2.03e-18	2.03e-18	1.86e-18	2.03e-18	1.95e-18	2.08e-18	2.05e-18	1.88e-18	2e-18	2.62e-18
U-230	5.59e-19	5.58e-19	5.12e-19	5.61e-19	5.38e-19	5.74e-19	5.68e-19	5.21e-19	5.53e-19	7.33e-19
U-231	3.38e-17	3.38e-17	3.05e-17	3.37e-17	3.26e-17	3.51e-17	3.43e-17	3.04e-17	3.32e-17	4.71e-17
U-232	1.1e-19	1.1e-19	9.88e-20	1.1e-19	1.07e-19	1.14e-19	1.12e-19	9.88e-20	1.08e-19	1.54e-19
U-233	1.21e-19	1.22e-19	1.11e-19	1.22e-19	1.17e-19	1.25e-19	1.23e-19	1.13e-19	1.2e-19	1.54e-19
U-234	5.29e-20	5.31e-20	4.68e-20	5.31e-20	5.13e-20	5.51e-20	5.4e-20	4.63e-20	5.18e-20	7.69e-20
U-235	8.89e-17	8.87e-17	8.34e-17	8.94e-17	8.63e-17	9.06e-17	8.99e-17	8.47e-17	8.86e-17	1.08e-16
U-235m	0	0	0	0	0	0	0	0	0	0
U-236	2.51e-20	2.53e-20	2.17e-20	2.52e-20	2.42e-20	2.63e-20	2.57e-20	2.14e-20	2.45e-20	3.75e-20
U-237	6.75083e-17	6.75084e-17	6.1507e-17	6.78083e-17	6.52078e-17	6.95087e-17	6.84085e-17	6.31069e-17	6.67081e-17	8.77126e-17
U-238	2.17243e-20	2.19244e-20	1.90231e-20	2.17244e-20	2.09238e-20	2.26248e-20	2.21246e-20	1.88232e-20	2.12241e-20	3.06276e-20
U-239	2.3874e-17	2.3976e-17	2.1435e-17	2.3976e-17	2.2958e-17	2.4787e-17	2.4381e-17	2.1536e-17	2.3468e-17	3.301e-17
U-240	2.211e-18	2.2113e-18	2.0181e-18	2.2211e-18	2.1399e-18	2.2919e-18	2.2515e-18	2.0179e-18	2.1807e-18	2.9912e-18
U-242	2.2539e-17	2.2641e-17	2.1003e-17	2.2642e-17	2.2025e-17	2.3152e-17	2.2846e-17	2.1604e-17	2.2234e-17	2.5967e-17
V-47	5.8185e-16	5.8386e-16	5.6773e-16	5.8386e-16	5.6781e-16	5.959e-16	5.8788e-16	5.6074e-16	5.7783e-16	6.0525e-16
V-48	1.69012e-15	1.70012e-15	1.70011e-15	1.70012e-15	1.68011e-15	1.70012e-15	1.70012e-15	1.61011e-15	1.67012e-15	1.72016e-15
V-49	0	0	0	0	0	0	0	0	0	0
V-50	8.03002e-16	8.10002e-16	7.70001e-16	8.03002e-16	7.82002e-16	8.12002e-16	8.03002e-16	8.08001e-16	7.96002e-16	7.98002e-16
V-52	8.2337e-16	8.3039e-16	8.1918e-16	8.2539e-16	8.123e-16	8.3046e-16	8.2642e-16	8.1319e-16	8.1634e-16	8.2398e-16
V-53	6.0697e-16	6.1099e-16	6.018e-16	6.1299e-16	5.979e-16	6.0905e-16	6.0401e-16	5.8181e-16	6.0194e-16	6.1953e-16
W-177	5.05001e-16	5.09001e-16	4.87001e-16	5.09001e-16	4.97001e-16	5.15001e-16	5.09001e-16	4.83001e-16	5.00001e-16	5.56001e-16
W-178	5.51e-18	5.54e-18	4.58e-18	5.56e-18	5.3e-18	5.79e-18	5.64e-18	4.78e-18	5.38e-18	8.7e-18
W-179	1.81e-17	1.82e-17	1.49e-17	1.82e-17	1.73e-17	1.89e-17	1.85e-17	1.55e-17	1.77e-17	2.85e-17
W-179m	2.48e-17	2.49e-17	2.18e-17	2.5e-17	2.39e-17	2.57e-17	2.52e-17	2.3e-17	2.45e-17	3.41e-17
W-181	1.47e-17	1.47e-17	1.22e-17	1.48e-17	1.41e-17	1.54e-17	1.5e-17	1.27e-17	1.43e-17	2.31e-17
W-185	6.25e-20	6.28e-20	5.52e-20	6.28e-20	5.99e-20	6.49e-20	6.37e-20	5.51e-20	6.15e-20	8.98e-20
W-185m	1.17e-17	1.17e-17	1.07e-17	1.18e-17	1.14e-17	1.21e-17	1.19e-17	1.08e-17	1.16e-17	1.58e-17
W-187	2.56262e-16	2.58263e-16	2.45239e-16	2.57263e-16	2.54253e-16	2.6227e-16	2.60266e-16	2.4924e-16	2.53259e-16	2.71342e-16
W-188	1.0613e-18	1.0615e-18	9.853e-19	1.0614e-18	1.0202e-18	1.0722e-18	1.0718e-18	1.0382e-18	1.0509e-18	1.2316e-18
W-190	7.1687e-17	7.1488e-17	6.5661e-17	7.1988e-17	6.9776e-17	7.3596e-17	7.2891e-17	6.5361e-17	7.0783e-17	9.7479e-17
Xe-120	2.09001e-16	2.11001e-16	2.01001e-16	2.10001e-16	2.07001e-16	2.14001e-16	2.12001e-16	2.02001e-16	2.07001e-16	2.24001e-16
Xe-121	8.2587e-16	8.2887e-16	8.0276e-16	8.2688e-16	8.1282e-16	8.3791e-16	8.3189e-16	7.9577e-16	8.2185e-16	8.4619e-16
Xe-122	2.66e-17	2.69e-17	2.56e-17	2.68e-17	2.6e-17	2.73e-17	2.69e-17	2.49e-17	2.64e-17	3.02e-17
Xe-123	3.54266e-16	3.56267e-16	3.42247e-16	3.54267e-16	3.47258e-16	3.60273e-16	3.57269e-16	3.42247e-16	3.52263e-16	3.75331e-16
Xe-125	1.37e-16	1.37e-16	1.29e-16	1.38e-16	1.33e-16	1.39e-16	1.38e-16	1.32e-16	1.36e-16	1.56e-16
Xe-127	1.44e-16	1.44e-16	1.36e-16	1.45e-16	1.4e-16	1.47e-16	1.45e-16	1.38e-16	1.44e-16	1.67e-16
Xe-127m	8.33e-17	8.3e-17	7.88e-17	8.34e-17	8.13e-17	8.52e-17	8.45e-17	7.71e-17	8.25e-17	1.06e-16
Xe-129m	7.98e-18	8.33e-18	6.65e-18	8.04e-18	7.13e-18	8.25e-18	8.13e-18	6.55e-18	8.08e-18	1.11e-17
Xe-131m	2.8e-18	2.93e-18	2.37e-18	2.8e-18	2.5e-18	2.88e-18	2.85e-18	2.2e-18	2.84e-18	4e-18
Xe-133	1.60217e-17	1.62219e-17	1.39186e-17	1.60218e-17	1.51205e-17	1.66226e-17	1.63222e-17	1.33185e-17	1.59213e-17	2.40321e-17
Xe-133m	1.42e-17	1.44e-17	1.29e-17	1.43e-17	1.35e-17	1.45e-17	1.43e-17	1.35e-17	1.43e-17	1.69e-17
Xe-135	1.40269e-16	1.4127e-16	1.31244e-16	1.4127e-16	1.35259e-16	1.42278e-16	1.41274e-16	1.39245e-16	1.40266e-16	1.58357e-16
Xe-135m	2.46008e-16	2.47008e-16	2.38007e-16	2.46008e-16	2.40007e-16	2.52008e-16	2.48008e-16	2.37007e-16	2.44007e-16	2.56009e-16
Xe-137	1.1893e-16	1.1898e-16	1.1651e-16	1.1998e-16	1.1676e-16	1.2112e-16	1.2003e-16	1.1354e-16	1.1785e-16	1.231e-16
Xe-138	6.2969e-16	6.317e-16	5.9659e-16	6.247e-16	6.1665e-16	6.3774e-16	6.3771e-16	6.176e-16	6.2468e-16	6.3501e-16
Y-81	6.842e-16	6.863e-16	6.657e-16	6.863e-16	6.68e-16	7.004e-16	6.913e-16	6.547e-16	6.781e-16	7.286e-16
Y-83	7.7948e-16	7.8351e-16	7.632e-16	7.825e-16	7.6536e-16	7.956e-16	7.8754e-16	7.5221e-16	7.7342e-16	8.0729e-16
Y-83m	4.861e-16	4.8812e-16	4.7294e-16	4.8912e-16	4.7504e-16	4.9717e-16	4.9114e-16	4.6995e-16	4.8307e-16	5.1458e-16
Y-84m	2.30509e-15	2.32511e-15	2.25482e-15	2.31511e-15	2.27498e-15	2.3452e-15	2.32514e-15	2.24484e-15	2.28503e-15	2.35584e-15
Y-85	6.28994e-16	6.30998e-16	6.14926e-16	6.30999e-16	6.14966e-16	6.4302e-16	6.3501e-16	6.04929e-16	6.23983e-16	6.5322e-16
Y-85m	7.5759e-16	7.606e-16	7.345e-16	7.576e-16	7.4455e-16	7.7063e-16	7.6561e-16	7.355e-16	7.5258e-16	7.759e-16
Y-86	2.04045e-15	2.06045e-15	1.97042e-15	2.04045e-15	2.00044e-15	2.06046e-15	2.06045e-15	2.00042e-15	2.02044e-15	2.07054e-15
Y-86m	1.24005e-16	1.24005e-16	1.15005e-16	1.25005e-16	1.19005e-16	1.26005e-16	1.25005e-16	1.21005e-16	1.24005e-16	1.42006e-16
Y-87	2.54e-16	2.55e-16	2.51e-16	2.56e-16	2.48e-16	2.6e-16	2.58e-16	2.44e-16	2.52e-16	2.65e-16
Y-87m	1.75006e-16	1.77006e-16	1.74005e-16	1.77006e-16	1.75005e-16	1.81006e-16	1.77006e-16	1.66005e-16	1.73006e-16	1.87007e-16
Y-88	1.52e-15	1.53e-15	1.45e-15	1.51e-15	1.5e-15	1.54e-15	1.53e-15	1.5e-15	1.51e-15	1.51e-15
Y-89m	5.26e-16	5.31e-16	5.18e-16	5.32e-16	5.26e-16	5.32e-16	5.27e-16	5.11e-16	5.21e-16	5.38e-16
Y-90	2.67002e-18	2.68002e-18	2.51002e-18	2.68002e-18	2.61002e-18	2.74002e-18	2.70002e-18	2.52002e-18	2.64002e-18	3.17002e-18
Y-90m	3.64e-16	3.65e-16	3.54e-16	3.68e-16	3.55e-16	3.73e-16	3.69e-16	3.51e-16	3.62e-16	3.94e-16
Y-91	2.9e-18	2.92e-18	2.87e-18	2.91e-18	2.87e-18	2.94e-18	2.93e-18	2.74e-18	2.87e-18	3.18e-18
Y-91m	3.08e-16	3.1e-16	2.94e-16	3.09e-16	3.03e-16	3.16e-16	3.11e-16	2.99e-16	3.05e-16	3.2e-16
Y-92	1.5287e-16	1.5391e-16	1.5053e-16	1.539e-16	1.5173e-16	1.5402e-16	1.5295e-16	1.4755e-16	1.508e-16	1.5581e-16
Y-93	5.884e-17	5.906e-17	5.63e-17	5.876e-17	5.774e-17	5.944e-17	5.929e-17	5.752e-17	5.829e-17	6.094e-17
Y-94	4.568e-16	4.598e-16	4.473e-16	4.598e-16	4.536e-16	4.62e-16	4.579e-16	4.433e-16	4.527e-16	4.66e-16
Y-95	6.1802e-16	6.1907e-16	6.0265e-16	6.1806e-16	6.1387e-16	6.2419e-16	6.2211e-16	6.0068e-16	6.1494e-16	6.1599e-16
Yb-162	1.29e-16	1.29e-16	1.21e-16	1.3e-16	1.27e-16	1.33e-16	1.31e-16	1.21e-16	1.27e-16	1.56e-16
Yb-163	4.07725e-16	4.10729e-16	3.93682e-16	4.08729e-16	4.01708e-16	4.15743e-16	4.11734e-16	3.95684e-16	4.04718e-16	4.2686e-16
Yb-164	2.02e-17	2.04e-17	1.75e-17	2.04e-17	1.97e-17	2.12e-17	2.07e-17	1.75e-17	1.98e-17	2.9e-17
Yb-165	1.72081e-16	1.73081e-16	1.63075e-16	1.72081e-16	1.68078e-16	1.75083e-16	1.74082e-16	1.61075e-16	1.7008e-16	1.97101e-16
Yb-166	2.96e-17	2.98e-17	2.45e-17	2.98e-17	2.85e-17	3.12e-17	3.04e-17	2.43e-17	2.88e-17	4.71e-17
Yb-167	1.21001e-16	1.22001e-16	1.10001e-16	1.22001e-16	1.18001e-16	1.26001e-16	1.24001e-16	1.10001e-16	1.19001e-16	1.65001e-16
Yb-169	1.52e-16	1.52e-16	1.37e-16	1.53e-16	1.47e-16	1.56e-16	1.54e-16	1.4e-16	1.5e-16	2.01e-16
Yb-175	2.18427e-17	2.1943e-17	2.12375e-17	2.20429e-17	2.16407e-17	2.24444e-17	2.20436e-17	2.07373e-17	2.1542e-17	2.42613e-17
Yb-177	1.09583e-16	1.10585e-16	1.08538e-16	1.10586e-16	1.08564e-16	1.10599e-16	1.10591e-16	1.05539e-16	1.08576e-16	1.17739e-16
Yb-178	2.1801e-17	2.2001e-17	2.14898e-17	2.2001e-17	2.16964e-17	2.2404e-17	2.2002e-17	2.06897e-17	2.14992e-17	2.3439e-17
Yb-179	5.642e-16	5.7021e-16	5.3912e-16	5.6821e-16	5.6017e-16	5.8024e-16	5.7222e-16	5.5013e-16	5.5819e-16	5.9048e-16
Zn-60	8.9078e-16	8.948e-16	8.6157e-16	8.9381e-16	8.757e-16	9.1188e-16	9.0083e-16	8.6358e-16	8.8275e-16	9.2944e-16
Zn-61	8.93e-16	8.97e-16	8.705e-16	8.95e-16	8.748e-16	9.112e-16	9.011e-16	8.635e-16	8.879e-16	9.193e-16
Zn-62	2.52013e-16	2.54013e-16	2.42012e-16	2.53013e-16	2.48012e-16	2.58013e-16	2.55013e-16	2.44012e-16	2.50013e-16	2.64018e-16
Zn-63	6.4161e-16	6.4363e-16	6.2646e-16	6.4363e-16	6.2755e-16	6.5568e-16	6.4765e-16	6.1847e-16	6.3659e-16	6.6611e-16
Zn-65	3.32001e-16	3.35001e-16	3.21e-16	3.32001e-16	3.21e-16	3.32001e-16	3.33001e-16	3.26e-16	3.29001e-16	3.35001e-16
Zn-69	2.9345e-19	2.9548e-19	2.6733e-19	2.9548e-19	2.834e-19	3.0251e-19	2.9848e-19	2.6738e-19	2.9042e-19	3.887e-19
Zn-69m	2.4e-16	2.42e-16	2.39e-16	2.43e-16	2.38e-16	2.48e-16	2.43e-16	2.28e-16	2.38e-16	2.52e-16
Zn-71	1.8637e-16	1.8739e-16	1.8218e-16	1.8739e-16	1.8329e-16	1.8945e-16	1.8741e-16	1.8019e-16	1.8433e-16	1.9296e-16
Zn-71m	9.03883e-16	9.11886e-16	8.79817e-16	9.10887e-16	8.95856e-16	9.27907e-16	9.14895e-16	8.7382e-16	8.94873e-16	9.441e-16
Zn-72	7.9714e-17	7.92142e-17	7.65119e-17	7.97141e-17	7.83132e-17	8.10147e-17	8.07144e-17	7.36118e-17	7.90138e-17	1.00021e-16
Zr-85	8.5867e-16	8.627e-16	8.4138e-16	8.627e-16	8.4255e-16	8.778e-16	8.6774e-16	8.264e-16	8.5161e-16	8.9051e-16
Zr-86	1.54e-16	1.55e-16	1.44e-16	1.56e-16	1.49e-16	1.57e-16	1.56e-16	1.52e-16	1.54e-16	1.74e-16
Zr-87	5.4131e-16	5.4333e-16	5.2917e-16	5.4233e-16	5.2926e-16	5.5237e-16	5.4634e-16	5.2118e-16	5.3729e-16	5.6176e-16
Zr-88	2.2e-16	2.22e-16	2.18e-16	2.22e-16	2.2e-16	2.27e-16	2.21e-16	2.07e-16	2.17e-16	2.33e-16
Zr-89	6.71088e-16	6.76089e-16	6.5908e-16	6.78089e-16	6.67085e-16	6.81091e-16	6.7409e-16	6.51081e-16	6.65087e-16	6.89117e-16
Zr-89m	3.67011e-16	3.71011e-16	3.4901e-16	3.69011e-16	3.6301e-16	3.76011e-16	3.71011e-16	3.6001e-16	3.6301e-16	3.79013e-16
Zr-93	3.38e-23	3.76e-23	2.31e-23	3.37e-23	2.71e-23	3.57e-23	3.48e-23	2.06e-23	3.47e-23	5.88e-23
Zr-95	4.25033e-16	4.30034e-16	4.08029e-16	4.26034e-16	4.28032e-16	4.36035e-16	4.33034e-16	4.22029e-16	4.19033e-16	4.34048e-16
Zr-97	5.1054e-16	5.1654e-16	4.9244e-16	5.1155e-16	5.125e-16	5.2258e-16	5.1956e-16	5.0544e-16	5.0452e-16	5.2187e-16
