# Supplementary material for: Organ doses of the fetus from external environmental exposures
Source: Radiat Environ Biophys. 2021 Feb 16;60(1):93–113. doi: 10.1007/s00411-020-00891-6 (PMC7902579; doi:10.1007/s00411-020-00891-6)
Supplement: Supplementary file 5 — (XLSX 351 KB) [file 411_2020_891_MOESM5_ESM.xlsx]

## Sheet: Results_Katja
Ground contamination
Nuclide-specific dose rate coefficient (Sv s-1 Bq-1 m2)
Nuclide	Effective	R-marrow	Colon	Lungs	ST-wall	Breast	Ovaries	UB-wall	Oesopha	Liver	Thyroid	Endost-BS	Brain	S-glands	Skin	Adrenals	ET	GB-wall	Ht-wall	Kidneys	Lymph	Muscle	O-mucosa	Pancreas	SI-wall	Spleen	Thymus	Uterus	Remainder
Ac-223	1.03e-17	9.7e-18	9.65e-18	1.07e-17	1.02e-17	1.13e-17	9.46e-18	9.88e-18	9.73e-18	1.03e-17	1.12e-17	1.28e-17	1.09e-17	1.18e-17	1.27e-17	9.23e-18	1.13e-17	9.15e-18	1.03e-17	9.85e-18	1.03e-17	1.15e-17	1.12e-17	9.52e-18	9.15e-18	1.06e-17	1.01e-17	9.83e-18	1.02e-17
Ac-224	1.31e-16	1.22e-16	1.23e-16	1.37e-16	1.31e-16	1.42e-16	1.19e-16	1.27e-16	1.23e-16	1.32e-16	1.46e-16	1.71e-16	1.37e-16	1.48e-16	1.63e-16	1.15e-16	1.41e-16	1.14e-16	1.31e-16	1.26e-16	1.32e-16	1.46e-16	1.4e-16	1.21e-16	1.16e-16	1.37e-16	1.27e-16	1.25e-16	1.29e-16
Ac-225	7.89e-18	7.28e-18	7.44e-18	8.27e-18	7.94e-18	8.49e-18	7.17e-18	7.65e-18	7.34e-18	8e-18	8.91e-18	1.05e-17	8.27e-18	8.89e-18	9.88e-18	6.87e-18	8.45e-18	6.91e-18	7.96e-18	7.6e-18	7.96e-18	8.88e-18	8.38e-18	7.29e-18	6.97e-18	8.35e-18	7.65e-18	7.53e-18	7.75e-18
Ac-226	7.817e-17	7.3641e-17	7.3451e-17	8.1184e-17	7.757e-17	8.5807e-17	7.1537e-17	7.5161e-17	7.4143e-17	7.8072e-17	8.5713e-17	9.7751e-17	8.2376e-17	8.8917e-17	9.7086e-17	6.9525e-17	8.5593e-17	6.8825e-17	7.817e-17	7.4855e-17	7.8475e-17	8.6915e-17	8.4586e-17	7.2441e-17	6.9431e-17	8.0788e-17	7.6259e-17	7.4562e-17	7.6963e-17
Ac-227	4.21023e-20	3.64009e-20	3.8101e-20	4.34015e-20	4.14013e-20	5.18075e-20	3.55005e-20	4.07021e-20	3.65007e-20	4.17013e-20	5.00036e-20	5.46014e-20	4.15007e-20	5.14054e-20	7.79207e-20	3.35004e-20	4.65039e-20	3.37003e-20	4.10011e-20	3.87008e-20	4.31027e-20	5.00038e-20	4.47029e-20	3.62005e-20	3.48006e-20	4.46017e-20	3.93012e-20	4.08026e-20	4.05017e-20
Ac-228	5.38587e-16	5.23535e-16	5.08546e-16	5.55614e-16	5.31585e-16	5.91662e-16	5.08523e-16	5.18566e-16	5.24538e-16	5.29588e-16	5.53665e-16	6.04744e-16	5.71607e-16	6.06683e-16	5.64798e-16	5.00502e-16	5.9164e-16	5.00501e-16	5.36586e-16	5.15557e-16	5.38594e-16	5.83674e-16	5.90628e-16	5.1153e-16	4.92509e-16	5.37618e-16	5.32567e-16	5.18566e-16	5.34575e-16
Ac-230	3.3301e-16	3.2581e-16	3.1682e-16	3.4414e-16	3.2899e-16	3.6236e-16	3.1474e-16	3.1989e-16	3.2782e-16	3.28e-16	3.413e-16	3.6968e-16	3.5315e-16	3.7047e-16	3.198e-16	3.1466e-16	3.653e-16	3.1365e-16	3.3401e-16	3.1987e-16	3.3303e-16	3.5939e-16	3.6326e-16	3.1876e-16	3.0766e-16	3.3311e-16	3.3394e-16	3.219e-16	3.3196e-16
Ac-231	2.55998e-16	2.42913e-16	2.3993e-16	2.6604e-16	2.53995e-16	2.8412e-16	2.36893e-16	2.44962e-16	2.43918e-16	2.54e-16	2.7613e-16	3.0926e-16	2.7004e-16	2.9216e-16	3.1634e-16	2.31859e-16	2.8409e-16	2.26856e-16	2.55997e-16	2.44948e-16	2.5601e-16	2.8414e-16	2.8107e-16	2.36904e-16	2.27868e-16	2.6205e-16	2.50967e-16	2.44963e-16	2.52979e-16
Ac-232	6.9728e-16	6.8307e-16	6.6507e-16	7.1842e-16	6.8726e-16	7.5367e-16	6.6299e-16	6.6916e-16	6.8408e-16	6.8727e-16	7.136e-16	7.68e-16	7.3644e-16	7.6878e-16	6.4112e-16	6.6091e-16	7.636e-16	6.599e-16	6.9928e-16	6.7113e-16	6.9831e-16	7.5169e-16	7.5556e-16	6.7202e-16	6.479e-16	6.9539e-16	6.9921e-16	6.7616e-16	6.9624e-16
Ac-233	3.2031e-16	3.0915e-16	3.0116e-16	3.3141e-16	3.143e-16	3.5759e-16	2.9409e-16	3.0522e-16	3.0615e-16	3.1431e-16	3.3456e-16	3.6486e-16	3.4342e-16	3.6867e-16	3.7698e-16	2.9503e-16	3.5753e-16	2.9702e-16	3.1831e-16	3.042e-16	3.2033e-16	3.5161e-16	3.555e-16	2.9711e-16	2.8803e-16	3.214e-16	3.1825e-16	3.0723e-16	3.1827e-16
Ag-100m	1.7731e-15	1.7225e-15	1.6823e-15	1.8336e-15	1.753e-15	1.9545e-15	1.6621e-15	1.7026e-15	1.7225e-15	1.743e-15	1.834e-15	1.9855e-15	1.8838e-15	2.005e-15	1.8753e-15	1.6519e-15	1.9644e-15	1.6619e-15	1.7731e-15	1.6925e-15	1.7732e-15	1.9245e-15	1.9543e-15	1.6722e-15	1.6218e-15	1.7734e-15	1.7629e-15	1.7126e-15	1.763e-15
Ag-101	9.8706e-16	9.5586e-16	9.3086e-16	1.02319e-15	9.7104e-16	1.09342e-15	9.1578e-16	9.4494e-16	9.5187e-16	9.6905e-16	1.03335e-15	1.12373e-15	1.05321e-15	1.12352e-15	1.10384e-15	9.1571e-16	1.09336e-15	9.167e-16	9.8306e-16	9.3991e-16	9.8808e-16	1.08344e-15	1.09332e-15	9.2181e-16	8.9371e-16	9.9016e-16	9.7899e-16	9.4894e-16	9.8001e-16
Ag-102	2.11314e-15	2.05294e-15	2.00294e-15	2.18327e-15	2.08312e-15	2.31351e-15	1.98286e-15	2.03302e-15	2.05295e-15	2.07313e-15	2.18344e-15	2.36383e-15	2.2433e-15	2.37362e-15	2.18393e-15	1.97279e-15	2.32345e-15	1.98278e-15	2.10314e-15	2.02299e-15	2.11316e-15	2.29353e-15	2.31341e-15	1.99289e-15	1.93278e-15	2.11325e-15	2.10307e-15	2.03302e-15	2.1031e-15
Ag-102m	1.19153e-15	1.17144e-15	1.14144e-15	1.2316e-15	1.18152e-15	1.27171e-15	1.1314e-15	1.15147e-15	1.17144e-15	1.17153e-15	1.22167e-15	1.32186e-15	1.26161e-15	1.32176e-15	1.1119e-15	1.13136e-15	1.30168e-15	1.14136e-15	1.19153e-15	1.15146e-15	1.19154e-15	1.28172e-15	1.30166e-15	1.14141e-15	1.11136e-15	1.19158e-15	1.1915e-15	1.15147e-15	1.19151e-15
Ag-103	5.19341e-16	5.01312e-16	4.89318e-16	5.36357e-16	5.1134e-16	5.73384e-16	4.80305e-16	4.98329e-16	5.01314e-16	5.10342e-16	5.42385e-16	5.95431e-16	5.52354e-16	5.89396e-16	5.76458e-16	4.79294e-16	5.72372e-16	4.80293e-16	5.17341e-16	4.95324e-16	5.19345e-16	5.6639e-16	5.70366e-16	4.85309e-16	4.70297e-16	5.22358e-16	5.1433e-16	4.98329e-16	5.15334e-16
Ag-104	1.69013e-15	1.64012e-15	1.60012e-15	1.74014e-15	1.67013e-15	1.86015e-15	1.59012e-15	1.62013e-15	1.64012e-15	1.66013e-15	1.74015e-15	1.89017e-15	1.80014e-15	1.91015e-15	1.80018e-15	1.58011e-15	1.86014e-15	1.57011e-15	1.68013e-15	1.62012e-15	1.69013e-15	1.84015e-15	1.85014e-15	1.60012e-15	1.54011e-15	1.69014e-15	1.68013e-15	1.63013e-15	1.68013e-15
Ag-104m	1.11272e-15	1.08254e-15	1.05254e-15	1.15283e-15	1.1027e-15	1.22303e-15	1.04247e-15	1.07261e-15	1.08255e-15	1.09271e-15	1.15297e-15	1.25331e-15	1.19285e-15	1.26313e-15	1.18341e-15	1.04241e-15	1.23298e-15	1.0524e-15	1.11271e-15	1.06259e-15	1.11274e-15	1.21305e-15	1.22295e-15	1.0525e-15	1.0224e-15	1.11281e-15	1.11265e-15	1.07261e-15	1.11268e-15
Ag-105	3.12e-16	3e-16	2.92e-16	3.23e-16	3.08e-16	3.49e-16	2.9e-16	2.97e-16	2.99e-16	3.07e-16	3.29e-16	3.6e-16	3.31e-16	3.58e-16	3.73e-16	2.88e-16	3.49e-16	2.82e-16	3.11e-16	2.97e-16	3.11e-16	3.43e-16	3.45e-16	2.9e-16	2.8e-16	3.15e-16	3.08e-16	2.99e-16	3.09e-16
Ag-105m	6.23e-19	5.98e-19	5.82e-19	6.44e-19	6.13e-19	6.98e-19	5.79e-19	5.92e-19	5.97e-19	6.12e-19	6.55e-19	7.17e-19	6.58e-19	7.14e-19	7.47e-19	5.74e-19	6.96e-19	5.61e-19	6.2e-19	5.93e-19	6.22e-19	6.84e-19	6.89e-19	5.78e-19	5.58e-19	6.27e-19	6.13e-19	5.96e-19	6.16e-19
Ag-106	4.4426e-16	4.2817e-16	4.1818e-16	4.5831e-16	4.3525e-16	4.9541e-16	4.0814e-16	4.2421e-16	4.2417e-16	4.3426e-16	4.644e-16	5.0657e-16	4.7631e-16	5.1146e-16	5.2465e-16	4.081e-16	4.9638e-16	4.1209e-16	4.4126e-16	4.202e-16	4.4527e-16	4.8743e-16	4.9536e-16	4.0915e-16	3.991e-16	4.4531e-16	4.3822e-16	4.2621e-16	4.4024e-16
Ag-106m	1.75e-15	1.7e-15	1.65e-15	1.81e-15	1.73e-15	1.94e-15	1.64e-15	1.68e-15	1.7e-15	1.72e-15	1.82e-15	1.97e-15	1.87e-15	1.99e-15	1.88e-15	1.64e-15	1.94e-15	1.63e-15	1.75e-15	1.67e-15	1.75e-15	1.91e-15	1.93e-15	1.65e-15	1.59e-15	1.75e-15	1.73e-15	1.68e-15	1.74e-15
Ag-108	1.283e-17	1.233e-17	1.205e-17	1.319e-17	1.263e-17	1.429e-17	1.171e-17	1.219e-17	1.224e-17	1.264e-17	1.339e-17	1.465e-17	1.368e-17	1.473e-17	1.505e-17	1.177e-17	1.425e-17	1.176e-17	1.273e-17	1.217e-17	1.285e-17	1.401e-17	1.403e-17	1.192e-17	1.148e-17	1.289e-17	1.27e-17	1.229e-17	1.271e-17
Ag-108m	1.02e-15	9.86e-16	9.58e-16	1.05e-15	1.01e-15	1.13e-15	9.47e-16	9.74e-16	9.78e-16	1e-15	1.06e-15	1.16e-15	1.09e-15	1.17e-15	1.17e-15	9.46e-16	1.13e-15	9.38e-16	1.01e-15	9.72e-16	1.02e-15	1.12e-15	1.12e-15	9.56e-16	9.21e-16	1.02e-15	1.01e-15	9.79e-16	1.01e-15
Ag-109m	1.86e-18	1.55e-18	1.64e-18	1.88e-18	1.8e-18	2.42e-18	1.54e-18	1.81e-18	1.56e-18	1.82e-18	2.29e-18	2.52e-18	1.77e-18	2.34e-18	3.94e-18	1.43e-18	2.08e-18	1.44e-18	1.78e-18	1.67e-18	1.92e-18	2.24e-18	1.97e-18	1.56e-18	1.49e-18	1.94e-18	1.69e-18	1.8e-18	1.77e-18
Ag-110	2.414e-17	2.315e-17	2.265e-17	2.493e-17	2.381e-17	2.678e-17	2.223e-17	2.306e-17	2.306e-17	2.382e-17	2.517e-17	2.754e-17	2.567e-17	2.744e-17	2.779e-17	2.223e-17	2.66e-17	2.211e-17	2.394e-17	2.302e-17	2.407e-17	2.641e-17	2.624e-17	2.257e-17	2.171e-17	2.429e-17	2.394e-17	2.317e-17	2.388e-17
Ag-110m	1.73003e-15	1.69003e-15	1.64003e-15	1.79003e-15	1.71003e-15	1.91004e-15	1.63003e-15	1.67003e-15	1.68003e-15	1.70003e-15	1.78004e-15	1.94004e-15	1.84003e-15	1.95004e-15	1.83005e-15	1.62003e-15	1.90003e-15	1.61003e-15	1.73003e-15	1.66003e-15	1.73003e-15	1.88004e-15	1.90003e-15	1.64003e-15	1.58003e-15	1.73003e-15	1.72003e-15	1.67003e-15	1.72003e-15
Ag-111	1.7102e-17	1.6261e-17	1.5874e-17	1.7723e-17	1.6803e-17	1.9157e-17	1.5855e-17	1.619e-17	1.6364e-17	1.6806e-17	1.8066e-17	1.9922e-17	1.8013e-17	1.9672e-17	2.097e-17	1.5637e-17	1.9137e-17	1.5237e-17	1.7002e-17	1.6281e-17	1.7009e-17	1.8869e-17	1.8928e-17	1.576e-17	1.5245e-17	1.7329e-17	1.6787e-17	1.629e-17	1.6893e-17
Ag-111m	2.20105e-18	2.03093e-18	2.00098e-18	2.24111e-18	2.13106e-18	2.70121e-18	1.94091e-18	2.10102e-18	2.02094e-18	2.13106e-18	2.42124e-18	2.54139e-18	2.24107e-18	2.67125e-18	3.54157e-18	1.91086e-18	2.51114e-18	1.88086e-18	2.13105e-18	2.03099e-18	2.23108e-18	2.51125e-18	2.43111e-18	1.96093e-18	1.89089e-18	2.21113e-18	2.11101e-18	2.13102e-18	2.15103e-18
Ag-112	4.3195e-16	4.2157e-16	4.0952e-16	4.4623e-16	4.2789e-16	4.7272e-16	4.0437e-16	4.1468e-16	4.2158e-16	4.269e-16	4.4551e-16	4.8132e-16	4.5931e-16	4.8496e-16	4.3737e-16	4.0625e-16	4.7364e-16	4.0522e-16	4.3194e-16	4.1463e-16	4.3298e-16	4.6874e-16	4.7156e-16	4.1144e-16	3.972e-16	4.3413e-16	4.3482e-16	4.1769e-16	4.3086e-16
Ag-113	4.712e-17	4.528e-17	4.419e-17	4.871e-17	4.651e-17	5.245e-17	4.383e-17	4.495e-17	4.518e-17	4.642e-17	4.954e-17	5.439e-17	4.981e-17	5.362e-17	5.521e-17	4.338e-17	5.23e-17	4.247e-17	4.692e-17	4.503e-17	4.704e-17	5.168e-17	5.177e-17	4.385e-17	4.228e-17	4.75e-17	4.647e-17	4.515e-17	4.659e-17
Ag-113m	1.34358e-16	1.28327e-16	1.25333e-16	1.38374e-16	1.32357e-16	1.49403e-16	1.2432e-16	1.27345e-16	1.28329e-16	1.32359e-16	1.40404e-16	1.55453e-16	1.42371e-16	1.53416e-16	1.60482e-16	1.23308e-16	1.4939e-16	1.21307e-16	1.33357e-16	1.2734e-16	1.33362e-16	1.4741e-16	1.48384e-16	1.24324e-16	1.20311e-16	1.35376e-16	1.32346e-16	1.28345e-16	1.32351e-16
Ag-114	1.754e-16	1.706e-16	1.654e-16	1.809e-16	1.732e-16	1.92e-16	1.632e-16	1.678e-16	1.707e-16	1.722e-16	1.814e-16	1.961e-16	1.862e-16	1.975e-16	1.817e-16	1.64e-16	1.929e-16	1.639e-16	1.743e-16	1.677e-16	1.754e-16	1.9e-16	1.917e-16	1.653e-16	1.598e-16	1.757e-16	1.761e-16	1.688e-16	1.742e-16
Ag-115	2.9734e-16	2.8908e-16	2.8207e-16	3.0652e-16	2.9331e-16	3.2184e-16	2.8096e-16	2.8517e-16	2.9009e-16	2.9332e-16	3.0674e-16	3.3327e-16	3.1356e-16	3.2999e-16	2.914e-16	2.7887e-16	3.2577e-16	2.7885e-16	2.9734e-16	2.8514e-16	2.9737e-16	3.2187e-16	3.2271e-16	2.84e-16	2.7385e-16	2.9748e-16	2.9625e-16	2.8718e-16	2.9628e-16
Ag-116	1.2914e-15	1.2708e-15	1.2307e-15	1.3418e-15	1.2813e-15	1.3826e-15	1.2305e-15	1.2509e-15	1.2708e-15	1.2813e-15	1.3222e-15	1.4335e-15	1.372e-15	1.433e-15	1.2033e-15	1.2303e-15	1.4025e-15	1.2403e-15	1.2914e-15	1.2509e-15	1.3014e-15	1.3926e-15	1.4124e-15	1.2406e-15	1.2002e-15	1.3016e-15	1.3012e-15	1.251e-15	1.2913e-15
Ag-117	7.7619e-16	7.6184e-16	7.418e-16	8.0243e-16	7.6914e-16	8.2988e-16	7.4267e-16	7.4994e-16	7.6485e-16	7.6815e-16	7.9569e-16	8.6142e-16	8.1851e-16	8.5309e-16	6.9848e-16	7.3855e-16	8.428e-16	7.4052e-16	7.7918e-16	7.509e-16	7.7922e-16	8.359e-16	8.4072e-16	7.4872e-16	7.2451e-16	7.7835e-16	7.8006e-16	7.5395e-16	7.7611e-16
Ag-99	1.43669e-15	1.39632e-15	1.36628e-15	1.48696e-15	1.41664e-15	1.58744e-15	1.34614e-15	1.38643e-15	1.39634e-15	1.41665e-15	1.49723e-15	1.62802e-15	1.53704e-15	1.62767e-15	1.53808e-15	1.34601e-15	1.58736e-15	1.34598e-15	1.43669e-15	1.37638e-15	1.44673e-15	1.56746e-15	1.58728e-15	1.3562e-15	1.31596e-15	1.44687e-15	1.42656e-15	1.38644e-15	1.43661e-15
Al-26	1.63071e-15	1.59065e-15	1.55066e-15	1.68074e-15	1.60071e-15	1.7708e-15	1.54063e-15	1.56068e-15	1.59065e-15	1.60071e-15	1.68081e-15	1.81091e-15	1.72073e-15	1.81083e-15	1.57097e-15	1.53061e-15	1.79077e-15	1.5406e-15	1.63071e-15	1.56067e-15	1.63072e-15	1.76082e-15	1.78076e-15	1.56064e-15	1.51061e-15	1.63075e-15	1.63069e-15	1.58068e-15	1.63069e-15
Al-28	1.06498e-15	1.04467e-15	1.02466e-15	1.09518e-15	1.05494e-15	1.14555e-15	1.02454e-15	1.02478e-15	1.05468e-15	1.05495e-15	1.09543e-15	1.16605e-15	1.12523e-15	1.16572e-15	9.192e-16	1.01443e-15	1.16547e-15	1.0144e-15	1.07497e-15	1.02474e-15	1.06501e-15	1.14558e-15	1.1554e-15	1.03458e-15	9.9741e-16	1.06514e-15	1.06486e-15	1.03479e-15	1.06491e-15
Al-29	8.4811e-16	8.349e-16	8.0591e-16	8.7925e-16	8.381e-16	9.2348e-16	7.9082e-16	8.1799e-16	8.4591e-16	8.361e-16	8.5743e-16	9.3683e-16	9.0126e-16	9.4259e-16	7.9497e-16	8.0575e-16	9.2042e-16	8.0173e-16	8.4911e-16	8.1496e-16	8.4514e-16	9.1351e-16	9.2237e-16	8.1185e-16	7.8474e-16	8.5223e-16	8.6104e-16	8.22e-16	8.4607e-16
Am-237	2.19e-16	2.08e-16	2.06e-16	2.27e-16	2.18e-16	2.41e-16	2.02e-16	2.1e-16	2.08e-16	2.18e-16	2.36e-16	2.67e-16	2.31e-16	2.48e-16	2.65e-16	1.98e-16	2.41e-16	1.96e-16	2.19e-16	2.1e-16	2.19e-16	2.42e-16	2.38e-16	2.03e-16	1.96e-16	2.25e-16	2.14e-16	2.09e-16	2.16e-16
Am-238	5.53001e-16	5.36001e-16	5.23001e-16	5.71001e-16	5.46001e-16	6.06001e-16	5.19001e-16	5.33001e-16	5.37001e-16	5.45001e-16	5.72001e-16	6.29002e-16	5.87001e-16	6.23001e-16	5.84002e-16	5.11001e-16	6.05001e-16	5.14001e-16	5.51001e-16	5.30001e-16	5.54001e-16	6.00001e-16	6.04001e-16	5.25001e-16	5.06001e-16	5.54001e-16	5.49001e-16	5.32001e-16	5.49001e-16
Am-239	1.3e-16	1.21e-16	1.23e-16	1.36e-16	1.31e-16	1.4e-16	1.18e-16	1.26e-16	1.22e-16	1.32e-16	1.46e-16	1.72e-16	1.35e-16	1.45e-16	1.63e-16	1.14e-16	1.4e-16	1.15e-16	1.31e-16	1.26e-16	1.31e-16	1.46e-16	1.38e-16	1.21e-16	1.16e-16	1.37e-16	1.27e-16	1.24e-16	1.28e-16
Am-240	6.37e-16	6.18e-16	6.03e-16	6.57e-16	6.28e-16	6.98e-16	6.02e-16	6.14e-16	6.19e-16	6.26e-16	6.55e-16	7.19e-16	6.78e-16	7.19e-16	6.69e-16	5.89e-16	6.98e-16	5.95e-16	6.34e-16	6.1e-16	6.38e-16	6.89e-16	6.97e-16	6.06e-16	5.85e-16	6.35e-16	6.31e-16	6.14e-16	6.32e-16
Am-241	9.28e-18	7.56e-18	8.6e-18	1.02e-17	9.54e-18	1.04e-17	7.83e-18	9.07e-18	7.8e-18	9.72e-18	1.19e-17	1.34e-17	9.41e-18	1.1e-17	1.46e-17	6.9e-18	9.73e-18	7e-18	9.57e-18	8.77e-18	9.65e-18	1.17e-17	9.33e-18	7.93e-18	7.51e-18	1.06e-17	8.86e-18	9.12e-18	8.97e-18
Am-242	7.2946e-18	6.6322e-18	6.8973e-18	7.6598e-18	7.415e-18	7.79e-18	6.5512e-18	7.142e-18	6.683e-18	7.4858e-18	8.433e-18	1.0226e-17	7.4953e-18	8.073e-18	9.515e-18	6.236e-18	7.682e-18	6.3963e-18	7.3943e-18	7.1089e-18	7.3669e-18	8.253e-18	7.5792e-18	6.7627e-18	6.4492e-18	7.853e-18	7.0401e-18	6.9723e-18	7.1618e-18
Am-242m	1.67e-19	1.31e-19	1.37e-19	1.58e-19	1.5e-19	2.66e-19	1.25e-19	1.58e-19	1.31e-19	1.51e-19	2.03e-19	2.01e-19	1.46e-19	2.32e-19	5.59e-19	1.17e-19	2.03e-19	1.19e-19	1.47e-19	1.38e-19	1.73e-19	2.04e-19	1.84e-19	1.28e-19	1.24e-19	1.63e-19	1.42e-19	1.62e-19	1.54e-19
Am-243	2.65e-17	2.28e-17	2.5e-17	2.85e-17	2.74e-17	2.81e-17	2.36e-17	2.59e-17	2.34e-17	2.76e-17	3.24e-17	3.91e-17	2.75e-17	3.01e-17	3.61e-17	2.15e-17	2.73e-17	2.17e-17	2.71e-17	2.57e-17	2.73e-17	3.15e-17	2.73e-17	2.4e-17	2.26e-17	2.95e-17	2.55e-17	2.55e-17	2.59e-17
Am-244	4.94031e-16	4.79026e-16	4.66028e-16	5.09033e-16	4.89031e-16	5.45038e-16	4.67026e-16	4.77031e-16	4.76026e-16	4.86032e-16	5.08039e-16	5.58042e-16	5.26031e-16	5.56038e-16	5.45054e-16	4.59024e-16	5.42034e-16	4.57024e-16	4.90031e-16	4.74029e-16	4.94032e-16	5.38039e-16	5.39032e-16	4.68026e-16	4.49025e-16	4.95034e-16	4.85029e-16	4.75031e-16	4.9003e-16
Am-244m	9.851e-18	9.497e-18	9.283e-18	1.0171e-17	9.669e-18	1.0889e-17	9.22e-18	9.461e-18	9.511e-18	9.684e-18	1.0364e-17	1.118e-17	1.0402e-17	1.119e-17	1.065e-17	9.13e-18	1.0908e-17	9.168e-18	9.85e-18	9.398e-18	9.871e-18	1.0747e-17	1.0792e-17	9.27e-18	8.959e-18	9.856e-18	9.693e-18	9.471e-18	9.774e-18
Am-245	1.8322e-17	1.7197e-17	1.7306e-17	1.9133e-17	1.8322e-17	2.0054e-17	1.6793e-17	1.7715e-17	1.7298e-17	1.8424e-17	2.026e-17	2.3391e-17	1.9126e-17	2.0661e-17	2.2924e-17	1.6283e-17	1.994e-17	1.6183e-17	1.8421e-17	1.7709e-17	1.8426e-17	2.0461e-17	1.9734e-17	1.6997e-17	1.6288e-17	1.9138e-17	1.7913e-17	1.7515e-17	1.8116e-17
Am-246	4.53512e-16	4.36462e-16	4.26476e-16	4.67537e-16	4.48512e-16	5.0058e-16	4.22453e-16	4.35495e-16	4.33465e-16	4.46515e-16	4.72588e-16	5.21659e-16	4.82527e-16	5.12598e-16	5.18713e-16	4.17433e-16	4.98557e-16	4.15432e-16	4.49511e-16	4.33485e-16	4.52519e-16	4.95593e-16	4.93546e-16	4.2546e-16	4.08441e-16	4.56543e-16	4.46493e-16	4.34495e-16	4.48501e-16
Am-246m	6.09789e-16	5.92721e-16	5.76736e-16	6.28826e-16	5.98787e-16	6.7089e-16	5.76705e-16	5.84761e-16	5.92725e-16	5.98792e-16	6.33893e-16	6.8e-16	6.46818e-16	6.88918e-16	6.3007e-16	5.73678e-16	6.76861e-16	5.72676e-16	6.10789e-16	5.82749e-16	6.09799e-16	6.61905e-16	6.69846e-16	5.77714e-16	5.57686e-16	6.0683e-16	6.00764e-16	5.85762e-16	6.06774e-16
Am-247	7.8128e-17	7.3363e-17	7.3378e-17	8.1163e-17	7.7927e-17	8.5522e-17	7.1549e-17	7.5103e-17	7.3566e-17	7.8231e-17	8.5628e-17	9.8429e-17	8.1553e-17	8.7948e-17	9.7096e-17	6.9822e-17	8.5094e-17	6.902e-17	7.8328e-17	7.5191e-17	7.8238e-17	8.6838e-17	8.4179e-17	7.2357e-17	6.9531e-17	8.0969e-17	7.6204e-17	7.4603e-17	7.6913e-17
Ar-37	0	0	0	0	0	0	0	0	0	0	0	0	0	0	0	0	0	0	0	0	0	0	0	0	0	0	0	0	0
Ar-39	1.35e-19	1.17e-19	1.24e-19	1.42e-19	1.35e-19	1.56e-19	1.16e-19	1.31e-19	1.18e-19	1.36e-19	1.61e-19	1.79e-19	1.36e-19	1.6e-19	2.06e-19	1.08e-19	1.45e-19	1.09e-19	1.34e-19	1.27e-19	1.38e-19	1.61e-19	1.41e-19	1.18e-19	1.13e-19	1.46e-19	1.28e-19	1.31e-19	1.31e-19
Ar-41	7.94681e-16	7.80617e-16	7.53634e-16	8.23713e-16	7.8468e-16	8.68769e-16	7.35605e-16	7.65657e-16	7.93621e-16	7.82684e-16	8.01777e-16	8.78872e-16	8.44703e-16	8.85794e-16	7.57938e-16	7.52579e-16	8.62741e-16	7.46578e-16	7.9468e-16	7.61646e-16	7.9069e-16	8.55785e-16	8.65727e-16	7.58613e-16	7.32588e-16	7.9872e-16	8.06657e-16	7.68658e-16	7.91666e-16
Ar-42	1.54e-19	1.35e-19	1.43e-19	1.63e-19	1.55e-19	1.78e-19	1.33e-19	1.5e-19	1.36e-19	1.56e-19	1.84e-19	2.05e-19	1.56e-19	1.83e-19	2.34e-19	1.25e-19	1.66e-19	1.25e-19	1.54e-19	1.45e-19	1.58e-19	1.84e-19	1.62e-19	1.35e-19	1.3e-19	1.67e-19	1.47e-19	1.5e-19	1.5e-19
Ar-43	9.3813e-16	9.1975e-16	8.927e-16	9.6841e-16	9.2707e-16	1.00792e-15	8.9155e-16	9.0585e-16	9.2376e-16	9.2408e-16	9.5869e-16	1.03852e-15	9.9251e-16	1.03816e-15	8.7954e-16	8.8642e-16	1.01784e-15	8.9039e-16	9.3812e-16	9.028e-16	9.3917e-16	1.00794e-15	1.01775e-15	8.9961e-16	8.7036e-16	9.3731e-16	9.4e-16	9.0786e-16	9.3604e-16
Ar-44	1.161e-15	1.14092e-15	1.11093e-15	1.20104e-15	1.15099e-15	1.26112e-15	1.1109e-15	1.12096e-15	1.15092e-15	1.151e-15	1.20112e-15	1.29126e-15	1.22104e-15	1.28116e-15	1.05133e-15	1.10086e-15	1.27109e-15	1.10086e-15	1.171e-15	1.12095e-15	1.17101e-15	1.25114e-15	1.27107e-15	1.12091e-15	1.08087e-15	1.16105e-15	1.16097e-15	1.13096e-15	1.16098e-15
As-68	2.3135e-15	2.2528e-15	2.1927e-15	2.384e-15	2.2734e-15	2.5349e-15	2.1724e-15	2.223e-15	2.2529e-15	2.2734e-15	2.3844e-15	2.586e-15	2.4542e-15	2.6054e-15	2.3758e-15	2.1622e-15	2.5448e-15	2.1722e-15	2.3035e-15	2.2129e-15	2.3135e-15	2.5049e-15	2.5347e-15	2.1926e-15	2.1221e-15	2.3138e-15	2.3033e-15	2.233e-15	2.3033e-15
As-69	7.2902e-16	7.0371e-16	6.867e-16	7.5323e-16	7.1598e-16	8.096e-16	6.7258e-16	6.9782e-16	6.9872e-16	7.1399e-16	7.6147e-16	8.3009e-16	7.7927e-16	8.3577e-16	8.4023e-16	6.7147e-16	8.1251e-16	6.7645e-16	7.2501e-16	6.9178e-16	7.3005e-16	7.9862e-16	8.0945e-16	6.7562e-16	6.5645e-16	7.3118e-16	7.1991e-16	6.9983e-16	7.2295e-16
As-70	2.6427e-15	2.57252e-15	2.50253e-15	2.73282e-15	2.60269e-15	2.90302e-15	2.48245e-15	2.5326e-15	2.57252e-15	2.5927e-15	2.73298e-15	2.94333e-15	2.81283e-15	2.98312e-15	2.70346e-15	2.48238e-15	2.92296e-15	2.48237e-15	2.6427e-15	2.52257e-15	2.64272e-15	2.86305e-15	2.90292e-15	2.50248e-15	2.42238e-15	2.64281e-15	2.63263e-15	2.5426e-15	2.63266e-15
As-71	3.59095e-16	3.45084e-16	3.38088e-16	3.721e-16	3.53095e-16	3.98108e-16	3.31083e-16	3.44092e-16	3.44085e-16	3.53096e-16	3.80111e-16	4.19124e-16	3.83097e-16	4.12112e-16	4.20137e-16	3.29079e-16	3.99103e-16	3.30079e-16	3.58095e-16	3.4109e-16	3.60097e-16	3.94111e-16	3.971e-16	3.33084e-16	3.23081e-16	3.63102e-16	3.53091e-16	3.44092e-16	3.56093e-16
As-72	1.12389e-15	1.09365e-15	1.06364e-15	1.16405e-15	1.11387e-15	1.24434e-15	1.05354e-15	1.08374e-15	1.08365e-15	1.10387e-15	1.16426e-15	1.27474e-15	1.20408e-15	1.28448e-15	1.25487e-15	1.04346e-15	1.24427e-15	1.05344e-15	1.12389e-15	1.07371e-15	1.13392e-15	1.23437e-15	1.24422e-15	1.05358e-15	1.02344e-15	1.13402e-15	1.1138e-15	1.08374e-15	1.12384e-15
As-73	2.17e-18	1.7e-18	1.99e-18	2.39e-18	2.24e-18	2.52e-18	1.77e-18	2.13e-18	1.77e-18	2.27e-18	2.82e-18	3.05e-18	2.17e-18	2.65e-18	3.58e-18	1.55e-18	2.27e-18	1.57e-18	2.22e-18	2.03e-18	2.26e-18	2.82e-18	2.16e-18	1.8e-18	1.7e-18	2.51e-18	2.08e-18	2.16e-18	2.09e-18
As-74	4.82364e-16	4.66329e-16	4.53338e-16	4.98381e-16	4.75363e-16	5.37411e-16	4.42322e-16	4.59351e-16	4.62331e-16	4.74366e-16	5.03416e-16	5.47466e-16	5.17375e-16	5.54424e-16	5.61503e-16	4.45308e-16	5.37396e-16	4.46308e-16	4.78363e-16	4.58345e-16	4.82369e-16	5.2842e-16	5.32388e-16	4.49327e-16	4.34314e-16	4.84385e-16	4.82351e-16	4.63351e-16	4.78356e-16
As-76	2.6704e-16	2.5879e-16	2.5178e-16	2.7521e-16	2.6301e-16	2.9551e-16	2.4568e-16	2.5488e-16	2.5779e-16	2.6202e-16	2.7742e-16	3.0092e-16	2.8524e-16	3.0365e-16	2.9505e-16	2.4759e-16	2.9544e-16	2.4757e-16	2.6503e-16	2.5385e-16	2.6607e-16	2.9053e-16	2.9238e-16	2.5072e-16	2.4157e-16	2.6717e-16	2.6795e-16	2.5689e-16	2.6498e-16
As-77	5.345e-18	5.095e-18	5.013e-18	5.533e-18	5.275e-18	5.948e-18	4.914e-18	5.12e-18	5.097e-18	5.287e-18	5.734e-18	6.355e-18	5.667e-18	6.124e-18	6.553e-18	4.836e-18	5.927e-18	4.786e-18	5.324e-18	5.096e-18	5.358e-18	5.924e-18	5.873e-18	4.946e-18	4.76e-18	5.437e-18	5.258e-18	5.121e-18	5.28e-18
As-78	8.1431e-16	7.9496e-16	7.7092e-16	8.4156e-16	8.0425e-16	8.9101e-16	7.6178e-16	7.8206e-16	7.9597e-16	8.0226e-16	8.3581e-16	9.0655e-16	8.6564e-16	9.1322e-16	8.2458e-16	7.6567e-16	8.9193e-16	7.6264e-16	8.123e-16	7.8001e-16	8.1334e-16	8.8202e-16	8.8785e-16	7.7384e-16	7.4662e-16	8.1647e-16	8.1719e-16	7.8507e-16	8.1023e-16
As-79	2.391e-17	2.303e-17	2.245e-17	2.472e-17	2.36e-17	2.661e-17	2.237e-17	2.282e-17	2.294e-17	2.351e-17	2.488e-17	2.741e-17	2.553e-17	2.74e-17	2.764e-17	2.201e-17	2.656e-17	2.19e-17	2.381e-17	2.279e-17	2.393e-17	2.614e-17	2.642e-17	2.24e-17	2.151e-17	2.411e-17	2.345e-17	2.292e-17	2.367e-17
At-204	1.47184e-15	1.42174e-15	1.38173e-15	1.52192e-15	1.45183e-15	1.63205e-15	1.36169e-15	1.40177e-15	1.41174e-15	1.44183e-15	1.532e-15	1.67222e-15	1.57194e-15	1.68211e-15	1.69224e-15	1.36165e-15	1.63203e-15	1.35164e-15	1.46184e-15	1.40176e-15	1.47185e-15	1.61206e-15	1.622e-15	1.37171e-15	1.32164e-15	1.48189e-15	1.45181e-15	1.41177e-15	1.46182e-15
At-205	7.06919e-16	6.83866e-16	6.67862e-16	7.30956e-16	6.98912e-16	7.7702e-16	6.6084e-16	6.78883e-16	6.82867e-16	6.96914e-16	7.35998e-16	8.0511e-16	7.51966e-16	7.9805e-16	7.6513e-16	6.55822e-16	7.7701e-16	6.54818e-16	7.04918e-16	6.76876e-16	7.07924e-16	7.7103e-16	7.72998e-16	6.65849e-16	6.41817e-16	7.11946e-16	7.009e-16	6.79884e-16	7.01907e-16
At-206	1.5512e-15	1.50113e-15	1.46113e-15	1.61125e-15	1.53119e-15	1.72134e-15	1.4511e-15	1.49116e-15	1.50113e-15	1.5312e-15	1.61131e-15	1.77145e-15	1.66126e-15	1.77138e-15	1.73148e-15	1.44108e-15	1.72132e-15	1.44107e-15	1.5512e-15	1.48115e-15	1.55121e-15	1.70134e-15	1.71131e-15	1.46111e-15	1.41107e-15	1.56124e-15	1.54118e-15	1.49116e-15	1.54119e-15
At-207	1.23004e-15	1.20004e-15	1.17004e-15	1.28005e-15	1.22004e-15	1.35005e-15	1.16004e-15	1.19004e-15	1.20004e-15	1.22004e-15	1.28005e-15	1.39006e-15	1.31005e-15	1.38005e-15	1.27006e-15	1.16004e-15	1.35005e-15	1.15004e-15	1.23004e-15	1.18004e-15	1.24004e-15	1.34005e-15	1.35005e-15	1.17004e-15	1.13004e-15	1.24005e-15	1.23004e-15	1.19004e-15	1.23004e-15
At-208	1.89009e-15	1.83008e-15	1.78008e-15	1.95009e-15	1.86009e-15	2.0701e-15	1.77008e-15	1.81009e-15	1.82008e-15	1.86009e-15	1.9501e-15	2.13011e-15	2.01009e-15	2.1201e-15	2.01011e-15	1.76008e-15	2.0701e-15	1.75008e-15	1.88009e-15	1.81009e-15	1.89009e-15	2.0501e-15	2.0601e-15	1.78008e-15	1.72008e-15	1.89009e-15	1.87009e-15	1.81009e-15	1.87009e-15
At-209	1.42e-15	1.38e-15	1.34e-15	1.47e-15	1.41e-15	1.57e-15	1.34e-15	1.37e-15	1.37e-15	1.4e-15	1.48e-15	1.62e-15	1.52e-15	1.61e-15	1.58e-15	1.32e-15	1.57e-15	1.31e-15	1.42e-15	1.36e-15	1.42e-15	1.56e-15	1.56e-15	1.34e-15	1.29e-15	1.43e-15	1.4e-15	1.37e-15	1.41e-15
At-210	1.81e-15	1.77e-15	1.72e-15	1.88e-15	1.79e-15	1.98e-15	1.7e-15	1.74e-15	1.79e-15	1.79e-15	1.88e-15	2.03e-15	1.91e-15	2.03e-15	1.76e-15	1.7e-15	1.98e-15	1.69e-15	1.82e-15	1.73e-15	1.81e-15	1.96e-15	1.99e-15	1.72e-15	1.66e-15	1.82e-15	1.81e-15	1.74e-15	1.8e-15
At-211	1.77e-17	1.56e-17	1.67e-17	1.88e-17	1.81e-17	1.85e-17	1.6e-17	1.73e-17	1.59e-17	1.83e-17	2.1e-17	2.55e-17	1.84e-17	1.98e-17	2.27e-17	1.48e-17	1.84e-17	1.48e-17	1.81e-17	1.71e-17	1.8e-17	2.04e-17	1.83e-17	1.62e-17	1.52e-17	1.93e-17	1.7e-17	1.68e-17	1.73e-17
At-215	1.08e-19	1.04e-19	1e-19	1.12e-19	1.06e-19	1.21e-19	1e-19	1.02e-19	1.04e-19	1.06e-19	1.14e-19	1.25e-19	1.16e-19	1.26e-19	1.31e-19	9.93e-20	1.22e-19	9.77e-20	1.08e-19	1.03e-19	1.07e-19	1.19e-19	1.21e-19	1e-19	9.65e-20	1.1e-19	1.06e-19	1.03e-19	1.07e-19
At-216	1.33e-18	1.21e-18	1.25e-18	1.4e-18	1.35e-18	1.42e-18	1.21e-18	1.29e-18	1.22e-18	1.36e-18	1.53e-18	1.81e-18	1.39e-18	1.5e-18	1.69e-18	1.14e-18	1.41e-18	1.14e-18	1.35e-18	1.28e-18	1.34e-18	1.51e-18	1.4e-18	1.22e-18	1.16e-18	1.42e-18	1.29e-18	1.27e-18	1.3e-18
At-217	1.49e-19	1.42e-19	1.4e-19	1.55e-19	1.48e-19	1.66e-19	1.37e-19	1.43e-19	1.42e-19	1.48e-19	1.61e-19	1.79e-19	1.58e-19	1.7e-19	1.82e-19	1.35e-19	1.65e-19	1.33e-19	1.49e-19	1.43e-19	1.5e-19	1.65e-19	1.63e-19	1.38e-19	1.33e-19	1.52e-19	1.48e-19	1.43e-19	1.47e-19
At-218	4.12e-21	3.86e-21	3.85e-21	4.29e-21	4.09e-21	4.59e-21	3.75e-21	3.96e-21	3.86e-21	4.1e-21	4.5e-21	5.01e-21	4.32e-21	4.74e-21	5.16e-21	3.65e-21	4.52e-21	3.64e-21	4.11e-21	3.92e-21	4.14e-21	4.62e-21	4.46e-21	3.79e-21	3.64e-21	4.25e-21	4.02e-21	3.96e-21	4.06e-21
At-219	0	0	0	0	0	0	0	0	0	0	0	0	0	0	0	0	0	0	0	0	0	0	0	0	0	0	0	0	0
At-220	2.8609e-16	2.7379e-16	2.6777e-16	2.9629e-16	2.8205e-16	3.1867e-16	2.6465e-16	2.7289e-16	2.738e-16	2.8206e-16	3.0353e-16	3.3615e-16	3.0335e-16	3.2684e-16	3.4626e-16	2.6155e-16	3.1859e-16	2.5652e-16	2.8508e-16	2.7285e-16	2.8612e-16	3.1569e-16	3.1453e-16	2.657e-16	2.5552e-16	2.9024e-16	2.8198e-16	2.7389e-16	2.8302e-16
Au-186	9.3754e-16	9.0521e-16	8.8415e-16	9.6979e-16	9.2448e-16	1.03725e-15	8.7203e-16	8.9928e-16	9.0323e-16	9.2249e-16	9.8001e-16	1.07775e-15	9.9889e-16	1.06746e-15	1.04768e-15	8.6692e-16	1.03719e-15	8.6489e-16	9.3453e-16	8.9524e-16	9.3857e-16	1.02725e-15	1.02712e-15	8.7808e-16	8.4886e-16	9.4469e-16	9.2743e-16	9.0129e-16	9.3047e-16
Au-187	6.43254e-16	6.24237e-16	6.10238e-16	6.65265e-16	6.35253e-16	7.01284e-16	6.02231e-16	6.18245e-16	6.27238e-16	6.35254e-16	6.6628e-16	7.25312e-16	6.80267e-16	7.18293e-16	6.44324e-16	6.00225e-16	7.03279e-16	5.99224e-16	6.44254e-16	6.16242e-16	6.44256e-16	6.99287e-16	7.00275e-16	6.11233e-16	5.90224e-16	6.47264e-16	6.42248e-16	6.21245e-16	6.40251e-16
Au-190	1.41071e-15	1.37067e-15	1.34067e-15	1.45074e-15	1.3907e-15	1.50079e-15	1.34065e-15	1.36068e-15	1.38067e-15	1.39071e-15	1.45077e-15	1.57086e-15	1.48075e-15	1.55082e-15	1.31088e-15	1.33063e-15	1.52078e-15	1.34063e-15	1.41071e-15	1.36068e-15	1.41072e-15	1.5208e-15	1.52077e-15	1.35066e-15	1.30063e-15	1.41073e-15	1.41069e-15	1.36068e-15	1.4007e-15
Au-191	3.61001e-16	3.43001e-16	3.38001e-16	3.75001e-16	3.57001e-16	4.00001e-16	3.32001e-16	3.44001e-16	3.43001e-16	3.57001e-16	3.85001e-16	4.26001e-16	3.84001e-16	4.13001e-16	4.31001e-16	3.28001e-16	3.99001e-16	3.25001e-16	3.60001e-16	3.44001e-16	3.61001e-16	3.99001e-16	3.95001e-16	3.35001e-16	3.22001e-16	3.68001e-16	3.56001e-16	3.46001e-16	3.57001e-16
Au-192	1.16018e-15	1.13017e-15	1.10017e-15	1.20019e-15	1.14018e-15	1.2502e-15	1.10016e-15	1.11017e-15	1.13017e-15	1.14018e-15	1.1902e-15	1.29022e-15	1.22019e-15	1.28021e-15	1.10023e-15	1.09016e-15	1.2602e-15	1.09016e-15	1.16018e-15	1.11017e-15	1.16018e-15	1.2502e-15	1.26019e-15	1.11016e-15	1.07016e-15	1.16018e-15	1.16017e-15	1.12017e-15	1.15018e-15
Au-193	9.01e-17	8.23e-17	8.47e-17	9.49e-17	9.05e-17	9.84e-17	8.15e-17	8.69e-17	8.32e-17	9.11e-17	1.02e-16	1.18e-16	9.46e-17	1.03e-16	1.16e-16	7.78e-17	9.71e-17	7.76e-17	9.09e-17	8.65e-17	9.14e-17	1.03e-16	9.63e-17	8.26e-17	7.89e-17	9.54e-17	8.77e-17	8.65e-17	8.86e-17
Au-193m	1.19e-16	1.12e-16	1.11e-16	1.23e-16	1.17e-16	1.32e-16	1.09e-16	1.13e-16	1.13e-16	1.18e-16	1.28e-16	1.43e-16	1.25e-16	1.35e-16	1.48e-16	1.07e-16	1.31e-16	1.04e-16	1.18e-16	1.13e-16	1.19e-16	1.32e-16	1.29e-16	1.1e-16	1.05e-16	1.21e-16	1.16e-16	1.13e-16	1.17e-16
Au-194	6.28019e-16	6.08017e-16	5.94017e-16	6.5002e-16	6.20019e-16	6.86021e-16	5.90017e-16	6.02018e-16	6.11017e-16	6.20019e-16	6.55021e-16	7.12024e-16	6.6202e-16	7.03022e-16	6.42025e-16	5.86016e-16	6.9002e-16	5.81016e-16	6.30019e-16	6.02018e-16	6.29019e-16	6.84022e-16	6.8602e-16	5.95017e-16	5.74016e-16	6.3202e-16	6.25018e-16	6.05018e-16	6.25018e-16
Au-195	3.73e-17	3.21e-17	3.53e-17	4.02e-17	3.85e-17	3.97e-17	3.29e-17	3.65e-17	3.29e-17	3.9e-17	4.58e-17	5.48e-17	3.86e-17	4.23e-17	5.11e-17	3.01e-17	3.85e-17	3.06e-17	3.83e-17	3.63e-17	3.85e-17	4.46e-17	3.82e-17	3.38e-17	3.18e-17	4.17e-17	3.6e-17	3.61e-17	3.65e-17
Au-195m	1.21e-16	1.14e-16	1.13e-16	1.25e-16	1.19e-16	1.34e-16	1.11e-16	1.15e-16	1.15e-16	1.2e-16	1.31e-16	1.46e-16	1.27e-16	1.37e-16	1.5e-16	1.09e-16	1.33e-16	1.06e-16	1.2e-16	1.15e-16	1.21e-16	1.34e-16	1.32e-16	1.11e-16	1.07e-16	1.24e-16	1.18e-16	1.15e-16	1.19e-16
Au-196	2.89001e-16	2.74001e-16	2.69001e-16	3.01001e-16	2.86001e-16	3.23001e-16	2.68001e-16	2.73001e-16	2.75001e-16	2.86001e-16	3.09001e-16	3.43002e-16	3.06001e-16	3.34001e-16	3.57002e-16	2.63001e-16	3.23001e-16	2.57001e-16	2.90001e-16	2.75001e-16	2.88001e-16	3.21001e-16	3.20001e-16	2.67001e-16	2.57001e-16	2.95001e-16	2.84001e-16	2.77001e-16	2.86001e-16
Au-196m	1.35e-16	1.25e-16	1.27e-16	1.41e-16	1.35e-16	1.47e-16	1.22e-16	1.3e-16	1.26e-16	1.36e-16	1.52e-16	1.77e-16	1.42e-16	1.54e-16	1.71e-16	1.17e-16	1.45e-16	1.18e-16	1.36e-16	1.3e-16	1.37e-16	1.52e-16	1.44e-16	1.25e-16	1.19e-16	1.42e-16	1.31e-16	1.29e-16	1.33e-16
Au-198	2.56318e-16	2.46284e-16	2.38296e-16	2.66335e-16	2.52319e-16	2.87363e-16	2.3728e-16	2.41309e-16	2.45287e-16	2.51321e-16	2.68371e-16	2.95415e-16	2.74326e-16	2.98374e-16	3.09456e-16	2.36265e-16	2.90345e-16	2.32265e-16	2.56318e-16	2.42301e-16	2.54324e-16	2.81372e-16	2.87338e-16	2.37284e-16	2.29272e-16	2.5934e-16	2.52306e-16	2.45309e-16	2.54311e-16
Au-198m	3.11e-16	2.9e-16	2.92e-16	3.24e-16	3.09e-16	3.4e-16	2.83e-16	2.99e-16	2.93e-16	3.12e-16	3.45e-16	3.94e-16	3.27e-16	3.53e-16	3.89e-16	2.74e-16	3.39e-16	2.72e-16	3.11e-16	2.98e-16	3.13e-16	3.48e-16	3.35e-16	2.88e-16	2.75e-16	3.24e-16	3.03e-16	2.97e-16	3.06e-16
Au-199	5.52159e-17	5.15129e-17	5.21143e-17	5.76169e-17	5.51159e-17	6.00199e-17	5.02128e-17	5.33156e-17	5.18131e-17	5.56161e-17	6.15202e-17	7.17213e-17	5.81153e-17	6.292e-17	6.91293e-17	4.82117e-17	5.96173e-17	4.86117e-17	5.54156e-17	5.29145e-17	5.57166e-17	6.17202e-17	5.93165e-17	5.11131e-17	4.90125e-17	5.79177e-17	5.34148e-17	5.28159e-17	5.43152e-17
Au-200	1.7196e-16	1.6782e-16	1.6283e-16	1.7905e-16	1.6995e-16	1.902e-16	1.5977e-16	1.6489e-16	1.6983e-16	1.6996e-16	1.7717e-16	1.9343e-16	1.8305e-16	1.9427e-16	1.7854e-16	1.6172e-16	1.9015e-16	1.5971e-16	1.7196e-16	1.6487e-16	1.7098e-16	1.8722e-16	1.8912e-16	1.6279e-16	1.5672e-16	1.7304e-16	1.7291e-16	1.6589e-16	1.7093e-16
Au-200m	1.25007e-15	1.20006e-15	1.17006e-15	1.29007e-15	1.23007e-15	1.39008e-15	1.16006e-15	1.19007e-15	1.20006e-15	1.23007e-15	1.31008e-15	1.44009e-15	1.33007e-15	1.43008e-15	1.46011e-15	1.15006e-15	1.39007e-15	1.14006e-15	1.24007e-15	1.19007e-15	1.25007e-15	1.37008e-15	1.38007e-15	1.17006e-15	1.12006e-15	1.26008e-15	1.23007e-15	1.20007e-15	1.24007e-15
Au-201	2.2086e-17	2.113e-17	2.0745e-17	2.2814e-17	2.1785e-17	2.4562e-17	2.022e-17	2.1066e-17	2.1034e-17	2.1689e-17	2.327e-17	2.5551e-17	2.3604e-17	2.5284e-17	2.6111e-17	2.0197e-17	2.4537e-17	2.0196e-17	2.1985e-17	2.0955e-17	2.2094e-17	2.4277e-17	2.4325e-17	2.0527e-17	1.9806e-17	2.232e-17	2.1865e-17	2.1166e-17	2.1873e-17
Au-202	1.1205e-16	1.088e-16	1.0579e-16	1.1622e-16	1.1002e-16	1.2352e-16	1.0469e-16	1.069e-16	1.0881e-16	1.1003e-16	1.1543e-16	1.2593e-16	1.1925e-16	1.2666e-16	1.1907e-16	1.046e-16	1.2345e-16	1.0358e-16	1.1205e-16	1.0686e-16	1.1208e-16	1.2155e-16	1.2339e-16	1.0573e-16	1.0179e-16	1.1219e-16	1.1096e-16	1.079e-16	1.1099e-16
Ba-124	3.47308e-16	3.35283e-16	3.27288e-16	3.59322e-16	3.41307e-16	3.88347e-16	3.21277e-16	3.33297e-16	3.34285e-16	3.41309e-16	3.64346e-16	3.96388e-16	3.69321e-16	3.99358e-16	4.00411e-16	3.19267e-16	3.86337e-16	3.20266e-16	3.45308e-16	3.30293e-16	3.48312e-16	3.82352e-16	3.83332e-16	3.2328e-16	3.13269e-16	3.49323e-16	3.43299e-16	3.34297e-16	3.44303e-16
Ba-126	3.51001e-16	3.39001e-16	3.30001e-16	3.63001e-16	3.45001e-16	3.91002e-16	3.26001e-16	3.37001e-16	3.39001e-16	3.45001e-16	3.66002e-16	3.98002e-16	3.72001e-16	4.00002e-16	3.95002e-16	3.24001e-16	3.88001e-16	3.22001e-16	3.49001e-16	3.34001e-16	3.51001e-16	3.84002e-16	3.85001e-16	3.29001e-16	3.17001e-16	3.53001e-16	3.48001e-16	3.38001e-16	3.48001e-16
Ba-127	4.5288e-16	4.3675e-16	4.2576e-16	4.6796e-16	4.4387e-16	5.041e-16	4.1671e-16	4.3381e-16	4.3376e-16	4.4387e-16	4.7407e-16	5.1631e-16	4.8297e-16	5.1917e-16	5.224e-16	4.1666e-16	5.0406e-16	4.1965e-16	4.4988e-16	4.2979e-16	4.5389e-16	4.9712e-16	5.0203e-16	4.1972e-16	4.0766e-16	4.5495e-16	4.4683e-16	4.3481e-16	4.4885e-16
Ba-128	2.93e-17	2.67e-17	2.66e-17	3.01e-17	2.85e-17	3.58e-17	2.56e-17	2.8e-17	2.65e-17	2.85e-17	3.29e-17	3.38e-17	2.93e-17	3.56e-17	4.46e-17	2.5e-17	3.31e-17	2.41e-17	2.85e-17	2.7e-17	2.97e-17	3.41e-17	3.21e-17	2.55e-17	2.48e-17	3e-17	2.81e-17	2.86e-17	2.85e-17
Ba-129	1.98204e-16	1.90186e-16	1.8619e-16	2.05213e-16	1.94203e-16	2.22229e-16	1.82182e-16	1.90196e-16	1.89187e-16	1.94204e-16	2.09231e-16	2.26259e-16	2.10211e-16	2.28237e-16	2.31276e-16	1.81175e-16	2.20222e-16	1.82174e-16	1.97204e-16	1.88193e-16	1.99206e-16	2.18234e-16	2.19218e-16	1.83184e-16	1.78177e-16	1.99214e-16	1.95197e-16	1.91196e-16	1.962e-16
Ba-129m	9.74004e-16	9.43004e-16	9.18004e-16	1.01e-15	9.59004e-16	1.08001e-15	9.10004e-16	9.34004e-16	9.45004e-16	9.58004e-16	1.01001e-15	1.10001e-15	1.03e-15	1.11001e-15	1.05001e-15	9.03004e-16	1.07e-15	9.00004e-16	9.72004e-16	9.29004e-16	9.74005e-16	1.06001e-15	1.07e-15	9.17004e-16	8.85004e-16	9.77005e-16	9.64004e-16	9.36004e-16	9.66004e-16
Ba-131	2.83e-16	2.7e-16	2.65e-16	2.93e-16	2.79e-16	3.19e-16	2.59e-16	2.72e-16	2.69e-16	2.78e-16	3.02e-16	3.31e-16	3.01e-16	3.29e-16	3.49e-16	2.57e-16	3.17e-16	2.57e-16	2.81e-16	2.68e-16	2.85e-16	3.14e-16	3.14e-16	2.6e-16	2.53e-16	2.87e-16	2.78e-16	2.72e-16	2.8e-16
Ba-131m	3.61e-17	3.23e-17	3.38e-17	3.79e-17	3.66e-17	4.02e-17	3.16e-17	3.54e-17	3.24e-17	3.69e-17	4.26e-17	4.97e-17	3.64e-17	4.13e-17	5.05e-17	3e-17	3.84e-17	3.07e-17	3.63e-17	3.47e-17	3.67e-17	4.19e-17	3.75e-17	3.26e-17	3.13e-17	3.91e-17	3.46e-17	3.5e-17	3.53e-17
Ba-133	2.31e-16	2.18e-16	2.14e-16	2.4e-16	2.27e-16	2.62e-16	2.12e-16	2.19e-16	2.18e-16	2.27e-16	2.48e-16	2.72e-16	2.42e-16	2.69e-16	2.97e-16	2.08e-16	2.59e-16	2.02e-16	2.3e-16	2.18e-16	2.3e-16	2.58e-16	2.55e-16	2.11e-16	2.03e-16	2.36e-16	2.25e-16	2.21e-16	2.27e-16
Ba-133m	3.34e-17	3.08e-17	3.07e-17	3.45e-17	3.27e-17	3.96e-17	2.98e-17	3.2e-17	3.08e-17	3.28e-17	3.7e-17	3.89e-17	3.4e-17	3.98e-17	4.76e-17	2.91e-17	3.75e-17	2.81e-17	3.28e-17	3.12e-17	3.37e-17	3.83e-17	3.66e-17	2.97e-17	2.88e-17	3.42e-17	3.23e-17	3.24e-17	3.27e-17
Ba-135m	2.88e-17	2.64e-17	2.64e-17	2.97e-17	2.81e-17	3.44e-17	2.54e-17	2.75e-17	2.63e-17	2.82e-17	3.21e-17	3.35e-17	2.91e-17	3.44e-17	4.18e-17	2.49e-17	3.23e-17	2.4e-17	2.82e-17	2.68e-17	2.91e-17	3.32e-17	3.15e-17	2.54e-17	2.46e-17	2.95e-17	2.78e-17	2.8e-17	2.81e-17
Ba-137m	3.78e-16	3.65e-16	3.55e-16	3.9e-16	3.73e-16	4.2e-16	3.5e-16	3.61e-16	3.62e-16	3.72e-16	3.91e-16	4.26e-16	4.04e-16	4.29e-16	4.28e-16	3.51e-16	4.18e-16	3.48e-16	3.74e-16	3.61e-16	3.77e-16	4.12e-16	4.12e-16	3.54e-16	3.41e-16	3.79e-16	3.76e-16	3.63e-16	3.74e-16
Ba-139	2.944e-17	2.766e-17	2.767e-17	3.056e-17	2.923e-17	3.236e-17	2.679e-17	2.834e-17	2.786e-17	2.944e-17	3.222e-17	3.686e-17	3.086e-17	3.365e-17	3.63e-17	2.592e-17	3.2e-17	2.611e-17	2.944e-17	2.812e-17	2.966e-17	3.269e-17	3.176e-17	2.722e-17	2.622e-17	3.055e-17	2.847e-17	2.814e-17	2.89e-17
Ba-140	1.13286e-16	1.08256e-16	1.06265e-16	1.163e-16	1.11286e-16	1.26326e-16	1.03251e-16	1.07277e-16	1.07258e-16	1.10288e-16	1.18332e-16	1.29372e-16	1.20293e-16	1.30336e-16	1.35409e-16	1.03238e-16	1.2631e-16	1.03238e-16	1.12286e-16	1.07271e-16	1.13291e-16	1.24334e-16	1.25303e-16	1.04255e-16	1.01244e-16	1.13305e-16	1.11275e-16	1.08277e-16	1.11279e-16
Ba-141	5.7812e-16	5.5892e-16	5.4492e-16	5.9726e-16	5.701e-16	6.3749e-16	5.3884e-16	5.54e-16	5.5992e-16	5.6911e-16	6.0243e-16	6.5883e-16	6.1227e-16	6.536e-16	6.2896e-16	5.3576e-16	6.3743e-16	5.3075e-16	5.7612e-16	5.5197e-16	5.7715e-16	6.2952e-16	6.3338e-16	5.4387e-16	5.2476e-16	5.8124e-16	5.7205e-16	5.5501e-16	5.7308e-16
Ba-142	6.50551e-16	6.315e-16	6.14513e-16	6.72577e-16	6.3955e-16	7.17623e-16	6.10489e-16	6.24532e-16	6.34503e-16	6.39554e-16	6.73629e-16	7.31704e-16	6.90569e-16	7.36643e-16	6.87759e-16	6.07469e-16	7.186e-16	6.04468e-16	6.4955e-16	6.21523e-16	6.50559e-16	7.06636e-16	7.13589e-16	6.14496e-16	5.93476e-16	6.50582e-16	6.45532e-16	6.26532e-16	6.46539e-16
Be-10	1.67e-19	1.46e-19	1.55e-19	1.77e-19	1.68e-19	1.94e-19	1.44e-19	1.63e-19	1.47e-19	1.7e-19	2e-19	2.23e-19	1.69e-19	1.99e-19	2.54e-19	1.35e-19	1.81e-19	1.36e-19	1.67e-19	1.58e-19	1.72e-19	2e-19	1.76e-19	1.47e-19	1.41e-19	1.81e-19	1.6e-19	1.63e-19	1.63e-19
Be-7	3.18e-17	3.07e-17	2.98e-17	3.29e-17	3.12e-17	3.55e-17	2.94e-17	3.05e-17	3.04e-17	3.11e-17	3.33e-17	3.65e-17	3.42e-17	3.69e-17	3.79e-17	2.93e-17	3.58e-17	2.94e-17	3.16e-17	3.01e-17	3.2e-17	3.49e-17	3.57e-17	2.93e-17	2.86e-17	3.19e-17	3.12e-17	3.05e-17	3.16e-17
Bi-197	1.05087e-15	1.02082e-15	9.94815e-16	1.09091e-15	1.04087e-15	1.15097e-15	9.87793e-16	1.01084e-15	1.02082e-15	1.03087e-15	1.09095e-15	1.18106e-15	1.12091e-15	1.181e-15	1.09109e-15	9.79774e-16	1.15096e-15	9.7977e-16	1.05087e-15	1.01083e-15	1.05088e-15	1.14098e-15	1.15094e-15	9.94801e-16	9.59771e-16	1.0509e-15	1.04085e-15	1.01084e-15	1.04086e-15
Bi-200	1.52063e-15	1.47059e-15	1.43058e-15	1.58065e-15	1.50062e-15	1.6907e-15	1.42057e-15	1.4606e-15	1.47059e-15	1.50062e-15	1.59068e-15	1.74076e-15	1.63066e-15	1.75072e-15	1.71078e-15	1.41056e-15	1.70069e-15	1.41055e-15	1.52063e-15	1.4506e-15	1.53063e-15	1.6607e-15	1.69068e-15	1.43057e-15	1.38055e-15	1.53065e-15	1.50061e-15	1.4606e-15	1.51062e-15
Bi-201	1.06005e-15	1.03004e-15	1.00005e-15	1.09005e-15	1.04005e-15	1.15005e-15	9.98044e-16	1.02005e-15	1.03004e-15	1.04005e-15	1.09005e-15	1.18006e-15	1.12005e-15	1.18006e-15	1.05006e-15	9.90042e-16	1.16005e-15	9.89042e-16	1.06005e-15	1.01005e-15	1.06005e-15	1.14005e-15	1.15005e-15	1.01004e-15	9.72042e-16	1.06005e-15	1.05005e-15	1.02005e-15	1.05005e-15
Bi-202	1.72026e-15	1.67024e-15	1.62024e-15	1.77027e-15	1.69026e-15	1.89029e-15	1.61024e-15	1.65025e-15	1.67024e-15	1.69026e-15	1.77029e-15	1.94032e-15	1.83027e-15	1.9503e-15	1.85033e-15	1.59023e-15	1.89028e-15	1.60023e-15	1.71026e-15	1.64025e-15	1.72026e-15	1.87029e-15	1.89028e-15	1.62024e-15	1.57023e-15	1.72027e-15	1.71025e-15	1.65025e-15	1.71026e-15
Bi-203	1.45e-15	1.41e-15	1.38e-15	1.5e-15	1.43e-15	1.58e-15	1.38e-15	1.4e-15	1.42e-15	1.43e-15	1.49e-15	1.62e-15	1.53e-15	1.61e-15	1.41e-15	1.36e-15	1.59e-15	1.36e-15	1.45e-15	1.39e-15	1.45e-15	1.57e-15	1.58e-15	1.39e-15	1.34e-15	1.45e-15	1.44e-15	1.4e-15	1.44e-15
Bi-204	1.81e-15	1.76e-15	1.71e-15	1.87e-15	1.79e-15	1.99e-15	1.71e-15	1.74e-15	1.76e-15	1.78e-15	1.86e-15	2.03e-15	1.92e-15	2.04e-15	1.89e-15	1.68e-15	1.99e-15	1.68e-15	1.8e-15	1.73e-15	1.81e-15	1.96e-15	1.98e-15	1.72e-15	1.66e-15	1.81e-15	1.79e-15	1.74e-15	1.8e-15
Bi-205	1.03e-15	1e-15	9.76001e-16	1.06e-15	1.01e-15	1.12e-15	9.71001e-16	9.87001e-16	1e-15	1.01e-15	1.06e-15	1.15e-15	1.09e-15	1.14e-15	9.97001e-16	9.63001e-16	1.12e-15	9.62001e-16	1.03e-15	9.86001e-16	1.03e-15	1.11e-15	1.12e-15	9.82001e-16	9.46001e-16	1.03e-15	1.02e-15	9.92001e-16	1.02e-15
Bi-206	2.03e-15	1.97e-15	1.92e-15	2.1e-15	2.01e-15	2.23e-15	1.92e-15	1.96e-15	1.97e-15	2e-15	2.1e-15	2.29e-15	2.16e-15	2.29e-15	2.15e-15	1.9e-15	2.24e-15	1.89e-15	2.03e-15	1.95e-15	2.03e-15	2.21e-15	2.23e-15	1.93e-15	1.86e-15	2.04e-15	2.01e-15	1.96e-15	2.02e-15
Bi-207	9.54e-16	9.24e-16	9.01e-16	9.86e-16	9.37e-16	1.05e-15	8.89e-16	9.11e-16	9.23e-16	9.39e-16	1e-15	1.08e-15	1.01e-15	1.08e-15	1.02e-15	8.91e-16	1.06e-15	8.91e-16	9.54e-16	9.09e-16	9.55e-16	1.04e-15	1.05e-15	8.99e-16	8.68e-16	9.54e-16	9.49e-16	9.17e-16	9.49e-16
Bi-208	1.5e-15	1.48e-15	1.44e-15	1.56e-15	1.5e-15	1.55e-15	1.47e-15	1.47e-15	1.49e-15	1.49e-15	1.52e-15	1.63e-15	1.58e-15	1.62e-15	1.16e-15	1.46e-15	1.58e-15	1.48e-15	1.51e-15	1.46e-15	1.51e-15	1.6e-15	1.61e-15	1.46e-15	1.42e-15	1.51e-15	1.52e-15	1.46e-15	1.51e-15
Bi-210	5.00191e-19	4.51182e-19	4.65179e-19	5.24198e-19	5.00189e-19	5.66213e-19	4.42177e-19	4.83182e-19	4.54182e-19	5.03189e-19	5.74205e-19	6.44227e-19	5.14201e-19	5.84218e-19	6.98236e-19	4.22174e-19	5.43212e-19	4.21169e-19	4.99191e-19	4.74183e-19	5.07191e-19	5.79212e-19	5.3321e-19	4.49176e-19	4.3017e-19	5.30195e-19	4.82187e-19	4.83183e-19	4.89189e-19
Bi-210m	1.62e-16	1.54e-16	1.51e-16	1.67e-16	1.6e-16	1.8e-16	1.5e-16	1.54e-16	1.54e-16	1.6e-16	1.73e-16	1.91e-16	1.7e-16	1.84e-16	1.98e-16	1.48e-16	1.79e-16	1.43e-16	1.61e-16	1.55e-16	1.62e-16	1.79e-16	1.77e-16	1.5e-16	1.44e-16	1.64e-16	1.59e-16	1.55e-16	1.6e-16
Bi-211	2.96002e-17	2.82002e-17	2.75002e-17	3.07003e-17	2.92002e-17	3.31003e-17	2.74002e-17	2.79002e-17	2.82002e-17	2.91003e-17	3.12003e-17	3.46003e-17	3.13002e-17	3.41003e-17	3.62004e-17	2.71002e-17	3.32003e-17	2.64002e-17	2.95002e-17	2.81002e-17	2.94003e-17	3.26003e-17	3.29003e-17	2.74002e-17	2.63002e-17	3.00003e-17	2.90002e-17	2.82002e-17	2.92002e-17
Bi-212	6.525e-17	6.335e-17	6.166e-17	6.731e-17	6.454e-17	7.171e-17	6.162e-17	6.28e-17	6.326e-17	6.425e-17	6.75e-17	7.307e-17	6.911e-17	7.336e-17	6.835e-17	6.088e-17	7.168e-17	6.058e-17	6.515e-17	6.258e-17	6.526e-17	7.093e-17	7.146e-17	6.183e-17	5.949e-17	6.54e-17	6.441e-17	6.28e-17	6.483e-17
Bi-212n	9.59e-19	8.77e-19	8.94e-19	1e-18	9.57e-19	1.08e-18	8.57e-19	9.25e-19	8.81e-19	9.62e-19	1.08e-18	1.22e-18	9.95e-19	1.12e-18	1.3e-18	8.25e-19	1.05e-18	8.22e-19	9.59e-19	9.11e-19	9.71e-19	1.1e-18	1.03e-18	8.68e-19	8.34e-19	1.01e-18	9.29e-19	9.25e-19	9.41e-19
Bi-213	8.1337e-17	7.8079e-17	7.5893e-17	8.4467e-17	7.9936e-17	9.0819e-17	7.5366e-17	7.7315e-17	7.7882e-17	7.974e-17	8.5426e-17	9.4014e-17	8.7258e-17	9.4442e-17	9.7375e-17	7.4943e-17	9.1694e-17	7.4341e-17	8.1136e-17	7.7104e-17	8.1346e-17	8.9334e-17	9.0981e-17	7.5274e-17	7.2951e-17	8.2073e-17	7.9815e-17	7.7815e-17	8.0624e-17
Bi-214	9.0675e-16	8.8663e-16	8.6164e-16	9.3582e-16	8.9474e-16	9.8796e-16	8.5458e-16	8.7068e-16	8.8963e-16	8.9475e-16	9.3293e-16	1.00216e-15	9.5983e-16	1.01202e-15	8.7624e-16	8.5654e-16	9.9492e-16	8.5453e-16	9.0775e-16	8.6966e-16	9.0776e-16	9.7998e-16	9.8889e-16	8.666e-16	8.3654e-16	9.0682e-16	9.087e-16	8.7568e-16	9.0372e-16
Bi-215	1.5835e-16	1.5125e-16	1.4826e-16	1.6341e-16	1.5635e-16	1.7452e-16	1.4722e-16	1.513e-16	1.5225e-16	1.5635e-16	1.6651e-16	1.8369e-16	1.6641e-16	1.7957e-16	1.8079e-16	1.4617e-16	1.7448e-16	1.4317e-16	1.5735e-16	1.5129e-16	1.5737e-16	1.7354e-16	1.7346e-16	1.4723e-16	1.4218e-16	1.5942e-16	1.5531e-16	1.513e-16	1.5633e-16
Bi-216	4.7585e-16	4.595e-16	4.4648e-16	4.9208e-16	4.678e-16	5.3151e-16	4.3634e-16	4.5162e-16	4.5551e-16	4.6681e-16	4.9835e-16	5.4305e-16	5.1014e-16	5.4871e-16	5.6217e-16	4.3822e-16	5.3242e-16	4.382e-16	4.7284e-16	4.5157e-16	4.7488e-16	5.2253e-16	5.2735e-16	4.424e-16	4.2719e-16	4.7901e-16	4.7372e-16	4.5662e-16	4.7177e-16
Bk-245	1.29e-16	1.2e-16	1.22e-16	1.35e-16	1.3e-16	1.4e-16	1.18e-16	1.25e-16	1.21e-16	1.31e-16	1.44e-16	1.69e-16	1.35e-16	1.45e-16	1.61e-16	1.14e-16	1.39e-16	1.14e-16	1.3e-16	1.25e-16	1.3e-16	1.44e-16	1.38e-16	1.2e-16	1.15e-16	1.36e-16	1.26e-16	1.23e-16	1.27e-16
Bk-246	5.23e-16	5.05e-16	4.93e-16	5.39e-16	5.17e-16	5.74e-16	4.94e-16	5.04e-16	5.03e-16	5.14e-16	5.42e-16	5.94e-16	5.54e-16	5.86e-16	5.66e-16	4.87e-16	5.74e-16	4.84e-16	5.21e-16	5.02e-16	5.22e-16	5.69e-16	5.69e-16	4.94e-16	4.75e-16	5.24e-16	5.1e-16	5.02e-16	5.18e-16
Bk-247	8.39e-17	7.81e-17	7.88e-17	8.77e-17	8.41e-17	9.14e-17	7.7e-17	8.09e-17	7.87e-17	8.45e-17	9.33e-17	1.08e-16	8.78e-17	9.46e-17	1.05e-16	7.43e-17	9.09e-17	7.33e-17	8.44e-17	8.08e-17	8.43e-17	9.4e-17	9e-17	7.76e-17	7.42e-17	8.77e-17	8.18e-17	8e-17	8.26e-17
Bk-248m	3.075e-17	2.9033e-17	2.8939e-17	3.1958e-17	3.065e-17	3.3572e-17	2.7931e-17	2.9545e-17	2.8934e-17	3.0751e-17	3.3476e-17	3.8196e-17	3.2353e-17	3.4777e-17	3.7419e-17	2.7523e-17	3.3462e-17	2.7824e-17	3.075e-17	2.9442e-17	3.0853e-17	3.4076e-17	3.3158e-17	2.8533e-17	2.7427e-17	3.1761e-17	3.0244e-17	2.9445e-17	3.0346e-17
Bk-249	1.268e-21	9.77e-22	1.084e-21	1.313e-21	1.222e-21	1.842e-21	9.35e-22	1.234e-21	9.73e-22	1.228e-21	1.656e-21	1.51e-21	1.135e-21	1.764e-21	3.011e-21	8.57e-22	1.461e-21	8.39e-22	1.186e-21	1.087e-21	1.34e-21	1.7e-21	1.347e-21	9.47e-22	9.25e-22	1.378e-21	1.145e-21	1.3e-21	1.192e-21
Bk-250	5.61269e-16	5.47241e-16	5.31249e-16	5.78282e-16	5.50269e-16	6.17306e-16	5.31236e-16	5.4026e-16	5.48243e-16	5.5027e-16	5.76311e-16	6.23347e-16	5.97275e-16	6.36315e-16	5.76381e-16	5.23225e-16	6.19292e-16	5.28225e-16	5.59268e-16	5.36254e-16	5.62273e-16	6.06313e-16	6.17286e-16	5.3424e-16	5.1623e-16	5.56286e-16	5.58258e-16	5.4126e-16	5.58262e-16
Bk-251	4.6774e-17	4.3344e-17	4.4354e-17	4.8988e-17	4.7275e-17	5.0213e-17	4.234e-17	4.5566e-17	4.3546e-17	4.7677e-17	5.292e-17	6.3458e-17	4.868e-17	5.2322e-17	5.8996e-17	4.0627e-17	4.9797e-17	4.1528e-17	4.7274e-17	4.5359e-17	4.7179e-17	5.2421e-17	4.939e-17	4.3444e-17	4.1734e-17	4.9793e-17	4.5163e-17	4.4766e-17	4.6067e-17
Br-72	1.8761e-15	1.825e-15	1.7746e-15	1.9371e-15	1.8458e-15	2.0587e-15	1.7542e-15	1.8051e-15	1.8251e-15	1.8458e-15	1.9377e-15	2.1004e-15	1.9975e-15	2.1196e-15	1.989e-15	1.7539e-15	2.0686e-15	1.7539e-15	1.8661e-15	1.795e-15	1.8762e-15	2.0387e-15	2.0684e-15	1.7645e-15	1.7136e-15	1.8765e-15	1.8558e-15	1.8051e-15	1.8659e-15
Br-73	9.1202e-16	8.7966e-16	8.5864e-16	9.4226e-16	8.9697e-16	1.0167e-15	8.435e-16	8.7378e-16	8.7367e-16	8.9398e-16	9.5254e-16	1.03726e-15	9.7533e-16	1.04691e-15	1.05739e-15	8.3938e-16	1.01661e-15	8.4335e-16	9.0701e-16	8.6674e-16	9.1405e-16	9.9973e-16	1.01653e-15	8.4655e-16	8.2134e-16	9.1619e-16	8.9989e-16	8.7579e-16	9.0394e-16
Br-74	2.68482e-15	2.64455e-15	2.58452e-15	2.76501e-15	2.65478e-15	2.81536e-15	2.56442e-15	2.60463e-15	2.63456e-15	2.64479e-15	2.79522e-15	2.96579e-15	2.84507e-15	2.98552e-15	2.43583e-15	2.56432e-15	2.92529e-15	2.5943e-15	2.66481e-15	2.5946e-15	2.70485e-15	2.88538e-15	2.93523e-15	2.57446e-15	2.51429e-15	2.68495e-15	2.68472e-15	2.62464e-15	2.69476e-15
Br-74m	2.50698e-15	2.45661e-15	2.39655e-15	2.58725e-15	2.47692e-15	2.69774e-15	2.36641e-15	2.41671e-15	2.44662e-15	2.46693e-15	2.59752e-15	2.78832e-15	2.66735e-15	2.80798e-15	2.47831e-15	2.36629e-15	2.74767e-15	2.38626e-15	2.49697e-15	2.40666e-15	2.51701e-15	2.71776e-15	2.74759e-15	2.38647e-15	2.31623e-15	2.50715e-15	2.50685e-15	2.43672e-15	2.50689e-15
Br-75	7.6016e-16	7.3206e-16	7.1408e-16	7.8521e-16	7.4715e-16	8.473e-16	7.0204e-16	7.2611e-16	7.2807e-16	7.4516e-16	7.9729e-16	8.7345e-16	8.112e-16	8.7234e-16	8.9953e-16	6.99e-16	8.4826e-16	6.97998e-16	7.5615e-16	7.221e-16	7.6117e-16	8.3432e-16	8.4424e-16	7.0305e-16	6.8201e-16	7.6421e-16	7.5012e-16	7.2911e-16	7.5313e-16
Br-76	1.69292e-15	1.65275e-15	1.61274e-15	1.75304e-15	1.6729e-15	1.83325e-15	1.59267e-15	1.6328e-15	1.65275e-15	1.6729e-15	1.74317e-15	1.88351e-15	1.79307e-15	1.89335e-15	1.66357e-15	1.60261e-15	1.85321e-15	1.6126e-15	1.69291e-15	1.62278e-15	1.69293e-15	1.83326e-15	1.85317e-15	1.6127e-15	1.56259e-15	1.693e-15	1.69286e-15	1.64281e-15	1.69288e-15
Br-76m	1.35132e-17	1.11124e-17	1.23124e-17	1.46137e-17	1.37131e-17	1.64147e-17	1.1012e-17	1.32127e-17	1.12124e-17	1.38131e-17	1.68144e-17	1.71161e-17	1.35139e-17	1.68152e-17	2.22166e-17	1.01117e-17	1.46145e-17	1.01117e-17	1.35132e-17	1.25126e-17	1.40133e-17	1.72148e-17	1.39143e-17	1.12121e-17	1.07117e-17	1.52136e-17	1.29129e-17	1.35127e-17	1.3013e-17
Br-77	1.99e-16	1.91e-16	1.87e-16	2.06e-16	1.96e-16	2.21e-16	1.84e-16	1.9e-16	1.91e-16	1.96e-16	2.09e-16	2.3e-16	2.12e-16	2.28e-16	2.35001e-16	1.83e-16	2.21e-16	1.82e-16	1.98e-16	1.89e-16	1.99e-16	2.19e-16	2.2e-16	1.85e-16	1.79e-16	2e-16	1.97e-16	1.91e-16	1.97e-16
Br-77m	8.1e-18	7.4e-18	7.69e-18	8.52e-18	8.27e-18	8.52e-18	7.3e-18	7.94e-18	7.45e-18	8.35e-18	9.36e-18	1.14e-17	8.36e-18	8.88e-18	1.01e-17	6.97e-18	8.49e-18	7.14e-18	8.25e-18	7.93e-18	8.17e-18	9.14e-18	8.39e-18	7.55e-18	7.2e-18	8.74e-18	7.85e-18	7.74e-18	7.97e-18
Br-78	6.6255e-16	6.4031e-16	6.2332e-16	6.8469e-16	6.5052e-16	7.3896e-16	6.0922e-16	6.3341e-16	6.3432e-16	6.4853e-16	6.9289e-16	7.5534e-16	7.1072e-16	7.6309e-16	7.8049e-16	6.1014e-16	7.4089e-16	6.1512e-16	6.5854e-16	6.2838e-16	6.6457e-16	7.2699e-16	7.3784e-16	6.1225e-16	5.9513e-16	6.6467e-16	6.5546e-16	6.3641e-16	6.5749e-16
Br-80	5.004e-17	4.83e-17	4.702e-17	5.172e-17	4.933e-17	5.576e-17	4.596e-17	4.777e-17	4.791e-17	4.924e-17	5.224e-17	5.689e-17	5.362e-17	5.733e-17	5.8e-17	4.621e-17	5.561e-17	4.61e-17	4.964e-17	4.755e-17	5.006e-17	5.479e-17	5.498e-17	4.668e-17	4.511e-17	5.032e-17	4.999e-17	4.807e-17	4.961e-17
Br-80m	3.06e-18	1.95e-18	2.48e-18	3.28e-18	2.98e-18	5.04e-18	1.77e-18	3.03e-18	1.89e-18	3e-18	4.58e-18	3.38e-18	2.41e-18	4.81e-18	8.61e-18	1.52e-18	3.56e-18	1.41e-18	2.77e-18	2.44e-18	3.37e-18	4.76e-18	3.14e-18	1.84e-18	1.84e-18	3.65e-18	2.66e-18	3.37e-18	2.79e-18
Br-82	1.66007e-15	1.61006e-15	1.57006e-15	1.71007e-15	1.64007e-15	1.83008e-15	1.55006e-15	1.59007e-15	1.61006e-15	1.63007e-15	1.71008e-15	1.86009e-15	1.77007e-15	1.87008e-15	1.77011e-15	1.55006e-15	1.83008e-15	1.54006e-15	1.65007e-15	1.59007e-15	1.66007e-15	1.80008e-15	1.82007e-15	1.57006e-15	1.51006e-15	1.66008e-15	1.65007e-15	1.60007e-15	1.65007e-15
Br-82m	1.887e-18	1.819e-18	1.778e-18	1.942e-18	1.866e-18	2.082e-18	1.775e-18	1.811e-18	1.809e-18	1.856e-18	1.949e-18	2.125e-18	1.994e-18	2.117e-18	2.068e-18	1.742e-18	2.06e-18	1.732e-18	1.867e-18	1.8e-18	1.878e-18	2.063e-18	2.049e-18	1.776e-18	1.702e-18	1.891e-18	1.844e-18	1.812e-18	1.865e-18
Br-83	4.724e-18	4.538e-18	4.44e-18	4.881e-18	4.644e-18	5.28e-18	4.313e-18	4.504e-18	4.501e-18	4.637e-18	4.969e-18	5.425e-18	5.042e-18	5.442e-18	5.629e-18	4.318e-18	5.262e-18	4.348e-18	4.694e-18	4.476e-18	4.73e-18	5.201e-18	5.224e-18	4.358e-18	4.225e-18	4.757e-18	4.681e-18	4.534e-18	4.676e-18
Br-84	1.03693e-15	1.01657e-15	9.9651e-16	1.0672e-15	1.02687e-15	1.08769e-15	9.9637e-16	1.00566e-15	1.01658e-15	1.01688e-15	1.06745e-15	1.13825e-15	1.0973e-15	1.13792e-15	9.0721e-16	9.9026e-16	1.12761e-15	9.9923e-16	1.02692e-15	1.00261e-15	1.03696e-15	1.1077e-15	1.12754e-15	1.00144e-15	9.732e-16	1.0371e-15	1.03681e-15	1.00667e-15	1.03685e-15
Br-84m	1.72261e-15	1.68243e-15	1.63244e-15	1.78273e-15	1.7026e-15	1.89292e-15	1.62236e-15	1.65251e-15	1.69243e-15	1.69261e-15	1.77289e-15	1.92323e-15	1.82273e-15	1.94302e-15	1.74337e-15	1.6123e-15	1.89286e-15	1.60228e-15	1.72261e-15	1.64249e-15	1.72263e-15	1.86295e-15	1.90282e-15	1.63239e-15	1.5723e-15	1.72272e-15	1.70254e-15	1.65251e-15	1.71257e-15
Br-85	4.488e-17	4.355e-17	4.245e-17	4.623e-17	4.436e-17	4.92e-17	4.245e-17	4.324e-17	4.345e-17	4.407e-17	4.603e-17	5.038e-17	4.755e-17	5.033e-17	4.723e-17	4.177e-17	4.913e-17	4.165e-17	4.468e-17	4.301e-17	4.491e-17	4.873e-17	4.898e-17	4.259e-17	4.096e-17	4.481e-17	4.419e-17	4.325e-17	4.453e-17
C-10	1.11204e-15	1.07188e-15	1.0519e-15	1.15213e-15	1.09203e-15	1.23228e-15	1.03184e-15	1.06196e-15	1.06189e-15	1.09204e-15	1.15227e-15	1.26254e-15	1.19213e-15	1.27236e-15	1.28266e-15	1.03178e-15	1.23223e-15	1.03177e-15	1.10204e-15	1.06194e-15	1.11206e-15	1.21231e-15	1.2322e-15	1.03186e-15	1.00178e-15	1.11213e-15	1.10198e-15	1.07196e-15	1.102e-15
C-11	6.51432e-16	6.29387e-16	6.13402e-16	6.72454e-16	6.39433e-16	7.26491e-16	5.9938e-16	6.23419e-16	6.2339e-16	6.37436e-16	6.80501e-16	7.42562e-16	6.98443e-16	7.50507e-16	7.68614e-16	5.99362e-16	7.28469e-16	6.05362e-16	6.46432e-16	6.17409e-16	6.5244e-16	7.14504e-16	7.26459e-16	6.01386e-16	5.8537e-16	6.52461e-16	6.42416e-16	6.25419e-16	6.46422e-16
C-14	2.85e-21	2.08e-21	2.44e-21	3e-21	2.79e-21	4.15e-21	2.03e-21	2.8e-21	2.09e-21	2.81e-21	3.9e-21	3.6e-21	2.52e-21	4.01e-21	6.99e-21	1.79e-21	3.22e-21	1.78e-21	2.69e-21	2.44e-21	3.05e-21	3.95e-21	2.95e-21	2.07e-21	2.01e-21	3.21e-21	2.56e-21	2.95e-21	2.67e-21
Ca-41	0	0	0	0	0	0	0	0	0	0	0	0	0	0	0	0	0	0	0	0	0	0	0	0	0	0	0	0	0
Ca-45	1.19e-20	9.45e-21	1.06e-20	1.26e-20	1.19e-20	1.53e-20	9.38e-21	1.17e-20	9.56e-21	1.2e-20	1.54e-20	1.58e-20	1.13e-20	1.53e-20	2.32e-20	8.48e-21	1.3e-20	8.5e-21	1.16e-20	1.08e-20	1.25e-20	1.54e-20	1.23e-20	9.58e-21	9.19e-21	1.33e-20	1.1e-20	1.19e-20	1.13e-20
Ca-47	6.52548e-16	6.40501e-16	6.18511e-16	6.75574e-16	6.44547e-16	7.14619e-16	6.04489e-16	6.29529e-16	6.49503e-16	6.4255e-16	6.5962e-16	7.22693e-16	6.93568e-16	7.28638e-16	6.30742e-16	6.16471e-16	7.09598e-16	6.12469e-16	6.52548e-16	6.2452e-16	6.49555e-16	7.03629e-16	7.11588e-16	6.21496e-16	6.00476e-16	6.55577e-16	6.60531e-16	6.30529e-16	6.49537e-16
Ca-49	1.74248e-15	1.7423e-15	1.69232e-15	1.80258e-15	1.74246e-15	1.75277e-15	1.71224e-15	1.72238e-15	1.74231e-15	1.73247e-15	1.79274e-15	1.89306e-15	1.83259e-15	1.89286e-15	1.2832e-15	1.71218e-15	1.84272e-15	1.75216e-15	1.74247e-15	1.70236e-15	1.7625e-15	1.8528e-15	1.89268e-15	1.70227e-15	1.67218e-15	1.75258e-15	1.76241e-15	1.71239e-15	1.76244e-15
Cd-101	1.52469e-15	1.48442e-15	1.4544e-15	1.57488e-15	1.50466e-15	1.67522e-15	1.43429e-15	1.46451e-15	1.49443e-15	1.50467e-15	1.58509e-15	1.71566e-15	1.62493e-15	1.71538e-15	1.55574e-15	1.4342e-15	1.68515e-15	1.43418e-15	1.52469e-15	1.46447e-15	1.53472e-15	1.65524e-15	1.6751e-15	1.44434e-15	1.40417e-15	1.53483e-15	1.5246e-15	1.47451e-15	1.52463e-15
Cd-102	5.19081e-16	5.02073e-16	4.88075e-16	5.37085e-16	5.10081e-16	5.77091e-16	4.81071e-16	4.97078e-16	5.00073e-16	5.09081e-16	5.42093e-16	5.91104e-16	5.55083e-16	5.96094e-16	5.89113e-16	4.80068e-16	5.79088e-16	4.81068e-16	5.17081e-16	4.93077e-16	5.21082e-16	5.67094e-16	5.76086e-16	4.83072e-16	4.7007e-16	5.21086e-16	5.13078e-16	4.98078e-16	5.15079e-16
Cd-103	1.26119e-15	1.23111e-15	1.20111e-15	1.30124e-15	1.24118e-15	1.36133e-15	1.19108e-15	1.21114e-15	1.23112e-15	1.24119e-15	1.2913e-15	1.39145e-15	1.33125e-15	1.40137e-15	1.2015e-15	1.19105e-15	1.37131e-15	1.19105e-15	1.26119e-15	1.21113e-15	1.2612e-15	1.36134e-15	1.37129e-15	1.20109e-15	1.16105e-15	1.26123e-15	1.26116e-15	1.22115e-15	1.25117e-15
Cd-104	1.41e-16	1.34e-16	1.32e-16	1.46e-16	1.4e-16	1.56e-16	1.3e-16	1.35e-16	1.34e-16	1.39e-16	1.5e-16	1.66e-16	1.5e-16	1.6e-16	1.67e-16	1.28e-16	1.55e-16	1.28e-16	1.4e-16	1.35e-16	1.41e-16	1.56e-16	1.53e-16	1.31e-16	1.26e-16	1.43e-16	1.39e-16	1.35e-16	1.39e-16
Cd-105	7.89471e-16	7.71433e-16	7.49439e-16	8.14492e-16	7.78469e-16	8.60528e-16	7.43423e-16	7.58453e-16	7.72435e-16	7.77471e-16	8.11527e-16	8.7759e-16	8.3649e-16	8.82546e-16	7.80623e-16	7.42408e-16	8.66515e-16	7.43407e-16	7.8947e-16	7.56447e-16	7.90475e-16	8.54536e-16	8.63507e-16	7.51428e-16	7.26411e-16	7.89493e-16	7.89457e-16	7.62453e-16	7.86462e-16
Cd-107	5.82008e-18	5.11006e-18	5.14007e-18	5.78008e-18	5.53008e-18	7.7901e-18	4.89006e-18	5.63008e-18	5.07007e-18	5.52008e-18	6.7101e-18	6.92011e-18	5.61008e-18	7.4001e-18	1.20001e-17	4.73006e-18	6.72008e-18	4.75006e-18	5.47008e-18	5.19007e-18	5.99008e-18	6.8401e-18	6.40008e-18	4.94007e-18	4.78006e-18	5.81009e-18	5.35007e-18	5.68008e-18	5.59008e-18
Cd-109	2.22e-18	1.67e-18	1.76e-18	2.07e-18	1.97e-18	3.75e-18	1.58e-18	2.15e-18	1.66e-18	1.97e-18	2.88e-18	2.68e-18	1.82e-18	3.29e-18	7.51e-18	1.46e-18	2.74e-18	1.46e-18	1.9e-18	1.76e-18	2.37e-18	2.86e-18	2.46e-18	1.59e-18	1.55e-18	2.17e-18	1.83e-18	2.22e-18	2.03e-18
Cd-111m	1.7e-16	1.61e-16	1.59e-16	1.76e-16	1.68e-16	1.89e-16	1.56e-16	1.63e-16	1.62e-16	1.68e-16	1.84e-16	2.06e-16	1.79e-16	1.94e-16	2.12e-16	1.53e-16	1.88e-16	1.5e-16	1.69e-16	1.62e-16	1.7e-16	1.88e-16	1.85e-16	1.57e-16	1.51e-16	1.74e-16	1.66e-16	1.62e-16	1.67e-16
Cd-113	2.01e-20	1.64e-20	1.82e-20	2.14e-20	2.02e-20	2.5e-20	1.63e-20	1.97e-20	1.66e-20	2.04e-20	2.55e-20	2.7e-20	1.95e-20	2.52e-20	3.65e-20	1.49e-20	2.18e-20	1.5e-20	1.98e-20	1.85e-20	2.1e-20	2.55e-20	2.08e-20	1.67e-20	1.6e-20	2.23e-20	1.88e-20	2e-20	1.93e-20
Cd-113m	1.392e-19	1.235e-19	1.287e-19	1.463e-19	1.395e-19	1.614e-19	1.214e-19	1.348e-19	1.245e-19	1.396e-19	1.631e-19	1.801e-19	1.418e-19	1.65e-19	2.07e-19	1.151e-19	1.516e-19	1.145e-19	1.388e-19	1.311e-19	1.422e-19	1.634e-19	1.479e-19	1.231e-19	1.18e-19	1.487e-19	1.334e-19	1.353e-19	1.357e-19
Cd-115	1.22351e-16	1.18315e-16	1.15326e-16	1.26369e-16	1.20351e-16	1.36399e-16	1.12309e-16	1.1734e-16	1.17317e-16	1.20354e-16	1.28406e-16	1.39455e-16	1.3136e-16	1.41411e-16	1.44497e-16	1.12294e-16	1.37381e-16	1.13294e-16	1.21351e-16	1.16332e-16	1.22357e-16	1.34409e-16	1.36373e-16	1.13314e-16	1.10301e-16	1.23374e-16	1.21338e-16	1.1734e-16	1.21343e-16
Cd-115m	2.181e-17	2.121e-17	2.063e-17	2.256e-17	2.15e-17	2.396e-17	2.048e-17	2.106e-17	2.141e-17	2.141e-17	2.236e-17	2.442e-17	2.326e-17	2.46e-17	2.262e-17	2.034e-17	2.382e-17	2.034e-17	2.171e-17	2.085e-17	2.182e-17	2.368e-17	2.39e-17	2.07e-17	1.995e-17	2.187e-17	2.177e-17	2.106e-17	2.169e-17
Cd-117	6.67911e-16	6.5084e-16	6.3085e-16	6.89951e-16	6.57907e-16	7.3202e-16	6.2582e-16	6.40877e-16	6.55844e-16	6.57911e-16	6.8702e-16	7.4614e-16	7.04949e-16	7.4906e-16	6.692e-16	6.25793e-16	7.31997e-16	6.20789e-16	6.6891e-16	6.38866e-16	6.6592e-16	7.2204e-16	7.31981e-16	6.33829e-16	6.10797e-16	6.68952e-16	6.65885e-16	6.42878e-16	6.63895e-16
Cd-117m	1.24024e-15	1.21021e-15	1.18022e-15	1.28025e-15	1.22023e-15	1.34027e-15	1.18021e-15	1.19023e-15	1.22021e-15	1.22024e-15	1.27027e-15	1.3603e-15	1.31024e-15	1.37028e-15	1.15033e-15	1.1802e-15	1.35026e-15	1.1802e-15	1.24024e-15	1.19022e-15	1.24024e-15	1.33027e-15	1.34025e-15	1.19021e-15	1.1502e-15	1.24025e-15	1.24023e-15	1.20023e-15	1.24023e-15
Cd-118	7.51e-20	6.44e-20	6.91e-20	7.94e-20	7.55e-20	8.82e-20	6.37e-20	7.32e-20	6.51e-20	7.62e-20	9.12e-20	1e-19	7.5e-20	9.04e-20	1.19e-19	5.93e-20	8.1e-20	5.96e-20	7.48e-20	7.03e-20	7.73e-20	9.1e-20	7.84e-20	6.5e-20	6.22e-20	8.2e-20	7.12e-20	7.36e-20	7.27e-20
Cd-119	9.9259e-16	9.7142e-16	9.4442e-16	1.0227e-15	9.8057e-16	1.07289e-15	9.4235e-16	9.5549e-16	9.7742e-16	9.7958e-16	1.02284e-15	1.10317e-15	1.04271e-15	1.10298e-15	9.3127e-16	9.3829e-16	1.08284e-15	9.3528e-16	9.9558e-16	9.5446e-16	9.9361e-16	1.07291e-15	1.0828e-15	9.5138e-16	9.1928e-16	9.9368e-16	9.9253e-16	9.5949e-16	9.9055e-16
Cd-119m	1.40161e-15	1.37149e-15	1.3315e-15	1.44168e-15	1.3816e-15	1.51181e-15	1.33145e-15	1.35155e-15	1.38149e-15	1.38161e-15	1.4318e-15	1.54201e-15	1.48168e-15	1.55187e-15	1.31211e-15	1.3214e-15	1.53176e-15	1.3314e-15	1.40161e-15	1.34153e-15	1.40163e-15	1.51183e-15	1.52174e-15	1.34147e-15	1.30141e-15	1.40168e-15	1.40157e-15	1.35155e-15	1.40158e-15
Ce-130	2.95025e-16	2.81023e-16	2.77024e-16	3.05027e-16	2.91025e-16	3.29029e-16	2.71022e-16	2.83024e-16	2.81023e-16	2.90025e-16	3.12029e-16	3.42033e-16	3.11026e-16	3.3703e-16	3.45036e-16	2.68021e-16	3.25027e-16	2.67021e-16	2.93025e-16	2.80024e-16	2.95026e-16	3.25029e-16	3.22027e-16	2.74023e-16	2.64022e-16	2.99027e-16	2.90024e-16	2.84024e-16	2.91025e-16
Ce-131	1.01213e-15	9.7799e-16	9.5199e-16	1.04221e-15	9.9411e-16	1.12237e-15	9.3893e-16	9.6704e-16	9.7599e-16	9.9212e-16	1.05233e-15	1.14259e-15	1.07223e-15	1.15245e-15	1.11267e-15	9.3589e-16	1.12233e-15	9.3488e-16	1.01212e-15	9.6202e-16	1.01214e-15	1.10239e-15	1.1123e-15	9.4595e-16	9.1588e-16	1.0122e-15	1.00008e-15	9.7104e-16	1.00209e-15
Ce-132	1.54e-16	1.44e-16	1.44e-16	1.6e-16	1.52e-16	1.73e-16	1.39e-16	1.48e-16	1.45e-16	1.53e-16	1.69e-16	1.88e-16	1.62e-16	1.79e-16	2e-16	1.36e-16	1.7e-16	1.35e-16	1.53e-16	1.46e-16	1.55e-16	1.73e-16	1.68e-16	1.41e-16	1.36e-16	1.59e-16	1.5e-16	1.48e-16	1.51e-16
Ce-133	3.21827e-16	3.05765e-16	3.01772e-16	3.32863e-16	3.16823e-16	3.61927e-16	2.91746e-16	3.07796e-16	3.03768e-16	3.15827e-16	3.4392e-16	3.7503e-16	3.40863e-16	3.72957e-16	3.9608e-16	2.89723e-16	3.57906e-16	2.92719e-16	3.18826e-16	3.03787e-16	3.22835e-16	3.57938e-16	3.54892e-16	2.94755e-16	2.85725e-16	3.25862e-16	3.15804e-16	3.09796e-16	3.17813e-16
Ce-133m	1.06008e-15	1.03007e-15	1.00007e-15	1.09008e-15	1.04008e-15	1.17009e-15	9.89071e-16	1.02008e-15	1.03007e-15	1.04008e-15	1.10009e-15	1.1901e-15	1.12008e-15	1.20009e-15	1.11011e-15	9.85069e-16	1.17009e-15	9.83069e-16	1.06008e-15	1.01008e-15	1.06008e-15	1.15009e-15	1.16009e-15	9.97072e-16	9.65069e-16	1.06008e-15	1.05008e-15	1.02008e-15	1.05008e-15
Ce-134	5.22e-18	3.43e-18	4.14e-18	5.41e-18	4.9e-18	9.02e-18	3.07e-18	5.18e-18	3.29e-18	4.91e-18	7.68e-18	5.51e-18	3.94e-18	8.4e-18	1.55e-17	2.67e-18	6.25e-18	2.49e-18	4.56e-18	4.03e-18	5.74e-18	7.97e-18	5.51e-18	3.09e-18	3.16e-18	5.93e-18	4.46e-18	5.75e-18	4.74e-18
Ce-135	5.06001e-16	4.86001e-16	4.75001e-16	5.22001e-16	4.99001e-16	5.66001e-16	4.67001e-16	4.84001e-16	4.84001e-16	4.98001e-16	5.31001e-16	5.77001e-16	5.37001e-16	5.79001e-16	5.94001e-16	4.65001e-16	5.61001e-16	4.60001e-16	5.02001e-16	4.81001e-16	5.06001e-16	5.56001e-16	5.55001e-16	4.71001e-16	4.54001e-16	5.09001e-16	5.00001e-16	4.86001e-16	5.01001e-16
Ce-137	1.13e-17	9.32e-18	9.84e-18	1.18e-17	1.09e-17	1.59e-17	8.73e-18	1.1e-17	9.14e-18	1.09e-17	1.41e-17	1.24e-17	1.05e-17	1.56e-17	2.29e-17	8.31e-18	1.32e-17	8.1e-18	1.06e-17	9.8e-18	1.19e-17	1.47e-17	1.24e-17	8.74e-18	8.64e-18	1.21e-17	1.05e-17	1.16e-17	1.08e-17
Ce-137m	2.57e-17	2.32e-17	2.35e-17	2.66e-17	2.52e-17	3.09e-17	2.24e-17	2.47e-17	2.32e-17	2.52e-17	2.9e-17	2.98e-17	2.59e-17	3.1e-17	3.79e-17	2.17e-17	2.87e-17	2.11e-17	2.51e-17	2.38e-17	2.61e-17	3.01e-17	2.79e-17	2.25e-17	2.17e-17	2.66e-17	2.47e-17	2.51e-17	2.5e-17
Ce-139	8.32e-17	7.69e-17	7.77e-17	8.65e-17	8.25e-17	9.44e-17	7.4e-17	8.04e-17	7.7e-17	8.32e-17	9.37e-17	1.05e-16	8.62e-17	9.77e-17	1.13e-16	7.12e-17	9.11e-17	7.16e-17	8.26e-17	7.86e-17	8.44e-17	9.47e-17	8.97e-17	7.53e-17	7.27e-17	8.72e-17	7.98e-17	8.03e-17	8.15e-17
Ce-141	4.27616e-17	3.96526e-17	4.02565e-17	4.45651e-17	4.27619e-17	4.69727e-17	3.8452e-17	4.12601e-17	3.96531e-17	4.31625e-17	4.78751e-17	5.59824e-17	4.44614e-17	4.90744e-17	5.50991e-17	3.68483e-17	4.60664e-17	3.75486e-17	4.28613e-17	4.08576e-17	4.32634e-17	4.80749e-17	4.57642e-17	3.91531e-17	3.77508e-17	4.50673e-17	4.09583e-17	4.10604e-17	4.19596e-17
Ce-143	1.65565e-16	1.56512e-16	1.54526e-16	1.70592e-16	1.62564e-16	1.86639e-16	1.51501e-16	1.57546e-16	1.56515e-16	1.62568e-16	1.75646e-16	1.90724e-16	1.73583e-16	1.90659e-16	2.04782e-16	1.49479e-16	1.83615e-16	1.46478e-16	1.63564e-16	1.56536e-16	1.65573e-16	1.83653e-16	1.80603e-16	1.51508e-16	1.46488e-16	1.67598e-16	1.61545e-16	1.58546e-16	1.62553e-16
Ce-144	9.886e-18	8.993e-18	9.2744e-18	1.0417e-17	9.946e-18	1.102e-17	8.7529e-18	9.6057e-18	9.0031e-18	1.00162e-17	1.14203e-17	1.32214e-17	1.01154e-17	1.14201e-17	1.34295e-17	8.3417e-18	1.06174e-17	8.4818e-18	9.9157e-18	9.4346e-18	1.00167e-17	1.13203e-17	1.05165e-17	8.9431e-18	8.6126e-18	1.06178e-17	9.4449e-18	9.5459e-18	9.6753e-18
Ce-145	4.9838e-16	4.8027e-16	4.6829e-16	5.1544e-16	4.9238e-16	5.5555e-16	4.6424e-16	4.7833e-16	4.7828e-16	4.9038e-16	5.2055e-16	5.6273e-16	5.2944e-16	5.676e-16	5.6483e-16	4.612e-16	5.5151e-16	4.572e-16	4.9538e-16	4.7631e-16	4.984e-16	5.4758e-16	5.4549e-16	4.6626e-16	4.4921e-16	5.0145e-16	4.9034e-16	4.7933e-16	4.9436e-16
Cf-244	1.42e-20	4.24e-21	4.04e-21	6.3e-21	5.42e-21	5.57e-20	1.47e-21	1.21e-20	3.25e-21	5.24e-21	2.13e-20	5.85e-21	2.01e-21	3.72e-20	1.72e-19	1.18e-21	2.76e-20	1.04e-21	4.16e-21	2.9e-21	1.68e-20	2.25e-20	1.96e-20	1.41e-21	2.29e-21	7.2e-21	4.92e-21	1.48e-20	9.72e-21
Cf-246	3.46229e-20	2.64213e-20	2.63214e-20	3.02238e-20	2.86227e-20	6.52256e-20	2.39207e-20	3.2522e-20	2.58214e-20	2.85228e-20	4.18252e-20	3.45281e-20	2.73239e-20	5.35264e-20	1.46029e-19	2.32201e-20	4.58251e-20	2.33201e-20	2.78228e-20	2.59218e-20	3.6623e-20	4.31258e-20	4.01247e-20	2.4221e-20	2.40201e-20	3.07237e-20	2.78223e-20	3.4222e-20	3.13225e-20
Cf-247	4.91e-17	4.53e-17	4.64e-17	5.14e-17	4.97e-17	5.27e-17	4.44e-17	4.78e-17	4.55e-17	5.01e-17	5.57e-17	6.68e-17	5.09e-17	5.48e-17	6.25e-17	4.26e-17	5.23e-17	4.35e-17	4.97e-17	4.77e-17	4.95e-17	5.51e-17	5.17e-17	4.56e-17	4.37e-17	5.23e-17	4.75e-17	4.7e-17	4.83e-17
Cf-248	2.15496e-19	2.02465e-19	1.97465e-19	2.16516e-19	2.06492e-19	2.65552e-19	1.94452e-19	2.07477e-19	2.01467e-19	2.06493e-19	2.3054e-19	2.35601e-19	2.1752e-19	2.58569e-19	3.42612e-19	1.93442e-19	2.45544e-19	1.9344e-19	2.07495e-19	1.99472e-19	2.18499e-19	2.40555e-19	2.38538e-19	1.95457e-19	1.9044e-19	2.11511e-19	2.07485e-19	2.10477e-19	2.11489e-19
Cf-249	2.05e-16	1.96e-16	1.9e-16	2.12e-16	2.01e-16	2.29e-16	1.9e-16	1.93e-16	1.96e-16	2.01e-16	2.15e-16	2.38e-16	2.18e-16	2.37e-16	2.49e-16	1.88e-16	2.31e-16	1.84e-16	2.04e-16	1.94e-16	2.03e-16	2.25e-16	2.28e-16	1.9e-16	1.82e-16	2.07e-16	2.01e-16	1.95e-16	2.03e-16
Cf-250	5.9209e-18	5.7897e-18	5.6396e-18	6.1117e-18	5.8407e-18	6.3832e-18	5.6091e-18	5.7101e-18	5.7897e-18	5.8307e-18	6.1226e-18	6.5751e-18	6.2519e-18	6.6039e-18	5.7554e-18	5.5987e-18	6.4829e-18	5.6086e-18	5.9108e-18	5.6899e-18	5.931e-18	6.3933e-18	6.4727e-18	5.6493e-18	5.4786e-18	5.9215e-18	5.9004e-18	5.7401e-18	5.9106e-18
Cf-251	6.68e-17	6.22e-17	6.3e-17	6.96e-17	6.7e-17	7.22e-17	6.07e-17	6.47e-17	6.26e-17	6.75e-17	7.47e-17	8.77e-17	6.98e-17	7.5e-17	8.36e-17	5.85e-17	7.19e-17	5.9e-17	6.72e-17	6.44e-17	6.72e-17	7.46e-17	7.11e-17	6.2e-17	5.94e-17	7.02e-17	6.48e-17	6.38e-17	6.57e-17
Cf-252	2.7421e-16	2.6814e-16	2.6114e-16	2.8326e-16	2.712e-16	2.9435e-16	2.6011e-16	2.6416e-16	2.6815e-16	2.702e-16	2.8331e-16	3.0445e-16	2.8927e-16	3.0539e-16	2.6146e-16	2.6009e-16	2.9933e-16	2.6008e-16	2.7421e-16	2.6415e-16	2.7422e-16	2.9535e-16	2.9932e-16	2.6212e-16	2.5408e-16	2.7424e-16	2.7319e-16	2.6516e-16	2.7319e-16
Cf-253	1.419e-19	8.32e-20	9.687e-20	1.256e-19	1.149e-19	3.1e-19	7.213e-20	1.357e-19	8.07e-20	1.15e-19	2.041e-19	1.406e-19	9.21e-20	2.54e-19	7.242e-19	6.291e-20	1.929e-19	6.203e-20	1.062e-19	9.3e-20	1.575e-19	2.111e-19	1.593e-19	7.351e-20	7.486e-20	1.372e-19	1.047e-19	1.51e-19	1.224e-19
Cf-254	1.01531e-14	9.9102e-15	9.6498e-15	1.04552e-14	1.00026e-14	1.0859e-14	9.6187e-15	9.771e-15	9.9203e-15	9.9927e-15	1.04573e-14	1.12635e-14	1.06559e-14	1.12607e-14	9.6437e-15	9.5977e-15	1.10583e-14	9.6075e-15	1.0153e-14	9.7406e-15	1.01533e-14	1.09591e-14	1.10577e-14	9.6792e-15	9.3773e-15	1.01544e-14	1.00521e-14	9.8111e-15	1.01524e-14
Cf-255	1.5e-19	1.31e-19	1.39e-19	1.58e-19	1.5e-19	1.73e-19	1.3e-19	1.46e-19	1.33e-19	1.52e-19	1.78e-19	1.98e-19	1.52e-19	1.78e-19	2.25e-19	1.22e-19	1.62e-19	1.22e-19	1.5e-19	1.41e-19	1.53e-19	1.78e-19	1.58e-19	1.32e-19	1.26e-19	1.62e-19	1.43e-19	1.46e-19	1.46e-19
Cl-34	6.658e-16	6.431e-16	6.27e-16	6.873e-16	6.527e-16	7.423e-16	6.127e-16	6.373e-16	6.371e-16	6.507e-16	6.958e-16	7.593e-16	7.135e-16	7.667e-16	7.852e-16	6.125e-16	7.442e-16	6.184e-16	6.608e-16	6.312e-16	6.668e-16	7.303e-16	7.42e-16	6.148e-16	5.984e-16	6.671e-16	6.566e-16	6.393e-16	6.606e-16
Cl-34m	1.25131e-15	1.23121e-15	1.20122e-15	1.29136e-15	1.2413e-15	1.34146e-15	1.19118e-15	1.21126e-15	1.23122e-15	1.2313e-15	1.29144e-15	1.39161e-15	1.33137e-15	1.39151e-15	1.16168e-15	1.19115e-15	1.37143e-15	1.20114e-15	1.2513e-15	1.21124e-15	1.26132e-15	1.35148e-15	1.36141e-15	1.2012e-15	1.17115e-15	1.25136e-15	1.26127e-15	1.22126e-15	1.25128e-15
Cl-36	3.147e-19	2.846e-19	2.923e-19	3.297e-19	3.129e-19	3.58e-19	2.784e-19	3.037e-19	2.857e-19	3.147e-19	3.588e-19	3.98e-19	3.243e-19	3.69e-19	4.37e-19	2.664e-19	3.43e-19	2.682e-19	3.131e-19	2.969e-19	3.189e-19	3.635e-19	3.37e-19	2.817e-19	2.714e-19	3.319e-19	3.035e-19	3.04e-19	3.079e-19
Cl-38	8.606e-16	8.481e-16	8.2597e-16	8.88e-16	8.515e-16	9.177e-16	8.2778e-16	8.302e-16	8.521e-16	8.515e-16	8.773e-16	9.415e-16	9.062e-16	9.381e-16	7.243e-16	8.2363e-16	9.346e-16	8.2559e-16	8.666e-16	8.331e-16	8.646e-16	9.237e-16	9.305e-16	8.3688e-16	8.0852e-16	8.598e-16	8.674e-16	8.382e-16	8.625e-16
Cl-39	8.9535e-16	8.7618e-16	8.4819e-16	9.2645e-16	8.8333e-16	9.7862e-16	8.3712e-16	8.6226e-16	8.8819e-16	8.8334e-16	9.1959e-16	9.9689e-16	9.4545e-16	1.00071e-15	8.6201e-16	8.4106e-16	9.7657e-16	8.3605e-16	8.9834e-16	8.5723e-16	8.9336e-16	9.6665e-16	9.8153e-16	8.5215e-16	8.2206e-16	8.9844e-16	8.9728e-16	8.6226e-16	8.9131e-16
Cl-40	2.33911e-15	2.31865e-15	2.25857e-15	2.41946e-15	2.32903e-15	2.4301e-15	2.2584e-15	2.28876e-15	2.32867e-15	2.31904e-15	2.39978e-15	2.5608e-15	2.45959e-15	2.5604e-15	1.9107e-15	2.24825e-15	2.51e-15	2.27822e-15	2.3491e-15	2.2687e-15	2.35915e-15	2.5001e-15	2.54991e-15	2.26848e-15	2.20817e-15	2.34932e-15	2.35896e-15	2.28877e-15	2.34901e-15
Cm-238	4.19e-17	3.84e-17	3.98e-17	4.4e-17	4.27e-17	4.43e-17	3.78e-17	4.1e-17	3.86e-17	4.31e-17	4.82e-17	5.86e-17	4.33e-17	4.62e-17	5.26e-17	3.61e-17	4.41e-17	3.7e-17	4.26e-17	4.09e-17	4.23e-17	4.72e-17	4.36e-17	3.9e-17	3.72e-17	4.51e-17	4.05e-17	4e-17	4.12e-17
Cm-239	1.46e-16	1.37e-16	1.38e-16	1.53e-16	1.46e-16	1.58e-16	1.33e-16	1.42e-16	1.38e-16	1.48e-16	1.63e-16	1.91e-16	1.54e-16	1.65e-16	1.82e-16	1.28e-16	1.58e-16	1.29e-16	1.47e-16	1.41e-16	1.47e-16	1.63e-16	1.56e-16	1.36e-16	1.3e-16	1.54e-16	1.42e-16	1.4e-16	1.44e-16
Cm-240	2.11002e-20	1.25002e-20	1.31002e-20	1.60003e-20	1.49002e-20	5.20003e-20	1.07002e-20	1.88002e-20	1.20002e-20	1.49002e-20	2.71003e-20	1.89003e-20	1.29003e-20	3.85003e-20	1.48e-19	9.88021e-21	3.15003e-20	9.87021e-21	1.40002e-20	1.26002e-20	2.26002e-20	2.81003e-20	2.53003e-20	1.09002e-20	1.10002e-20	1.69003e-20	1.40002e-20	2.05002e-20	1.75002e-20
Cm-241	3.02e-16	2.88e-16	2.83e-16	3.13e-16	2.98e-16	3.34e-16	2.78e-16	2.9e-16	2.87e-16	2.98e-16	3.21e-16	3.59e-16	3.22e-16	3.47e-16	3.64e-16	2.75e-16	3.36e-16	2.76e-16	3.01e-16	2.87e-16	3.04e-16	3.32e-16	3.34e-16	2.79e-16	2.71e-16	3.07e-16	2.95e-16	2.89e-16	2.99e-16
Cm-242	1.64009e-20	9.0008e-21	9.3908e-21	1.17009e-20	1.08008e-20	4.4001e-20	7.38078e-21	1.44008e-20	8.5308e-21	1.08008e-20	2.14009e-20	1.3401e-20	9.06089e-21	3.1701e-20	1.30001e-19	6.84076e-21	2.56009e-20	6.77075e-21	1.01009e-20	8.92081e-21	1.78009e-20	2.2401e-20	2.01009e-20	7.56079e-21	7.71076e-21	1.24009e-20	1.02008e-20	1.60008e-20	1.33008e-20
Cm-243	7.43e-17	6.96e-17	6.99e-17	7.74e-17	7.43e-17	8.11e-17	6.8e-17	7.17e-17	7e-17	7.47e-17	8.22e-17	9.49e-17	7.77e-17	8.36e-17	9.27e-17	6.6e-17	8.07e-17	6.55e-17	7.47e-17	7.16e-17	7.46e-17	8.29e-17	7.97e-17	6.89e-17	6.61e-17	7.74e-17	7.25e-17	7.1e-17	7.32e-17
Cm-244	2.20308e-20	1.5729e-20	1.57289e-20	1.82321e-20	1.71306e-20	4.62343e-20	1.40282e-20	2.01296e-20	1.53291e-20	1.71307e-20	2.63335e-20	2.00372e-20	1.62324e-20	3.59354e-20	1.18038e-19	1.36276e-20	3.07339e-20	1.36274e-20	1.66308e-20	1.53294e-20	2.3231e-20	2.76345e-20	2.60335e-20	1.42285e-20	1.41274e-20	1.85318e-20	1.67302e-20	2.14297e-20	1.94304e-20
Cm-245	5.51e-17	5.07e-17	5.22e-17	5.79e-17	5.59e-17	5.86e-17	4.98e-17	5.38e-17	5.1e-17	5.64e-17	6.3e-17	7.59e-17	5.72e-17	6.12e-17	6.92e-17	4.76e-17	5.84e-17	4.86e-17	5.59e-17	5.37e-17	5.56e-17	6.2e-17	5.77e-17	5.13e-17	4.9e-17	5.9e-17	5.34e-17	5.27e-17	5.42e-17
Cm-246	2.17885e-18	2.12835e-18	2.0783e-18	2.2492e-18	2.14878e-18	2.35984e-18	2.06811e-18	2.0985e-18	2.12837e-18	2.14879e-18	2.25958e-18	2.4206e-18	2.29931e-18	2.4401e-18	2.1607e-18	2.05794e-18	2.38972e-18	2.0679e-18	2.17884e-18	2.09844e-18	2.1889e-18	2.35987e-18	2.37961e-18	2.07819e-18	2.01788e-18	2.17909e-18	2.16867e-18	2.10852e-18	2.17874e-18
Cm-247	1.99e-16	1.91e-16	1.85e-16	2.06e-16	1.96e-16	2.23e-16	1.84e-16	1.87e-16	1.91e-16	1.95e-16	2.08e-16	2.3e-16	2.12e-16	2.31e-16	2.41e-16	1.83e-16	2.25e-16	1.8e-16	1.99e-16	1.89e-16	1.97e-16	2.18e-16	2.22e-16	1.84e-16	1.77e-16	2.01e-16	1.95e-16	1.9e-16	1.97e-16
Cm-248	7.8793e-16	7.7172e-16	7.5169e-16	8.1409e-16	7.789e-16	8.4637e-16	7.4861e-16	7.6078e-16	7.7272e-16	7.779e-16	8.1524e-16	8.7671e-16	8.3314e-16	8.775e-16	7.5073e-16	7.4653e-16	8.6232e-16	7.4852e-16	7.8893e-16	7.5875e-16	7.8995e-16	8.5138e-16	8.6127e-16	7.5364e-16	7.305e-16	7.9003e-16	7.8586e-16	7.6378e-16	7.8688e-16
Cm-249	1.2344e-17	1.1917e-17	1.1627e-17	1.2757e-17	1.2245e-17	1.3779e-17	1.1313e-17	1.1737e-17	1.1819e-17	1.2147e-17	1.2886e-17	1.412e-17	1.3249e-17	1.4188e-17	1.4355e-17	1.1402e-17	1.3665e-17	1.1302e-17	1.2244e-17	1.1731e-17	1.2349e-17	1.3587e-17	1.3558e-17	1.1517e-17	1.1108e-17	1.2462e-17	1.2334e-17	1.1837e-17	1.2238e-17
Cm-250	8.006e-15	7.8435e-15	7.6331e-15	8.2678e-15	7.9156e-15	8.591e-15	7.6122e-15	7.7342e-15	7.8536e-15	7.9056e-15	8.2895e-15	8.9049e-15	8.4684e-15	8.9226e-15	7.6151e-15	7.5914e-15	8.7605e-15	7.6012e-15	8.0059e-15	7.7038e-15	8.0262e-15	8.6511e-15	8.75e-15	7.6526e-15	7.421e-15	8.0171e-15	7.9851e-15	7.7642e-15	7.9954e-15
Cm-251	7.0026e-17	6.7469e-17	6.5883e-17	7.2456e-17	6.9025e-17	7.7907e-17	6.4457e-17	6.6805e-17	6.7072e-17	6.8929e-17	7.3514e-17	8.07e-17	7.4847e-17	8.033e-17	8.206e-17	6.4234e-17	7.7882e-17	6.4532e-17	6.9726e-17	6.6594e-17	7.0035e-17	7.6822e-17	7.727e-17	6.5164e-17	6.3042e-17	7.0562e-17	6.9605e-17	6.7205e-17	6.9413e-17
Co-54m	2.4738e-15	2.4031e-15	2.3329e-15	2.5543e-15	2.4236e-15	2.7253e-15	2.3027e-15	2.3632e-15	2.4131e-15	2.4237e-15	2.5648e-15	2.7663e-15	2.6245e-15	2.7957e-15	2.5761e-15	2.3125e-15	2.7351e-15	2.3024e-15	2.4738e-15	2.3531e-15	2.4638e-15	2.6853e-15	2.735e-15	2.3228e-15	2.2523e-15	2.4741e-15	2.4535e-15	2.3733e-15	2.4536e-15
Co-55	1.26074e-15	1.22068e-15	1.19069e-15	1.30078e-15	1.24074e-15	1.39083e-15	1.17066e-15	1.21071e-15	1.22068e-15	1.23074e-15	1.30084e-15	1.41094e-15	1.34077e-15	1.43086e-15	1.36101e-15	1.17064e-15	1.39081e-15	1.17063e-15	1.25074e-15	1.2007e-15	1.26075e-15	1.37085e-15	1.39079e-15	1.18067e-15	1.15064e-15	1.26078e-15	1.25072e-15	1.21071e-15	1.25073e-15
Co-56	2.19022e-15	2.1502e-15	2.0902e-15	2.27022e-15	2.17021e-15	2.36024e-15	2.09019e-15	2.12021e-15	2.1602e-15	2.16021e-15	2.24024e-15	2.42027e-15	2.32022e-15	2.43025e-15	2.06029e-15	2.09018e-15	2.38023e-15	2.09018e-15	2.19021e-15	2.1102e-15	2.20022e-15	2.36025e-15	2.39023e-15	2.10019e-15	2.04019e-15	2.19023e-15	2.19021e-15	2.13021e-15	2.19021e-15
Co-57	6.89e-17	6.39e-17	6.54e-17	7.22e-17	6.97e-17	7.34e-17	6.24e-17	6.71e-17	6.41e-17	7.03e-17	7.78e-17	9.38e-17	7.17e-17	7.68e-17	8.54e-17	5.99e-17	7.32e-17	6.14e-17	6.98e-17	6.69e-17	6.95e-17	7.7e-17	7.27e-17	6.41e-17	6.16e-17	7.34e-17	6.65e-17	6.59e-17	6.78e-17
Co-58	6.16014e-16	5.96012e-16	5.81013e-16	6.34015e-16	6.09014e-16	6.79017e-16	5.83012e-16	5.93014e-16	5.92012e-16	6.04015e-16	6.30018e-16	6.91019e-16	6.56014e-16	6.92017e-16	6.78023e-16	5.74011e-16	6.77016e-16	5.70011e-16	6.10014e-16	5.90014e-16	6.14015e-16	6.70018e-16	6.74015e-16	5.81012e-16	5.58012e-16	6.15016e-16	6.01014e-16	5.92014e-16	6.10014e-16
Co-58m	4.08e-22	1.6e-22	1.76e-22	2.75e-22	2.34e-22	1.33e-21	6.95e-23	4.03e-22	1.28e-22	2.27e-22	7e-22	2.32e-22	9.08e-23	1.02e-21	3.18e-21	5.31e-23	6.83e-22	4.94e-23	1.86e-22	1.36e-22	5.06e-22	7.29e-22	5.19e-22	6.31e-23	1.01e-22	3.16e-22	2.08e-22	4.92e-22	3.11e-22
Co-60	1.55002e-15	1.52002e-15	1.47002e-15	1.61002e-15	1.52002e-15	1.70003e-15	1.44002e-15	1.49002e-15	1.54002e-15	1.53002e-15	1.58003e-15	1.71003e-15	1.64002e-15	1.73003e-15	1.49004e-15	1.47002e-15	1.70002e-15	1.46002e-15	1.55002e-15	1.48002e-15	1.54002e-15	1.67003e-15	1.69002e-15	1.47002e-15	1.43002e-15	1.55003e-15	1.56002e-15	1.49002e-15	1.54002e-15
Co-60m	2.53273e-18	2.4025e-18	2.39254e-18	2.65285e-18	2.52272e-18	2.78307e-18	2.31244e-18	2.45263e-18	2.45251e-18	2.53274e-18	2.70308e-18	2.97345e-18	2.66283e-18	2.86317e-18	2.70366e-18	2.29235e-18	2.73298e-18	2.28234e-18	2.55273e-18	2.42259e-18	2.55276e-18	2.82312e-18	2.72293e-18	2.37247e-18	2.28237e-18	2.62287e-18	2.53264e-18	2.45263e-18	2.51268e-18
Co-61	5.2181e-17	4.7318e-17	4.9334e-17	5.5114e-17	5.2681e-17	5.647e-17	4.7505e-17	5.0658e-17	4.7922e-17	5.2885e-17	5.9178e-17	6.7872e-17	5.4703e-17	5.9094e-17	6.4538e-17	4.468e-17	5.5242e-17	4.5178e-17	5.2681e-17	5.0346e-17	5.3191e-17	5.9886e-17	5.5028e-17	4.8214e-17	4.5889e-17	5.5321e-17	5.0758e-17	5.0458e-17	5.1267e-17
Co-62	9.8316e-16	9.6467e-16	9.346e-16	1.01952e-15	9.6508e-16	1.0602e-15	9.2942e-16	9.448e-16	9.7069e-16	9.671e-16	1.00987e-15	1.0809e-15	1.03965e-15	1.0905e-15	9.14e-16	9.3726e-16	1.0801e-15	9.3721e-16	9.8415e-16	9.4374e-16	9.822e-16	1.0602e-15	1.06997e-15	9.395e-16	9.1018e-16	9.8139e-16	9.8499e-16	9.5081e-16	9.8105e-16
Co-62m	1.65417e-15	1.6239e-15	1.5739e-15	1.70434e-15	1.62414e-15	1.80465e-15	1.55379e-15	1.584e-15	1.63391e-15	1.62415e-15	1.70455e-15	1.82507e-15	1.75437e-15	1.84479e-15	1.56521e-15	1.5737e-15	1.81457e-15	1.56368e-15	1.65416e-15	1.58397e-15	1.65419e-15	1.78467e-15	1.80452e-15	1.57383e-15	1.52369e-15	1.6443e-15	1.65407e-15	1.59401e-15	1.6441e-15
Cr-48	2.67e-16	2.52e-16	2.5e-16	2.77e-16	2.65e-16	2.94e-16	2.46e-16	2.55e-16	2.53e-16	2.65e-16	2.88e-16	3.25e-16	2.79e-16	3.02e-16	3.28e-16	2.41e-16	2.93e-16	2.37e-16	2.67e-16	2.56e-16	2.66e-16	2.95e-16	2.91e-16	2.47e-16	2.38e-16	2.74e-16	2.61e-16	2.55e-16	2.63e-16
Cr-49	6.6416e-16	6.3906e-16	6.2608e-16	6.8821e-16	6.5415e-16	7.383e-16	6.1003e-16	6.3611e-16	6.3306e-16	6.5216e-16	7.013e-16	7.7146e-16	7.112e-16	7.6434e-16	7.8955e-16	6.06995e-16	7.4026e-16	6.13992e-16	6.6115e-16	6.311e-16	6.6717e-16	7.3132e-16	7.3724e-16	6.1305e-16	5.9601e-16	6.7021e-16	6.5412e-16	6.3711e-16	6.5813e-16
Cr-51	2e-17	1.91e-17	1.87e-17	2.07e-17	1.97e-17	2.24e-17	1.86e-17	1.9e-17	1.91e-17	1.97e-17	2.12e-17	2.33e-17	2.11e-17	2.29e-17	2.46e-17	1.84e-17	2.24e-17	1.78e-17	2e-17	1.91e-17	1.99e-17	2.21e-17	2.22e-17	1.85e-17	1.78e-17	2.03e-17	1.97e-17	1.91e-17	1.98e-17
Cr-55	4.337e-18	4.069e-18	4.057e-18	4.51e-18	4.302e-18	4.83e-18	3.957e-18	4.163e-18	4.084e-18	4.313e-18	4.73e-18	5.249e-18	4.546e-18	4.972e-18	5.313e-18	3.863e-18	4.753e-18	3.843e-18	4.33e-18	4.13e-18	4.357e-18	4.847e-18	4.697e-18	4e-18	3.847e-18	4.467e-18	4.236e-18	4.172e-18	4.276e-18
Cr-56	4.271e-17	3.741e-17	3.993e-17	4.546e-17	4.37e-17	4.595e-17	3.839e-17	4.187e-17	3.822e-17	4.411e-17	5.135e-17	6.19e-17	4.415e-17	4.859e-17	5.859e-17	3.5253e-17	4.471e-17	3.5349e-17	4.341e-17	4.095e-17	4.362e-17	4.987e-17	4.419e-17	3.87e-17	3.6362e-17	4.676e-17	4.077e-17	4.067e-17	4.159e-17
Cs-121	7.528e-16	7.263e-16	7.082e-16	7.783e-16	7.397e-16	8.39e-16	6.9397e-16	7.204e-16	7.213e-16	7.378e-16	7.886e-16	8.619e-16	8.054e-16	8.664e-16	8.808e-16	6.918e-16	8.399e-16	6.9675e-16	7.488e-16	7.143e-16	7.549e-16	8.26e-16	8.368e-16	6.971e-16	6.767e-16	7.561e-16	7.436e-16	7.224e-16	7.467e-16
Cs-121m	7.5084e-16	7.2343e-16	7.0636e-16	7.7715e-16	7.3777e-16	8.367e-16	6.9221e-16	7.1953e-16	7.1945e-16	7.3678e-16	7.8843e-16	8.6334e-16	8.0326e-16	8.6396e-16	8.8133e-16	6.9008e-16	8.3762e-16	6.9204e-16	7.4683e-16	7.1348e-16	7.5287e-16	8.2471e-16	8.3353e-16	6.9628e-16	6.7501e-16	7.5603e-16	7.407e-16	7.2054e-16	7.4475e-16
Cs-123	6.8385e-16	6.5962e-16	6.4361e-16	7.0701e-16	6.7283e-16	7.623e-16	6.2952e-16	6.547e-16	6.5563e-16	6.7083e-16	7.162e-16	7.8167e-16	7.3105e-16	7.8543e-16	7.9778e-16	6.2943e-16	7.6223e-16	6.3242e-16	6.7985e-16	6.4967e-16	6.8488e-16	7.5132e-16	7.5818e-16	6.3355e-16	6.1542e-16	6.8797e-16	6.7677e-16	6.5671e-16	6.788e-16
Cs-124	7.493e-16	7.246e-16	7.054e-16	7.748e-16	7.361e-16	8.338e-16	6.922e-16	7.167e-16	7.186e-16	7.342e-16	7.823e-16	8.529e-16	8.021e-16	8.603e-16	8.676e-16	6.91e-16	8.367e-16	6.949e-16	7.453e-16	7.116e-16	7.503e-16	8.208e-16	8.336e-16	6.943e-16	6.748e-16	7.516e-16	7.401e-16	7.197e-16	7.431e-16
Cs-125	4.69899e-16	4.53833e-16	4.4284e-16	4.85938e-16	4.61895e-16	5.2401e-16	4.33811e-16	4.49865e-16	4.50835e-16	4.60898e-16	4.90999e-16	5.3412e-16	5.01938e-16	5.3904e-16	5.4317e-16	4.32786e-16	5.23985e-16	4.35782e-16	4.66898e-16	4.45855e-16	4.70907e-16	5.1602e-16	5.2097e-16	4.35821e-16	4.23788e-16	4.71937e-16	4.64874e-16	4.51866e-16	4.65884e-16
Cs-126	7.3792e-16	7.1254e-16	6.9349e-16	7.6219e-16	7.2486e-16	8.2169e-16	6.8134e-16	7.0465e-16	7.0755e-16	7.2187e-16	7.6947e-16	8.4029e-16	7.8928e-16	8.4893e-16	8.5935e-16	6.7922e-16	8.246e-16	6.8319e-16	7.3391e-16	6.996e-16	7.3795e-16	8.0871e-16	8.2152e-16	6.8341e-16	6.6417e-16	7.401e-16	7.2778e-16	7.0765e-16	7.3183e-16
Cs-127	2.61013e-16	2.50012e-16	2.43012e-16	2.71014e-16	2.57013e-16	2.94015e-16	2.41011e-16	2.48013e-16	2.49012e-16	2.56013e-16	2.75015e-16	3.01017e-16	2.78013e-16	3.04015e-16	3.19019e-16	2.39011e-16	2.94014e-16	2.36011e-16	2.60013e-16	2.47012e-16	2.61013e-16	2.88015e-16	2.91014e-16	2.41012e-16	2.33011e-16	2.64014e-16	2.57013e-16	2.51013e-16	2.59013e-16
Cs-128	5.6746e-16	5.4724e-16	5.3324e-16	5.866e-16	5.5644e-16	6.3286e-16	5.2215e-16	5.4233e-16	5.4325e-16	5.5444e-16	5.9278e-16	6.4621e-16	6.0763e-16	6.5398e-16	6.6632e-16	5.2208e-16	6.348e-16	5.2606e-16	5.6346e-16	5.373e-16	5.6848e-16	6.2188e-16	6.3275e-16	5.2419e-16	5.1006e-16	5.6857e-16	5.5938e-16	5.4433e-16	5.6241e-16
Cs-129	1.6e-16	1.52e-16	1.48e-16	1.66e-16	1.57e-16	1.83e-16	1.47e-16	1.51e-16	1.52e-16	1.56e-16	1.7e-16	1.84e-16	1.69e-16	1.89e-16	2.05e-16	1.45e-16	1.81e-16	1.42e-16	1.59e-16	1.51e-16	1.6e-16	1.78e-16	1.79e-16	1.47e-16	1.41e-16	1.62e-16	1.57e-16	1.54e-16	1.58e-16
Cs-130	3.14e-16	3.0293e-16	2.95939e-16	3.2405e-16	3.08e-16	3.5213e-16	2.88907e-16	3.00967e-16	2.99934e-16	3.07e-16	3.2912e-16	3.5725e-16	3.3605e-16	3.6316e-16	3.7231e-16	2.88879e-16	3.511e-16	2.90874e-16	3.12e-16	2.96956e-16	3.1501e-16	3.4514e-16	3.5008e-16	2.89917e-16	2.81881e-16	3.1505e-16	3.09977e-16	3.01968e-16	3.11988e-16
Cs-130m	2.7e-17	2.29e-17	2.46e-17	2.85e-17	2.7e-17	3.26e-17	2.28e-17	2.64e-17	2.31e-17	2.72e-17	3.33e-17	3.61e-17	2.66e-17	3.33e-17	4.47e-17	2.1e-17	2.93e-17	2.1e-17	2.66e-17	2.49e-17	2.79e-17	3.31e-17	2.84e-17	2.3e-17	2.2e-17	2.94e-17	2.54e-17	2.66e-17	2.6e-17
Cs-131	2.5e-18	1.32e-18	1.66e-18	2.38e-18	2.08e-18	5.68e-18	1.02e-18	2.51e-18	1.18e-18	2.06e-18	4.09e-18	2.15e-18	1.33e-18	4.91e-18	1.1e-17	8.01e-19	3.31e-18	6.92e-19	1.83e-18	1.52e-18	2.88e-18	4.27e-18	2.73e-18	9.73e-19	1.11e-18	2.68e-18	1.86e-18	2.94e-18	2.12e-18
Cs-132	4.42004e-16	4.26003e-16	4.15004e-16	4.56004e-16	4.36004e-16	4.93005e-16	4.09003e-16	4.23004e-16	4.22003e-16	4.34004e-16	4.58005e-16	4.97005e-16	4.71004e-16	5.04005e-16	5.06006e-16	4.09003e-16	4.89004e-16	4.06003e-16	4.37004e-16	4.21004e-16	4.42004e-16	4.83005e-16	4.82004e-16	4.14003e-16	3.98003e-16	4.43004e-16	4.39004e-16	4.25004e-16	4.38004e-16
Cs-134	9.85096e-16	9.55083e-16	9.28089e-16	1.0201e-15	9.74096e-16	1.09011e-15	9.19082e-16	9.44093e-16	9.47084e-16	9.69097e-16	1.02011e-15	1.11013e-15	1.0501e-15	1.12011e-15	1.10015e-15	9.18077e-16	1.0901e-15	9.10078e-16	9.77096e-16	9.4209e-16	9.84098e-16	1.07011e-15	1.0801e-15	9.28084e-16	8.9308e-16	9.87104e-16	9.77091e-16	9.47093e-16	9.77093e-16
Cs-134m	1.05e-17	9.3e-18	9.66e-18	1.09e-17	1.04e-17	1.26e-17	8.95e-18	1.03e-17	9.26e-18	1.05e-17	1.25e-17	1.37e-17	1.04e-17	1.27e-17	1.65e-17	8.5e-18	1.15e-17	8.64e-18	1.03e-17	9.8e-18	1.08e-17	1.25e-17	1.11e-17	9.15e-18	8.87e-18	1.12e-17	9.9e-18	1.03e-17	1.02e-17
Cs-135	1.69e-20	1.36e-20	1.52e-20	1.79e-20	1.69e-20	2.13e-20	1.35e-20	1.66e-20	1.38e-20	1.71e-20	2.16e-20	2.26e-20	1.62e-20	2.14e-20	3.16e-20	1.23e-20	1.84e-20	1.23e-20	1.66e-20	1.54e-20	1.77e-20	2.16e-20	1.74e-20	1.38e-20	1.32e-20	1.88e-20	1.57e-20	1.69e-20	1.62e-20
Cs-135m	1.01e-15	9.78e-16	9.52e-16	1.04e-15	9.99e-16	1.11e-15	9.6e-16	9.74e-16	9.71e-16	9.89e-16	1.03e-15	1.13e-15	1.07e-15	1.13e-15	1.1e-15	9.42e-16	1.1e-15	9.33e-16	1e-15	9.69e-16	1.01e-15	1.1e-15	1.1e-15	9.57e-16	9.17e-16	1.01e-15	9.83e-16	9.7e-16	9.99e-16
Cs-136	1.33004e-15	1.29004e-15	1.26004e-15	1.37005e-15	1.31004e-15	1.47005e-15	1.26004e-15	1.28004e-15	1.29004e-15	1.31004e-15	1.38005e-15	1.49006e-15	1.42004e-15	1.50005e-15	1.41007e-15	1.25003e-15	1.47005e-15	1.24003e-15	1.33004e-15	1.28004e-15	1.33004e-15	1.45005e-15	1.46004e-15	1.26004e-15	1.21004e-15	1.33005e-15	1.31004e-15	1.28004e-15	1.32004e-15
Cs-137	1.1803e-19	1.02983e-19	1.08964e-19	1.2407e-19	1.1802e-19	1.3615e-19	1.01956e-19	1.14982e-19	1.03984e-19	1.1902e-19	1.401e-19	1.5522e-19	1.1908e-19	1.4018e-19	1.7828e-19	9.5543e-20	1.2715e-19	9.5811e-20	1.1803e-19	1.10985e-19	1.2103e-19	1.4014e-19	1.2414e-19	1.03952e-19	9.9219e-20	1.2705e-19	1.1301e-19	1.14985e-19	1.1502e-19
Cs-138	1.44525e-15	1.41493e-15	1.36492e-15	1.48546e-15	1.42521e-15	1.55585e-15	1.36479e-15	1.38504e-15	1.42494e-15	1.42522e-15	1.47571e-15	1.59635e-15	1.51551e-15	1.60603e-15	1.34649e-15	1.35468e-15	1.56577e-15	1.36466e-15	1.44524e-15	1.385e-15	1.44528e-15	1.55588e-15	1.5757e-15	1.37484e-15	1.33466e-15	1.44541e-15	1.44513e-15	1.39505e-15	1.43518e-15
Cs-138m	2.502e-16	2.4313e-16	2.3613e-16	2.5925e-16	2.4719e-16	2.7634e-16	2.331e-16	2.4115e-16	2.4513e-16	2.4719e-16	2.613e-16	2.8245e-16	2.6426e-16	2.8438e-16	2.5947e-16	2.3207e-16	2.7532e-16	2.3107e-16	2.512e-16	2.3814e-16	2.5121e-16	2.7234e-16	2.763e-16	2.3611e-16	2.2807e-16	2.5224e-16	2.4818e-16	2.4116e-16	2.4918e-16
Cs-139	1.9069e-16	1.8818e-16	1.821e-16	1.971e-16	1.886e-16	2.047e-16	1.809e-16	1.8431e-16	1.892e-16	1.8861e-16	1.954e-16	2.105e-16	2.022e-16	2.111e-16	1.735e-16	1.8174e-16	2.076e-16	1.817e-16	1.9167e-16	1.8424e-16	1.9173e-16	2.058e-16	2.075e-16	1.8399e-16	1.7766e-16	1.9192e-16	1.9251e-16	1.8532e-16	1.9057e-16
Cs-140	1.0651e-15	1.0544e-15	1.0242e-15	1.1057e-15	1.0549e-15	1.1466e-15	1.014e-15	1.0345e-15	1.0544e-15	1.055e-15	1.0961e-15	1.1777e-15	1.1259e-15	1.1871e-15	9.782e-16	1.0138e-15	1.1666e-15	1.0237e-15	1.0651e-15	1.0344e-15	1.0751e-15	1.1467e-15	1.1564e-15	1.0241e-15	9.966e-16	1.0654e-15	1.0749e-15	1.0345e-15	1.0649e-15
Cu-57	7.687e-16	7.431e-16	7.244e-16	7.943e-16	7.543e-16	8.547e-16	7.099e-16	7.361e-16	7.372e-16	7.533e-16	8.041e-16	8.754e-16	8.232e-16	8.833e-16	8.879e-16	7.094e-16	8.589e-16	7.154e-16	7.647e-16	7.299e-16	7.709e-16	8.429e-16	8.557e-16	7.122e-16	6.928e-16	7.713e-16	7.593e-16	7.382e-16	7.634e-16
Cu-59	9.2349e-16	8.9406e-16	8.7002e-16	9.5378e-16	9.0742e-16	1.02832e-15	8.5286e-16	8.8419e-16	8.9008e-16	9.0444e-16	9.581e-16	1.04898e-15	9.8787e-16	1.05858e-15	1.04907e-15	8.5372e-16	1.02823e-15	8.5768e-16	9.1847e-16	8.7714e-16	9.2352e-16	1.00834e-15	1.02813e-15	8.5892e-16	8.3366e-16	9.2569e-16	9.1434e-16	8.872e-16	9.1639e-16
Cu-60	2.39292e-15	2.34272e-15	2.27273e-15	2.47304e-15	2.3629e-15	2.59326e-15	2.25265e-15	2.30281e-15	2.35273e-15	2.35291e-15	2.45321e-15	2.65358e-15	2.53306e-15	2.67336e-15	2.3237e-15	2.25258e-15	2.6132e-15	2.26257e-15	2.39291e-15	2.29278e-15	2.39294e-15	2.58329e-15	2.61316e-15	2.27268e-15	2.20257e-15	2.39302e-15	2.39285e-15	2.31281e-15	2.38287e-15
Cu-61	5.2345e-16	5.05408e-16	4.92419e-16	5.40472e-16	5.1445e-16	5.82509e-16	4.824e-16	5.00435e-16	5.01411e-16	5.12453e-16	5.46515e-16	5.96577e-16	5.60465e-16	6.00525e-16	6.08622e-16	4.82383e-16	5.8349e-16	4.85382e-16	5.2045e-16	4.96427e-16	5.24457e-16	5.7352e-16	5.81481e-16	4.84405e-16	4.70389e-16	5.24477e-16	5.17435e-16	5.02435e-16	5.19441e-16
Cu-62	6.4734e-16	6.2601e-16	6.1e-16	6.6955e-16	6.353e-16	7.2295e-16	5.9587e-16	6.2013e-16	6.2002e-16	6.3331e-16	6.7781e-16	7.3947e-16	6.946e-16	7.4613e-16	7.6363e-16	5.9575e-16	7.2486e-16	6.0173e-16	6.4333e-16	6.1408e-16	6.4937e-16	7.1098e-16	7.2279e-16	5.9792e-16	5.8173e-16	6.495e-16	6.3922e-16	6.2213e-16	6.4226e-16
Cu-64	1.17077e-16	1.14067e-16	1.11071e-16	1.21081e-16	1.15077e-16	1.31089e-16	1.08066e-16	1.12074e-16	1.13067e-16	1.15077e-16	1.23091e-16	1.34102e-16	1.26077e-16	1.35091e-16	1.38117e-16	1.08062e-16	1.31083e-16	1.09062e-16	1.17076e-16	1.11072e-16	1.18078e-16	1.29091e-16	1.3108e-16	1.09067e-16	1.06064e-16	1.18083e-16	1.16073e-16	1.13075e-16	1.17074e-16
Cu-66	6.507e-17	6.322e-17	6.142e-17	6.712e-17	6.374e-17	7.161e-17	6.132e-17	6.242e-17	6.333e-17	6.385e-17	6.753e-17	7.26e-17	6.905e-17	7.374e-17	6.715e-17	6.073e-17	7.213e-17	6.112e-17	6.506e-17	6.209e-17	6.509e-17	7.053e-17	7.158e-17	6.156e-17	5.953e-17	6.46e-17	6.438e-17	6.252e-17	6.471e-17
Cu-67	6.83523e-17	6.41444e-17	6.4348e-17	7.11554e-17	6.80526e-17	7.44622e-17	6.2344e-17	6.60511e-17	6.46449e-17	6.86531e-17	7.58642e-17	8.75702e-17	7.2152e-17	7.76635e-17	8.50856e-17	6.01408e-17	7.43565e-17	6.0141e-17	6.8452e-17	6.55488e-17	6.8754e-17	7.6264e-17	7.34545e-17	6.35449e-17	6.0743e-17	7.12574e-17	6.65495e-17	6.52515e-17	6.72506e-17
Cu-69	3.3477e-16	3.2558e-16	3.1659e-16	3.4489e-16	3.2875e-16	3.681e-16	3.1551e-16	3.2167e-16	3.2559e-16	3.2776e-16	3.4305e-16	3.724e-16	3.559e-16	3.772e-16	3.4753e-16	3.1144e-16	3.6804e-16	3.1243e-16	3.3277e-16	3.1964e-16	3.3479e-16	3.6212e-16	3.67e-16	3.1754e-16	3.0644e-16	3.3287e-16	3.317e-16	3.2167e-16	3.3173e-16
Dy-148	4.44024e-16	4.27021e-16	4.17022e-16	4.59025e-16	4.39024e-16	4.96027e-16	4.05021e-16	4.23023e-16	4.24022e-16	4.38024e-16	4.65027e-16	5.03031e-16	4.74024e-16	5.10028e-16	5.16033e-16	4.0902e-16	4.92026e-16	4.0602e-16	4.40024e-16	4.22022e-16	4.44024e-16	4.88028e-16	4.84025e-16	4.14021e-16	3.9902e-16	4.48025e-16	4.46023e-16	4.27023e-16	4.40023e-16
Dy-149	9.83165e-16	9.54153e-16	9.31154e-16	1.01017e-15	9.70164e-16	1.08019e-15	9.24149e-16	9.45159e-16	9.56153e-16	9.69165e-16	1.02018e-15	1.1002e-15	1.04017e-15	1.10019e-15	9.93215e-16	9.18144e-16	1.08018e-15	9.15144e-16	9.82165e-16	9.42157e-16	9.84166e-16	1.07019e-15	1.07018e-15	9.33151e-16	9.00145e-16	9.86172e-16	9.7616e-16	9.49159e-16	9.77162e-16
Dy-150	1.69e-16	1.61e-16	1.57e-16	1.76e-16	1.67e-16	1.91e-16	1.56e-16	1.59e-16	1.61e-16	1.66e-16	1.79e-16	1.96e-16	1.8e-16	1.98e-16	2.11e-16	1.54e-16	1.91e-16	1.51e-16	1.69e-16	1.6e-16	1.68e-16	1.88e-16	1.89e-16	1.56e-16	1.5e-16	1.72e-16	1.66e-16	1.62e-16	1.67e-16
Dy-151	8.42037e-16	8.16034e-16	7.94034e-16	8.70039e-16	8.29037e-16	9.28042e-16	7.87033e-16	8.07036e-16	8.17034e-16	8.28037e-16	8.75042e-16	9.45046e-16	8.92038e-16	9.52043e-16	8.86049e-16	7.83032e-16	9.2804e-16	7.80032e-16	8.41037e-16	8.03035e-16	8.42037e-16	9.17042e-16	9.2404e-16	7.94033e-16	7.66032e-16	8.44039e-16	8.34036e-16	8.10036e-16	8.36036e-16
Dy-152	1.67e-16	1.57e-16	1.56e-16	1.74e-16	1.65e-16	1.88e-16	1.52e-16	1.6e-16	1.57e-16	1.66e-16	1.83e-16	2e-16	1.75e-16	1.93e-16	2.15e-16	1.49e-16	1.85e-16	1.45e-16	1.66e-16	1.59e-16	1.68e-16	1.88e-16	1.82e-16	1.53e-16	1.47e-16	1.72e-16	1.64e-16	1.6e-16	1.65e-16
Dy-153	5.17006e-16	4.95006e-16	4.87006e-16	5.36007e-16	5.11006e-16	5.74007e-16	4.78005e-16	4.97006e-16	4.97006e-16	5.11006e-16	5.47007e-16	5.93008e-16	5.45006e-16	5.89007e-16	5.74009e-16	4.73005e-16	5.69007e-16	4.71005e-16	5.17006e-16	4.93006e-16	5.18006e-16	5.70007e-16	5.65007e-16	4.83006e-16	4.66005e-16	5.24007e-16	5.11006e-16	4.98006e-16	5.12006e-16
Dy-154	0	0	0	0	0	0	0	0	0	0	0	0	0	0	0	0	0	0	0	0	0	0	0	0	0	0	0	0	0
Dy-155	4.02006e-16	3.85005e-16	3.78005e-16	4.16006e-16	3.96006e-16	4.45006e-16	3.72005e-16	3.86005e-16	3.87005e-16	3.97006e-16	4.25007e-16	4.61007e-16	4.24006e-16	4.57007e-16	4.46008e-16	3.69005e-16	4.43006e-16	3.66005e-16	4.01006e-16	3.83005e-16	4.03006e-16	4.42007e-16	4.39006e-16	3.76005e-16	3.62005e-16	4.06006e-16	3.97005e-16	3.87005e-16	3.98005e-16
Dy-157	2.06e-16	1.94e-16	1.91e-16	2.14e-16	2.04e-16	2.33e-16	1.89e-16	1.95e-16	1.94e-16	2.03e-16	2.21e-16	2.42e-16	2.16e-16	2.38e-16	2.62e-16	1.86e-16	2.3e-16	1.8e-16	2.05e-16	1.96e-16	2.06e-16	2.3e-16	2.27e-16	1.88e-16	1.82e-16	2.11e-16	2.02e-16	1.98e-16	2.03e-16
Dy-159	1.41e-17	1.03e-17	1.25e-17	1.55e-17	1.44e-17	1.82e-17	1.03e-17	1.38e-17	1.06e-17	1.46e-17	1.91e-17	1.84e-17	1.33e-17	1.86e-17	2.77e-17	9.11e-18	1.51e-17	9.03e-18	1.4e-17	1.27e-17	1.49e-17	1.95e-17	1.4e-17	1.07e-17	1.03e-17	1.67e-17	1.32e-17	1.45e-17	1.34e-17
Dy-165	1.5843e-17	1.4783e-17	1.4799e-17	1.6574e-17	1.5743e-17	1.7727e-17	1.4371e-17	1.5221e-17	1.4787e-17	1.5746e-17	1.7235e-17	1.9024e-17	1.6664e-17	1.825e-17	1.9587e-17	1.4047e-17	1.74e-17	1.4046e-17	1.5843e-17	1.511e-17	1.5952e-17	1.7842e-17	1.7087e-17	1.4579e-17	1.3956e-17	1.638e-17	1.5621e-17	1.5221e-17	1.563e-17
Dy-165m	9.83633e-18	9.06564e-18	9.19587e-18	1.03067e-17	9.79634e-18	1.11072e-17	8.77554e-18	9.46614e-18	9.06568e-18	9.81639e-18	1.09074e-17	1.20083e-17	1.03065e-17	1.14075e-17	1.28091e-17	8.54525e-18	1.08069e-17	8.60525e-18	9.83632e-18	9.32599e-18	9.92645e-18	1.12074e-17	1.06067e-17	8.88563e-18	8.5754e-18	1.03068e-17	9.60607e-18	9.51614e-18	9.67617e-18
Dy-166	1.77387e-17	1.47325e-17	1.63353e-17	1.9241e-17	1.81389e-17	2.04465e-17	1.49322e-17	1.73378e-17	1.51328e-17	1.83393e-17	2.1948e-17	2.4052e-17	1.79382e-17	2.13474e-17	2.74652e-17	1.37297e-17	1.89418e-17	1.36299e-17	1.79384e-17	1.67359e-17	1.824e-17	2.20478e-17	1.82402e-17	1.51329e-17	1.44315e-17	1.99426e-17	1.70365e-17	1.74382e-17	1.72373e-17
Dy-167	3.3346e-16	3.2034e-16	3.1336e-16	3.4552e-16	3.2945e-16	3.7264e-16	3.0631e-16	3.184e-16	3.1835e-16	3.2946e-16	3.5263e-16	3.8483e-16	3.5452e-16	3.8269e-16	3.9693e-16	3.0627e-16	3.706e-16	3.0226e-16	3.3146e-16	3.1739e-16	3.3347e-16	3.6766e-16	3.6657e-16	3.1033e-16	2.9927e-16	3.3753e-16	3.3242e-16	3.2041e-16	3.3043e-16
Dy-168	2.43445e-16	2.32401e-16	2.27413e-16	2.52467e-16	2.39445e-16	2.71504e-16	2.23393e-16	2.3243e-16	2.31404e-16	2.39448e-16	2.58512e-16	2.84573e-16	2.59457e-16	2.8152e-16	2.94623e-16	2.21375e-16	2.71483e-16	2.20375e-16	2.42444e-16	2.30421e-16	2.44452e-16	2.68516e-16	2.68474e-16	2.24399e-16	2.17383e-16	2.46472e-16	2.39428e-16	2.3343e-16	2.40435e-16
Er-154	3.13154e-17	2.73138e-17	2.88143e-17	3.32161e-17	3.12154e-17	3.74174e-17	2.66136e-17	3.03149e-17	2.74139e-17	3.13155e-17	3.67177e-17	3.82199e-17	3.19158e-17	3.8318e-17	4.79216e-17	2.53129e-17	3.45167e-17	2.55129e-17	3.10153e-17	2.90146e-17	3.21156e-17	3.80179e-17	3.34163e-17	2.69138e-17	2.60132e-17	3.36163e-17	3.02148e-17	3.09149e-17	3.0515e-17
Er-156	2.39e-17	1.95e-17	2.17e-17	2.58e-17	2.41e-17	2.96e-17	1.93e-17	2.33e-17	1.98e-17	2.43e-17	3e-17	3.05e-17	2.36e-17	3.02e-17	4.11e-17	1.78e-17	2.61e-17	1.76e-17	2.38e-17	2.2e-17	2.48e-17	3.07e-17	2.48e-17	1.97e-17	1.89e-17	2.68e-17	2.28e-17	2.4e-17	2.31e-17
Er-159	5.8905e-16	5.69045e-16	5.56046e-16	6.09052e-16	5.8205e-16	6.51056e-16	5.46044e-16	5.64048e-16	5.68046e-16	5.8105e-16	6.14056e-16	6.66063e-16	6.26052e-16	6.68058e-16	6.39068e-16	5.46043e-16	6.49054e-16	5.44043e-16	5.8705e-16	5.63047e-16	5.9005e-16	6.44057e-16	6.43053e-16	5.54045e-16	5.35043e-16	5.94053e-16	5.88048e-16	5.68048e-16	5.85049e-16
Er-161	6.07e-16	5.86e-16	5.73e-16	6.27e-16	6.01e-16	6.7e-16	5.71e-16	5.85e-16	5.86e-16	5.98e-16	6.28e-16	6.84e-16	6.44e-16	6.84e-16	6.57e-16	5.63e-16	6.66e-16	5.59e-16	6.04e-16	5.82e-16	6.07e-16	6.63e-16	6.62e-16	5.73e-16	5.51e-16	6.1e-16	5.97e-16	5.85e-16	6.02e-16
Er-163	1.38e-17	1.06e-17	1.25e-17	1.52e-17	1.42e-17	1.69e-17	1.07e-17	1.35e-17	1.09e-17	1.43e-17	1.81e-17	1.85e-17	1.35e-17	1.75e-17	2.46e-17	9.52e-18	1.47e-17	9.55e-18	1.39e-17	1.27e-17	1.44e-17	1.84e-17	1.38e-17	1.1e-17	1.05e-17	1.61e-17	1.31e-17	1.4e-17	1.32e-17
Er-165	1.27e-17	9.57e-18	1.15e-17	1.4e-17	1.3e-17	1.56e-17	9.77e-18	1.24e-17	9.89e-18	1.32e-17	1.68e-17	1.71e-17	1.23e-17	1.61e-17	2.3e-17	8.6e-18	1.34e-17	8.62e-18	1.27e-17	1.16e-17	1.33e-17	1.71e-17	1.26e-17	1e-17	9.55e-18	1.49e-17	1.2e-17	1.29e-17	1.21e-17
Er-167m	5.65e-17	5.29e-17	5.29e-17	5.88e-17	5.59e-17	6.27e-17	5.13e-17	5.44e-17	5.35e-17	5.64e-17	6.24e-17	6.97e-17	5.97e-17	6.49e-17	7.18e-17	4.97e-17	6.22e-17	4.92e-17	5.63e-17	5.39e-17	5.68e-17	6.35e-17	6.11e-17	5.21e-17	4.99e-17	5.85e-17	5.53e-17	5.41e-17	5.56e-17
Er-169	2.577e-20	2.129e-20	2.339e-20	2.737e-20	2.59e-20	3.141e-20	2.109e-20	2.524e-20	2.151e-20	2.612e-20	3.235e-20	3.471e-20	2.52e-20	3.188e-20	4.513e-20	1.941e-20	2.784e-20	1.953e-20	2.549e-20	2.382e-20	2.68e-20	3.224e-20	2.67e-20	2.162e-20	2.067e-20	2.852e-20	2.422e-20	2.553e-20	2.474e-20
Er-171	2.25429e-16	2.13386e-16	2.11399e-16	2.3445e-16	2.23429e-16	2.51487e-16	2.08379e-16	2.15415e-16	2.13389e-16	2.24432e-16	2.42495e-16	2.70555e-16	2.36441e-16	2.57502e-16	2.80604e-16	2.04361e-16	2.49466e-16	1.99361e-16	2.25429e-16	2.15407e-16	2.25436e-16	2.51499e-16	2.47457e-16	2.08384e-16	2.00369e-16	2.31456e-16	2.21413e-16	2.16415e-16	2.22419e-16
Er-172	3.1804e-16	3.05034e-16	2.98037e-16	3.31042e-16	3.1404e-16	3.56047e-16	2.91034e-16	3.02039e-16	3.03035e-16	3.14041e-16	3.36049e-16	3.67053e-16	3.4004e-16	3.68049e-16	3.82065e-16	2.91032e-16	3.55043e-16	2.89032e-16	3.1704e-16	3.02037e-16	3.18041e-16	3.52049e-16	3.50042e-16	2.96034e-16	2.85033e-16	3.23044e-16	3.17038e-16	3.06039e-16	3.15039e-16
Er-173	5.0944e-16	4.8833e-16	4.8134e-16	5.265e-16	5.0543e-16	5.6061e-16	4.7729e-16	4.9238e-16	4.8933e-16	5.0344e-16	5.346e-16	5.9379e-16	5.405e-16	5.7566e-16	5.7589e-16	4.6525e-16	5.5757e-16	4.6425e-16	5.0744e-16	4.8937e-16	5.1145e-16	5.5863e-16	5.5355e-16	4.8031e-16	4.6126e-16	5.155e-16	4.994e-16	4.9038e-16	5.0441e-16
Es-249	2.47e-16	2.36e-16	2.32e-16	2.56e-16	2.45e-16	2.73e-16	2.3e-16	2.36e-16	2.36e-16	2.45e-16	2.62e-16	2.94e-16	2.62e-16	2.81e-16	2.91e-16	2.26e-16	2.73e-16	2.24e-16	2.47e-16	2.37e-16	2.46e-16	2.72e-16	2.71e-16	2.31e-16	2.22e-16	2.52e-16	2.42e-16	2.37e-16	2.45e-16
Es-250	7.26e-16	6.97e-16	6.84e-16	7.5e-16	7.21e-16	7.99e-16	6.83e-16	7e-16	6.95e-16	7.17e-16	7.58e-16	8.46e-16	7.69e-16	8.17e-16	8.28e-16	6.69e-16	7.96e-16	6.63e-16	7.23e-16	6.98e-16	7.25e-16	7.95e-16	7.9e-16	6.84e-16	6.56e-16	7.34e-16	7.08e-16	6.97e-16	7.18e-16
Es-250m	3.34003e-16	3.23003e-16	3.16003e-16	3.46003e-16	3.30003e-16	3.66004e-16	3.13003e-16	3.22003e-16	3.24003e-16	3.30003e-16	3.49004e-16	3.84004e-16	3.54003e-16	3.76004e-16	3.51004e-16	3.09003e-16	3.66003e-16	3.11003e-16	3.34003e-16	3.20003e-16	3.35003e-16	3.63004e-16	3.64003e-16	3.17003e-16	3.06003e-16	3.36003e-16	3.31003e-16	3.21003e-16	3.32003e-16
Es-251	4.91e-17	4.54e-17	4.65e-17	5.14e-17	4.97e-17	5.25e-17	4.44e-17	4.79e-17	4.55e-17	5.02e-17	5.58e-17	6.72e-17	5.09e-17	5.47e-17	6.22e-17	4.25e-17	5.21e-17	4.35e-17	4.97e-17	4.77e-17	4.96e-17	5.51e-17	5.16e-17	4.56e-17	4.37e-17	5.24e-17	4.74e-17	4.7e-17	4.83e-17
Es-253	2.01003e-19	1.88002e-19	1.84002e-19	2.07003e-19	1.96003e-19	2.36003e-19	1.81002e-19	1.90003e-19	1.88002e-19	1.96003e-19	2.17003e-19	2.36003e-19	2.09003e-19	2.39003e-19	2.93003e-19	1.78002e-19	2.28003e-19	1.76002e-19	1.98003e-19	1.88003e-19	2.01003e-19	2.25003e-19	2.23003e-19	1.82002e-19	1.75002e-19	2.04003e-19	1.94003e-19	1.93003e-19	1.97003e-19
Es-254	1.72e-18	1.45e-18	1.52e-18	1.75e-18	1.65e-18	2.27e-18	1.42e-18	1.64e-18	1.46e-18	1.66e-18	2.04e-18	2.11e-18	1.66e-18	2.19e-18	3.65e-18	1.34e-18	1.96e-18	1.32e-18	1.64e-18	1.54e-18	1.77e-18	2.08e-18	1.86e-18	1.43e-18	1.38e-18	1.78e-18	1.59e-18	1.68e-18	1.64e-18
Es-254m	2.97168e-16	2.8715e-16	2.80156e-16	3.06176e-16	2.94168e-16	3.29192e-16	2.76147e-16	2.84163e-16	2.85151e-16	2.92169e-16	3.07195e-16	3.35217e-16	3.17172e-16	3.37198e-16	3.36241e-16	2.7614e-16	3.28182e-16	2.7414e-16	2.94167e-16	2.84159e-16	2.97171e-16	3.24196e-16	3.24178e-16	2.79149e-16	2.68143e-16	2.98179e-16	2.95161e-16	2.85163e-16	2.94164e-16
Es-255	4.219e-19	4.114e-19	4.016e-19	4.358e-19	4.169e-19	4.555e-19	3.993e-19	4.076e-19	4.115e-19	4.16e-19	4.396e-19	4.713e-19	4.445e-19	4.716e-19	4.135e-19	3.974e-19	4.612e-19	3.974e-19	4.217e-19	4.057e-19	4.235e-19	4.576e-19	4.605e-19	4.015e-19	3.891e-19	4.244e-19	4.2e-19	4.089e-19	4.204e-19
Es-256	1.1657e-18	1.042e-18	1.0636e-18	1.1951e-18	1.1405e-18	1.434e-18	1.0065e-18	1.1223e-18	1.0383e-18	1.1397e-18	1.339e-18	1.4327e-18	1.1649e-18	1.425e-18	1.98e-18	9.6833e-19	1.3056e-18	9.6378e-19	1.135e-18	1.0691e-18	1.187e-18	1.363e-18	1.2618e-18	1.021e-18	9.818e-19	1.2098e-18	1.1074e-18	1.1329e-18	1.132e-18
Eu-142	7.839e-16	7.587e-16	7.393e-16	8.099e-16	7.706e-16	8.696e-16	7.259e-16	7.508e-16	7.528e-16	7.676e-16	8.165e-16	8.894e-16	8.374e-16	8.955e-16	8.887e-16	7.246e-16	8.715e-16	7.295e-16	7.798e-16	7.447e-16	7.849e-16	8.576e-16	8.693e-16	7.291e-16	7.082e-16	7.853e-16	7.745e-16	7.528e-16	7.776e-16
Eu-142m	2.182e-15	2.1114e-15	2.0513e-15	2.2425e-15	2.1419e-15	2.4133e-15	2.0311e-15	2.0916e-15	2.1015e-15	2.1319e-15	2.2529e-15	2.4442e-15	2.3227e-15	2.4737e-15	2.404e-15	2.0209e-15	2.4132e-15	2.0309e-15	2.162e-15	2.0815e-15	2.1821e-15	2.3733e-15	2.4031e-15	2.0412e-15	1.9808e-15	2.1723e-15	2.1518e-15	2.0916e-15	2.1619e-15
Eu-143	7.0927e-16	6.8684e-16	6.6977e-16	7.3259e-16	6.972e-16	7.8517e-16	6.5861e-16	6.7994e-16	6.8386e-16	6.9621e-16	7.3989e-16	8.0183e-16	7.5671e-16	8.0845e-16	7.828e-16	6.5747e-16	7.8809e-16	6.6143e-16	7.0726e-16	6.7489e-16	7.113e-16	7.7518e-16	7.86e-16	6.6168e-16	6.4239e-16	7.1046e-16	7.0212e-16	6.8196e-16	7.0517e-16
Eu-144	7.045e-16	6.817e-16	6.645e-16	7.281e-16	6.923e-16	7.822e-16	6.522e-16	6.748e-16	6.778e-16	6.903e-16	7.356e-16	7.994e-16	7.524e-16	8.057e-16	7.968e-16	6.5e-16	7.841e-16	6.56e-16	7.015e-16	6.687e-16	7.065e-16	7.712e-16	7.829e-16	6.544e-16	6.358e-16	7.058e-16	6.962e-16	6.769e-16	6.993e-16
Eu-145	7.79024e-16	7.58022e-16	7.38022e-16	8.03025e-16	7.69024e-16	8.53027e-16	7.37022e-16	7.50023e-16	7.58022e-16	7.66024e-16	7.99027e-16	8.6503e-16	8.24025e-16	8.71028e-16	7.87032e-16	7.27021e-16	8.53026e-16	7.27021e-16	7.77024e-16	7.47023e-16	7.80024e-16	8.45028e-16	8.49026e-16	7.43022e-16	7.15021e-16	7.78025e-16	7.73023e-16	7.53023e-16	7.74024e-16
Eu-146	1.49006e-15	1.44005e-15	1.40005e-15	1.53006e-15	1.47006e-15	1.64006e-15	1.39005e-15	1.43005e-15	1.44005e-15	1.46006e-15	1.53006e-15	1.66007e-15	1.58006e-15	1.67006e-15	1.57008e-15	1.39005e-15	1.63006e-15	1.38005e-15	1.48006e-15	1.42005e-15	1.49006e-15	1.62006e-15	1.62006e-15	1.41005e-15	1.36005e-15	1.49006e-15	1.48005e-15	1.43005e-15	1.48005e-15
Eu-147	2.78001e-16	2.66001e-16	2.62001e-16	2.88001e-16	2.75001e-16	3.10001e-16	2.57001e-16	2.68001e-16	2.66001e-16	2.75001e-16	2.95001e-16	3.20001e-16	2.94001e-16	3.18001e-16	3.19001e-16	2.54001e-16	3.07001e-16	2.53001e-16	2.77001e-16	2.65001e-16	2.79001e-16	3.08001e-16	3.03001e-16	2.60001e-16	2.50001e-16	2.82001e-16	2.74001e-16	2.69001e-16	2.76001e-16
Eu-148	1.39e-15	1.35e-15	1.31e-15	1.44e-15	1.37e-15	1.55e-15	1.29e-15	1.33e-15	1.34e-15	1.37e-15	1.45e-15	1.57e-15	1.49e-15	1.59e-15	1.55e-15	1.29e-15	1.54e-15	1.29e-15	1.39e-15	1.33e-15	1.39e-15	1.52e-15	1.53e-15	1.31e-15	1.26e-15	1.4e-15	1.39e-15	1.34e-15	1.38e-15
Eu-149	2.87e-17	2.52e-17	2.62e-17	3.02e-17	2.85e-17	3.49e-17	2.43e-17	2.75e-17	2.52e-17	2.85e-17	3.34e-17	3.38e-17	2.88e-17	3.53e-17	4.44e-17	2.35e-17	3.2e-17	2.28e-17	2.83e-17	2.65e-17	2.93e-17	3.47e-17	3.09e-17	2.45e-17	2.37e-17	3.06e-17	2.76e-17	2.83e-17	2.79e-17
Eu-150	9.71e-16	9.35e-16	9.09e-16	1e-15	9.56e-16	1.08e-15	8.99e-16	9.25e-16	9.32e-16	9.54e-16	1.01e-15	1.1e-15	1.03e-15	1.11e-15	1.12e-15	8.97e-16	1.08e-15	8.87e-16	9.67e-16	9.23e-16	9.69e-16	1.06e-15	1.07e-15	9.05e-16	8.74e-16	9.77e-16	9.61e-16	9.32e-16	9.62e-16
Eu-150m	3.0146e-17	2.8811e-17	2.8122e-17	3.1264e-17	2.9647e-17	3.3794e-17	2.7805e-17	2.8635e-17	2.8813e-17	2.9549e-17	3.1701e-17	3.4449e-17	3.1855e-17	3.4706e-17	3.5492e-17	2.759e-17	3.3576e-17	2.719e-17	3.0046e-17	2.8628e-17	3.0052e-17	3.3304e-17	3.3268e-17	2.791e-17	2.6897e-17	3.0469e-17	2.9633e-17	2.8935e-17	2.9838e-17
Eu-152	7.20104e-16	6.97094e-16	6.79096e-16	7.44109e-16	7.09103e-16	7.94117e-16	6.74092e-16	6.911e-16	7.01094e-16	7.09104e-16	7.49119e-16	8.10133e-16	7.61107e-16	8.14121e-16	7.55144e-16	6.71088e-16	7.93113e-16	6.67088e-16	7.20103e-16	6.88098e-16	7.20105e-16	7.8412e-16	7.90111e-16	6.79093e-16	6.55089e-16	7.2311e-16	7.131e-16	6.931e-16	7.15101e-16
Eu-152m	1.8314e-16	1.7706e-16	1.7307e-16	1.8919e-16	1.8114e-16	2.0228e-16	1.7203e-16	1.761e-16	1.7706e-16	1.8014e-16	1.8828e-16	2.0543e-16	1.9419e-16	2.0732e-16	1.9751e-16	1.68995e-16	2.0025e-16	1.68991e-16	1.8214e-16	1.7509e-16	1.8315e-16	1.993e-16	2.0023e-16	1.7304e-16	1.67e-16	1.832e-16	1.8011e-16	1.761e-16	1.8112e-16
Eu-152n	3.64e-17	3.2e-17	3.42e-17	3.88e-17	3.74e-17	3.9e-17	3.24e-17	3.57e-17	3.25e-17	3.77e-17	4.37e-17	5.23e-17	3.74e-17	4.11e-17	4.88e-17	3.01e-17	3.8e-17	3.04e-17	3.71e-17	3.52e-17	3.7e-17	4.25e-17	3.74e-17	3.3e-17	3.12e-17	4.01e-17	3.5e-17	3.49e-17	3.55e-17
Eu-154	7.75257e-16	7.54232e-16	7.33239e-16	8.01269e-16	7.65256e-16	8.51291e-16	7.24227e-16	7.46248e-16	7.58234e-16	7.63258e-16	7.95293e-16	8.70327e-16	8.23264e-16	8.713e-16	8.02356e-16	7.23218e-16	8.4728e-16	7.22217e-16	7.72256e-16	7.42243e-16	7.7426e-16	8.40297e-16	8.46274e-16	7.35231e-16	7.09221e-16	7.77271e-16	7.73248e-16	7.47248e-16	7.70251e-16
Eu-154m	2.96e-17	2.52e-17	2.76e-17	3.17e-17	3.03e-17	3.32e-17	2.53e-17	2.9e-17	2.56e-17	3.06e-17	3.66e-17	4.18e-17	2.98e-17	3.45e-17	4.4e-17	2.34e-17	3.1e-17	2.37e-17	2.99e-17	2.84e-17	3.05e-17	3.59e-17	3.04e-17	2.61e-17	2.48e-17	3.3e-17	2.83e-17	2.9e-17	2.88e-17
Eu-155	2.99035e-17	2.63027e-17	2.8103e-17	3.19037e-17	3.07034e-17	3.23048e-17	2.65026e-17	2.94034e-17	2.67027e-17	3.10035e-17	3.58047e-17	4.25045e-17	3.07032e-17	3.39047e-17	4.06078e-17	2.47023e-17	3.14039e-17	2.50023e-17	3.05033e-17	2.89031e-17	3.05037e-17	3.51047e-17	3.08036e-17	2.71027e-17	2.57026e-17	3.29039e-17	2.88032e-17	2.88036e-17	2.92033e-17
Eu-156	7.501e-16	7.3502e-16	7.1403e-16	7.7515e-16	7.401e-16	8.1424e-16	7.09997e-16	7.2206e-16	7.3703e-16	7.391e-16	7.6822e-16	8.3036e-16	7.9515e-16	8.3227e-16	7.1342e-16	7.11968e-16	8.2221e-16	7.09963e-16	7.511e-16	7.2205e-16	7.5111e-16	8.1025e-16	8.1519e-16	7.1901e-16	6.94969e-16	7.5015e-16	7.5207e-16	7.2706e-16	7.4908e-16
Eu-157	1.72466e-16	1.63421e-16	1.61434e-16	1.80489e-16	1.70466e-16	1.94529e-16	1.57413e-16	1.64451e-16	1.63424e-16	1.70469e-16	1.85536e-16	2.01601e-16	1.8348e-16	2.01545e-16	2.14652e-16	1.55394e-16	1.93507e-16	1.54393e-16	1.72466e-16	1.63442e-16	1.73474e-16	1.93541e-16	1.90497e-16	1.58419e-16	1.53402e-16	1.76495e-16	1.7045e-16	1.66451e-16	1.70456e-16
Eu-158	8.0466e-16	7.8448e-16	7.6249e-16	8.3077e-16	7.9264e-16	8.7997e-16	7.6141e-16	7.7556e-16	7.8649e-16	7.9065e-16	8.2393e-16	8.9526e-16	8.5478e-16	9.0307e-16	8.1238e-16	7.5235e-16	8.8192e-16	7.5534e-16	8.0166e-16	7.7153e-16	8.0568e-16	8.7e-16	8.7888e-16	7.6744e-16	7.4035e-16	8.0176e-16	8.0159e-16	7.7656e-16	8.0062e-16
Eu-159	1.7449e-16	1.6431e-16	1.6332e-16	1.8159e-16	1.7347e-16	1.9478e-16	1.5925e-16	1.6739e-16	1.6432e-16	1.7348e-16	1.8775e-16	2.0407e-16	1.836e-16	1.9987e-16	2.052e-16	1.5719e-16	1.9073e-16	1.5618e-16	1.7348e-16	1.6637e-16	1.7551e-16	1.9481e-16	1.8869e-16	1.6128e-16	1.5519e-16	1.7858e-16	1.7142e-16	1.6839e-16	1.7245e-16
F-17	6.5368e-16	6.3054e-16	6.1456e-16	6.7475e-16	6.4067e-16	7.2888e-16	6.0051e-16	6.2461e-16	6.2455e-16	6.3868e-16	6.8288e-16	7.451e-16	7.0075e-16	7.5294e-16	7.7122e-16	6.0046e-16	7.3083e-16	6.0645e-16	6.4867e-16	6.1859e-16	6.5469e-16	7.1691e-16	7.288e-16	6.0253e-16	5.8646e-16	6.5475e-16	6.4463e-16	6.2662e-16	6.4765e-16
F-18	6.31163e-16	6.09142e-16	5.94151e-16	6.52172e-16	6.19163e-16	7.04188e-16	5.8014e-16	6.04158e-16	6.04144e-16	6.17165e-16	6.60194e-16	7.20216e-16	6.77165e-16	7.27193e-16	7.45246e-16	5.80132e-16	7.06176e-16	5.86132e-16	6.27162e-16	5.98153e-16	6.33167e-16	6.93194e-16	7.04171e-16	5.82143e-16	5.67137e-16	6.33176e-16	6.23155e-16	6.06159e-16	6.26158e-16
Fe-52	4.66176e-16	4.48156e-16	4.39163e-16	4.82185e-16	4.58176e-16	5.17201e-16	4.28154e-16	4.4617e-16	4.45157e-16	4.58178e-16	4.92206e-16	5.4523e-16	4.98179e-16	5.36207e-16	5.55255e-16	4.25145e-16	5.1819e-16	4.29145e-16	4.63176e-16	4.42166e-16	4.67179e-16	5.12207e-16	5.16186e-16	4.31156e-16	4.1815e-16	4.71188e-16	4.58168e-16	4.47171e-16	4.61171e-16
Fe-53	7.5395e-16	7.2769e-16	7.0869e-16	7.7911e-16	7.3992e-16	8.4041e-16	6.9459e-16	7.1979e-16	7.217e-16	7.3793e-16	7.8833e-16	8.6082e-16	8.0814e-16	8.6855e-16	8.8798e-16	6.935e-16	8.4433e-16	6.9748e-16	7.4994e-16	7.1476e-16	7.5497e-16	8.2744e-16	8.4128e-16	6.9663e-16	6.7749e-16	7.5708e-16	7.4385e-16	7.228e-16	7.4789e-16
Fe-53m	1.89e-15	1.85e-15	1.79e-15	1.96e-15	1.87e-15	2.07e-15	1.78e-15	1.82e-15	1.86e-15	1.86e-15	1.93e-15	2.1e-15	2.01e-15	2.12e-15	1.88e-15	1.78e-15	2.07e-15	1.78e-15	1.89e-15	1.82e-15	1.89e-15	2.04e-15	2.07e-15	1.8e-15	1.74e-15	1.89e-15	1.9e-15	1.83e-15	1.88e-15
Fe-55	9.27e-26	8.61e-26	8.79e-26	9.7e-26	9.36e-26	9.89e-26	8.4e-26	9.01e-26	8.63e-26	9.45e-26	1.04e-25	1.26e-25	9.65e-26	1.04e-25	1.15e-25	8.06e-26	9.85e-26	8.25e-26	9.38e-26	8.99e-26	9.35e-26	1.03e-25	9.79e-26	8.61e-26	8.28e-26	9.86e-26	8.93e-26	8.86e-26	9.12e-26
Fe-59	7.38041e-16	7.21035e-16	6.98037e-16	7.63043e-16	7.24041e-16	8.09049e-16	6.89034e-16	7.0704e-16	7.27035e-16	7.25042e-16	7.6105e-16	8.18055e-16	7.82041e-16	8.2905e-16	7.24068e-16	6.99032e-16	8.14044e-16	6.96032e-16	7.40041e-16	7.05038e-16	7.35042e-16	7.9805e-16	8.09043e-16	6.99035e-16	6.77034e-16	7.37045e-16	7.37039e-16	7.1004e-16	7.3504e-16
Fe-60	5.96e-21	4.51e-21	5.2e-21	6.3e-21	5.89e-21	8.18e-21	4.45e-21	5.85e-21	4.55e-21	5.95e-21	7.97e-21	7.74e-21	5.44e-21	8.04e-21	1.32e-20	3.96e-21	6.61e-21	3.94e-21	5.72e-21	5.24e-21	6.31e-21	8.02e-21	6.14e-21	4.54e-21	4.38e-21	6.7e-21	5.43e-21	6.08e-21	5.62e-21
Fe-61	8.6301e-16	8.4275e-16	8.1775e-16	8.9117e-16	8.4798e-16	9.4347e-16	8.1165e-16	8.2885e-16	8.4876e-16	8.4899e-16	8.8739e-16	9.5889e-16	9.142e-16	9.6761e-16	8.4804e-16	8.1256e-16	9.484e-16	8.1154e-16	8.63e-16	8.2582e-16	8.6203e-16	9.315e-16	9.4434e-16	8.2168e-16	7.9454e-16	8.6114e-16	8.6191e-16	8.3186e-16	8.5895e-16
Fe-62	3.2519e-16	3.1403e-16	3.0605e-16	3.3629e-16	3.1918e-16	3.6245e-16	2.9898e-16	3.1111e-16	3.1104e-16	3.1819e-16	3.4043e-16	3.7172e-16	3.4929e-16	3.7553e-16	3.8485e-16	2.9892e-16	3.644e-16	3.0191e-16	3.2319e-16	3.0808e-16	3.2621e-16	3.5648e-16	3.6336e-16	3e-16	2.9192e-16	3.2628e-16	3.2013e-16	3.1211e-16	3.2215e-16
Fm-251	8.78e-17	8.28e-17	8.29e-17	9.13e-17	8.78e-17	9.53e-17	8.07e-17	8.49e-17	8.29e-17	8.8e-17	9.55e-17	1.11e-16	9.21e-17	9.87e-17	1.05e-16	7.84e-17	9.5e-17	7.92e-17	8.81e-17	8.46e-17	8.81e-17	9.71e-17	9.43e-17	8.2e-17	7.88e-17	9.11e-17	8.54e-17	8.41e-17	8.66e-17
Fm-252	1.79284e-19	1.63266e-19	1.60266e-19	1.77296e-19	1.68282e-19	2.36317e-19	1.55258e-19	1.72273e-19	1.62266e-19	1.68283e-19	1.97311e-19	1.94346e-19	1.74298e-19	2.24327e-19	3.44356e-19	1.53252e-19	2.08312e-19	1.54251e-19	1.68284e-19	1.60271e-19	1.83286e-19	2.04319e-19	1.99308e-19	1.56261e-19	1.52251e-19	1.74294e-19	1.68277e-19	1.75273e-19	1.7328e-19
Fm-253	3.17e-17	2.94e-17	2.99e-17	3.31e-17	3.19e-17	3.44e-17	2.87e-17	3.08e-17	2.95e-17	3.22e-17	3.58e-17	4.25e-17	3.28e-17	3.56e-17	4.1e-17	2.76e-17	3.4e-17	2.8e-17	3.2e-17	3.07e-17	3.2e-17	3.56e-17	3.36e-17	2.93e-17	2.82e-17	3.36e-17	3.06e-17	3.03e-17	3.12e-17
Fm-254	4.2425e-18	4.1418e-18	4.0318e-18	4.3731e-18	4.1825e-18	4.594e-18	4.0115e-18	4.0921e-18	4.1418e-18	4.1725e-18	4.3936e-18	4.7151e-18	4.4732e-18	4.7544e-18	4.2254e-18	4.0012e-18	4.6538e-18	4.0111e-18	4.2325e-18	4.072e-18	4.2526e-18	4.594e-18	4.6436e-18	4.0416e-18	3.9111e-18	4.2429e-18	4.2223e-18	4.1121e-18	4.2324e-18
Fm-255	9.75006e-19	7.82006e-19	8.36006e-19	9.71006e-19	9.21006e-19	1.39001e-18	7.71006e-19	9.39006e-19	7.89006e-19	9.29006e-19	1.21001e-18	1.26001e-18	9.00006e-19	1.30001e-18	2.57001e-18	7.07005e-19	1.13001e-18	7.09005e-19	9.09006e-19	8.44006e-19	1.02001e-18	1.21001e-18	1.05001e-18	7.78006e-19	7.46005e-19	1.00001e-18	8.64006e-19	9.51006e-19	9.16006e-19
Fm-256	7.4695e-15	7.3178e-15	7.1177e-15	7.7207e-15	7.3892e-15	8.0228e-15	7.097e-15	7.2083e-15	7.3179e-15	7.3693e-15	7.7319e-15	8.3054e-15	7.901e-15	8.3238e-15	7.1258e-15	7.0764e-15	8.1724e-15	7.0863e-15	7.4694e-15	7.1881e-15	7.4896e-15	8.0629e-15	8.162e-15	7.1373e-15	6.9162e-15	7.4803e-15	7.4489e-15	7.2384e-15	7.4591e-15
Fm-257	8.09804e-17	7.62759e-17	7.64754e-17	8.41836e-17	8.08798e-17	8.76894e-17	7.42737e-17	7.83773e-17	7.65761e-17	8.13799e-17	8.8987e-17	1.02096e-16	8.46846e-17	9.08921e-17	9.66971e-17	7.21722e-17	8.74883e-17	7.26718e-17	8.12803e-17	7.80767e-17	8.13808e-17	8.97896e-17	8.66874e-17	7.55744e-17	7.26716e-17	8.41826e-17	7.89788e-17	7.75774e-17	7.98794e-17
Fr-212	7.0017e-16	6.81158e-16	6.62159e-16	7.25177e-16	6.90169e-16	7.67189e-16	6.49154e-16	6.73163e-16	6.88159e-16	6.90169e-16	7.23186e-16	7.94208e-16	7.43178e-16	7.86195e-16	7.19215e-16	6.5415e-16	7.65186e-16	6.51149e-16	7.00169e-16	6.70161e-16	6.98171e-16	7.60191e-16	7.63184e-16	6.62156e-16	6.3915e-16	7.05176e-16	7.01165e-16	6.74163e-16	6.96167e-16
Fr-219	2.24e-18	2.14e-18	2.09e-18	2.32e-18	2.21e-18	2.5e-18	2.07e-18	2.13e-18	2.14e-18	2.2e-18	2.37e-18	2.62e-18	2.38e-18	2.58e-18	2.71e-18	2.05e-18	2.51e-18	2.02e-18	2.23e-18	2.13e-18	2.23e-18	2.47e-18	2.49e-18	2.07e-18	2e-18	2.27e-18	2.2e-18	2.14e-18	2.22e-18
Fr-220	4.88173e-18	4.40156e-18	4.59161e-18	5.16181e-18	4.96173e-18	5.21196e-18	4.42153e-18	4.75167e-18	4.47157e-18	5.00174e-18	5.67199e-18	6.78223e-18	5.09178e-18	5.50202e-18	6.26241e-18	4.15146e-18	5.16188e-18	4.17146e-18	4.96173e-18	4.71164e-18	4.94175e-18	5.582e-18	5.11184e-18	4.48155e-18	4.25149e-18	5.26183e-18	4.70167e-18	4.65167e-18	4.78169e-18
Fr-221	1.77e-17	1.67e-17	1.66e-17	1.84e-17	1.75e-17	1.95e-17	1.62e-17	1.7e-17	1.69e-17	1.76e-17	1.94e-17	2.18e-17	1.87e-17	2.02e-17	2.2e-17	1.58e-17	1.95e-17	1.56e-17	1.77e-17	1.69e-17	1.78e-17	1.97e-17	1.92e-17	1.64e-17	1.57e-17	1.82e-17	1.73e-17	1.69e-17	1.74e-17
Fr-222	1.0835e-16	1.0324e-16	1.0226e-16	1.1241e-16	1.0735e-16	1.1852e-16	9.951e-17	1.043e-16	1.0325e-16	1.0735e-16	1.1751e-16	1.3169e-16	1.1441e-16	1.2257e-16	1.2879e-16	9.737e-17	1.1848e-16	9.677e-17	1.0835e-16	1.0328e-16	1.0836e-16	1.1954e-16	1.1745e-16	1.0103e-16	9.688e-17	1.1141e-16	1.0631e-16	1.033e-16	1.0633e-16
Fr-223	2.7304e-17	2.4363e-17	2.5475e-17	2.8924e-17	2.7504e-17	3.0558e-17	2.4256e-17	2.6491e-17	2.4665e-17	2.7707e-17	3.1566e-17	3.5222e-17	2.8314e-17	3.1673e-17	3.707e-17	2.2939e-17	2.9338e-17	2.2839e-17	2.7403e-17	2.5982e-17	2.771e-17	3.197e-17	2.8729e-17	2.4561e-17	2.3346e-17	2.923e-17	2.6488e-17	2.6391e-17	2.6694e-17
Fr-224	3.4054e-16	3.3037e-16	3.2238e-16	3.5165e-16	3.3653e-16	3.7284e-16	3.1931e-16	3.2845e-16	3.3238e-16	3.3654e-16	3.538e-16	3.8813e-16	3.5966e-16	3.8193e-16	3.5224e-16	3.1624e-16	3.7179e-16	3.1423e-16	3.4054e-16	3.2642e-16	3.4056e-16	3.6987e-16	3.7175e-16	3.2333e-16	3.1124e-16	3.4264e-16	3.3748e-16	3.2745e-16	3.385e-16
Fr-227	2.7377e-16	2.6164e-16	2.5766e-16	2.8485e-16	2.7176e-16	3.0199e-16	2.516e-16	2.6271e-16	2.6165e-16	2.7277e-16	2.9297e-16	3.262e-16	2.9185e-16	3.1305e-16	3.2131e-16	2.4955e-16	3.0194e-16	2.4854e-16	2.7377e-16	2.6169e-16	2.7479e-16	3.0301e-16	2.9891e-16	2.5562e-16	2.4555e-16	2.7985e-16	2.7272e-16	2.6271e-16	2.7174e-16
Ga-64	2.0415e-15	2.0009e-15	1.9508e-15	2.1019e-15	2.0114e-15	2.1927e-15	1.9306e-15	1.971e-15	2.001e-15	2.0114e-15	2.1123e-15	2.2635e-15	2.1621e-15	2.2831e-15	1.9832e-15	1.9304e-15	2.2326e-15	1.9504e-15	2.0315e-15	1.961e-15	2.0515e-15	2.2027e-15	2.2425e-15	1.9407e-15	1.8903e-15	2.0417e-15	2.0413e-15	1.9811e-15	2.0414e-15
Ga-65	7.3519e-16	7.0803e-16	6.9204e-16	7.6028e-16	7.2318e-16	8.1645e-16	6.7798e-16	7.051e-16	7.0304e-16	7.2118e-16	7.7142e-16	8.4771e-16	7.8629e-16	8.4253e-16	8.5783e-16	6.7492e-16	8.174e-16	6.8091e-16	7.3118e-16	6.9908e-16	7.3721e-16	8.0748e-16	8.1436e-16	6.81e-16	6.6092e-16	7.4028e-16	7.2513e-16	7.0611e-16	7.2915e-16
Ga-66	1.46584e-15	1.44554e-15	1.40548e-15	1.51606e-15	1.45579e-15	1.54648e-15	1.40537e-15	1.42561e-15	1.44555e-15	1.44579e-15	1.51627e-15	1.61694e-15	1.55615e-15	1.62667e-15	1.33692e-15	1.40527e-15	1.59642e-15	1.41525e-15	1.46583e-15	1.41557e-15	1.47586e-15	1.57648e-15	1.60635e-15	1.40542e-15	1.37522e-15	1.46597e-15	1.46573e-15	1.42562e-15	1.46577e-15
Ga-67	9.28e-17	8.73e-17	8.71e-17	9.67e-17	9.25e-17	1.02e-16	8.53e-17	8.91e-17	8.77e-17	9.28e-17	1.02e-16	1.16e-16	9.77e-17	1.05e-16	1.15e-16	8.29e-17	1.02e-16	8.19e-17	9.31e-17	8.9e-17	9.3e-17	1.03e-16	1.01e-16	8.6e-17	8.24e-17	9.62e-17	9.06e-17	8.86e-17	9.15e-17
Ga-68	6.0687e-16	5.8572e-16	5.7074e-16	6.2695e-16	5.9486e-16	6.7609e-16	5.5868e-16	5.798e-16	5.8073e-16	5.9286e-16	6.3408e-16	6.9132e-16	6.4995e-16	6.9816e-16	7.1144e-16	5.5863e-16	6.7904e-16	5.6362e-16	6.0286e-16	5.7477e-16	6.0788e-16	6.6512e-16	6.7601e-16	5.607e-16	5.4563e-16	6.0795e-16	5.9881e-16	5.818e-16	6.0183e-16
Ga-70	5.88e-18	5.65e-18	5.54e-18	6.09e-18	5.79e-18	6.51e-18	5.48e-18	5.65e-18	5.67e-18	5.8e-18	6.24e-18	6.78e-18	6.22e-18	6.71e-18	6.48e-18	5.4e-18	6.51e-18	5.43e-18	5.89e-18	5.61e-18	5.9e-18	6.45e-18	6.44e-18	5.52e-18	5.33e-18	5.93e-18	5.8e-18	5.66e-18	5.84e-18
Ga-72	1.64128e-15	1.60119e-15	1.5612e-15	1.69134e-15	1.62127e-15	1.77144e-15	1.57116e-15	1.58123e-15	1.6012e-15	1.61128e-15	1.67142e-15	1.81158e-15	1.73134e-15	1.81148e-15	1.55164e-15	1.55113e-15	1.7814e-15	1.55112e-15	1.64128e-15	1.58122e-15	1.64129e-15	1.76145e-15	1.77138e-15	1.57117e-15	1.52113e-15	1.64133e-15	1.63125e-15	1.59123e-15	1.63126e-15
Ga-73	2.17651e-16	2.07591e-16	2.03606e-16	2.24682e-16	2.1465e-16	2.42736e-16	2.01578e-16	2.06629e-16	2.07594e-16	2.14654e-16	2.29743e-16	2.52833e-16	2.28672e-16	2.47759e-16	2.62897e-16	1.99554e-16	2.41709e-16	1.93553e-16	2.16651e-16	2.07618e-16	2.1666e-16	2.39751e-16	2.38696e-16	2.01587e-16	1.93563e-16	2.19689e-16	2.13629e-16	2.07629e-16	2.14637e-16
Ga-74	1.88381e-15	1.85357e-15	1.80356e-15	1.95396e-15	1.86378e-15	2.02424e-15	1.79347e-15	1.82366e-15	1.85358e-15	1.86379e-15	1.93415e-15	2.08462e-15	1.99399e-15	2.08437e-15	1.73472e-15	1.80339e-15	2.05418e-15	1.80337e-15	1.8838e-15	1.82363e-15	1.89383e-15	2.03427e-15	2.04413e-15	1.81351e-15	1.75337e-15	1.89393e-15	1.90372e-15	1.83366e-15	1.88375e-15
Gd-142	6.5326e-16	6.3207e-16	6.1606e-16	6.744e-16	6.4224e-16	7.2364e-16	6.0398e-16	6.2514e-16	6.2908e-16	6.4125e-16	6.8055e-16	7.3994e-16	6.9543e-16	7.4475e-16	7.2801e-16	6.0392e-16	7.2459e-16	6.049e-16	6.5026e-16	6.2111e-16	6.5428e-16	7.1465e-16	7.2154e-16	6.0901e-16	5.909e-16	6.5536e-16	6.4719e-16	6.2814e-16	6.4822e-16
Gd-143m	1.32688e-15	1.27651e-15	1.24646e-15	1.36714e-15	1.30682e-15	1.45763e-15	1.22632e-15	1.26661e-15	1.27652e-15	1.29682e-15	1.3774e-15	1.4982e-15	1.40724e-15	1.49786e-15	1.44819e-15	1.2262e-15	1.46756e-15	1.22617e-15	1.31687e-15	1.25656e-15	1.32691e-15	1.44764e-15	1.45748e-15	1.23638e-15	1.19614e-15	1.32704e-15	1.30675e-15	1.27661e-15	1.31679e-15
Gd-144	5.5531e-16	5.3916e-16	5.2616e-16	5.744e-16	5.4829e-16	6.0857e-16	5.201e-16	5.3422e-16	5.3817e-16	5.463e-16	5.7652e-16	6.248e-16	5.9142e-16	6.2865e-16	5.8788e-16	5.1905e-16	6.1153e-16	5.2204e-16	5.543e-16	5.312e-16	5.5732e-16	6.0559e-16	6.105e-16	5.2212e-16	5.0704e-16	5.5838e-16	5.5325e-16	5.3622e-16	5.5327e-16
Gd-145	1.44111e-15	1.41103e-15	1.38104e-15	1.49115e-15	1.4211e-15	1.55124e-15	1.371e-15	1.39106e-15	1.42104e-15	1.4211e-15	1.48122e-15	1.59136e-15	1.52116e-15	1.59128e-15	1.31141e-15	1.37098e-15	1.57121e-15	1.37097e-15	1.44111e-15	1.39105e-15	1.45112e-15	1.55125e-15	1.5712e-15	1.39102e-15	1.34098e-15	1.44115e-15	1.44108e-15	1.40107e-15	1.44109e-15
Gd-145m	4.29493e-16	4.15468e-16	4.04463e-16	4.43513e-16	4.24489e-16	4.75547e-16	4.02454e-16	4.12474e-16	4.11469e-16	4.2149e-16	4.4353e-16	4.83587e-16	4.5752e-16	4.85564e-16	4.83586e-16	3.98445e-16	4.73542e-16	3.95443e-16	4.25493e-16	4.10471e-16	4.28495e-16	4.68548e-16	4.69537e-16	4.03458e-16	3.88441e-16	4.30505e-16	4.22485e-16	4.12475e-16	4.25488e-16
Gd-146	1.21e-16	1.08e-16	1.13e-16	1.28e-16	1.22e-16	1.37e-16	1.05e-16	1.18e-16	1.08e-16	1.24e-16	1.42e-16	1.61e-16	1.23e-16	1.42e-16	1.72e-16	9.96e-17	1.3e-16	1.01e-16	1.22e-16	1.15e-16	1.24e-16	1.43e-16	1.27e-16	1.08e-16	1.04e-16	1.32e-16	1.16e-16	1.18e-16	1.18e-16
Gd-147	8.67001e-16	8.36001e-16	8.15001e-16	8.96001e-16	8.54001e-16	9.62001e-16	8.10001e-16	8.30001e-16	8.35001e-16	8.52001e-16	9.04001e-16	9.84001e-16	9.21001e-16	9.87001e-16	9.70001e-16	8.01e-16	9.60001e-16	7.95e-16	8.63001e-16	8.27001e-16	8.66001e-16	9.49001e-16	9.51001e-16	8.14001e-16	7.84e-16	8.71001e-16	8.55001e-16	8.33001e-16	8.59001e-16
Gd-148	0	0	0	0	0	0	0	0	0	0	0	0	0	0	0	0	0	0	0	0	0	0	0	0	0	0	0	0	0
Gd-149	3.15e-16	2.99e-16	2.95e-16	3.26e-16	3.11e-16	3.52e-16	2.9e-16	3.01e-16	2.98e-16	3.11e-16	3.35e-16	3.68e-16	3.32e-16	3.61e-16	3.82e-16	2.85e-16	3.48e-16	2.81e-16	3.13e-16	3e-16	3.15e-16	3.5e-16	3.44e-16	2.91e-16	2.8e-16	3.21e-16	3.08e-16	3.03e-16	3.11e-16
Gd-150	0	0	0	0	0	0	0	0	0	0	0	0	0	0	0	0	0	0	0	0	0	0	0	0	0	0	0	0	0
Gd-151	3.01e-17	2.61e-17	2.76e-17	3.19e-17	3.01e-17	3.61e-17	2.53e-17	2.92e-17	2.63e-17	3.03e-17	3.58e-17	3.73e-17	3.03e-17	3.69e-17	4.69e-17	2.41e-17	3.31e-17	2.37e-17	2.98e-17	2.8e-17	3.09e-17	3.67e-17	3.2e-17	2.58e-17	2.49e-17	3.27e-17	2.88e-17	2.97e-17	2.93e-17
Gd-152	0	0	0	0	0	0	0	0	0	0	0	0	0	0	0	0	0	0	0	0	0	0	0	0	0	0	0	0	0
Gd-153	4.3e-17	3.59e-17	3.96e-17	4.6e-17	4.39e-17	5.01e-17	3.55e-17	4.22e-17	3.63e-17	4.43e-17	5.36e-17	5.86e-17	4.25e-17	5.14e-17	6.78e-17	3.3e-17	4.56e-17	3.33e-17	4.31e-17	4.06e-17	4.43e-17	5.33e-17	4.39e-17	3.68e-17	3.52e-17	4.83e-17	4.09e-17	4.24e-17	4.16e-17
Gd-159	3.1302e-17	2.927e-17	2.888e-17	3.2618e-17	3.0903e-17	3.5544e-17	2.8465e-17	2.9593e-17	2.9272e-17	3.0905e-17	3.3852e-17	3.6794e-17	3.2909e-17	3.6655e-17	4.0434e-17	2.7851e-17	3.5027e-17	2.7251e-17	3.1202e-17	2.9586e-17	3.1208e-17	3.5254e-17	3.452e-17	2.8469e-17	2.7358e-17	3.2223e-17	3.059e-17	3.0093e-17	3.0795e-17
Gd-162	2.64329e-16	2.54294e-16	2.46305e-16	2.74345e-16	2.60329e-16	2.96374e-16	2.45289e-16	2.50318e-16	2.53296e-16	2.59332e-16	2.77382e-16	3.04428e-16	2.83336e-16	3.08386e-16	3.19471e-16	2.43274e-16	2.99356e-16	2.40274e-16	2.63328e-16	2.50311e-16	2.63335e-16	2.90384e-16	2.96349e-16	2.44293e-16	2.36281e-16	2.67351e-16	2.59316e-16	2.53319e-16	2.62321e-16
Ge-66	4.2008e-16	4.03071e-16	3.94074e-16	4.35084e-16	4.1308e-16	4.68091e-16	3.8707e-16	4.01078e-16	4.01072e-16	4.13081e-16	4.42093e-16	4.85105e-16	4.47082e-16	4.83094e-16	4.97115e-16	3.85067e-16	4.68087e-16	3.83067e-16	4.1808e-16	3.99076e-16	4.20082e-16	4.62094e-16	4.65085e-16	3.89071e-16	3.76068e-16	4.24086e-16	4.14077e-16	4.03078e-16	4.16078e-16
Ge-67	8.998e-16	8.6951e-16	8.495e-16	9.3e-16	8.8576e-16	9.9635e-16	8.3338e-16	8.6361e-16	8.6552e-16	8.8378e-16	9.4223e-16	1.03582e-15	9.6104e-16	1.02552e-15	1.02596e-15	8.2928e-16	9.9827e-16	8.3525e-16	8.9579e-16	8.5657e-16	9.0283e-16	9.8538e-16	9.9721e-16	8.3742e-16	8.1325e-16	9.0495e-16	8.8769e-16	8.6462e-16	8.9273e-16
Ge-68	0	0	0	0	0	0	0	0	0	0	0	0	0	0	0	0	0	0	0	0	0	0	0	0	0	0	0	0	0
Ge-69	5.9417e-16	5.78154e-16	5.61158e-16	6.14178e-16	5.8317e-16	6.57192e-16	5.55151e-16	5.69164e-16	5.77155e-16	5.83171e-16	6.19194e-16	6.66218e-16	6.32175e-16	6.75198e-16	6.31235e-16	5.57144e-16	6.61185e-16	5.57144e-16	5.9417e-16	5.66161e-16	5.94172e-16	6.47196e-16	6.55181e-16	5.59153e-16	5.41147e-16	5.9318e-16	5.89164e-16	5.71164e-16	5.91166e-16
Ge-71	0	0	0	0	0	0	0	0	0	0	0	0	0	0	0	0	0	0	0	0	0	0	0	0	0	0	0	0	0
Ge-75	2.2564e-17	2.151e-17	2.1125e-17	2.3392e-17	2.2264e-17	2.5139e-17	2.08e-17	2.1546e-17	2.1513e-17	2.2368e-17	2.4148e-17	2.6826e-17	2.3781e-17	2.5759e-17	2.7885e-17	2.0478e-17	2.5014e-17	1.9977e-17	2.2464e-17	2.1535e-17	2.2573e-17	2.4953e-17	2.4702e-17	2.0807e-17	2.0086e-17	2.2999e-17	2.2144e-17	2.1546e-17	2.2252e-17
Ge-77	6.7558e-16	6.5246e-16	6.3547e-16	6.9864e-16	6.6557e-16	7.4677e-16	6.2842e-16	6.4552e-16	6.5246e-16	6.6557e-16	7.0675e-16	7.7296e-16	7.1764e-16	7.6682e-16	7.5405e-16	6.2538e-16	7.4772e-16	6.1937e-16	6.7357e-16	6.445e-16	6.7459e-16	7.3779e-16	7.417e-16	6.3444e-16	6.1138e-16	6.8064e-16	6.6853e-16	6.4852e-16	6.6955e-16
Ge-78	1.74154e-16	1.66135e-16	1.63143e-16	1.80163e-16	1.72155e-16	1.94178e-16	1.61133e-16	1.6615e-16	1.66136e-16	1.72156e-16	1.86183e-16	2.06204e-16	1.83156e-16	1.98183e-16	2.15232e-16	1.59125e-16	1.93166e-16	1.54125e-16	1.73154e-16	1.66145e-16	1.74158e-16	1.92183e-16	1.91162e-16	1.61136e-16	1.5513e-16	1.77167e-16	1.71147e-16	1.6615e-16	1.7215e-16
H-3	4.52e-28	1.57e-29	4.31e-30	7.99e-30	6.55e-30	1.94e-27	0	8.4e-29	7.7e-30	6.43e-30	1.42e-28	2.01e-29	0	6.87e-28	1.8e-26	0	9.87e-28	0	3.81e-30	0	1.85e-28	2.04e-28	5.11e-28	0	1.73e-30	6.79e-30	1.15e-29	8.91e-29	1.54e-28
Hf-167	3.8592e-16	3.698e-16	3.618e-16	4e-16	3.7991e-16	4.3214e-16	3.5475e-16	3.6885e-16	3.6781e-16	3.7991e-16	4.081e-16	4.4834e-16	4.1102e-16	4.4421e-16	4.674e-16	3.5271e-16	4.3111e-16	3.517e-16	3.8492e-16	3.6683e-16	3.8693e-16	4.2716e-16	4.2809e-16	3.5577e-16	3.447e-16	3.8998e-16	3.7988e-16	3.7085e-16	3.819e-16
Hf-169	3.97279e-16	3.80258e-16	3.7326e-16	4.12291e-16	3.91278e-16	4.44313e-16	3.64251e-16	3.81269e-16	3.77259e-16	3.90279e-16	4.20311e-16	4.60348e-16	4.25291e-16	4.60323e-16	4.79366e-16	3.62243e-16	4.44305e-16	3.64242e-16	3.95279e-16	3.76265e-16	4.00282e-16	4.39317e-16	4.42301e-16	3.65254e-16	3.55244e-16	4.01291e-16	3.90271e-16	3.81269e-16	3.93274e-16
Hf-170	2.59e-16	2.44e-16	2.43e-16	2.7e-16	2.57e-16	2.88e-16	2.35e-16	2.48e-16	2.44e-16	2.58e-16	2.8e-16	3.1e-16	2.75e-16	2.98e-16	3.16e-16	2.32e-16	2.85e-16	2.32e-16	2.58e-16	2.46e-16	2.6e-16	2.89e-16	2.81e-16	2.39e-16	2.3e-16	2.66e-16	2.56e-16	2.49e-16	2.56e-16
Hf-172	4.3e-17	3.6e-17	4e-17	4.65e-17	4.4e-17	4.82e-17	3.66e-17	4.2e-17	3.69e-17	4.46e-17	5.33e-17	6.04e-17	4.37e-17	5.07e-17	6.46e-17	3.32e-17	4.52e-17	3.38e-17	4.38e-17	4.08e-17	4.43e-17	5.29e-17	4.37e-17	3.73e-17	3.55e-17	4.83e-17	4.12e-17	4.21e-17	4.17e-17
Hf-173	2.27e-16	2.11e-16	2.13e-16	2.37e-16	2.27e-16	2.5e-16	2.07e-16	2.18e-16	2.12e-16	2.28e-16	2.51e-16	2.85e-16	2.37e-16	2.59e-16	2.85e-16	2e-16	2.47e-16	1.99e-16	2.28e-16	2.18e-16	2.28e-16	2.55e-16	2.44e-16	2.09e-16	2.01e-16	2.37e-16	2.21e-16	2.18e-16	2.23e-16
Hf-174	0	0	0	0	0	0	0	0	0	0	0	0	0	0	0	0	0	0	0	0	0	0	0	0	0	0	0	0	0
Hf-175	2.1e-16	1.98e-16	1.95e-16	2.19e-16	2.08e-16	2.36e-16	1.93e-16	1.99e-16	1.98e-16	2.08e-16	2.26e-16	2.5e-16	2.21e-16	2.43e-16	2.65e-16	1.89e-16	2.34e-16	1.84e-16	2.1e-16	2e-16	2.1e-16	2.35e-16	2.31e-16	1.93e-16	1.85e-16	2.15e-16	2.06e-16	2.01e-16	2.07e-16
Hf-177m	1.4e-15	1.33e-15	1.31e-15	1.45e-15	1.38e-15	1.56e-15	1.29e-15	1.33e-15	1.33e-15	1.39e-15	1.5e-15	1.67e-15	1.48e-15	1.6e-15	1.72e-15	1.27e-15	1.55e-15	1.24e-15	1.4e-15	1.33e-15	1.4e-15	1.55e-15	1.53e-15	1.29e-15	1.24e-15	1.43e-15	1.37e-15	1.34e-15	1.38e-15
Hf-178m	1.4e-15	1.34e-15	1.31e-15	1.45e-15	1.38e-15	1.55e-15	1.28e-15	1.33e-15	1.33e-15	1.38e-15	1.48e-15	1.63e-15	1.49e-15	1.61e-15	1.69e-15	1.27e-15	1.56e-15	1.26e-15	1.39e-15	1.33e-15	1.4e-15	1.54e-15	1.54e-15	1.29e-15	1.25e-15	1.42e-15	1.38e-15	1.34e-15	1.38e-15
Hf-179m	5.6e-16	5.31e-16	5.23e-16	5.83e-16	5.53e-16	6.24e-16	5.15e-16	5.34e-16	5.32e-16	5.54e-16	6.01e-16	6.69e-16	5.95e-16	6.47e-16	6.91e-16	5.06e-16	6.24e-16	5.01e-16	5.6e-16	5.32e-16	5.61e-16	6.21e-16	6.18e-16	5.16e-16	4.98e-16	5.73e-16	5.48e-16	5.36e-16	5.54e-16
Hf-180m	6.11e-16	5.81e-16	5.7e-16	6.34e-16	6.02e-16	6.81e-16	5.63e-16	5.82e-16	5.81e-16	6.02e-16	6.51e-16	7.2e-16	6.49e-16	7.05e-16	7.49e-16	5.55e-16	6.83e-16	5.47e-16	6.09e-16	5.8e-16	6.11e-16	6.76e-16	6.76e-16	5.63e-16	5.44e-16	6.21e-16	5.99e-16	5.84e-16	6.04e-16
Hf-181	3.31039e-16	3.16033e-16	3.10036e-16	3.43041e-16	3.26039e-16	3.67047e-16	3.04033e-16	3.17038e-16	3.14033e-16	3.2504e-16	3.51048e-16	3.89053e-16	3.53039e-16	3.82048e-16	3.99066e-16	3.0103e-16	3.69042e-16	3.0203e-16	3.30039e-16	3.14036e-16	3.3304e-16	3.64048e-16	3.67041e-16	3.04033e-16	2.96032e-16	3.35043e-16	3.24037e-16	3.17039e-16	3.27038e-16
Hf-182	1.47001e-16	1.4e-16	1.38e-16	1.53001e-16	1.46001e-16	1.64001e-16	1.36e-16	1.41001e-16	1.4e-16	1.46001e-16	1.59001e-16	1.76001e-16	1.55e-16	1.68001e-16	1.83002e-16	1.33e-16	1.63001e-16	1.3e-16	1.47e-16	1.41e-16	1.47001e-16	1.63001e-16	1.61001e-16	1.36e-16	1.31e-16	1.50001e-16	1.44e-16	1.41001e-16	1.45001e-16
Hf-182m	5.60056e-16	5.36049e-16	5.26052e-16	5.81059e-16	5.54057e-16	6.22065e-16	5.20049e-16	5.37055e-16	5.3505e-16	5.53057e-16	5.92067e-16	6.54074e-16	5.96057e-16	6.41067e-16	6.59086e-16	5.11046e-16	6.20061e-16	5.08046e-16	5.59056e-16	5.34053e-16	5.61058e-16	6.18067e-16	6.15059e-16	5.22049e-16	5.03047e-16	5.68061e-16	5.51054e-16	5.38055e-16	5.54055e-16
Hf-183	4.82626e-16	4.64569e-16	4.54583e-16	4.98657e-16	4.77626e-16	5.32708e-16	4.53557e-16	4.64605e-16	4.61572e-16	4.74629e-16	5.00715e-16	5.50801e-16	5.13647e-16	5.44731e-16	5.40862e-16	4.46533e-16	5.30682e-16	4.42532e-16	4.79626e-16	4.62594e-16	4.82635e-16	5.27723e-16	5.2767e-16	4.53564e-16	4.35542e-16	4.85662e-16	4.71605e-16	4.63605e-16	4.77613e-16
Hf-184	1.37328e-16	1.29293e-16	1.28305e-16	1.43344e-16	1.36328e-16	1.52373e-16	1.25288e-16	1.31317e-16	1.29296e-16	1.37331e-16	1.5038e-16	1.69426e-16	1.44336e-16	1.58385e-16	1.73467e-16	1.22274e-16	1.51356e-16	1.21274e-16	1.38328e-16	1.3131e-16	1.37334e-16	1.53383e-16	1.50348e-16	1.26293e-16	1.21281e-16	1.4235e-16	1.34315e-16	1.31318e-16	1.3532e-16
Hg-190	1.08e-16	9.84e-17	1.02e-16	1.14e-16	1.09e-16	1.16e-16	9.72e-17	1.04e-16	9.93e-17	1.1e-16	1.23e-16	1.46e-16	1.13e-16	1.22e-16	1.38e-16	9.22e-17	1.14e-16	9.35e-17	1.09e-16	1.04e-16	1.09e-16	1.22e-16	1.14e-16	9.91e-17	9.49e-17	1.15e-16	1.04e-16	1.03e-16	1.06e-16
Hg-191m	9.16058e-16	8.83054e-16	8.63055e-16	9.48061e-16	9.04058e-16	1.01007e-15	8.52053e-16	8.77056e-16	8.86054e-16	9.04058e-16	9.60065e-16	1.05007e-15	9.71061e-16	1.04007e-15	1.00008e-15	8.46051e-16	1.01006e-15	8.40051e-16	9.15058e-16	8.75055e-16	9.16059e-16	1.00007e-15	1.00006e-15	8.61053e-16	8.29051e-16	9.24061e-16	9.09057e-16	8.80056e-16	9.08057e-16
Hg-192	1.56e-16	1.45e-16	1.46e-16	1.63e-16	1.56e-16	1.71e-16	1.42e-16	1.5e-16	1.46e-16	1.56e-16	1.73e-16	1.97e-16	1.63e-16	1.77e-16	1.97e-16	1.38e-16	1.7e-16	1.35e-16	1.56e-16	1.5e-16	1.57e-16	1.76e-16	1.68e-16	1.43e-16	1.37e-16	1.62e-16	1.52e-16	1.49e-16	1.53e-16
Hg-193	5.05006e-16	4.88005e-16	4.78006e-16	5.23006e-16	4.99006e-16	5.53007e-16	4.75005e-16	4.85006e-16	4.89006e-16	4.99006e-16	5.29007e-16	5.78008e-16	5.35006e-16	5.68007e-16	5.28008e-16	4.69005e-16	5.55007e-16	4.67005e-16	5.06006e-16	4.84006e-16	5.06006e-16	5.52007e-16	5.51006e-16	4.78005e-16	4.60005e-16	5.09006e-16	4.99006e-16	4.87006e-16	5.02006e-16
Hg-193m	6.29004e-16	6.09004e-16	5.94004e-16	6.52004e-16	6.21004e-16	6.93005e-16	5.87004e-16	6.03004e-16	6.11004e-16	6.21004e-16	6.55005e-16	7.15005e-16	6.68004e-16	7.12005e-16	6.71006e-16	5.84004e-16	6.93005e-16	5.82004e-16	6.29004e-16	6.01004e-16	6.29004e-16	6.86005e-16	6.91005e-16	5.94004e-16	5.72004e-16	6.34004e-16	6.26004e-16	6.05004e-16	6.25004e-16
Hg-194	0	0	0	0	0	0	0	0	0	0	0	0	0	0	0	0	0	0	0	0	0	0	0	0	0	0	0	0	0
Hg-195	1.13e-16	1.07e-16	1.07e-16	1.18e-16	1.13e-16	1.24e-16	1.05e-16	1.09e-16	1.07e-16	1.13e-16	1.23e-16	1.38e-16	1.2e-16	1.28e-16	1.32e-16	1.02e-16	1.23e-16	1.02e-16	1.14e-16	1.09e-16	1.14e-16	1.27e-16	1.22e-16	1.06e-16	1.01e-16	1.17e-16	1.11e-16	1.09e-16	1.12e-16
Hg-195m	1.18e-16	1.11e-16	1.11e-16	1.23e-16	1.17e-16	1.3e-16	1.08e-16	1.13e-16	1.12e-16	1.17e-16	1.28e-16	1.42e-16	1.24e-16	1.34e-16	1.44e-16	1.06e-16	1.29e-16	1.05e-16	1.18e-16	1.13e-16	1.18e-16	1.31e-16	1.28e-16	1.09e-16	1.05e-16	1.21e-16	1.16e-16	1.13e-16	1.16e-16
Hg-197	3.31e-17	2.85e-17	3.13e-17	3.56e-17	3.41e-17	3.5e-17	2.94e-17	3.23e-17	2.92e-17	3.45e-17	4.05e-17	4.88e-17	3.44e-17	3.75e-17	4.49e-17	2.68e-17	3.41e-17	2.71e-17	3.39e-17	3.21e-17	3.41e-17	3.94e-17	3.4e-17	3e-17	2.82e-17	3.69e-17	3.19e-17	3.18e-17	3.23e-17
Hg-197m	5.15e-17	4.73e-17	4.87e-17	5.42e-17	5.2e-17	5.55e-17	4.67e-17	4.99e-17	4.76e-17	5.24e-17	5.86e-17	6.93e-17	5.38e-17	5.83e-17	6.55e-17	4.45e-17	5.49e-17	4.48e-17	5.21e-17	4.98e-17	5.22e-17	5.84e-17	5.47e-17	4.75e-17	4.55e-17	5.49e-17	4.98e-17	4.93e-17	5.06e-17
Hg-199m	1.04e-16	9.65e-17	9.75e-17	1.09e-16	1.04e-16	1.13e-16	9.46e-17	9.95e-17	9.71e-17	1.04e-16	1.15e-16	1.34e-16	1.09e-16	1.19e-16	1.3e-16	9.1e-17	1.13e-16	9.11e-17	1.04e-16	9.95e-17	1.05e-16	1.16e-16	1.12e-16	9.58e-17	9.18e-17	1.09e-16	1.01e-16	9.93e-17	1.02e-16
Hg-203	1.47006e-16	1.40004e-16	1.38005e-16	1.53006e-16	1.46006e-16	1.64008e-16	1.36004e-16	1.40006e-16	1.40004e-16	1.46006e-16	1.58008e-16	1.75007e-16	1.55005e-16	1.68008e-16	1.82012e-16	1.34004e-16	1.63006e-16	1.30004e-16	1.47005e-16	1.41005e-16	1.47006e-16	1.63008e-16	1.62006e-16	1.36004e-16	1.31004e-16	1.50006e-16	1.44005e-16	1.41006e-16	1.45005e-16
Hg-205	4.166e-18	3.893e-18	3.9e-18	4.33e-18	4.133e-18	4.6e-18	3.783e-18	4.011e-18	3.927e-18	4.158e-18	4.6e-18	5.19e-18	4.39e-18	4.77e-18	5.25e-18	3.67e-18	4.56e-18	3.637e-18	4.155e-18	3.977e-18	4.187e-18	4.67e-18	4.5e-18	3.844e-18	3.679e-18	4.32e-18	4.065e-18	3.982e-18	4.097e-18
Hg-206	7.5817e-17	7.2167e-17	7.0881e-17	7.8542e-17	7.4917e-17	8.4486e-17	7.0158e-17	7.21e-17	7.207e-17	7.492e-17	8.0693e-17	8.9365e-17	7.9833e-17	8.6404e-17	9.262e-17	6.9238e-17	8.4063e-17	6.7337e-17	7.5617e-17	7.239e-17	7.5625e-17	8.3799e-17	8.3252e-17	7.0065e-17	6.7546e-17	7.7048e-17	7.4499e-17	7.24e-17	7.4806e-17
Hg-207	1.62157e-15	1.58145e-15	1.54147e-15	1.67164e-15	1.60157e-15	1.76176e-15	1.54142e-15	1.56151e-15	1.59146e-15	1.60157e-15	1.67175e-15	1.80196e-15	1.71164e-15	1.81182e-15	1.54206e-15	1.52137e-15	1.77172e-15	1.52137e-15	1.63157e-15	1.5615e-15	1.62159e-15	1.75179e-15	1.7717e-15	1.55143e-15	1.50138e-15	1.62164e-15	1.62153e-15	1.56152e-15	1.61155e-15
Ho-150	1.2062e-15	1.1755e-15	1.1452e-15	1.2468e-15	1.196e-15	1.3479e-15	1.125e-15	1.1656e-15	1.1655e-15	1.186e-15	1.2572e-15	1.369e-15	1.2971e-15	1.3784e-15	1.3784e-15	1.1248e-15	1.3378e-15	1.1247e-15	1.2062e-15	1.1555e-15	1.2062e-15	1.3279e-15	1.3376e-15	1.1351e-15	1.0946e-15	1.2165e-15	1.196e-15	1.1656e-15	1.196e-15
Ho-153	6.4194e-16	6.1782e-16	6.0381e-16	6.6502e-16	6.3292e-16	7.1516e-16	5.9376e-16	6.1486e-16	6.1582e-16	6.3093e-16	6.7312e-16	7.3536e-16	6.8303e-16	7.3423e-16	7.4343e-16	5.9172e-16	7.1313e-16	5.8871e-16	6.3994e-16	6.1085e-16	6.4295e-16	7.0618e-16	7.091e-16	5.9678e-16	5.7771e-16	6.47e-16	6.3489e-16	6.1686e-16	6.3691e-16
Ho-153m	6.6256e-16	6.364e-16	6.224e-16	6.8666e-16	6.5254e-16	7.3885e-16	6.1033e-16	6.3446e-16	6.3341e-16	6.5155e-16	6.9779e-16	7.6411e-16	7.0669e-16	7.6194e-16	7.8219e-16	6.0628e-16	7.3781e-16	6.0727e-16	6.5956e-16	6.3044e-16	6.6357e-16	7.2987e-16	7.3278e-16	6.1436e-16	5.9527e-16	6.6964e-16	6.535e-16	6.3646e-16	6.5652e-16
Ho-154	1.18582e-15	1.1455e-15	1.11546e-15	1.22604e-15	1.16577e-15	1.31646e-15	1.10534e-15	1.13559e-15	1.14551e-15	1.16577e-15	1.23627e-15	1.34695e-15	1.26612e-15	1.35666e-15	1.32698e-15	1.09523e-15	1.31639e-15	1.09521e-15	1.18581e-15	1.12555e-15	1.18584e-15	1.29647e-15	1.30632e-15	1.10539e-15	1.07519e-15	1.18596e-15	1.17571e-15	1.13559e-15	1.17574e-15
Ho-154m	1.54182e-15	1.4817e-15	1.4417e-15	1.59189e-15	1.51181e-15	1.71203e-15	1.42165e-15	1.47175e-15	1.4817e-15	1.51181e-15	1.60199e-15	1.75222e-15	1.64191e-15	1.76209e-15	1.78228e-15	1.42161e-15	1.712e-15	1.4116e-15	1.53181e-15	1.46173e-15	1.53183e-15	1.68204e-15	1.70197e-15	1.43167e-15	1.38161e-15	1.54188e-15	1.52177e-15	1.47175e-15	1.52179e-15
Ho-155	3.69432e-16	3.534e-16	3.47404e-16	3.82451e-16	3.6443e-16	4.09484e-16	3.4139e-16	3.54416e-16	3.53401e-16	3.64432e-16	3.90481e-16	4.24538e-16	3.91451e-16	4.215e-16	4.21564e-16	3.38378e-16	4.08473e-16	3.37376e-16	3.68432e-16	3.51411e-16	3.70436e-16	4.0749e-16	4.05466e-16	3.43394e-16	3.32379e-16	3.73451e-16	3.6442e-16	3.56416e-16	3.66425e-16
Ho-156	1.29266e-15	1.2525e-15	1.22249e-15	1.33276e-15	1.27264e-15	1.41296e-15	1.21243e-15	1.24255e-15	1.25251e-15	1.27264e-15	1.34288e-15	1.4632e-15	1.37279e-15	1.45305e-15	1.36326e-15	1.20237e-15	1.42292e-15	1.20236e-15	1.29265e-15	1.23253e-15	1.29267e-15	1.40297e-15	1.41288e-15	1.22245e-15	1.18236e-15	1.30273e-15	1.2826e-15	1.24256e-15	1.28262e-15
Ho-157	3.43052e-16	3.25048e-16	3.21049e-16	3.56055e-16	3.39052e-16	3.84059e-16	3.15047e-16	3.2905e-16	3.26048e-16	3.39053e-16	3.67059e-16	4.00067e-16	3.62054e-16	3.94061e-16	4.11071e-16	3.10045e-16	3.79057e-16	3.07045e-16	3.42052e-16	3.2605e-16	3.44053e-16	3.8206e-16	3.75056e-16	3.17047e-16	3.05045e-16	3.50055e-16	3.3705e-16	3.3005e-16	3.39051e-16
Ho-159	2.13e-16	1.98e-16	2e-16	2.23e-16	2.13e-16	2.38e-16	1.93e-16	2.05e-16	1.98e-16	2.13e-16	2.35e-16	2.62e-16	2.22e-16	2.45e-16	2.70001e-16	1.87e-16	2.32e-16	1.86e-16	2.13e-16	2.03e-16	2.15e-16	2.42e-16	2.29e-16	1.95e-16	1.87e-16	2.22e-16	2.07e-16	2.06e-16	2.1e-16
Ho-160	1.05e-15	1.02e-15	9.93001e-16	1.09e-15	1.04e-15	1.16e-15	9.88001e-16	1.01e-15	1.02e-15	1.03e-15	1.09e-15	1.18e-15	1.12e-15	1.19e-15	1.15e-15	9.74001e-16	1.16e-15	9.73001e-16	1.05e-15	1.01e-15	1.05e-15	1.15e-15	1.15e-15	9.94001e-16	9.57001e-16	1.05e-15	1.04e-15	1.01e-15	1.04e-15
Ho-161	1.83e-17	1.43e-17	1.65e-17	1.99e-17	1.87e-17	2.29e-17	1.43e-17	1.8e-17	1.46e-17	1.88e-17	2.39e-17	2.44e-17	1.77e-17	2.33e-17	3.37e-17	1.28e-17	1.97e-17	1.29e-17	1.82e-17	1.68e-17	1.92e-17	2.42e-17	1.86e-17	1.47e-17	1.41e-17	2.11e-17	1.73e-17	1.85e-17	1.75e-17
Ho-162	8.83256e-17	8.26231e-17	8.28238e-17	9.25269e-17	8.78256e-17	9.9429e-17	7.94227e-17	8.52248e-17	8.34233e-17	8.78258e-17	9.57294e-17	1.03033e-16	9.25264e-17	1.0203e-16	1.04036e-16	7.85217e-17	9.65279e-17	7.84216e-17	8.83256e-17	8.37243e-17	8.9026e-17	1.0003e-16	9.56273e-17	8.0823e-17	7.81221e-17	9.15272e-17	8.76247e-17	8.59248e-17	8.72251e-17
Ho-162m	3.33e-16	3.21e-16	3.14e-16	3.46e-16	3.29e-16	3.69e-16	3.08e-16	3.21e-16	3.24e-16	3.29e-16	3.49e-16	3.8e-16	3.53e-16	3.78e-16	3.6e-16	3.07e-16	3.65e-16	3.06e-16	3.33e-16	3.18e-16	3.34e-16	3.66e-16	3.63e-16	3.13e-16	3.02e-16	3.38e-16	3.32e-16	3.22e-16	3.31e-16
Ho-163	0	0	0	0	0	0	0	0	0	0	0	0	0	0	0	0	0	0	0	0	0	0	0	0	0	0	0	0	0
Ho-164	1.0325e-17	7.942e-18	9.346e-18	1.1332e-17	1.0625e-17	1.2643e-17	8.05e-18	1.0111e-17	8.163e-18	1.0726e-17	1.3546e-17	1.3963e-17	1.0038e-17	1.2947e-17	1.828e-17	7.164e-18	1.0936e-17	7.174e-18	1.0325e-17	9.508e-18	1.0727e-17	1.3646e-17	1.0333e-17	8.272e-18	7.887e-18	1.2034e-17	9.76e-18	1.0421e-17	9.862e-18
Ho-164m	1.48e-17	1.12e-17	1.33e-17	1.63e-17	1.52e-17	1.84e-17	1.14e-17	1.45e-17	1.15e-17	1.54e-17	1.97e-17	1.99e-17	1.43e-17	1.9e-17	2.73e-17	9.98e-18	1.58e-17	9.99e-18	1.48e-17	1.35e-17	1.55e-17	2e-17	1.48e-17	1.16e-17	1.11e-17	1.74e-17	1.4e-17	1.51e-17	1.41e-17
Ho-166	1.772e-17	1.65e-17	1.662e-17	1.848e-17	1.771e-17	1.94e-17	1.616e-17	1.706e-17	1.68e-17	1.772e-17	1.93e-17	2.13e-17	1.838e-17	2.006e-17	1.95e-17	1.572e-17	1.906e-17	1.571e-17	1.782e-17	1.684e-17	1.783e-17	1.983e-17	1.893e-17	1.638e-17	1.573e-17	1.839e-17	1.747e-17	1.706e-17	1.749e-17
Ho-166m	1.02003e-15	9.80025e-16	9.57026e-16	1.05003e-15	1.01003e-15	1.12003e-15	9.53025e-16	9.77027e-16	9.75025e-16	1.00003e-15	1.06003e-15	1.16004e-15	1.08003e-15	1.15003e-15	1.15004e-15	9.40024e-16	1.12003e-15	9.31023e-16	1.01003e-15	9.74027e-16	1.02003e-15	1.11003e-15	1.11003e-15	9.56025e-16	9.18024e-16	1.02003e-15	9.97027e-16	9.76027e-16	1.01003e-15
Ho-167	2.27143e-16	2.16126e-16	2.11132e-16	2.3615e-16	2.24143e-16	2.55164e-16	2.10124e-16	2.15138e-16	2.17127e-16	2.24144e-16	2.41168e-16	2.66187e-16	2.40145e-16	2.62169e-16	2.8021e-16	2.08117e-16	2.55154e-16	2.02117e-16	2.27142e-16	2.16135e-16	2.26146e-16	2.51168e-16	2.52151e-16	2.10126e-16	2.02121e-16	2.31153e-16	2.23137e-16	2.17139e-16	2.25139e-16
Ho-168	5.5001e-16	5.3287e-16	5.1988e-16	5.671e-16	5.45e-16	6.0626e-16	5.2082e-16	5.3094e-16	5.2987e-16	5.4101e-16	5.6524e-16	6.195e-16	5.851e-16	6.1833e-16	5.9962e-16	5.1276e-16	6.0321e-16	5.0875e-16	5.4601e-16	5.2892e-16	5.4903e-16	5.9928e-16	6.0017e-16	5.2084e-16	4.9977e-16	5.511e-16	5.3896e-16	5.2894e-16	5.4498e-16
Ho-168m	2.11e-18	1.6e-18	1.91e-18	2.33e-18	2.17e-18	2.6e-18	1.63e-18	2.07e-18	1.65e-18	2.2e-18	2.8e-18	2.85e-18	2.05e-18	2.69e-18	3.84e-18	1.43e-18	2.24e-18	1.44e-18	2.12e-18	1.94e-18	2.21e-18	2.84e-18	2.1e-18	1.67e-18	1.59e-18	2.48e-18	2e-18	2.14e-18	2.02e-18
Ho-170	1.06192e-15	1.03178e-15	1.00179e-15	1.092e-15	1.04191e-15	1.17215e-15	9.9973e-16	1.02185e-15	1.03178e-15	1.04191e-15	1.09213e-15	1.20238e-15	1.132e-15	1.20222e-15	1.13249e-15	9.8368e-16	1.1621e-15	9.8367e-16	1.05192e-15	1.01182e-15	1.06193e-15	1.15217e-15	1.16207e-15	1.00175e-15	9.6768e-16	1.062e-15	1.05187e-15	1.02185e-15	1.05189e-15
I-118	1.2844e-15	1.2437e-15	1.2136e-15	1.325e-15	1.2643e-15	1.4259e-15	1.1933e-15	1.2339e-15	1.2438e-15	1.2643e-15	1.3354e-15	1.457e-15	1.3752e-15	1.4664e-15	1.4466e-15	1.1931e-15	1.4258e-15	1.1931e-15	1.2844e-15	1.2238e-15	1.2845e-15	1.4059e-15	1.4157e-15	1.2035e-15	1.163e-15	1.2947e-15	1.2842e-15	1.2339e-15	1.2743e-15
I-118m	2.37484e-15	2.30456e-15	2.23454e-15	2.45504e-15	2.33481e-15	2.63539e-15	2.19442e-15	2.26465e-15	2.29456e-15	2.33482e-15	2.46526e-15	2.67585e-15	2.53509e-15	2.70556e-15	2.64596e-15	2.20433e-15	2.63532e-15	2.2043e-15	2.36484e-15	2.26462e-15	2.37487e-15	2.58542e-15	2.60526e-15	2.22447e-15	2.1543e-15	2.38499e-15	2.37474e-15	2.28466e-15	2.35478e-15
I-119	5.7142e-16	5.4932e-16	5.3633e-16	5.9048e-16	5.6141e-16	6.3759e-16	5.2628e-16	5.4637e-16	5.4632e-16	5.6042e-16	6.0057e-16	6.5676e-16	6.0848e-16	6.5564e-16	6.7783e-16	5.2425e-16	6.3656e-16	5.2324e-16	5.6742e-16	5.4235e-16	5.7243e-16	6.2761e-16	6.3253e-16	5.283e-16	5.1225e-16	5.7448e-16	5.6338e-16	5.4737e-16	5.654e-16
I-120	1.61686e-15	1.58651e-15	1.53645e-15	1.67713e-15	1.5968e-15	1.75761e-15	1.52631e-15	1.55659e-15	1.57652e-15	1.59681e-15	1.67738e-15	1.80817e-15	1.71723e-15	1.81784e-15	1.61814e-15	1.5262e-15	1.77754e-15	1.53617e-15	1.61685e-15	1.55655e-15	1.62689e-15	1.75762e-15	1.77747e-15	1.53637e-15	1.49613e-15	1.62702e-15	1.61674e-15	1.5666e-15	1.61678e-15
I-120m	2.20378e-15	2.14355e-15	2.08354e-15	2.27394e-15	2.17375e-15	2.43421e-15	2.04345e-15	2.11363e-15	2.13356e-15	2.17376e-15	2.28412e-15	2.47458e-15	2.35397e-15	2.50435e-15	2.37468e-15	2.05337e-15	2.43415e-15	2.05335e-15	2.19378e-15	2.1036e-15	2.2038e-15	2.39423e-15	2.4241e-15	2.07349e-15	2.00335e-15	2.2139e-15	2.2137e-15	2.12364e-15	2.19373e-15
I-121	2.38059e-16	2.28053e-16	2.23055e-16	2.46062e-16	2.34059e-16	2.67066e-16	2.18052e-16	2.29057e-16	2.28053e-16	2.35059e-16	2.55067e-16	2.80076e-16	2.5306e-16	2.75068e-16	2.91082e-16	2.16049e-16	2.65064e-16	2.15049e-16	2.37059e-16	2.26056e-16	2.39059e-16	2.64068e-16	2.62062e-16	2.21052e-16	2.1305e-16	2.42062e-16	2.35056e-16	2.29057e-16	2.36057e-16
I-122	6.1497e-16	5.9367e-16	5.7865e-16	6.3517e-16	6.0393e-16	6.8553e-16	5.6554e-16	5.8777e-16	5.8868e-16	6.0194e-16	6.4239e-16	7e-16	6.5822e-16	7.067e-16	7.1911e-16	5.6644e-16	6.8646e-16	5.7041e-16	6.1096e-16	5.8273e-16	6.1599e-16	6.7455e-16	6.8339e-16	5.6858e-16	5.5241e-16	6.1611e-16	6.0786e-16	5.8977e-16	6.099e-16
I-123	9.09e-17	8.5e-17	8.51e-17	9.42e-17	9e-17	1.02e-16	8.18e-17	8.76e-17	8.5e-17	9.07e-17	1.01e-16	1.15e-16	9.48e-17	1.06e-16	1.2e-16	7.91e-17	9.95e-17	8e-17	9.04e-17	8.62e-17	9.19e-17	1.02e-16	9.85e-17	8.31e-17	8.03e-17	9.44e-17	8.73e-17	8.74e-17	8.92e-17
I-124	6.85482e-16	6.66446e-16	6.4745e-16	7.07503e-16	6.7548e-16	7.5654e-16	6.37435e-16	6.56464e-16	6.63448e-16	6.75481e-16	7.11536e-16	7.67599e-16	7.29503e-16	7.77557e-16	7.33628e-16	6.38421e-16	7.57528e-16	6.38419e-16	6.83481e-16	6.53458e-16	6.86486e-16	7.46546e-16	7.5252e-16	6.4644e-16	6.24422e-16	6.87502e-16	6.85469e-16	6.60464e-16	6.81474e-16
I-125	3.53e-18	1.75e-18	2.15e-18	3.14e-18	2.73e-18	8.87e-18	1.23e-18	3.55e-18	1.52e-18	2.69e-18	5.88e-18	2.79e-18	1.6e-18	7.4e-18	1.82e-17	9.59e-19	4.96e-18	8.39e-19	2.36e-18	1.92e-18	4.15e-18	6.14e-18	4e-18	1.16e-18	1.39e-18	3.56e-18	2.44e-18	4.2e-18	2.93e-18
I-126	2.70172e-16	2.60154e-16	2.5316e-16	2.7918e-16	2.66172e-16	3.02195e-16	2.51151e-16	2.57166e-16	2.59155e-16	2.65173e-16	2.81199e-16	3.06222e-16	2.88176e-16	3.10201e-16	3.16243e-16	2.50144e-16	3.01187e-16	2.47144e-16	2.68172e-16	2.57163e-16	2.69175e-16	2.962e-16	2.98183e-16	2.52154e-16	2.43147e-16	2.72183e-16	2.67165e-16	2.59166e-16	2.68168e-16
I-128	4.418e-17	4.244e-17	4.125e-17	4.577e-17	4.337e-17	4.952e-17	4.079e-17	4.211e-17	4.224e-17	4.328e-17	4.64e-17	5.086e-17	4.737e-17	5.139e-17	5.328e-17	4.064e-17	4.977e-17	4.043e-17	4.398e-17	4.179e-17	4.43e-17	4.855e-17	4.944e-17	4.081e-17	3.964e-17	4.457e-17	4.343e-17	4.231e-17	4.385e-17
I-129	3.12309e-18	1.75227e-18	2.21265e-18	3.07325e-18	2.72302e-18	6.55447e-18	1.43221e-18	3.13304e-18	1.61228e-18	2.71305e-18	4.98422e-18	2.92391e-18	1.89274e-18	5.78432e-18	1.24075e-17	1.16196e-18	4.00348e-18	1.04194e-18	2.44292e-18	2.07265e-18	3.5533e-18	5.19426e-18	3.3532e-18	1.41226e-18	1.53219e-18	3.44348e-18	2.44278e-18	3.60319e-18	2.71289e-18
I-130	1.36025e-15	1.31022e-15	1.28023e-15	1.40026e-15	1.34025e-15	1.50028e-15	1.26022e-15	1.30024e-15	1.30022e-15	1.33025e-15	1.40029e-15	1.53033e-15	1.45026e-15	1.54029e-15	1.53036e-15	1.26021e-15	1.50027e-15	1.25021e-15	1.35025e-15	1.29024e-15	1.35026e-15	1.48029e-15	1.49026e-15	1.27022e-15	1.22021e-15	1.36027e-15	1.34024e-15	1.30024e-15	1.34024e-15
I-130m	6.6973e-17	6.4641e-17	6.2942e-17	6.9093e-17	6.577e-17	7.5029e-17	6.1429e-17	6.3955e-17	6.4142e-17	6.5672e-17	7.0121e-17	7.5681e-17	7.1295e-17	7.7046e-17	7.8003e-17	6.1517e-17	7.4619e-17	6.1915e-17	6.6472e-17	6.345e-17	6.7077e-17	7.3633e-17	7.4012e-17	6.2134e-17	6.0217e-17	6.7191e-17	6.6661e-17	6.4455e-17	6.6366e-17
I-131	2.41102e-16	2.32088e-16	2.25094e-16	2.50107e-16	2.38102e-16	2.70118e-16	2.24087e-16	2.28099e-16	2.31089e-16	2.37103e-16	2.53122e-16	2.79135e-16	2.57102e-16	2.79121e-16	2.92157e-16	2.22081e-16	2.7111e-16	2.17082e-16	2.41101e-16	2.30096e-16	2.40104e-16	2.65122e-16	2.68107e-16	2.24089e-16	2.16085e-16	2.4411e-16	2.38097e-16	2.31099e-16	2.39099e-16
I-132	1.43091e-15	1.38084e-15	1.35085e-15	1.47095e-15	1.41091e-15	1.57103e-15	1.34082e-15	1.37088e-15	1.38084e-15	1.40091e-15	1.47103e-15	1.60115e-15	1.52095e-15	1.61106e-15	1.55122e-15	1.33079e-15	1.571e-15	1.32079e-15	1.42091e-15	1.37087e-15	1.42092e-15	1.55104e-15	1.56098e-15	1.35083e-15	1.3008e-15	1.43096e-15	1.41088e-15	1.37088e-15	1.42089e-15
I-132m	2.10107e-16	2.02098e-16	1.971e-16	2.16112e-16	2.07107e-16	2.33121e-16	1.94096e-16	2.01104e-16	2.00098e-16	2.06108e-16	2.18122e-16	2.38137e-16	2.24111e-16	2.39125e-16	2.41146e-16	1.94092e-16	2.32117e-16	1.92092e-16	2.08107e-16	2.00102e-16	2.10109e-16	2.30123e-16	2.29115e-16	1.97097e-16	1.89093e-16	2.11113e-16	2.08104e-16	2.01104e-16	2.08105e-16
I-133	3.89572e-16	3.77518e-16	3.66533e-16	4.026e-16	3.82572e-16	4.33647e-16	3.59508e-16	3.72553e-16	3.74521e-16	3.81575e-16	4.04655e-16	4.40734e-16	4.1659e-16	4.45668e-16	4.45792e-16	3.59486e-16	4.32623e-16	3.61485e-16	3.86572e-16	3.70543e-16	3.8958e-16	4.26661e-16	4.30611e-16	3.62515e-16	3.51494e-16	3.90606e-16	3.86552e-16	3.74553e-16	3.8656e-16
I-134	1.63116e-15	1.58107e-15	1.54108e-15	1.68121e-15	1.60115e-15	1.7913e-15	1.54104e-15	1.56112e-15	1.58107e-15	1.60116e-15	1.6713e-15	1.82146e-15	1.73121e-15	1.83134e-15	1.71154e-15	1.521e-15	1.79127e-15	1.511e-15	1.62116e-15	1.5611e-15	1.62117e-15	1.76132e-15	1.78125e-15	1.54105e-15	1.49101e-15	1.62121e-15	1.60112e-15	1.57112e-15	1.61114e-15
I-134m	1.6707e-16	1.58065e-16	1.55066e-16	1.72073e-16	1.6407e-16	1.89078e-16	1.53064e-16	1.59067e-16	1.58066e-16	1.6407e-16	1.78077e-16	1.95086e-16	1.74073e-16	1.92081e-16	2.1109e-16	1.51062e-16	1.85077e-16	1.47062e-16	1.6507e-16	1.58067e-16	1.67071e-16	1.85079e-16	1.83076e-16	1.53064e-16	1.48062e-16	1.69073e-16	1.63068e-16	1.60068e-16	1.64069e-16
I-135	9.72457e-16	9.51413e-16	9.22425e-16	1.00048e-15	9.56456e-16	1.06052e-15	9.15405e-16	9.34441e-16	9.58416e-16	9.57459e-16	9.99522e-16	1.08058e-15	1.03047e-15	1.08053e-15	9.30633e-16	9.18387e-16	1.0705e-15	9.15387e-16	9.74456e-16	9.31433e-16	9.71463e-16	1.05053e-15	1.06049e-15	9.27411e-16	8.95394e-16	9.71483e-16	9.71441e-16	9.37441e-16	9.68447e-16
In-103	1.6989e-15	1.65844e-15	1.60836e-15	1.75925e-15	1.67883e-15	1.84988e-15	1.59818e-15	1.63855e-15	1.64845e-15	1.66884e-15	1.75958e-15	1.9106e-15	1.80938e-15	1.9102e-15	1.7606e-15	1.58803e-15	1.86978e-15	1.59799e-15	1.68889e-15	1.62849e-15	1.69894e-15	1.84989e-15	1.86968e-15	1.60826e-15	1.55796e-15	1.69912e-15	1.68874e-15	1.63857e-15	1.6888e-15
In-105	1.20471e-15	1.16444e-15	1.13441e-15	1.2449e-15	1.18467e-15	1.31524e-15	1.12431e-15	1.15452e-15	1.16444e-15	1.18468e-15	1.24511e-15	1.35567e-15	1.27495e-15	1.3554e-15	1.29576e-15	1.11421e-15	1.32517e-15	1.12419e-15	1.1947e-15	1.14449e-15	1.20473e-15	1.30526e-15	1.31512e-15	1.12435e-15	1.09419e-15	1.20484e-15	1.19461e-15	1.15453e-15	1.19465e-15
In-106	2.24503e-15	2.18474e-15	2.12472e-15	2.32524e-15	2.21499e-15	2.4856e-15	2.10461e-15	2.15484e-15	2.17475e-15	2.205e-15	2.32546e-15	2.52606e-15	2.40529e-15	2.55577e-15	2.47613e-15	2.08451e-15	2.48553e-15	2.09449e-15	2.23503e-15	2.1448e-15	2.25506e-15	2.44562e-15	2.47547e-15	2.11465e-15	2.04448e-15	2.24517e-15	2.23493e-15	2.16484e-15	2.23497e-15
In-106m	1.73976e-15	1.69926e-15	1.64917e-15	1.7901e-15	1.70967e-15	1.8908e-15	1.62898e-15	1.66938e-15	1.68928e-15	1.70968e-15	1.8005e-15	1.9416e-15	1.8503e-15	1.9511e-15	1.7715e-15	1.62882e-15	1.9107e-15	1.63878e-15	1.72975e-15	1.65931e-15	1.7398e-15	1.8808e-15	1.9006e-15	1.64907e-15	1.59873e-15	1.73998e-15	1.72959e-15	1.67939e-15	1.72965e-15
In-107	9.32894e-16	9.0783e-16	8.83835e-16	9.62932e-16	9.19889e-16	1.021e-15	8.76808e-16	8.9686e-16	9.08832e-16	9.17892e-16	9.63989e-16	1.05111e-15	9.89934e-16	1.05103e-15	9.5215e-16	8.73784e-16	1.02098e-15	8.7478e-16	9.30893e-16	8.9285e-16	9.33901e-16	1.01101e-15	1.02097e-15	8.83817e-16	8.55785e-16	9.34929e-16	9.2987e-16	8.9986e-16	9.27879e-16
In-108	2.44026e-15	2.37024e-15	2.31024e-15	2.52027e-15	2.40026e-15	2.68029e-15	2.29023e-15	2.34025e-15	2.37024e-15	2.40026e-15	2.5103e-15	2.73033e-15	2.59027e-15	2.7503e-15	2.56035e-15	2.28022e-15	2.69028e-15	2.28022e-15	2.43026e-15	2.33025e-15	2.44026e-15	2.6503e-15	2.67028e-15	2.31023e-15	2.23023e-15	2.44027e-15	2.42025e-15	2.35025e-15	2.42025e-15
In-108m	1.64314e-15	1.61295e-15	1.57294e-15	1.69326e-15	1.62311e-15	1.75349e-15	1.55287e-15	1.58301e-15	1.60296e-15	1.61312e-15	1.7034e-15	1.82378e-15	1.7433e-15	1.8336e-15	1.56384e-15	1.55281e-15	1.80345e-15	1.57279e-15	1.63313e-15	1.58299e-15	1.65315e-15	1.7735e-15	1.79341e-15	1.5729e-15	1.52279e-15	1.64323e-15	1.64307e-15	1.60302e-15	1.64309e-15
In-109	3.90016e-16	3.76014e-16	3.67015e-16	4.03016e-16	3.84016e-16	4.31018e-16	3.62014e-16	3.74015e-16	3.77014e-16	3.84016e-16	4.09018e-16	4.47021e-16	4.14016e-16	4.42019e-16	4.32023e-16	3.60013e-16	4.31017e-16	3.58013e-16	3.89016e-16	3.72015e-16	3.90016e-16	4.26018e-16	4.27017e-16	3.66014e-16	3.53013e-16	3.93017e-16	3.86015e-16	3.74015e-16	3.87015e-16
In-109m	3.86e-16	3.74e-16	3.63e-16	3.98e-16	3.82e-16	4.29e-16	3.57e-16	3.69e-16	3.7e-16	3.8e-16	4e-16	4.35e-16	4.13e-16	4.4e-16	4.39e-16	3.59e-16	4.27e-16	3.56e-16	3.83e-16	3.69e-16	3.86e-16	4.22e-16	4.21e-16	3.62e-16	3.49e-16	3.88e-16	3.86e-16	3.71e-16	3.83e-16
In-110	1.95e-15	1.89e-15	1.84e-15	2e-15	1.92e-15	2.15e-15	1.83e-15	1.87e-15	1.88e-15	1.91e-15	2e-15	2.18e-15	2.08e-15	2.2e-15	2.11e-15	1.81e-15	2.14e-15	1.81e-15	1.93e-15	1.86e-15	1.95e-15	2.11e-15	2.13e-15	1.84e-15	1.77e-15	1.94e-15	1.93e-15	1.87e-15	1.93e-15
In-110m	9.8593e-16	9.568e-16	9.3181e-16	1.02201e-15	9.7292e-16	1.09216e-15	9.1775e-16	9.4586e-16	9.498e-16	9.6893e-16	1.02213e-15	1.11238e-15	1.05202e-15	1.12223e-15	1.08248e-15	9.187e-16	1.09212e-15	9.2069e-16	9.7993e-16	9.4184e-16	9.8795e-16	1.07218e-15	1.08209e-15	9.2477e-16	8.957e-16	9.8901e-16	9.8088e-16	9.4986e-16	9.799e-16
In-111	2.38e-16	2.25e-16	2.23e-16	2.46e-16	2.35e-16	2.64e-16	2.18e-16	2.28e-16	2.26e-16	2.36e-16	2.58e-16	2.91e-16	2.5e-16	2.72e-16	2.99e-16	2.13e-16	2.62e-16	2.1e-16	2.37e-16	2.27e-16	2.39e-16	2.64e-16	2.59e-16	2.2e-16	2.11e-16	2.44e-16	2.32e-16	2.27e-16	2.34e-16
In-111m	2.99e-16	2.89e-16	2.81e-16	3.09e-16	2.94e-16	3.34e-16	2.74e-16	2.85e-16	2.86e-16	2.93e-16	3.12e-16	3.39e-16	3.2e-16	3.44e-16	3.51e-16	2.75e-16	3.34e-16	2.77e-16	2.97e-16	2.83e-16	2.99e-16	3.28e-16	3.31e-16	2.77e-16	2.69e-16	3e-16	2.98e-16	2.87e-16	2.96e-16
In-112	1.67366e-16	1.61333e-16	1.5734e-16	1.72383e-16	1.64365e-16	1.87413e-16	1.53326e-16	1.60353e-16	1.60335e-16	1.63367e-16	1.74415e-16	1.90465e-16	1.79378e-16	1.92426e-16	1.97499e-16	1.54312e-16	1.87399e-16	1.55312e-16	1.66365e-16	1.58347e-16	1.6737e-16	1.83421e-16	1.86391e-16	1.5433e-16	1.50317e-16	1.67386e-16	1.65353e-16	1.60353e-16	1.66358e-16
In-112m	1.28e-17	1.17e-17	1.18e-17	1.31e-17	1.25e-17	1.51e-17	1.12e-17	1.23e-17	1.17e-17	1.26e-17	1.44e-17	1.61e-17	1.3e-17	1.53e-17	1.95e-17	1.08e-17	1.41e-17	1.09e-17	1.25e-17	1.19e-17	1.3e-17	1.45e-17	1.39e-17	1.14e-17	1.1e-17	1.32e-17	1.2e-17	1.23e-17	1.24e-17
In-113m	1.62e-16	1.55e-16	1.5e-16	1.68e-16	1.59e-16	1.82e-16	1.5e-16	1.52e-16	1.55e-16	1.58e-16	1.7e-16	1.87e-16	1.73e-16	1.89e-16	1.98e-16	1.49e-16	1.83e-16	1.46e-16	1.62e-16	1.53e-16	1.6e-16	1.78e-16	1.81e-16	1.5e-16	1.44e-16	1.64e-16	1.59e-16	1.55e-16	1.6e-16
In-114	3.37e-18	3.2e-18	3.16e-18	3.51e-18	3.35e-18	3.75e-18	3.07e-18	3.24e-18	3.21e-18	3.35e-18	3.62e-18	4.01e-18	3.55e-18	3.85e-18	3.99e-18	3.03e-18	3.69e-18	3.03e-18	3.36e-18	3.21e-18	3.38e-18	3.75e-18	3.66e-18	3.13e-18	3.01e-18	3.46e-18	3.33e-18	3.25e-18	3.33e-18
In-114m	4.48e-17	4.28e-17	4.2e-17	4.63e-17	4.42e-17	5.03e-17	4.11e-17	4.3e-17	4.27e-17	4.42e-17	4.78e-17	5.25e-17	4.75e-17	5.16e-17	5.52e-17	4.06e-17	4.97e-17	4.04e-17	4.44e-17	4.26e-17	4.5e-17	4.96e-17	4.9e-17	4.16e-17	4e-17	4.54e-17	4.41e-17	4.31e-17	4.43e-17
In-115	6.62e-20	5.65e-20	6.08e-20	7e-20	6.65e-20	7.81e-20	5.59e-20	6.46e-20	5.71e-20	6.72e-20	8.08e-20	8.87e-20	6.6e-20	7.99e-20	1.06e-19	5.2e-20	7.14e-20	5.23e-20	6.59e-20	6.19e-20	6.82e-20	8.05e-20	6.91e-20	5.71e-20	5.47e-20	7.24e-20	6.27e-20	6.49e-20	6.41e-20
In-115m	9.78122e-17	9.33108e-17	9.08113e-17	1.01013e-16	9.62122e-17	1.10014e-16	9.06106e-17	9.23118e-17	9.33109e-17	9.60123e-17	1.03014e-16	1.13016e-16	1.03012e-16	1.13014e-16	1.22018e-16	8.971e-17	1.10013e-16	8.691e-17	9.74121e-17	9.29115e-17	9.72124e-17	1.08014e-16	1.09013e-16	9.02108e-17	8.69103e-17	9.8813e-17	9.58116e-17	9.34118e-17	9.66118e-17
In-116m	1.52031e-15	1.49028e-15	1.44029e-15	1.57033e-15	1.50031e-15	1.66036e-15	1.42027e-15	1.4603e-15	1.50028e-15	1.50032e-15	1.56036e-15	1.68041e-15	1.61032e-15	1.70037e-15	1.46045e-15	1.44026e-15	1.67034e-15	1.43026e-15	1.52031e-15	1.4603e-15	1.52032e-15	1.64037e-15	1.66033e-15	1.45028e-15	1.40027e-15	1.52034e-15	1.5203e-15	1.4703e-15	1.51031e-15
In-117	4.35186e-16	4.19164e-16	4.10173e-16	4.50196e-16	4.29187e-16	4.84214e-16	3.98162e-16	4.15181e-16	4.16166e-16	4.30189e-16	4.60221e-16	5.07246e-16	4.65189e-16	5.00221e-16	5.16277e-16	3.98152e-16	4.83202e-16	4.00153e-16	4.33186e-16	4.14176e-16	4.36191e-16	4.78221e-16	4.78197e-16	4.04165e-16	3.91158e-16	4.40201e-16	4.33178e-16	4.18181e-16	4.31182e-16
In-117m	5.4144e-17	5.1384e-17	5.0594e-17	5.6077e-17	5.3441e-17	6.0635e-17	4.9868e-17	5.1616e-17	5.1387e-17	5.3544e-17	5.8134e-17	6.5034e-17	5.6774e-17	6.2162e-17	6.8087e-17	4.8945e-17	6.0113e-17	4.7942e-17	5.3943e-17	5.1607e-17	5.4151e-17	5.9948e-17	5.95e-17	4.9876e-17	4.8149e-17	5.5279e-17	5.2822e-17	5.1817e-17	5.343e-17
In-118	6.02e-17	5.87e-17	5.7e-17	6.24e-17	5.93e-17	6.61e-17	5.59e-17	5.78e-17	5.92e-17	5.93e-17	6.21e-17	6.76e-17	6.39e-17	6.77e-17	6.12e-17	5.65e-17	6.6e-17	5.62e-17	6.02e-17	5.76e-17	6e-17	6.54e-17	6.57e-17	5.7e-17	5.5e-17	6.06e-17	6.04e-17	5.81e-17	5.99e-17
In-118m	1.73152e-15	1.6914e-15	1.64142e-15	1.79159e-15	1.70152e-15	1.90171e-15	1.62137e-15	1.66147e-15	1.70141e-15	1.70152e-15	1.7817e-15	1.9219e-15	1.84159e-15	1.95176e-15	1.742e-15	1.63132e-15	1.90166e-15	1.63132e-15	1.73152e-15	1.65145e-15	1.73154e-15	1.87173e-15	1.89164e-15	1.64139e-15	1.59133e-15	1.73159e-15	1.73148e-15	1.67147e-15	1.72149e-15
In-119	4.8615e-16	4.7105e-16	4.5807e-16	5.002e-16	4.8114e-16	5.3629e-16	4.6003e-16	4.6811e-16	4.6606e-16	4.7715e-16	4.9729e-16	5.4445e-16	5.1719e-16	5.4533e-16	5.3654e-16	4.53989e-16	5.3325e-16	4.47986e-16	4.8115e-16	4.6609e-16	4.8416e-16	5.2931e-16	5.2923e-16	4.5904e-16	4.39998e-16	4.862e-16	4.7511e-16	4.6711e-16	4.8113e-16
In-119m	4.358e-17	4.224e-17	4.105e-17	4.502e-17	4.275e-17	4.809e-17	4.065e-17	4.174e-17	4.245e-17	4.276e-17	4.532e-17	4.887e-17	4.605e-17	4.932e-17	4.571e-17	4.077e-17	4.812e-17	4.055e-17	4.357e-17	4.15e-17	4.35e-17	4.732e-17	4.777e-17	4.098e-17	3.966e-17	4.36e-17	4.319e-17	4.184e-17	4.322e-17
In-121	5.872e-16	5.7098e-16	5.5599e-16	6.0533e-16	5.7918e-16	6.4657e-16	5.569e-16	5.6707e-16	5.7099e-16	5.7619e-16	5.9852e-16	6.5592e-16	6.2635e-16	6.6269e-16	6.2207e-16	5.4482e-16	6.4451e-16	5.4781e-16	5.8319e-16	5.6304e-16	5.8822e-16	6.356e-16	6.4346e-16	5.5993e-16	5.3882e-16	5.8431e-16	5.8212e-16	5.6608e-16	5.8315e-16
In-121m	3.872e-17	3.649e-17	3.634e-17	4.033e-17	3.826e-17	4.329e-17	3.568e-17	3.742e-17	3.671e-17	3.837e-17	4.215e-17	4.516e-17	4.043e-17	4.465e-17	4.515e-17	3.493e-17	4.259e-17	3.51e-17	3.871e-17	3.676e-17	3.916e-17	4.341e-17	4.199e-17	3.585e-17	3.468e-17	3.953e-17	3.797e-17	3.753e-17	3.832e-17
Ir-180	1.00747e-15	9.7109e-16	9.4902e-16	1.03775e-15	9.934e-16	1.11827e-15	9.3588e-16	9.6617e-16	9.6611e-16	9.9141e-16	1.058e-15	1.15885e-15	1.07787e-15	1.14852e-15	1.15877e-15	9.2876e-16	1.1182e-15	9.2773e-16	1.00246e-15	9.6113e-16	1.0075e-15	1.10828e-15	1.10813e-15	9.3994e-16	9.0869e-16	1.01763e-15	9.9434e-16	9.6818e-16	9.9938e-16
Ir-182	8.8474e-16	8.5244e-16	8.3339e-16	9.1497e-16	8.7169e-16	9.7937e-16	8.2128e-16	8.4852e-16	8.5045e-16	8.707e-16	9.2717e-16	1.01684e-15	9.4205e-16	1.00656e-15	1.00482e-15	8.1518e-16	9.7931e-16	8.1416e-16	8.8174e-16	8.4348e-16	8.8577e-16	9.6938e-16	9.7525e-16	8.2633e-16	7.9913e-16	8.9088e-16	8.7364e-16	8.4953e-16	8.7768e-16
Ir-183	7.15203e-16	6.92188e-16	6.78189e-16	7.40211e-16	7.07202e-16	7.81227e-16	6.72183e-16	6.87195e-16	6.94188e-16	7.07202e-16	7.46225e-16	8.12251e-16	7.56212e-16	8.01234e-16	7.33263e-16	6.65177e-16	7.84222e-16	6.63176e-16	7.17202e-16	6.86193e-16	7.17204e-16	7.80229e-16	7.80219e-16	6.78185e-16	6.54178e-16	7.20211e-16	7.10197e-16	6.90195e-16	7.11199e-16
Ir-184	1.21081e-15	1.17076e-15	1.14076e-15	1.25084e-15	1.1908e-15	1.3209e-15	1.13074e-15	1.16078e-15	1.17076e-15	1.1908e-15	1.26088e-15	1.37098e-15	1.28085e-15	1.36093e-15	1.28101e-15	1.12072e-15	1.33089e-15	1.12071e-15	1.20081e-15	1.15077e-15	1.21081e-15	1.31091e-15	1.32088e-15	1.14074e-15	1.10071e-15	1.21083e-15	1.20079e-15	1.16078e-15	1.2008e-15
Ir-185	5.04023e-16	4.88021e-16	4.79021e-16	5.22024e-16	4.99023e-16	5.48026e-16	4.7402e-16	4.85022e-16	4.91021e-16	5.00023e-16	5.28026e-16	5.75029e-16	5.31024e-16	5.61027e-16	4.99032e-16	4.6902e-16	5.50025e-16	4.6802e-16	5.07023e-16	4.85022e-16	5.06023e-16	5.50026e-16	5.47025e-16	4.80021e-16	4.6302e-16	5.10024e-16	5.02022e-16	4.88022e-16	5.02023e-16
Ir-186	1.02013e-15	9.82116e-16	9.59118e-16	1.05013e-15	1.00013e-15	1.11014e-15	9.51114e-16	9.75121e-16	9.83117e-16	1.00013e-15	1.06014e-15	1.16016e-15	1.08013e-15	1.14014e-15	1.08016e-15	9.4411e-16	1.12014e-15	9.3911e-16	1.02013e-15	9.7312e-16	1.02013e-15	1.11014e-15	1.11014e-15	9.58115e-16	9.2411e-16	1.02013e-15	1.01012e-15	9.78121e-16	1.01012e-15
Ir-186m	7.63187e-16	7.41174e-16	7.23175e-16	7.88195e-16	7.55186e-16	8.32209e-16	7.2017e-16	7.3518e-16	7.40175e-16	7.53187e-16	7.90206e-16	8.60231e-16	8.09196e-16	8.55216e-16	7.8624e-16	7.12165e-16	8.35205e-16	7.12164e-16	7.62187e-16	7.33178e-16	7.64189e-16	8.29211e-16	8.31203e-16	7.24172e-16	6.99165e-16	7.66194e-16	7.57182e-16	7.3618e-16	7.59184e-16
Ir-187	1.95e-16	1.85e-16	1.84e-16	2.03e-16	1.94e-16	2.15e-16	1.81e-16	1.88e-16	1.86e-16	1.94e-16	2.08e-16	2.31e-16	2.07e-16	2.23e-16	2.26e-16	1.76e-16	2.14e-16	1.77e-16	1.95e-16	1.87e-16	1.96e-16	2.17e-16	2.12e-16	1.82e-16	1.75e-16	1.99e-16	1.93e-16	1.88e-16	1.93e-16
Ir-188	1.25e-15	1.22e-15	1.19e-15	1.29e-15	1.23e-15	1.34e-15	1.18e-15	1.2e-15	1.22e-15	1.23e-15	1.28e-15	1.38001e-15	1.32e-15	1.37e-15	1.14001e-15	1.18e-15	1.36e-15	1.18e-15	1.25e-15	1.2e-15	1.25e-15	1.34e-15	1.35e-15	1.2e-15	1.16e-15	1.25e-15	1.25e-15	1.21e-15	1.24e-15
Ir-189	3.74e-17	3.28e-17	3.51e-17	4e-17	3.8e-17	4.08e-17	3.31e-17	3.62e-17	3.34e-17	3.84e-17	4.46e-17	5.14e-17	3.88e-17	4.3e-17	5.11e-17	3.07e-17	3.96e-17	3.07e-17	3.81e-17	3.59e-17	3.83e-17	4.43e-17	3.89e-17	3.36e-17	3.19e-17	4.08e-17	3.62e-17	3.61e-17	3.65e-17
Ir-190	9.23e-16	8.87e-16	8.66e-16	9.56e-16	9.1e-16	1.03e-15	8.49e-16	8.79e-16	8.82e-16	9.1e-16	9.72e-16	1.07e-15	9.86e-16	1.06e-15	1.09e-15	8.46e-16	1.03e-15	8.42e-16	9.19e-16	8.78e-16	9.23e-16	1.02e-15	1.02e-15	8.59e-16	8.28e-16	9.33e-16	9.16e-16	8.85e-16	9.15e-16
Ir-190m	1.48e-24	6.34e-25	7.38e-25	1.13e-24	9.66e-25	4.41e-24	3.4e-25	1.48e-24	5.22e-25	9.42e-25	2.54e-24	9.54e-25	4.39e-25	3.48e-24	9.86e-24	2.58e-25	2.31e-24	2.3e-25	7.91e-25	6.05e-25	1.8e-24	2.65e-24	1.79e-24	3.09e-25	4.4e-25	1.29e-24	8.59e-25	1.79e-24	1.16e-24
Ir-190n	2.53e-17	2.16e-17	2.38e-17	2.74e-17	2.6e-17	2.75e-17	2.21e-17	2.47e-17	2.21e-17	2.64e-17	3.13e-17	3.65e-17	2.61e-17	2.93e-17	3.6e-17	2e-17	2.64e-17	2.03e-17	2.6e-17	2.44e-17	2.62e-17	3.07e-17	2.59e-17	2.25e-17	2.13e-17	2.83e-17	2.44e-17	2.46e-17	2.47e-17
Ir-191m	3.68e-17	3.28e-17	3.48e-17	3.92e-17	3.76e-17	3.94e-17	3.28e-17	3.58e-17	3.32e-17	3.8e-17	4.35e-17	5.19e-17	3.82e-17	4.17e-17	4.87e-17	3.06e-17	3.86e-17	3.12e-17	3.75e-17	3.56e-17	3.76e-17	4.28e-17	3.83e-17	3.36e-17	3.2e-17	4.02e-17	3.54e-17	3.55e-17	3.61e-17
Ir-192	5.15098e-16	4.93085e-16	4.8109e-16	5.33103e-16	5.07098e-16	5.75114e-16	4.76084e-16	4.90095e-16	4.92086e-16	5.06099e-16	5.43117e-16	5.9713e-16	5.47099e-16	5.92117e-16	6.22151e-16	4.73079e-16	5.76106e-16	4.64079e-16	5.13098e-16	4.90092e-16	5.151e-16	5.66117e-16	5.70103e-16	4.76086e-16	4.61082e-16	5.20106e-16	5.07093e-16	4.92096e-16	5.09095e-16
Ir-192m	3.1918e-20	2.9308e-20	2.971e-20	3.3524e-20	3.1818e-20	3.5834e-20	2.8805e-20	3.0514e-20	2.9508e-20	3.1919e-20	3.5635e-20	3.9351e-20	3.3222e-20	3.6938e-20	4.1862e-20	2.7801e-20	3.5029e-20	2.7201e-20	3.2118e-20	3.0312e-20	3.212e-20	3.6536e-20	3.4427e-20	2.8807e-20	2.7702e-20	3.3425e-20	3.1114e-20	3.0714e-20	3.1316e-20
Ir-192n	2.9e-19	2.54e-19	2.74e-19	3.11e-19	2.97e-19	3.12e-19	2.57e-19	2.83e-19	2.59e-19	3.01e-19	3.49e-19	4.12e-19	3.02e-19	3.33e-19	3.95e-19	2.36e-19	3.04e-19	2.4e-19	2.97e-19	2.8e-19	2.99e-19	3.44e-19	3.01e-19	2.62e-19	2.49e-19	3.2e-19	2.79e-19	2.81e-19	2.84e-19
Ir-193m	1.38e-19	1.16e-19	1.3e-19	1.5e-19	1.42e-19	1.48e-19	1.2e-19	1.35e-19	1.2e-19	1.44e-19	1.72e-19	2.03e-19	1.42e-19	1.58e-19	1.95e-19	1.08e-19	1.42e-19	1.1e-19	1.42e-19	1.33e-19	1.43e-19	1.68e-19	1.4e-19	1.23e-19	1.16e-19	1.55e-19	1.33e-19	1.34e-19	1.34e-19
Ir-194	5.934e-17	5.708e-17	5.559e-17	6.134e-17	5.843e-17	6.591e-17	5.522e-17	5.645e-17	5.708e-17	5.843e-17	6.218e-17	6.817e-17	6.274e-17	6.759e-17	6.809e-17	5.486e-17	6.585e-17	5.375e-17	5.924e-17	5.663e-17	5.916e-17	6.503e-17	6.532e-17	5.535e-17	5.337e-17	5.983e-17	5.858e-17	5.685e-17	5.88e-17
Ir-194m	1.48e-15	1.43e-15	1.39e-15	1.53e-15	1.46e-15	1.65001e-15	1.37e-15	1.41e-15	1.42e-15	1.45e-15	1.55001e-15	1.69001e-15	1.58e-15	1.70001e-15	1.74001e-15	1.37e-15	1.65001e-15	1.35e-15	1.47e-15	1.41e-15	1.48e-15	1.62001e-15	1.63e-15	1.38e-15	1.33e-15	1.49001e-15	1.47e-15	1.42e-15	1.47e-15
Ir-195	2.7957e-17	2.4419e-17	2.6331e-17	2.9875e-17	2.8657e-17	2.9806e-17	2.4814e-17	2.7245e-17	2.4922e-17	2.896e-17	3.3714e-17	3.9963e-17	2.8965e-17	3.1618e-17	3.7708e-17	2.2898e-17	2.9087e-17	2.3198e-17	2.8556e-17	2.7038e-17	2.8663e-17	3.2916e-17	2.8879e-17	2.5419e-17	2.4005e-17	3.078e-17	2.6943e-17	2.6945e-17	2.7348e-17
Ir-195m	2.30147e-16	2.2013e-16	2.16137e-16	2.39155e-16	2.28148e-16	2.56169e-16	2.13128e-16	2.20143e-16	2.19132e-16	2.28149e-16	2.45173e-16	2.72193e-16	2.4515e-16	2.65174e-16	2.78217e-16	2.10121e-16	2.5616e-16	2.07121e-16	2.30147e-16	2.20139e-16	2.3015e-16	2.55174e-16	2.54156e-16	2.14131e-16	2.06125e-16	2.35158e-16	2.27141e-16	2.21143e-16	2.28144e-16
Ir-196	1.5071e-16	1.4542e-16	1.4141e-16	1.559e-16	1.4867e-16	1.6725e-16	1.413e-16	1.4353e-16	1.4543e-16	1.4768e-16	1.5713e-16	1.7171e-16	1.5994e-16	1.7141e-16	1.6984e-16	1.402e-16	1.6717e-16	1.3817e-16	1.507e-16	1.4349e-16	1.5074e-16	1.6427e-16	1.6611e-16	1.4134e-16	1.3617e-16	1.5185e-16	1.476e-16	1.4453e-16	1.4964e-16
Ir-196m	1.56025e-15	1.51023e-15	1.46024e-15	1.62027e-15	1.54025e-15	1.74029e-15	1.45022e-15	1.49025e-15	1.50023e-15	1.53026e-15	1.6303e-15	1.79033e-15	1.67026e-15	1.8003e-15	1.84037e-15	1.44021e-15	1.75028e-15	1.43021e-15	1.56025e-15	1.49024e-15	1.56026e-15	1.7103e-15	1.73027e-15	1.45023e-15	1.40022e-15	1.57027e-15	1.54024e-15	1.50025e-15	1.55025e-15
K-38	1.91468e-15	1.87439e-15	1.83439e-15	1.97488e-15	1.89465e-15	2.06523e-15	1.82427e-15	1.8445e-15	1.8744e-15	1.88466e-15	1.95512e-15	2.1157e-15	2.03492e-15	2.11539e-15	1.79586e-15	1.82416e-15	2.09514e-15	1.83414e-15	1.91468e-15	1.84446e-15	1.92471e-15	2.06526e-15	2.07508e-15	1.83431e-15	1.78414e-15	1.91484e-15	1.92458e-15	1.86451e-15	1.91462e-15
K-40	9.6848e-17	9.4767e-17	9.1884e-17	9.9992e-17	9.5646e-17	1.0507e-16	9.1147e-17	9.3315e-17	9.6171e-17	9.5751e-17	1.0007e-16	1.072e-16	1.00983e-16	1.081e-16	8.918e-17	9.0815e-17	1.0503e-16	9.0512e-17	9.7548e-17	9.2601e-17	9.676e-17	1.0409e-16	1.0702e-16	9.2358e-17	8.9124e-17	9.7098e-17	9.6518e-17	9.3015e-17	9.633e-17
K-42	1.7717e-16	1.7277e-16	1.6773e-16	1.8246e-16	1.7511e-16	1.9198e-16	1.6757e-16	1.7089e-16	1.7478e-16	1.7512e-16	1.8376e-16	1.9561e-16	1.8455e-16	1.9722e-16	1.6269e-16	1.6544e-16	1.9288e-16	1.654e-16	1.7816e-16	1.6884e-16	1.7721e-16	1.9e-16	1.948e-16	1.6864e-16	1.6239e-16	1.7736e-16	1.7603e-16	1.699e-16	1.7608e-16
K-43	6.1231e-16	5.91277e-16	5.73288e-16	6.34326e-16	6.0431e-16	6.84353e-16	5.64272e-16	5.803e-16	5.87279e-16	6.03313e-16	6.40361e-16	6.98403e-16	6.55317e-16	7.05364e-16	7.19444e-16	5.66258e-16	6.85336e-16	5.59258e-16	6.0931e-16	5.82293e-16	6.10316e-16	6.71363e-16	6.75329e-16	5.72276e-16	5.51265e-16	6.17331e-16	6.11298e-16	5.87301e-16	6.07303e-16
K-44	1.41977e-15	1.39931e-15	1.3592e-15	1.4701e-15	1.39968e-15	1.5108e-15	1.35903e-15	1.36939e-15	1.40933e-15	1.39969e-15	1.4604e-15	1.5615e-15	1.5003e-15	1.5711e-15	1.2612e-15	1.35888e-15	1.5507e-15	1.36885e-15	1.41976e-15	1.36934e-15	1.42981e-15	1.5308e-15	1.5506e-15	1.36911e-15	1.32878e-15	1.41997e-15	1.42962e-15	1.37941e-15	1.41967e-15
K-45	1.10364e-15	1.08341e-15	1.05341e-15	1.13379e-15	1.08362e-15	1.18406e-15	1.04332e-15	1.0635e-15	1.08342e-15	1.08363e-15	1.13398e-15	1.22443e-15	1.15382e-15	1.21419e-15	9.8754e-16	1.04324e-15	1.194e-15	1.04322e-15	1.10364e-15	1.06347e-15	1.10367e-15	1.18409e-15	1.19395e-15	1.06335e-15	1.02323e-15	1.10376e-15	1.10356e-15	1.06351e-15	1.09359e-15
K-46	1.6805e-15	1.6697e-15	1.6194e-15	1.7313e-15	1.6603e-15	1.7526e-15	1.5991e-15	1.6297e-15	1.6697e-15	1.6603e-15	1.7318e-15	1.844e-15	1.7717e-15	1.8533e-15	1.423e-15	1.6188e-15	1.8225e-15	1.6187e-15	1.6705e-15	1.6296e-15	1.6906e-15	1.8026e-15	1.8324e-15	1.6192e-15	1.5885e-15	1.6809e-15	1.6903e-15	1.6498e-15	1.6903e-15
Kr-74	6.6529e-16	6.3919e-16	6.2621e-16	6.8835e-16	6.5529e-16	7.3945e-16	6.1216e-16	6.3725e-16	6.352e-16	6.543e-16	7.0245e-16	7.7262e-16	7.1135e-16	7.645e-16	7.9171e-16	6.0812e-16	7.4042e-16	6.1212e-16	6.6229e-16	6.3223e-16	6.6731e-16	7.3247e-16	7.3739e-16	6.1518e-16	5.9613e-16	6.7135e-16	6.5526e-16	6.3825e-16	6.5927e-16
Kr-75	8.1298e-16	7.8354e-16	7.6649e-16	8.403e-16	7.9991e-16	9.0187e-16	7.4931e-16	7.7867e-16	7.7855e-16	7.9893e-16	8.5362e-16	9.4056e-16	8.684e-16	9.3114e-16	9.4665e-16	7.4517e-16	9.0277e-16	7.5213e-16	8.0897e-16	7.7261e-16	8.1502e-16	8.9189e-16	9.0068e-16	7.5339e-16	7.3111e-16	8.1919e-16	8.0082e-16	7.7968e-16	8.0588e-16
Kr-76	2.61e-16	2.5e-16	2.44e-16	2.71e-16	2.58e-16	2.92e-16	2.42e-16	2.48e-16	2.49e-16	2.57e-16	2.77e-16	3.05e-16	2.77e-16	3e-16	3.18e-16	2.39e-16	2.92e-16	2.34e-16	2.61e-16	2.49e-16	2.61e-16	2.88e-16	2.89e-16	2.42e-16	2.33e-16	2.65e-16	2.57e-16	2.5e-16	2.58e-16
Kr-77	6.5365e-16	6.2852e-16	6.1554e-16	6.7672e-16	6.4364e-16	7.2584e-16	6.0048e-16	6.2658e-16	6.2353e-16	6.4264e-16	6.8983e-16	7.6405e-16	6.9872e-16	7.509e-16	7.7616e-16	5.9743e-16	7.268e-16	6.0343e-16	6.5064e-16	6.2156e-16	6.5566e-16	7.1887e-16	7.2377e-16	6.045e-16	5.8644e-16	6.6072e-16	6.426e-16	6.2658e-16	6.4762e-16
Kr-79	1.57012e-16	1.5201e-16	1.48011e-16	1.63013e-16	1.55012e-16	1.75014e-16	1.4501e-16	1.50011e-16	1.5101e-16	1.55012e-16	1.65014e-16	1.81016e-16	1.68012e-16	1.81014e-16	1.85018e-16	1.4501e-16	1.76013e-16	1.4401e-16	1.57012e-16	1.50011e-16	1.57012e-16	1.73014e-16	1.74012e-16	1.4601e-16	1.4101e-16	1.59013e-16	1.56011e-16	1.51011e-16	1.56011e-16
Kr-81	5.13e-19	4.89e-19	4.79e-19	5.3e-19	5.06e-19	5.73e-19	4.75e-19	4.89e-19	4.9e-19	5.07e-19	5.47e-19	6.06e-19	5.39e-19	5.84e-19	6.33e-19	4.69e-19	5.7e-19	4.53e-19	5.11e-19	4.9e-19	5.12e-19	5.67e-19	5.64e-19	4.74e-19	4.57e-19	5.21e-19	5.03e-19	4.9e-19	5.06e-19
Kr-81m	7.84e-17	7.42e-17	7.37e-17	8.13e-17	7.75e-17	8.62e-17	7.16e-17	7.56e-17	7.48e-17	7.82e-17	8.59e-17	9.75e-17	8.31e-17	8.96e-17	9.73e-17	6.96e-17	8.61e-17	6.92e-17	7.82e-17	7.49e-17	7.88e-17	8.7e-17	8.5e-17	7.29e-17	6.98e-17	8.09e-17	7.66e-17	7.49e-17	7.72e-17
Kr-83m	2.15e-21	1.19e-21	1.52e-21	2.14e-21	1.88e-21	4.5e-21	9.77e-22	2.16e-21	1.08e-21	1.87e-21	3.46e-21	1.98e-21	1.28e-21	4e-21	8.4e-21	7.77e-22	2.75e-21	6.82e-22	1.68e-21	1.42e-21	2.45e-21	3.61e-21	2.3e-21	9.44e-22	1.04e-21	2.4e-21	1.68e-21	2.5e-21	1.86e-21
Kr-85	1.611e-18	1.548e-18	1.517e-18	1.672e-18	1.592e-18	1.81e-18	1.476e-18	1.546e-18	1.53e-18	1.584e-18	1.716e-18	1.873e-18	1.724e-18	1.866e-18	1.964e-18	1.466e-18	1.797e-18	1.477e-18	1.601e-18	1.53e-18	1.625e-18	1.787e-18	1.792e-18	1.479e-18	1.442e-18	1.636e-18	1.593e-18	1.556e-18	1.596e-18
Kr-85m	9.4506e-17	8.9283e-17	8.8991e-17	9.8317e-17	9.4106e-17	1.03235e-16	8.658e-17	9.08e-17	8.9384e-17	9.4708e-17	1.03241e-16	1.1927e-16	9.941e-17	1.07243e-16	1.173e-16	8.397e-17	1.03223e-16	8.407e-17	9.4806e-17	9.0595e-17	9.501e-17	1.04242e-16	1.02218e-16	8.7483e-17	8.4375e-17	9.8121e-17	9.1397e-17	9.03e-17	9.3101e-17
Kr-87	4.7955e-16	4.6918e-16	4.5514e-16	4.9681e-16	4.7549e-16	5.1428e-16	4.59e-16	4.6229e-16	4.7019e-16	4.735e-16	4.9108e-16	5.3286e-16	5.0789e-16	5.325e-16	4.5394e-16	4.5587e-16	5.2219e-16	4.5684e-16	4.8054e-16	4.6224e-16	4.7958e-16	5.173e-16	5.2211e-16	4.5906e-16	4.4483e-16	4.8172e-16	4.8042e-16	4.643e-16	4.7846e-16
Kr-88	1.15095e-15	1.13089e-15	1.10089e-15	1.19099e-15	1.14094e-15	1.22106e-15	1.11086e-15	1.11091e-15	1.14089e-15	1.14095e-15	1.17104e-15	1.26116e-15	1.21099e-15	1.2511e-15	9.8721e-16	1.10084e-15	1.24104e-15	1.11083e-15	1.15095e-15	1.1109e-15	1.15096e-15	1.23107e-15	1.24103e-15	1.11087e-15	1.08084e-15	1.15098e-15	1.16093e-15	1.12091e-15	1.15093e-15
Kr-89	1.15754e-15	1.13714e-15	1.10708e-15	1.19783e-15	1.14747e-15	1.23836e-15	1.10693e-15	1.11724e-15	1.13715e-15	1.13748e-15	1.19811e-15	1.27898e-15	1.21793e-15	1.28861e-15	1.07896e-15	1.0968e-15	1.25828e-15	1.10676e-15	1.15753e-15	1.11719e-15	1.15757e-15	1.24838e-15	1.26819e-15	1.10699e-15	1.07673e-15	1.15772e-15	1.1574e-15	1.12725e-15	1.15744e-15
La-128	1.78722e-15	1.72683e-15	1.67678e-15	1.8375e-15	1.74716e-15	1.97802e-15	1.65663e-15	1.70694e-15	1.71684e-15	1.74717e-15	1.85778e-15	2.01863e-15	1.8976e-15	2.02826e-15	1.96865e-15	1.6565e-15	1.97793e-15	1.65647e-15	1.77721e-15	1.69689e-15	1.78725e-15	1.94803e-15	1.96785e-15	1.66669e-15	1.61644e-15	1.7874e-15	1.76709e-15	1.71695e-15	1.76713e-15
La-129	5.77e-16	5.5487e-16	5.4187e-16	5.9608e-16	5.6699e-16	6.4423e-16	5.3181e-16	5.5192e-16	5.5187e-16	5.6599e-16	6.062e-16	6.6245e-16	6.1509e-16	6.633e-16	6.8154e-16	5.2977e-16	6.4319e-16	5.2976e-16	5.74e-16	5.479e-16	5.7801e-16	6.3425e-16	6.4016e-16	5.3383e-16	5.1776e-16	5.8007e-16	5.6895e-16	5.5392e-16	5.7197e-16
La-130	1.40568e-15	1.35537e-15	1.32533e-15	1.44591e-15	1.37564e-15	1.54632e-15	1.30521e-15	1.34546e-15	1.35538e-15	1.37565e-15	1.45614e-15	1.57681e-15	1.49598e-15	1.59651e-15	1.53686e-15	1.30511e-15	1.55625e-15	1.30508e-15	1.39568e-15	1.33542e-15	1.40571e-15	1.52633e-15	1.54618e-15	1.31526e-15	1.27506e-15	1.40583e-15	1.38557e-15	1.34547e-15	1.39561e-15
La-131	4.05351e-16	3.88323e-16	3.79328e-16	4.19367e-16	3.9835e-16	4.54395e-16	3.73315e-16	3.86339e-16	3.86324e-16	3.98352e-16	4.27394e-16	4.67442e-16	4.30365e-16	4.67408e-16	4.85467e-16	3.70304e-16	4.52384e-16	3.69303e-16	4.03351e-16	3.84334e-16	4.05355e-16	4.47401e-16	4.49378e-16	3.74319e-16	3.62307e-16	4.09368e-16	3.99341e-16	3.89339e-16	4.01345e-16
La-132	1.22247e-15	1.19232e-15	1.16231e-15	1.26257e-15	1.21245e-15	1.34275e-15	1.15226e-15	1.18237e-15	1.19233e-15	1.20246e-15	1.27268e-15	1.37298e-15	1.3026e-15	1.38284e-15	1.28303e-15	1.15221e-15	1.35271e-15	1.1522e-15	1.22247e-15	1.17235e-15	1.23248e-15	1.33276e-15	1.35268e-15	1.15228e-15	1.12219e-15	1.23254e-15	1.22242e-15	1.18238e-15	1.22244e-15
La-132m	4.12098e-16	3.9709e-16	3.88091e-16	4.27102e-16	4.06098e-16	4.5911e-16	3.82088e-16	3.95094e-16	3.9509e-16	4.06098e-16	4.3311e-16	4.75123e-16	4.39102e-16	4.73114e-16	4.7813e-16	3.78085e-16	4.58107e-16	3.79085e-16	4.10098e-16	3.92093e-16	4.14099e-16	4.53112e-16	4.54105e-16	3.84089e-16	3.72085e-16	4.16103e-16	4.06095e-16	3.96094e-16	4.09096e-16
La-133	8.94405e-17	8.50364e-17	8.34376e-17	9.23425e-17	8.76405e-17	1.03046e-16	8.11358e-17	8.56392e-17	8.43367e-17	8.74408e-17	9.52467e-17	1.01052e-16	9.40416e-17	1.05047e-16	1.12057e-16	8.07341e-17	1.00044e-16	8.0534e-17	8.82405e-17	8.41384e-17	8.99411e-17	9.9947e-17	9.88431e-17	8.15363e-17	7.92348e-17	9.0243e-17	8.7839e-17	8.64392e-17	8.82396e-17
La-134	4.5586e-16	4.4068e-16	4.2968e-16	4.7098e-16	4.4784e-16	5.0919e-16	4.196e-16	4.3675e-16	4.3669e-16	4.4685e-16	4.7713e-16	5.1949e-16	4.88e-16	5.253e-16	5.3559e-16	4.1954e-16	5.1014e-16	4.2353e-16	4.5286e-16	4.3173e-16	4.5788e-16	5.0121e-16	5.081e-16	4.2163e-16	4.0953e-16	4.5796e-16	4.508e-16	4.3775e-16	4.5282e-16
La-135	1.02e-17	8.37e-18	8.78e-18	1.04e-17	9.69e-18	1.46e-17	7.79e-18	9.92e-18	8.16e-18	9.66e-18	1.26e-17	1.1e-17	9.32e-18	1.41e-17	2.11e-17	7.43e-18	1.19e-17	7.28e-18	9.43e-18	8.71e-18	1.07e-17	1.32e-17	1.11e-17	7.77e-18	7.73e-18	1.07e-17	9.34e-18	1.05e-17	9.67e-18
La-136	2.51709e-16	2.42654e-16	2.36662e-16	2.5974e-16	2.46706e-16	2.82795e-16	2.30638e-16	2.40682e-16	2.39657e-16	2.45708e-16	2.6379e-16	2.85884e-16	2.68739e-16	2.9082e-16	3.0093e-16	2.30617e-16	2.81776e-16	2.32615e-16	2.49708e-16	2.38674e-16	2.52715e-16	2.77805e-16	2.80764e-16	2.31646e-16	2.2562e-16	2.5274e-16	2.47688e-16	2.41682e-16	2.49696e-16
La-137	3.57e-18	2.05e-18	2.61e-18	3.62e-18	3.21e-18	7.1e-18	1.73e-18	3.58e-18	1.9e-18	3.21e-18	5.66e-18	3.45e-18	2.29e-18	6.4e-18	1.3e-17	1.41e-18	4.47e-18	1.25e-18	2.9e-18	2.48e-18	4.04e-18	5.9e-18	3.79e-18	1.71e-18	1.83e-18	4.05e-18	2.87e-18	4.1e-18	3.14e-18
La-138	7.54006e-16	7.36005e-16	7.14006e-16	7.78007e-16	7.45006e-16	8.25008e-16	7.09005e-16	7.27006e-16	7.43005e-16	7.43006e-16	7.75008e-16	8.35008e-16	7.92006e-16	8.42008e-16	7.28012e-16	7.06005e-16	8.21007e-16	7.02005e-16	7.56006e-16	7.21006e-16	7.53007e-16	8.14008e-16	8.28006e-16	7.17005e-16	6.91005e-16	7.55007e-16	7.49006e-16	7.25006e-16	7.49006e-16
La-140	1.41093e-15	1.38085e-15	1.34087e-15	1.46098e-15	1.39093e-15	1.54105e-15	1.34083e-15	1.3609e-15	1.39086e-15	1.39094e-15	1.46105e-15	1.57118e-15	1.49097e-15	1.58108e-15	1.35126e-15	1.3208e-15	1.55102e-15	1.3208e-15	1.42093e-15	1.35089e-15	1.41094e-15	1.52107e-15	1.551e-15	1.35084e-15	1.30081e-15	1.41098e-15	1.4009e-15	1.3609e-15	1.41091e-15
La-141	1.966e-17	1.914e-17	1.865e-17	2.04e-17	1.944e-17	2.154e-17	1.826e-17	1.894e-17	1.935e-17	1.945e-17	2.029e-17	2.21e-17	2.072e-17	2.196e-17	1.934e-17	1.838e-17	2.138e-17	1.827e-17	1.976e-17	1.88e-17	1.968e-17	2.137e-17	2.143e-17	1.869e-17	1.808e-17	1.988e-17	1.978e-17	1.894e-17	1.961e-17
La-142	1.40351e-15	1.38331e-15	1.34329e-15	1.44366e-15	1.38349e-15	1.48391e-15	1.34321e-15	1.35338e-15	1.38331e-15	1.38349e-15	1.43382e-15	1.53424e-15	1.47369e-15	1.53403e-15	1.22429e-15	1.34314e-15	1.51386e-15	1.35313e-15	1.40351e-15	1.35335e-15	1.40353e-15	1.50393e-15	1.51381e-15	1.35325e-15	1.31312e-15	1.40362e-15	1.41344e-15	1.36338e-15	1.40347e-15
La-143	1.6592e-16	1.6158e-16	1.5755e-16	1.7116e-16	1.6388e-16	1.796e-16	1.5642e-16	1.5969e-16	1.6259e-16	1.6289e-16	1.7043e-16	1.8314e-16	1.7523e-16	1.838e-16	1.5826e-16	1.563e-16	1.8151e-16	1.5627e-16	1.6592e-16	1.5865e-16	1.6595e-16	1.7862e-16	1.8043e-16	1.5847e-16	1.5326e-16	1.6609e-16	1.658e-16	1.597e-16	1.6484e-16
Lu-165	6.7306e-16	6.47987e-16	6.34988e-16	6.971e-16	6.6405e-16	7.4118e-16	6.2496e-16	6.4502e-16	6.4899e-16	6.6405e-16	7.0616e-16	7.7129e-16	7.1211e-16	7.6222e-16	7.3133e-16	6.19935e-16	7.4116e-16	6.19931e-16	6.7305e-16	6.4201e-16	6.7406e-16	7.3719e-16	7.3714e-16	6.3097e-16	6.08933e-16	6.8009e-16	6.6603e-16	6.4802e-16	6.6804e-16
Lu-167	1.01013e-15	9.86119e-16	9.6212e-16	1.05013e-15	1.00013e-15	1.10014e-15	9.54116e-16	9.74124e-16	9.91119e-16	1.00013e-15	1.05014e-15	1.13016e-15	1.07013e-15	1.13015e-15	9.90168e-16	9.50112e-16	1.11014e-15	9.47112e-16	1.02013e-15	9.72122e-16	1.02013e-15	1.10015e-15	1.10014e-15	9.66117e-16	9.32113e-16	1.02013e-15	1.01013e-15	9.80124e-16	1.01013e-15
Lu-169	7.97001e-16	7.73001e-16	7.54001e-16	8.25001e-16	7.87001e-16	8.73001e-16	7.47001e-16	7.67001e-16	7.79001e-16	7.87001e-16	8.27001e-16	8.96001e-16	8.42001e-16	8.96001e-16	8.04001e-16	7.40001e-16	8.71001e-16	7.40001e-16	7.98001e-16	7.63001e-16	7.98001e-16	8.66001e-16	8.71001e-16	7.56001e-16	7.29001e-16	8.01001e-16	7.94001e-16	7.69001e-16	7.92001e-16
Lu-169m	2.67e-23	1.31e-23	1.63e-23	2.4e-23	2.07e-23	6.72e-23	9.27e-24	2.69e-23	1.13e-23	2.04e-23	4.48e-23	2.09e-23	1.19e-23	5.63e-23	1.36e-22	7.04e-24	3.72e-23	5.92e-24	1.78e-23	1.44e-23	3.13e-23	4.69e-23	3e-23	8.54e-24	1.04e-23	2.72e-23	1.86e-23	3.19e-23	2.21e-23
Lu-170	1.52001e-15	1.49001e-15	1.45001e-15	1.57001e-15	1.50001e-15	1.62001e-15	1.44001e-15	1.47001e-15	1.50001e-15	1.50001e-15	1.55001e-15	1.67001e-15	1.60001e-15	1.67001e-15	1.35001e-15	1.44001e-15	1.64001e-15	1.45001e-15	1.52001e-15	1.46001e-15	1.52001e-15	1.63001e-15	1.64001e-15	1.46001e-15	1.41001e-15	1.52001e-15	1.52001e-15	1.47001e-15	1.51001e-15
Lu-171	3.89e-16	3.72e-16	3.66e-16	4.03e-16	3.86e-16	4.31e-16	3.63e-16	3.75e-16	3.7e-16	3.84e-16	4.07e-16	4.46e-16	4.13e-16	4.41e-16	4.46e-16	3.57e-16	4.26e-16	3.54e-16	3.87e-16	3.73e-16	3.89e-16	4.3e-16	4.21e-16	3.64e-16	3.49e-16	3.94e-16	3.82e-16	3.75e-16	3.85e-16
Lu-171m	1.37e-19	1.13e-19	1.28e-19	1.49e-19	1.41e-19	1.5e-19	1.17e-19	1.34e-19	1.17e-19	1.43e-19	1.72e-19	1.99e-19	1.4e-19	1.6e-19	2.02e-19	1.05e-19	1.41e-19	1.07e-19	1.4e-19	1.31e-19	1.42e-19	1.69e-19	1.38e-19	1.2e-19	1.13e-19	1.55e-19	1.31e-19	1.34e-19	1.33e-19
Lu-172	1.2e-15	1.17e-15	1.14e-15	1.24e-15	1.18e-15	1.33e-15	1.13e-15	1.16e-15	1.17e-15	1.18e-15	1.26e-15	1.35e-15	1.28e-15	1.36e-15	1.26e-15	1.12e-15	1.33e-15	1.12e-15	1.2e-15	1.15e-15	1.2e-15	1.31e-15	1.32e-15	1.14e-15	1.1e-15	1.2e-15	1.19e-15	1.16e-15	1.2e-15
Lu-172m	4.3e-22	2.98e-22	3.72e-22	4.73e-22	4.36e-22	6.1e-22	2.87e-22	4.23e-22	3e-22	4.41e-22	6.08e-22	5.28e-22	3.85e-22	6.06e-22	9.73e-22	2.52e-22	4.75e-22	2.44e-22	4.15e-22	3.74e-22	4.61e-22	6.27e-22	4.33e-22	3.02e-22	2.93e-22	5.17e-22	3.93e-22	4.55e-22	4.03e-22
Lu-173	9.15e-17	8.15e-17	8.52e-17	9.71e-17	9.21e-17	1.03e-16	8.09e-17	8.83e-17	8.25e-17	9.27e-17	1.06e-16	1.17e-16	9.47e-17	1.07e-16	1.26e-16	7.67e-17	9.9e-17	7.58e-17	9.22e-17	8.69e-17	9.29e-17	1.08e-16	9.66e-17	8.16e-17	7.81e-17	9.81e-17	8.9e-17	8.87e-17	8.95e-17
Lu-174	5.97e-17	5.5e-17	5.6e-17	6.31e-17	5.97e-17	6.64e-17	5.34e-17	5.78e-17	5.61e-17	5.99e-17	6.59e-17	7.21e-17	6.23e-17	6.85e-17	7.02e-17	5.23e-17	6.42e-17	5.22e-17	6.01e-17	5.68e-17	6.02e-17	6.84e-17	6.33e-17	5.46e-17	5.25e-17	6.28e-17	5.93e-17	5.81e-17	5.88e-17
Lu-174m	2.48e-17	2.07e-17	2.3e-17	2.7e-17	2.54e-17	2.83e-17	2.1e-17	2.42e-17	2.12e-17	2.57e-17	3.08e-17	3.38e-17	2.52e-17	2.97e-17	3.74e-17	1.91e-17	2.63e-17	1.93e-17	2.53e-17	2.35e-17	2.57e-17	3.09e-17	2.54e-17	2.14e-17	2.04e-17	2.79e-17	2.39e-17	2.45e-17	2.41e-17
Lu-176	2.93101e-16	2.77087e-16	2.74093e-16	3.04106e-16	2.89101e-16	3.26117e-16	2.70086e-16	2.79098e-16	2.78088e-16	2.90102e-16	3.16121e-16	3.52134e-16	3.08101e-16	3.3412e-16	3.64156e-16	2.6408e-16	3.24108e-16	2.58081e-16	2.921e-16	2.79094e-16	2.93103e-16	3.25121e-16	3.20105e-16	2.70088e-16	2.60084e-16	2.99109e-16	2.87096e-16	2.80098e-16	2.89098e-16
Lu-176m	7.154e-18	6.195e-18	6.711e-18	7.695e-18	7.354e-18	7.727e-18	6.323e-18	7.013e-18	6.329e-18	7.438e-18	8.685e-18	1.0253e-17	7.375e-18	8.18e-18	9.856e-18	5.799e-18	7.491e-18	5.848e-18	7.324e-18	6.882e-18	7.323e-18	8.512e-18	7.338e-18	6.421e-18	6.068e-18	7.931e-18	6.892e-18	6.903e-18	6.981e-18
Lu-177	2.04534e-17	1.90455e-17	1.9149e-17	2.12565e-17	2.03537e-17	2.23632e-17	1.8545e-17	1.97521e-17	1.9246e-17	2.04542e-17	2.27653e-17	2.59716e-17	2.14531e-17	2.32647e-17	2.57866e-17	1.79418e-17	2.22576e-17	1.7842e-17	2.04531e-17	1.95499e-17	2.05551e-17	2.29651e-17	2.18557e-17	1.88459e-17	1.8044e-17	2.12585e-17	1.99506e-17	1.95525e-17	2.00517e-17
Lu-177m	6.02001e-16	5.68001e-16	5.62001e-16	6.26002e-16	5.96001e-16	6.68002e-16	5.52001e-16	5.74001e-16	5.70001e-16	5.98001e-16	6.52002e-16	7.30002e-16	6.36001e-16	6.92002e-16	7.50004e-16	5.40001e-16	6.67002e-16	5.32001e-16	6.02001e-16	5.74001e-16	6.02002e-16	6.70002e-16	6.59002e-16	5.56001e-16	5.34001e-16	6.19002e-16	5.89001e-16	5.76002e-16	5.94001e-16
Lu-178	7.768e-17	7.554e-17	7.356e-17	8.056e-17	7.687e-17	8.481e-17	7.21e-17	7.491e-17	7.675e-17	7.688e-17	8.019e-17	8.774e-17	8.196e-17	8.677e-17	7.605e-17	7.254e-17	8.436e-17	7.224e-17	7.798e-17	7.439e-17	7.76e-17	8.433e-17	8.463e-17	7.382e-17	7.115e-17	7.856e-17	7.803e-17	7.491e-17	7.725e-17
Lu-178m	6.44393e-16	6.12353e-16	6.01365e-16	6.70412e-16	6.37393e-16	7.17446e-16	5.94346e-16	6.1338e-16	6.13355e-16	6.37396e-16	6.89454e-16	7.68509e-16	6.84403e-16	7.4246e-16	7.93556e-16	5.8533e-16	7.19427e-16	5.74329e-16	6.44393e-16	6.13372e-16	6.43399e-16	7.13457e-16	7.11418e-16	5.95351e-16	5.73337e-16	6.58418e-16	6.32378e-16	6.1638e-16	6.37384e-16
Lu-179	1.898e-17	1.8011e-17	1.7827e-17	1.9717e-17	1.8779e-17	2.098e-17	1.7395e-17	1.8253e-17	1.8115e-17	1.8884e-17	2.0687e-17	2.3094e-17	2.0107e-17	2.1709e-17	2.347e-17	1.6967e-17	2.0951e-17	1.6765e-17	1.888e-17	1.8141e-17	1.909e-17	2.1098e-17	2.0635e-17	1.7605e-17	1.6876e-17	1.9523e-17	1.8654e-17	1.8153e-17	1.8665e-17
Lu-180	9.3712e-16	9.1203e-16	8.8505e-16	9.7118e-16	9.2112e-16	1.03126e-15	8.7501e-16	8.9808e-16	9.2004e-16	9.2313e-16	9.7226e-16	1.05141e-15	9.9417e-16	1.0613e-15	9.575e-16	8.79972e-16	1.03123e-15	8.73968e-16	9.3912e-16	8.9507e-16	9.3514e-16	1.02128e-15	1.03121e-15	8.8602e-16	8.5598e-16	9.4018e-16	9.3409e-16	9.0208e-16	9.331e-16
Lu-181	3.5695e-16	3.4181e-16	3.3483e-16	3.6904e-16	3.5294e-16	3.9519e-16	3.2976e-16	3.4188e-16	3.3982e-16	3.5195e-16	3.7417e-16	4.1042e-16	3.8004e-16	4.0626e-16	4.1354e-16	3.2771e-16	3.9314e-16	3.247e-16	3.5395e-16	3.4086e-16	3.5697e-16	3.9221e-16	3.8911e-16	3.3378e-16	3.2071e-16	3.6003e-16	3.529e-16	3.4288e-16	3.5292e-16
Mg-27	5.6355e-16	5.4743e-16	5.3245e-16	5.7962e-16	5.5555e-16	6.1975e-16	5.354e-16	5.435e-16	5.4544e-16	5.5256e-16	5.7474e-16	6.2795e-16	5.9962e-16	6.338e-16	5.9706e-16	5.2535e-16	6.187e-16	5.2434e-16	5.5955e-16	5.4048e-16	5.6257e-16	6.1077e-16	6.1667e-16	5.3541e-16	5.1436e-16	5.6063e-16	5.5251e-16	5.425e-16	5.5853e-16
Mg-28	8.41062e-16	8.21053e-16	7.95057e-16	8.70066e-16	8.30062e-16	9.26074e-16	7.86052e-16	8.09061e-16	8.29053e-16	8.27063e-16	8.60076e-16	9.35083e-16	8.91062e-16	9.47075e-16	8.45101e-16	7.87048e-16	9.21067e-16	7.84049e-16	8.40062e-16	8.04058e-16	8.40064e-16	9.10076e-16	9.23065e-16	7.99053e-16	7.72051e-16	8.43068e-16	8.43059e-16	8.11061e-16	8.3706e-16
Mn-50m	2.89756e-15	2.82713e-15	2.74709e-15	2.99786e-15	2.8575e-15	3.18841e-15	2.71692e-15	2.78726e-15	2.82714e-15	2.84751e-15	3.00818e-15	3.23908e-15	3.07795e-15	3.27867e-15	2.99919e-15	2.72678e-15	3.19831e-15	2.71674e-15	2.89755e-15	2.7672e-15	2.8976e-15	3.14843e-15	3.19821e-15	2.73699e-15	2.64672e-15	2.89776e-15	2.8774e-15	2.78727e-15	2.88746e-15
Mn-51	6.3978e-16	6.1758e-16	6.016e-16	6.609e-16	6.2776e-16	7.1311e-16	5.8852e-16	6.1167e-16	6.1159e-16	6.2577e-16	6.6907e-16	7.2943e-16	6.8591e-16	7.3721e-16	7.5458e-16	5.8844e-16	7.1505e-16	5.9443e-16	6.3478e-16	6.0564e-16	6.408e-16	7.0214e-16	7.13e-16	5.9054e-16	5.7444e-16	6.4089e-16	6.3171e-16	6.1367e-16	6.3473e-16
Mn-52	2.16004e-15	2.10004e-15	2.04004e-15	2.23005e-15	2.13004e-15	2.37005e-15	2.03004e-15	2.08004e-15	2.11004e-15	2.12004e-15	2.21005e-15	2.40006e-15	2.29004e-15	2.42005e-15	2.19007e-15	2.01004e-15	2.36005e-15	2.01004e-15	2.15004e-15	2.06004e-15	2.16005e-15	2.33005e-15	2.37005e-15	2.05004e-15	1.98004e-15	2.16005e-15	2.14004e-15	2.08004e-15	2.14004e-15
Mn-52m	1.50417e-15	1.4639e-15	1.4239e-15	1.55434e-15	1.48414e-15	1.65465e-15	1.40379e-15	1.444e-15	1.47391e-15	1.48415e-15	1.56456e-15	1.68508e-15	1.59437e-15	1.7048e-15	1.55524e-15	1.40369e-15	1.65457e-15	1.40367e-15	1.50416e-15	1.43397e-15	1.50419e-15	1.63468e-15	1.66452e-15	1.41383e-15	1.37368e-15	1.51431e-15	1.49407e-15	1.44401e-15	1.4941e-15
Mn-53	0	0	0	0	0	0	0	0	0	0	0	0	0	0	0	0	0	0	0	0	0	0	0	0	0	0	0	0	0
Mn-54	5.27e-16	5.11e-16	4.98e-16	5.42e-16	5.22e-16	5.8e-16	5.02e-16	5.09e-16	5.08e-16	5.17e-16	5.37e-16	5.89e-16	5.61e-16	5.9e-16	5.69e-16	4.93e-16	5.77e-16	4.88e-16	5.22e-16	5.07e-16	5.26e-16	5.72e-16	5.75e-16	5e-16	4.8e-16	5.26e-16	5.14e-16	5.07e-16	5.22e-16
Mn-56	1.03287e-15	1.01268e-15	9.8468e-16	1.06299e-15	1.02285e-15	1.1232e-15	9.8961e-16	9.9876e-16	1.01269e-15	1.02285e-15	1.05314e-15	1.1435e-15	1.09301e-15	1.1433e-15	9.936e-16	9.7854e-16	1.13315e-15	9.7553e-16	1.03286e-15	9.9773e-16	1.03289e-15	1.11322e-15	1.12311e-15	9.9563e-16	9.5853e-16	1.03296e-15	1.0228e-15	1.00276e-15	1.03282e-15
Mn-57	6.33e-17	6.075e-17	5.965e-17	6.556e-17	6.277e-17	6.945e-17	5.875e-17	6.075e-17	6.065e-17	6.268e-17	6.667e-17	7.416e-17	6.689e-17	7.139e-17	7.072e-17	5.805e-17	6.928e-17	5.794e-17	6.319e-17	6.061e-17	6.333e-17	6.928e-17	6.882e-17	5.948e-17	5.724e-17	6.423e-17	6.241e-17	6.075e-17	6.264e-17
Mn-58m	1.4803e-15	1.4498e-15	1.4097e-15	1.5307e-15	1.4702e-15	1.6215e-15	1.3995e-15	1.42993e-15	1.45981e-15	1.4603e-15	1.5111e-15	1.6523e-15	1.5709e-15	1.6518e-15	1.4723e-15	1.39933e-15	1.6214e-15	1.38928e-15	1.4803e-15	1.41986e-15	1.4804e-15	1.6015e-15	1.6212e-15	1.40959e-15	1.35924e-15	1.4906e-15	1.4801e-15	1.42994e-15	1.4802e-15
Mo-101	9.0721e-16	8.8512e-16	8.6013e-16	9.3627e-16	8.9421e-16	9.9136e-16	8.5309e-16	8.7117e-16	8.8812e-16	8.9321e-16	9.3435e-16	1.01151e-15	9.6226e-16	1.0214e-15	9.0758e-16	8.5106e-16	9.9633e-16	8.5005e-16	9.0721e-16	8.6915e-16	9.0822e-16	9.8138e-16	9.9231e-16	8.6411e-16	8.3406e-16	9.0726e-16	9.0618e-16	8.7517e-16	9.0319e-16
Mo-102	1.1592e-17	1.0951e-17	1.0864e-17	1.2112e-17	1.1492e-17	1.2745e-17	1.0645e-17	1.1179e-17	1.1054e-17	1.1595e-17	1.2754e-17	1.4508e-17	1.2302e-17	1.3259e-17	1.4456e-17	1.0318e-17	1.2725e-17	1.0258e-17	1.1592e-17	1.1071e-17	1.1698e-17	1.2957e-17	1.2616e-17	1.075e-17	1.0336e-17	1.2018e-17	1.1277e-17	1.1079e-17	1.1483e-17
Mo-89	7.842e-16	7.595e-16	7.394e-16	8.107e-16	7.711e-16	8.716e-16	7.251e-16	7.517e-16	7.536e-16	7.681e-16	8.171e-16	8.906e-16	8.399e-16	8.99e-16	8.984e-16	7.249e-16	8.745e-16	7.309e-16	7.802e-16	7.456e-16	7.862e-16	8.586e-16	8.713e-16	7.283e-16	7.078e-16	7.865e-16	7.76e-16	7.537e-16	7.79e-16
Mo-90	5.10165e-16	4.90149e-16	4.80153e-16	5.28173e-16	5.03165e-16	5.64187e-16	4.71146e-16	4.8916e-16	4.9015e-16	5.03166e-16	5.3819e-16	5.96213e-16	5.4117e-16	5.81193e-16	5.9023e-16	4.67139e-16	5.63179e-16	4.65139e-16	5.09165e-16	4.86156e-16	5.11167e-16	5.59191e-16	5.61176e-16	4.75148e-16	4.59142e-16	5.16175e-16	5.03159e-16	4.8916e-16	5.05161e-16
Mo-91	6.2917e-16	6.0776e-16	5.9272e-16	6.5046e-16	6.1811e-16	7.0198e-16	5.7957e-16	6.0189e-16	6.0278e-16	6.1612e-16	6.5776e-16	7.1762e-16	6.7554e-16	7.2522e-16	7.3973e-16	5.7943e-16	7.0388e-16	5.8539e-16	6.2516e-16	5.9684e-16	6.3121e-16	6.91e-16	7.0179e-16	5.8163e-16	5.6538e-16	6.3137e-16	6.2203e-16	6.039e-16	6.2408e-16
Mo-91m	8.702e-16	8.4607e-16	8.2106e-16	8.9829e-16	8.5619e-16	9.5945e-16	8.0901e-16	8.3412e-16	8.4607e-16	8.5519e-16	9.014e-16	9.7567e-16	9.2531e-16	9.8553e-16	9.2273e-16	8.0996e-16	9.6042e-16	8.0995e-16	8.682e-16	8.291e-16	8.6921e-16	9.4547e-16	9.5939e-16	8.1703e-16	7.9095e-16	8.7127e-16	8.6515e-16	8.3612e-16	8.6417e-16
Mo-93	2.17e-20	2.84e-21	1.58e-21	2.77e-21	2.32e-21	1.04e-19	1.92e-22	1.17e-20	1.73e-21	2.21e-21	2.09e-20	3.47e-21	3.19e-22	5.48e-20	4.66e-19	1.18e-22	4.98e-20	1.47e-23	1.48e-21	6.57e-22	1.99e-20	2.42e-20	3.14e-20	1.49e-22	7.03e-22	2.93e-21	2.58e-21	1.4e-20	1.14e-20
Mo-93m	1.43e-15	1.4e-15	1.35e-15	1.48e-15	1.42e-15	1.57e-15	1.34e-15	1.38e-15	1.4e-15	1.41e-15	1.48e-15	1.6e-15	1.51e-15	1.61e-15	1.43e-15	1.34e-15	1.57e-15	1.33e-15	1.44e-15	1.37e-15	1.43e-15	1.55e-15	1.57e-15	1.36e-15	1.31e-15	1.44e-15	1.42e-15	1.38e-15	1.42e-15
Mo-99	9.3329e-17	8.9978e-17	8.7892e-17	9.6254e-17	9.2428e-17	1.02598e-16	8.7669e-17	8.9811e-17	8.9381e-17	9.1832e-17	9.6706e-17	1.06679e-16	9.9245e-17	1.05617e-16	1.04734e-16	8.6348e-17	1.02575e-16	8.5647e-17	9.2528e-17	8.9501e-17	9.3136e-17	1.01611e-16	1.01564e-16	8.7875e-17	8.4356e-17	9.386e-17	9.121e-17	8.9511e-17	9.2317e-17
N-13	6.5172e-16	6.29652e-16	6.1367e-16	6.73755e-16	6.39719e-16	7.27813e-16	5.99639e-16	6.23695e-16	6.23657e-16	6.37724e-16	6.81823e-16	7.43923e-16	6.99743e-16	7.5184e-16	7.68994e-16	5.99612e-16	7.29784e-16	6.0561e-16	6.47719e-16	6.17683e-16	6.5373e-16	7.15831e-16	7.27769e-16	6.01648e-16	5.85622e-16	6.53762e-16	6.43695e-16	6.25695e-16	6.46705e-16
N-16	2.1625e-15	2.2114e-15	2.1709e-15	2.2837e-15	2.1722e-15	1.9653e-15	2.1305e-15	2.2314e-15	2.1915e-15	2.1722e-15	2.1743e-15	2.3374e-15	2.2543e-15	2.2466e-15	1.4143e-15	2.1102e-15	2.2456e-15	2.1301e-15	2.1925e-15	2.1312e-15	2.2127e-15	2.3156e-15	2.3455e-15	2.1007e-15	2.1697e-15	2.183e-15	2.2523e-15	2.1915e-15	2.2023e-15
Na-22	1.38011e-15	1.34009e-15	1.3001e-15	1.42012e-15	1.35011e-15	1.52013e-15	1.27009e-15	1.32011e-15	1.3501e-15	1.35011e-15	1.41013e-15	1.54015e-15	1.47011e-15	1.56013e-15	1.45017e-15	1.29009e-15	1.51012e-15	1.29009e-15	1.37011e-15	1.3101e-15	1.37011e-15	1.49013e-15	1.51011e-15	1.2901e-15	1.25009e-15	1.38012e-15	1.3801e-15	1.33011e-15	1.37011e-15
Na-24	2.40095e-15	2.37087e-15	2.29089e-15	2.481e-15	2.39095e-15	2.51107e-15	2.31085e-15	2.34092e-15	2.39088e-15	2.38096e-15	2.43108e-15	2.62121e-15	2.52099e-15	2.62111e-15	1.97129e-15	2.31082e-15	2.55104e-15	2.33081e-15	2.40095e-15	2.3209e-15	2.40096e-15	2.56109e-15	2.59102e-15	2.31086e-15	2.25083e-15	2.411e-15	2.43092e-15	2.33092e-15	2.40093e-15
Nb-87	7.7637e-16	7.4687e-16	7.3079e-16	8.0274e-16	7.6329e-16	8.644e-16	7.136e-16	7.44e-16	7.4188e-16	7.623e-16	8.191e-16	9.012e-16	8.3087e-16	8.937e-16	9.252e-16	7.0944e-16	8.663e-16	7.1439e-16	7.7236e-16	7.3694e-16	7.7941e-16	8.544e-16	8.622e-16	7.1768e-16	6.9636e-16	7.826e-16	7.6519e-16	7.4501e-16	7.6925e-16
Nb-88	2.65694e-15	2.57654e-15	2.5065e-15	2.74721e-15	2.60688e-15	2.93772e-15	2.47635e-15	2.53666e-15	2.56656e-15	2.60689e-15	2.77751e-15	2.98834e-15	2.8273e-15	3.02795e-15	2.87843e-15	2.48622e-15	2.96762e-15	2.48619e-15	2.65693e-15	2.52661e-15	2.65697e-15	2.89774e-15	2.93754e-15	2.48641e-15	2.41617e-15	2.64713e-15	2.6268e-15	2.54667e-15	2.63685e-15
Nb-88m	2.57774e-15	2.50732e-15	2.43726e-15	2.65805e-15	2.52768e-15	2.8386e-15	2.4171e-15	2.46744e-15	2.49733e-15	2.52769e-15	2.67835e-15	2.88926e-15	2.74815e-15	2.92886e-15	2.73929e-15	2.40696e-15	2.8685e-15	2.41693e-15	2.57773e-15	2.45738e-15	2.57778e-15	2.80862e-15	2.84841e-15	2.42717e-15	2.3469e-15	2.57794e-15	2.55759e-15	2.47745e-15	2.56764e-15
Nb-89	8.4397e-16	8.2168e-16	7.9966e-16	8.7217e-16	8.3193e-16	9.2053e-16	7.9054e-16	8.1277e-16	8.1969e-16	8.2894e-16	8.7439e-16	9.47e-16	8.9822e-16	9.537e-16	8.791e-16	7.8944e-16	9.2946e-16	7.9742e-16	8.4096e-16	8.0674e-16	8.46e-16	9.1655e-16	9.314e-16	7.9359e-16	7.7141e-16	8.4611e-16	8.3886e-16	8.1378e-16	8.399e-16
Nb-89m	8.3439e-16	8.0522e-16	7.8523e-16	8.6149e-16	8.1837e-16	9.2967e-16	7.6816e-16	7.983e-16	7.9823e-16	8.1538e-16	8.7064e-16	9.5094e-16	8.945e-16	9.5976e-16	9.8006e-16	7.681e-16	9.3262e-16	7.7409e-16	8.2838e-16	7.9027e-16	8.3641e-16	9.147e-16	9.2958e-16	7.7019e-16	7.501e-16	8.3648e-16	8.2333e-16	8.003e-16	8.2735e-16
Nb-90	2.52069e-15	2.47063e-15	2.40065e-15	2.60072e-15	2.48069e-15	2.70078e-15	2.40062e-15	2.43067e-15	2.47064e-15	2.48069e-15	2.58078e-15	2.78087e-15	2.66072e-15	2.7808e-15	2.31093e-15	2.4006e-15	2.75076e-15	2.4106e-15	2.52069e-15	2.42066e-15	2.5207e-15	2.71079e-15	2.73074e-15	2.41063e-15	2.3406e-15	2.52073e-15	2.52067e-15	2.44067e-15	2.51068e-15
Nb-91	1.04004e-18	9.90029e-19	9.65032e-19	1.06004e-18	1.01004e-18	1.20005e-18	9.42029e-19	9.85035e-19	9.80029e-19	1.00004e-18	1.08005e-18	1.17005e-18	1.10003e-18	1.21005e-18	1.48007e-18	9.42026e-19	1.17004e-18	9.51026e-19	1.02004e-18	9.70033e-19	1.04004e-18	1.13005e-18	1.16004e-18	9.45029e-19	9.20028e-19	1.03004e-18	1.01003e-18	9.89036e-19	1.02003e-18
Nb-91m	1.55e-17	1.51e-17	1.46e-17	1.6e-17	1.52e-17	1.7e-17	1.44e-17	1.48e-17	1.53e-17	1.52e-17	1.59e-17	1.72e-17	1.64e-17	1.74e-17	1.56e-17	1.46e-17	1.7e-17	1.45e-17	1.55e-17	1.48e-17	1.54e-17	1.67e-17	1.69e-17	1.47e-17	1.42e-17	1.55e-17	1.55e-17	1.49e-17	1.54e-17
Nb-92	9.47e-16	9.2e-16	8.94e-16	9.76e-16	9.33e-16	1.05e-15	8.86e-16	9.09e-16	9.17e-16	9.29e-16	9.73e-16	1.06e-15	1.01e-15	1.08e-15	1.03e-15	8.76e-16	1.04e-15	8.82e-16	9.4e-16	9.04e-16	9.48e-16	1.03e-15	1.04e-15	8.96e-16	8.64e-16	9.44e-16	9.44e-16	9.12e-16	9.4e-16
Nb-92m	6.04e-16	5.88e-16	5.72e-16	6.22e-16	5.95e-16	6.64e-16	5.74e-16	5.83e-16	5.89e-16	5.92e-16	6.14e-16	6.72e-16	6.44e-16	6.81e-16	6.3e-16	5.6e-16	6.62e-16	5.64e-16	5.99e-16	5.79e-16	6.05e-16	6.52e-16	6.62e-16	5.76e-16	5.55e-16	5.99e-16	5.99e-16	5.83e-16	6e-16
Nb-93m	3.89e-21	5.17e-22	2.96e-22	5.14e-22	4.3e-22	1.85e-20	4.24e-23	2.12e-21	3.18e-22	4.12e-22	3.77e-21	6.36e-22	6.75e-23	9.83e-21	8.33e-20	2.74e-23	8.92e-21	8.13e-24	2.8e-22	1.3e-22	3.57e-21	4.36e-21	5.62e-21	3.43e-23	1.34e-22	5.46e-22	4.76e-22	2.52e-21	2.05e-21
Nb-94	9.86077e-16	9.56066e-16	9.30071e-16	1.01008e-15	9.74077e-16	1.09009e-15	9.31065e-16	9.49075e-16	9.50066e-16	9.67078e-16	1.01009e-15	1.1001e-15	1.05008e-15	1.11009e-15	1.07012e-15	9.1806e-16	1.08008e-15	9.13061e-16	9.77076e-16	9.45072e-16	9.84079e-16	1.07009e-15	1.08008e-15	9.33066e-16	8.97063e-16	9.84084e-16	9.70073e-16	9.48075e-16	9.77074e-16
Nb-94m	2.79314e-18	2.69284e-18	2.62292e-18	2.85329e-18	2.74313e-18	3.12355e-18	2.64278e-18	2.69303e-18	2.68286e-18	2.72315e-18	2.84359e-18	3.10402e-18	2.95324e-18	3.15366e-18	3.29434e-18	2.58266e-18	3.07341e-18	2.57266e-18	2.75313e-18	2.66297e-18	2.78318e-18	3.02362e-18	3.05335e-18	2.64282e-18	2.53271e-18	2.76332e-18	2.72303e-18	2.68303e-18	2.76307e-18
Nb-95	4.84002e-16	4.69002e-16	4.56002e-16	4.98003e-16	4.79002e-16	5.33003e-16	4.58002e-16	4.66002e-16	4.64002e-16	4.75002e-16	4.95003e-16	5.42003e-16	5.15002e-16	5.43003e-16	5.33006e-16	4.52002e-16	5.31003e-16	4.46002e-16	4.79002e-16	4.65002e-16	4.82003e-16	5.27003e-16	5.27003e-16	4.57002e-16	4.39002e-16	4.84003e-16	4.72002e-16	4.65003e-16	4.79002e-16
Nb-95m	3.88282e-17	3.68255e-17	3.63262e-17	4.01296e-17	3.82282e-17	4.3132e-17	3.5625e-17	3.72273e-17	3.70256e-17	3.84284e-17	4.19324e-17	4.67363e-17	4.1029e-17	4.4233e-17	4.83394e-17	3.49238e-17	4.29307e-17	3.41238e-17	3.86282e-17	3.70267e-17	3.88286e-17	4.29327e-17	4.23301e-17	3.60253e-17	3.45243e-17	3.96299e-17	3.80272e-17	3.70273e-17	3.82276e-17
Nb-96	1.55019e-15	1.50017e-15	1.46018e-15	1.6002e-15	1.53019e-15	1.71022e-15	1.46017e-15	1.49019e-15	1.50017e-15	1.52019e-15	1.60023e-15	1.74025e-15	1.65019e-15	1.75023e-15	1.67028e-15	1.45016e-15	1.71021e-15	1.44016e-15	1.54019e-15	1.48018e-15	1.5502e-15	1.69023e-15	1.7002e-15	1.46017e-15	1.41016e-15	1.55021e-15	1.53018e-15	1.49019e-15	1.54019e-15
Nb-97	4.22703e-16	4.09638e-16	3.98654e-16	4.36736e-16	4.18702e-16	4.69794e-16	3.91625e-16	4.04679e-16	4.05642e-16	4.16706e-16	4.37802e-16	4.76899e-16	4.52726e-16	4.80819e-16	4.77966e-16	3.93598e-16	4.67765e-16	3.90597e-16	4.19702e-16	4.04667e-16	4.22712e-16	4.6181e-16	4.61751e-16	3.97633e-16	3.82608e-16	4.24743e-16	4.21679e-16	4.06679e-16	4.19688e-16
Nb-98m	1.75201e-15	1.71186e-15	1.66187e-15	1.81209e-15	1.73199e-15	1.92225e-15	1.66181e-15	1.69193e-15	1.71187e-15	1.732e-15	1.80222e-15	1.96248e-15	1.86209e-15	1.96232e-15	1.81259e-15	1.65176e-15	1.9222e-15	1.63175e-15	1.752e-15	1.68191e-15	1.75202e-15	1.90227e-15	1.92216e-15	1.67183e-15	1.60176e-15	1.75209e-15	1.73195e-15	1.69193e-15	1.74197e-15
Nb-99	1.0269e-16	9.539e-17	9.715e-17	1.0727e-16	1.0353e-16	1.0978e-16	9.32e-17	9.962e-17	9.57e-17	1.0435e-16	1.1557e-16	1.3841e-16	1.0715e-16	1.1502e-16	1.2753e-16	8.936e-17	1.0968e-16	9.113e-17	1.0378e-16	9.926e-17	1.0363e-16	1.148e-16	1.086e-16	9.526e-17	9.152e-17	1.0918e-16	9.895e-17	9.812e-17	1.01e-16
Nb-99m	4.535e-16	4.4509e-16	4.3303e-16	4.6879e-16	4.4943e-16	4.8233e-16	4.3488e-16	4.402e-16	4.471e-16	4.4844e-16	4.6408e-16	5.0096e-16	4.7889e-16	4.9958e-16	4.0599e-16	4.3274e-16	4.8924e-16	4.3571e-16	4.5449e-16	4.3815e-16	4.5453e-16	4.8734e-16	4.9115e-16	4.3595e-16	4.2268e-16	4.5468e-16	4.5635e-16	4.4021e-16	4.534e-16
Nd-134	3.26317e-16	3.11292e-16	3.06296e-16	3.38331e-16	3.22316e-16	3.65356e-16	2.99285e-16	3.13305e-16	3.10293e-16	3.22317e-16	3.48356e-16	3.84399e-16	3.4633e-16	3.77368e-16	3.96422e-16	2.95275e-16	3.62347e-16	2.96273e-16	3.25317e-16	3.10301e-16	3.2832e-16	3.62362e-16	3.59341e-16	3.01288e-16	2.92277e-16	3.32332e-16	3.20308e-16	3.14306e-16	3.23311e-16
Nd-135	7.885e-16	7.5824e-16	7.4121e-16	8.1568e-16	7.7546e-16	8.8001e-16	7.2511e-16	7.5532e-16	7.5424e-16	7.7347e-16	8.3088e-16	9.0642e-16	8.4173e-16	9.0916e-16	9.3251e-16	7.2202e-16	8.7994e-16	7.24e-16	7.8449e-16	7.4829e-16	7.9152e-16	8.6802e-16	8.7488e-16	7.2915e-16	7.07e-16	7.9462e-16	7.774e-16	7.5732e-16	7.8144e-16
Nd-136	1.54022e-16	1.44019e-16	1.4302e-16	1.59023e-16	1.52022e-16	1.74024e-16	1.38019e-16	1.48021e-16	1.43019e-16	1.52022e-16	1.67025e-16	1.80028e-16	1.61022e-16	1.79025e-16	1.9403e-16	1.36018e-16	1.70023e-16	1.37018e-16	1.52022e-16	1.4502e-16	1.55022e-16	1.73025e-16	1.67023e-16	1.40019e-16	1.36018e-16	1.58023e-16	1.51021e-16	1.49021e-16	1.51021e-16
Nd-137	7.2185e-16	6.9779e-16	6.80795e-16	7.45887e-16	7.11845e-16	7.99951e-16	6.71769e-16	6.92818e-16	6.95792e-16	7.09848e-16	7.50939e-16	8.1405e-16	7.66889e-16	8.19981e-16	7.9409e-16	6.68747e-16	7.97932e-16	6.67744e-16	7.18849e-16	6.88809e-16	7.22857e-16	7.8996e-16	7.92919e-16	6.76778e-16	6.54748e-16	7.24883e-16	7.14828e-16	6.95818e-16	7.16836e-16
Nd-138	1.49e-17	1.23e-17	1.31e-17	1.56e-17	1.46e-17	1.98e-17	1.17e-17	1.44e-17	1.22e-17	1.46e-17	1.84e-17	1.71e-17	1.41e-17	1.96e-17	2.78e-17	1.11e-17	1.69e-17	1.07e-17	1.43e-17	1.32e-17	1.54e-17	1.91e-17	1.6e-17	1.18e-17	1.15e-17	1.61e-17	1.39e-17	1.51e-17	1.42e-17
Nd-139	2.71477e-16	2.6144e-16	2.55446e-16	2.80499e-16	2.66475e-16	3.04535e-16	2.4943e-16	2.6046e-16	2.60442e-16	2.66477e-16	2.85533e-16	3.07597e-16	2.89497e-16	3.13553e-16	3.16628e-16	2.49415e-16	3.03522e-16	2.50413e-16	2.70477e-16	2.57454e-16	2.72482e-16	2.99543e-16	3.01514e-16	2.51435e-16	2.44417e-16	2.73499e-16	2.68464e-16	2.6146e-16	2.69469e-16
Nd-139m	9.74016e-16	9.43014e-16	9.19014e-16	1.00002e-15	9.62015e-16	1.07002e-15	9.15014e-16	9.38015e-16	9.41014e-16	9.57015e-16	1.01002e-15	1.09002e-15	1.03002e-15	1.10002e-15	1.05002e-15	9.05013e-16	1.07002e-15	9.03013e-16	9.68015e-16	9.33015e-16	9.74016e-16	1.06002e-15	1.06002e-15	9.21014e-16	8.87014e-16	9.76016e-16	9.62015e-16	9.39015e-16	9.66015e-16
Nd-140	5.74e-18	3.65e-18	4.64e-18	6.15e-18	5.57e-18	9.55e-18	3.31e-18	5.7e-18	3.54e-18	5.61e-18	8.61e-18	6.33e-18	4.48e-18	9.08e-18	1.63e-17	2.83e-18	6.7e-18	2.64e-18	5.18e-18	4.56e-18	6.33e-18	8.94e-18	5.91e-18	3.43e-18	3.45e-18	6.82e-18	4.98e-18	6.33e-18	5.24e-18
Nd-141	3.59092e-17	3.29082e-17	3.31086e-17	3.73097e-17	3.51092e-17	4.29105e-17	3.12081e-17	3.46089e-17	3.28083e-17	3.51093e-17	3.99108e-17	4.03121e-17	3.66094e-17	4.34109e-17	4.92134e-17	3.09076e-17	4.021e-17	3.08076e-17	3.52092e-17	3.32087e-17	3.65094e-17	4.18108e-17	3.93098e-17	3.16082e-17	3.08079e-17	3.70099e-17	3.49089e-17	3.53089e-17	3.5209e-17
Nd-141m	4.39e-16	4.25e-16	4.13e-16	4.52e-16	4.34e-16	4.84e-16	4.15e-16	4.23e-16	4.21e-16	4.3e-16	4.5e-16	4.92e-16	4.67e-16	4.93e-16	4.85e-16	4.09e-16	4.81e-16	4.05e-16	4.35e-16	4.21e-16	4.37e-16	4.78e-16	4.78e-16	4.14e-16	3.98e-16	4.39e-16	4.29e-16	4.21e-16	4.34e-16
Nd-144	0	0	0	0	0	0	0	0	0	0	0	0	0	0	0	0	0	0	0	0	0	0	0	0	0	0	0	0	0
Nd-147	7.9683e-17	7.4562e-17	7.4469e-17	8.2993e-17	7.8983e-17	8.971e-17	7.1759e-17	7.6478e-17	7.4263e-17	7.8985e-17	8.7016e-17	9.5341e-17	8.3786e-17	9.2416e-17	1.0127e-16	7.065e-17	8.7998e-17	7.075e-17	7.9383e-17	7.5473e-17	8.0187e-17	8.9916e-17	8.6893e-17	7.2662e-17	7.0055e-17	8.2097e-17	7.8175e-17	7.6778e-17	7.8578e-17
Nd-149	2.2671e-16	2.15645e-16	2.12661e-16	2.34743e-16	2.23709e-16	2.52801e-16	2.07632e-16	2.16685e-16	2.15649e-16	2.24713e-16	2.42808e-16	2.68905e-16	2.39734e-16	2.59827e-16	2.75972e-16	2.04606e-16	2.50773e-16	2.02604e-16	2.25709e-16	2.15673e-16	2.26719e-16	2.50817e-16	2.47759e-16	2.0964e-16	2.01614e-16	2.30749e-16	2.22686e-16	2.16685e-16	2.23695e-16
Nd-151	5.2637e-16	5.0927e-16	4.9628e-16	5.4443e-16	5.1836e-16	5.7854e-16	4.9123e-16	5.0532e-16	5.1027e-16	5.1837e-16	5.4953e-16	6.0071e-16	5.5743e-16	5.9359e-16	5.648e-16	4.8819e-16	5.785e-16	4.8619e-16	5.2537e-16	5.033e-16	5.2538e-16	5.7356e-16	5.7448e-16	4.9625e-16	4.782e-16	5.2943e-16	5.2033e-16	5.0532e-16	5.2235e-16
Nd-152	1.0134e-16	9.6504e-17	9.4715e-17	1.04357e-16	9.994e-17	1.13386e-16	9.3399e-17	9.6629e-17	9.6506e-17	1.00142e-16	1.08394e-16	1.19441e-16	1.06348e-16	1.15398e-16	1.25484e-16	9.2184e-17	1.12369e-16	8.9684e-17	1.01339e-16	9.6621e-17	1.01345e-16	1.12396e-16	1.11361e-16	9.3603e-17	9.0191e-17	1.03362e-16	9.9626e-17	9.6929e-17	1.00032e-16
Ne-19	6.549e-16	6.3169e-16	6.1571e-16	6.7602e-16	6.4188e-16	7.3024e-16	6.0162e-16	6.2579e-16	6.257e-16	6.3989e-16	6.842e-16	7.4657e-16	7.0203e-16	7.5434e-16	7.7272e-16	6.0155e-16	7.3218e-16	6.0753e-16	6.4989e-16	6.1976e-16	6.5592e-16	7.1827e-16	7.3013e-16	6.0365e-16	5.8755e-16	6.5601e-16	6.4582e-16	6.2779e-16	6.4885e-16
Ne-24	3.4708e-16	3.3492e-16	3.2594e-16	3.5917e-16	3.4107e-16	3.8733e-16	3.2187e-16	3.33e-16	3.3293e-16	3.4007e-16	3.6231e-16	3.9758e-16	3.7317e-16	4.014e-16	4.0871e-16	3.2081e-16	3.9027e-16	3.2081e-16	3.4507e-16	3.2897e-16	3.4909e-16	3.8035e-16	3.8824e-16	3.2089e-16	3.1282e-16	3.4816e-16	3.4102e-16	3.33e-16	3.4404e-16
Ni-56	1.08e-15	1.04e-15	1.01e-15	1.11e-15	1.06e-15	1.18e-15	1.01e-15	1.04e-15	1.04e-15	1.06e-15	1.11e-15	1.23e-15	1.14e-15	1.21e-15	1.18e-15	9.98e-16	1.18e-15	9.9e-16	1.07e-15	1.03e-15	1.08e-15	1.17e-15	1.18e-15	1.01e-15	9.75e-16	1.08e-15	1.05e-15	1.03e-15	1.07e-15
Ni-57	1.19015e-15	1.17014e-15	1.13014e-15	1.23016e-15	1.18015e-15	1.30017e-15	1.11013e-15	1.15015e-15	1.17014e-15	1.18015e-15	1.23018e-15	1.3302e-15	1.26016e-15	1.33018e-15	1.17022e-15	1.12013e-15	1.31016e-15	1.12013e-15	1.20015e-15	1.14014e-15	1.19016e-15	1.29018e-15	1.31016e-15	1.13013e-15	1.10013e-15	1.20016e-15	1.20015e-15	1.15015e-15	1.19015e-15
Ni-59	9.92e-21	9.58e-21	9.33e-21	1.02e-20	9.73e-21	1.11e-20	9.12e-21	9.48e-21	9.48e-21	9.7e-21	1.04e-20	1.13e-20	1.06e-20	1.14e-20	1.17e-20	9.12e-21	1.11e-20	9.21e-21	9.85e-21	9.39e-21	9.94e-21	1.09e-20	1.11e-20	9.15e-21	8.91e-21	9.94e-21	9.79e-21	9.52e-21	9.84e-21
Ni-63	5.3e-23	2.85e-23	3.48e-23	4.8e-23	4.27e-23	1.22e-22	2.27e-23	5.18e-23	2.63e-23	4.26e-23	8.23e-23	4.73e-23	3e-23	1.02e-22	2.7e-22	1.89e-23	7.26e-23	1.75e-23	3.83e-23	3.24e-23	6.04e-23	8.57e-23	5.94e-23	2.27e-23	2.46e-23	5.36e-23	3.84e-23	5.95e-23	4.49e-23
Ni-65	3.4457e-16	3.3745e-16	3.2647e-16	3.5664e-16	3.3956e-16	3.7676e-16	3.2542e-16	3.3151e-16	3.4046e-16	3.4057e-16	3.5874e-16	3.8195e-16	3.6264e-16	3.8681e-16	3.2804e-16	3.2437e-16	3.7872e-16	3.2337e-16	3.4757e-16	3.2949e-16	3.4458e-16	3.7178e-16	3.8069e-16	3.2743e-16	3.1638e-16	3.4463e-16	3.4253e-16	3.3151e-16	3.4354e-16
Ni-66	1.07e-20	8.45e-21	9.52e-21	1.13e-20	1.07e-20	1.38e-20	8.38e-21	1.05e-20	8.54e-21	1.08e-20	1.38e-20	1.42e-20	1.01e-20	1.38e-20	2.1e-20	7.57e-21	1.17e-20	7.58e-21	1.04e-20	9.64e-21	1.12e-20	1.38e-20	1.1e-20	8.55e-21	8.22e-21	1.19e-20	9.88e-21	1.07e-20	1.02e-20
Np-232	7.38001e-16	7.12001e-16	6.96001e-16	7.62001e-16	7.31001e-16	8.13001e-16	6.96001e-16	7.10001e-16	7.10001e-16	7.27001e-16	7.66001e-16	8.46002e-16	7.83001e-16	8.31001e-16	8.21002e-16	6.84001e-16	8.11001e-16	6.77001e-16	7.35001e-16	7.09001e-16	7.37001e-16	8.06001e-16	8.06001e-16	6.96001e-16	6.69001e-16	7.42001e-16	7.23001e-16	7.09001e-16	7.31001e-16
Np-233	4.67e-17	4.26e-17	4.42e-17	4.91e-17	4.75e-17	4.94e-17	4.22e-17	4.56e-17	4.3e-17	4.79e-17	5.36e-17	6.48e-17	4.83e-17	5.15e-17	5.84e-17	4.03e-17	4.92e-17	4.1e-17	4.74e-17	4.55e-17	4.7e-17	5.27e-17	4.86e-17	4.34e-17	4.13e-17	5.01e-17	4.53e-17	4.45e-17	4.59e-17
Np-234	6.68e-16	6.51e-16	6.34e-16	6.9e-16	6.61e-16	7.26e-16	6.3e-16	6.44e-16	6.58e-16	6.61e-16	6.94e-16	7.49e-16	7.01e-16	7.44e-16	6.34e-16	6.24e-16	7.27e-16	6.23e-16	6.72e-16	6.4e-16	6.68e-16	7.21e-16	7.32e-16	6.37e-16	6.14e-16	6.71e-16	6.63e-16	6.42e-16	6.64e-16
Np-235	3e-19	2.62e-19	2.74e-19	3.06e-19	2.96e-19	3.62e-19	2.58e-19	2.91e-19	2.64e-19	2.99e-19	3.52e-19	4.1e-19	2.96e-19	3.52e-19	5.85e-19	2.45e-19	3.29e-19	2.5e-19	2.94e-19	2.81e-19	3.04e-19	3.45e-19	3.16e-19	2.66e-19	2.54e-19	3.15e-19	2.8e-19	2.86e-19	2.9e-19
Np-236	7.66005e-17	7.07004e-17	7.25004e-17	8.03005e-17	7.74005e-17	8.19006e-17	6.94004e-17	7.46005e-17	7.12004e-17	7.81005e-17	8.70006e-17	1.04001e-16	7.98004e-17	8.57006e-17	9.6401e-17	6.64003e-17	8.15005e-17	6.76003e-17	7.75005e-17	7.42004e-17	7.73005e-17	8.60006e-17	8.08005e-17	7.11004e-17	6.81003e-17	8.16005e-17	7.40004e-17	7.32005e-17	7.53004e-17
Np-236m	2.58346e-17	2.37297e-17	2.44318e-17	2.71366e-17	2.62348e-17	2.74407e-17	2.33293e-17	2.51337e-17	2.383e-17	2.63351e-17	2.9342e-17	3.52463e-17	2.68346e-17	2.85417e-17	3.1955e-17	2.24273e-17	2.72373e-17	2.28274e-17	2.61344e-17	2.51324e-17	2.60356e-17	2.90419e-17	2.69361e-17	2.40299e-17	2.29287e-17	2.75378e-17	2.51328e-17	2.46339e-17	2.53335e-17
Np-237	1.16e-17	1.03e-17	1.08e-17	1.22e-17	1.18e-17	1.29e-17	1.03e-17	1.14e-17	1.04e-17	1.19e-17	1.38e-17	1.62e-17	1.18e-17	1.34e-17	1.65e-17	9.63e-18	1.23e-17	9.71e-18	1.17e-17	1.11e-17	1.18e-17	1.35e-17	1.21e-17	1.05e-17	9.95e-18	1.26e-17	1.11e-17	1.12e-17	1.13e-17
Np-238	3.6524e-16	3.56216e-16	3.46223e-16	3.77251e-16	3.58239e-16	4.02272e-16	3.46212e-16	3.51232e-16	3.57218e-16	3.58241e-16	3.75275e-16	4.06308e-16	3.89246e-16	4.1428e-16	3.76336e-16	3.40202e-16	4.03261e-16	3.43202e-16	3.64239e-16	3.49227e-16	3.66243e-16	3.94278e-16	4.02255e-16	3.48215e-16	3.36206e-16	3.62254e-16	3.63231e-16	3.52232e-16	3.63234e-16
Np-239	1.02037e-16	9.5231e-17	9.60337e-17	1.06039e-16	1.02037e-16	1.11044e-16	9.31307e-17	9.8536e-17	9.57314e-17	1.03037e-16	1.13046e-16	1.32049e-16	1.06036e-16	1.14045e-16	1.27062e-16	9.03284e-17	1.1004e-16	8.99286e-17	1.03037e-16	9.84343e-17	1.02038e-16	1.14045e-16	1.09038e-16	9.46314e-17	9.06301e-17	1.07041e-16	9.94348e-17	9.74364e-17	1.00036e-16
Np-240	6.51346e-16	6.31311e-16	6.14322e-16	6.72364e-16	6.42347e-16	7.19394e-16	6.08305e-16	6.25335e-16	6.29313e-16	6.40349e-16	6.74401e-16	7.39448e-16	6.94355e-16	7.40406e-16	7.17491e-16	6.0229e-16	7.18376e-16	6.0329e-16	6.47346e-16	6.22328e-16	6.52352e-16	7.08403e-16	7.14368e-16	6.1431e-16	5.93297e-16	6.52369e-16	6.47333e-16	6.26335e-16	6.46338e-16
Np-240m	2.0151e-16	1.9539e-16	1.8941e-16	2.0758e-16	1.985e-16	2.2269e-16	1.8636e-16	1.9245e-16	1.944e-16	1.9851e-16	2.0968e-16	2.2688e-16	2.1457e-16	2.2975e-16	2.2298e-16	1.8632e-16	2.2265e-16	1.8631e-16	2.0051e-16	1.9144e-16	2.0152e-16	2.1972e-16	2.2163e-16	1.8938e-16	1.8232e-16	2.0158e-16	2.0147e-16	1.9345e-16	1.9948e-16
Np-241	2.1463e-17	1.991e-17	2.0324e-17	2.2491e-17	2.1663e-17	2.3037e-17	1.95e-17	2.0944e-17	2.0013e-17	2.1866e-17	2.4145e-17	2.8623e-17	2.2381e-17	2.3958e-17	2.6681e-17	1.8778e-17	2.2913e-17	1.9077e-17	2.1663e-17	2.0834e-17	2.1671e-17	2.4051e-17	2.2701e-17	2.0007e-17	1.9086e-17	2.2697e-17	2.0844e-17	2.0544e-17	2.1151e-17
Np-242	1.6495e-16	1.6175e-16	1.5676e-16	1.7107e-16	1.6293e-16	1.8029e-16	1.5668e-16	1.5883e-16	1.6176e-16	1.6294e-16	1.7024e-16	1.8361e-16	1.7509e-16	1.844e-16	1.6174e-16	1.556e-16	1.8123e-16	1.5559e-16	1.6594e-16	1.5881e-16	1.6497e-16	1.7932e-16	1.8019e-16	1.577e-16	1.526e-16	1.6505e-16	1.6488e-16	1.5984e-16	1.649e-16
Np-242m	5.6798e-16	5.49897e-16	5.35914e-16	5.8503e-16	5.60978e-16	6.251e-16	5.36877e-16	5.46945e-16	5.47901e-16	5.57983e-16	5.8311e-16	6.4124e-16	6.0402e-16	6.3814e-16	6.1832e-16	5.26844e-16	6.2207e-16	5.24841e-16	5.6298e-16	5.44931e-16	5.66992e-16	6.1712e-16	6.2005e-16	5.37888e-16	5.16852e-16	5.6703e-16	5.56949e-16	5.45946e-16	5.61961e-16
O-14	1.98188e-15	1.94174e-15	1.89176e-15	2.04197e-15	1.96188e-15	2.12211e-15	1.8917e-15	1.91181e-15	1.94175e-15	1.95188e-15	2.0221e-15	2.18235e-15	2.10196e-15	2.18218e-15	1.83247e-15	1.88164e-15	2.15206e-15	1.90164e-15	1.98188e-15	1.91179e-15	1.9919e-15	2.13214e-15	2.15203e-15	1.90172e-15	1.84165e-15	1.98197e-15	1.99183e-15	1.92182e-15	1.98185e-15
O-15	6.5366e-16	6.3053e-16	6.1455e-16	6.7473e-16	6.4065e-16	7.2886e-16	6.0049e-16	6.246e-16	6.2453e-16	6.3866e-16	6.8286e-16	7.4508e-16	7.0073e-16	7.5292e-16	7.7119e-16	6.0044e-16	7.3082e-16	6.0643e-16	6.4866e-16	6.1858e-16	6.5468e-16	7.1689e-16	7.2879e-16	6.0251e-16	5.8645e-16	6.5474e-16	6.4461e-16	6.266e-16	6.4763e-16
O-19	5.876e-16	5.72e-16	5.5591e-16	6.08e-16	5.805e-16	6.427e-16	5.4571e-16	5.661e-16	5.8e-16	5.805e-16	6.083e-16	6.656e-16	6.211e-16	6.581e-16	5.875e-16	5.4753e-16	6.406e-16	5.4448e-16	5.885e-16	5.621e-16	5.876e-16	6.367e-16	6.415e-16	5.578e-16	5.3844e-16	5.938e-16	5.894e-16	5.652e-16	5.844e-16
Os-180	6.57001e-17	6.01e-17	6.15e-17	6.92001e-17	6.59001e-17	7.25001e-17	5.94e-17	6.32e-17	6.05e-17	6.61001e-17	7.36001e-17	8.26001e-17	6.91001e-17	7.55001e-17	8.37001e-17	5.7e-17	7.12001e-17	5.68e-17	6.61001e-17	6.27e-17	6.65001e-17	7.52001e-17	7.01001e-17	6e-17	5.74e-17	6.91001e-17	6.41e-17	6.33001e-17	6.46e-17
Os-181	8.41024e-16	8.13022e-16	7.96022e-16	8.70025e-16	8.32024e-16	9.21027e-16	7.91021e-16	8.10023e-16	8.14022e-16	8.30024e-16	8.76027e-16	9.5703e-16	8.90024e-16	9.44027e-16	8.86032e-16	7.8002e-16	9.21026e-16	7.7702e-16	8.41024e-16	8.07022e-16	8.42024e-16	9.18027e-16	9.16025e-16	7.96021e-16	7.6702e-16	8.46025e-16	8.31023e-16	8.10023e-16	8.35023e-16
Os-182	2.59e-16	2.46e-16	2.44e-16	2.7e-16	2.56e-16	2.88e-16	2.37e-16	2.49e-16	2.45e-16	2.57e-16	2.79e-16	3.09e-16	2.76e-16	2.99e-16	3.17e-16	2.33e-16	2.87e-16	2.35e-16	2.59e-16	2.47e-16	2.61e-16	2.89e-16	2.85e-16	2.39e-16	2.31e-16	2.65e-16	2.55e-16	2.49e-16	2.56e-16
Os-183	3.75001e-16	3.55e-16	3.5e-16	3.91001e-16	3.71001e-16	4.16001e-16	3.46e-16	3.57001e-16	3.56e-16	3.71001e-16	4.02001e-16	4.47001e-16	3.97001e-16	4.31001e-16	4.52001e-16	3.39e-16	4.16001e-16	3.35e-16	3.76001e-16	3.57e-16	3.74001e-16	4.17001e-16	4.12001e-16	3.47e-16	3.34e-16	3.84001e-16	3.67001e-16	3.60001e-16	3.71001e-16
Os-183m	6.17e-16	5.98e-16	5.83e-16	6.39e-16	6.03e-16	6.79e-16	5.79e-16	5.9e-16	5.99e-16	6.07e-16	6.5e-16	6.93e-16	6.53e-16	6.99e-16	6.32e-16	5.81e-16	6.87e-16	5.8e-16	6.2e-16	5.88e-16	6.17e-16	6.72e-16	6.77e-16	5.81e-16	5.62e-16	6.16e-16	6.08e-16	5.92e-16	6.14e-16
Os-185	4.29e-16	4.12e-16	4.04e-16	4.44e-16	4.25e-16	4.75e-16	3.97e-16	4.1e-16	4.09e-16	4.23e-16	4.48e-16	4.9e-16	4.58e-16	4.88e-16	4.9e-16	3.95e-16	4.72e-16	3.93e-16	4.26e-16	4.1e-16	4.29e-16	4.71e-16	4.66e-16	4.02e-16	3.86e-16	4.32e-16	4.27e-16	4.12e-16	4.25e-16
Os-186	0	0	0	0	0	0	0	0	0	0	0	0	0	0	0	0	0	0	0	0	0	0	0	0	0	0	0	0	0
Os-189m	1.08e-23	5.68e-24	7.2e-24	1.03e-23	9.01e-24	2.43e-23	4.44e-24	1.09e-23	5.06e-24	8.93e-24	1.77e-23	9.3e-24	5.74e-24	2.11e-23	4.68e-23	3.45e-24	1.42e-23	2.97e-24	7.94e-24	6.6e-24	1.24e-23	1.84e-23	1.17e-23	4.19e-24	4.78e-24	1.16e-23	8.07e-24	1.27e-23	9.16e-24
Os-190m	1e-15	9.65e-16	9.41e-16	1.04e-15	9.88e-16	1.12e-15	9.23e-16	9.55e-16	9.59e-16	9.87e-16	1.05e-15	1.15e-15	1.07e-15	1.15e-15	1.19e-15	9.23e-16	1.12e-15	9.17e-16	9.98e-16	9.53e-16	1e-15	1.1e-15	1.11e-15	9.32e-16	9.01e-16	1.01e-15	9.95e-16	9.62e-16	9.94e-16
Os-191	4.09015e-17	3.6401e-17	3.87012e-17	4.35015e-17	4.17014e-17	4.38022e-17	3.6401e-17	3.98014e-17	3.69011e-17	4.22014e-17	4.8302e-17	5.76018e-17	4.25013e-17	4.64021e-17	5.41039e-17	3.40009e-17	4.29017e-17	3.47009e-17	4.17014e-17	3.96012e-17	4.18016e-17	4.76021e-17	4.25015e-17	3.7301e-17	3.5501e-17	4.47017e-17	3.94013e-17	3.94015e-17	4.01014e-17
Os-191m	2.54e-18	2.13e-18	2.39e-18	2.76e-18	2.62e-18	2.74e-18	2.2e-18	2.48e-18	2.19e-18	2.66e-18	3.19e-18	3.73e-18	2.61e-18	2.93e-18	3.65e-18	1.97e-18	2.62e-18	2e-18	2.62e-18	2.45e-18	2.64e-18	3.11e-18	2.58e-18	2.25e-18	2.12e-18	2.87e-18	2.44e-18	2.47e-18	2.47e-18
Os-193	4.031e-17	3.8069e-17	3.7781e-17	4.2031e-17	4.001e-17	4.4566e-17	3.6862e-17	3.8497e-17	3.7972e-17	4.0013e-17	4.3674e-17	4.8931e-17	4.2821e-17	4.638e-17	4.9578e-17	3.6245e-17	4.4546e-17	3.6045e-17	4.031e-17	3.8389e-17	4.0517e-17	4.4877e-17	4.4137e-17	3.7167e-17	3.5852e-17	4.1436e-17	3.9495e-17	3.8597e-17	3.9801e-17
Os-194	7.05085e-19	5.03052e-19	6.20063e-19	7.77083e-19	7.19075e-19	9.59164e-19	4.93046e-19	6.93083e-19	5.1005e-19	7.27075e-19	9.78126e-19	8.92089e-19	6.4806e-19	9.64144e-19	1.50033e-18	4.35039e-19	7.68107e-19	4.24038e-19	6.90069e-19	6.24061e-19	7.51094e-19	1.00013e-18	7.07091e-19	5.15047e-19	4.96048e-19	8.43091e-19	6.52068e-19	7.37092e-19	6.65075e-19
Os-196	4.8845e-17	4.61e-17	4.5713e-17	5.0867e-17	4.8445e-17	5.4105e-17	4.4693e-17	4.653e-17	4.6203e-17	4.8448e-17	5.2612e-17	5.8874e-17	5.1757e-17	5.602e-17	5.9925e-17	4.3975e-17	5.3983e-17	4.3474e-17	4.8844e-17	4.6521e-17	4.8852e-17	5.4316e-17	5.3374e-17	4.5099e-17	4.3382e-17	5.0073e-17	4.8028e-17	4.673e-17	4.8235e-17
P-30	6.5864e-16	6.3625e-16	6.2022e-16	6.809e-16	6.4659e-16	7.3539e-16	6.0607e-16	6.3038e-16	6.3026e-16	6.446e-16	6.892e-16	7.5201e-16	7.0698e-16	7.5962e-16	7.7814e-16	6.0594e-16	7.3729e-16	6.119e-16	6.5463e-16	6.2433e-16	6.6067e-16	7.2342e-16	7.3521e-16	6.0813e-16	5.919e-16	6.6083e-16	6.505e-16	6.3238e-16	6.5355e-16
P-32	1.52e-18	1.4e-18	1.42e-18	1.59e-18	1.52e-18	1.71e-18	1.37e-18	1.47e-18	1.41e-18	1.52e-18	1.71e-18	1.91e-18	1.59e-18	1.77e-18	2.02e-18	1.32e-18	1.67e-18	1.32e-18	1.52e-18	1.45e-18	1.54e-18	1.74e-18	1.64e-18	1.39e-18	1.33e-18	1.59e-18	1.48e-18	1.47e-18	1.5e-18
P-33	1.13e-20	8.91e-21	1e-20	1.19e-20	1.12e-20	1.45e-20	8.84e-21	1.1e-20	9.01e-21	1.14e-20	1.46e-20	1.5e-20	1.07e-20	1.45e-20	2.22e-20	7.98e-21	1.23e-20	8e-21	1.1e-20	1.02e-20	1.18e-20	1.46e-20	1.16e-20	9.03e-21	8.67e-21	1.26e-20	1.04e-20	1.13e-20	1.07e-20
Pa-227	9.89e-18	8.78e-18	9.35e-18	1.05e-17	1.01e-17	1.05e-17	8.85e-18	9.69e-18	8.92e-18	1.03e-17	1.18e-17	1.42e-17	1.02e-17	1.11e-17	1.3e-17	8.25e-18	1.03e-17	8.39e-18	1.01e-17	9.62e-18	1.01e-17	1.15e-17	1.02e-17	9.06e-18	8.59e-18	1.08e-17	9.54e-18	9.48e-18	9.69e-18
Pa-228	8.38e-16	8.12e-16	7.92e-16	8.66e-16	8.28e-16	9.19001e-16	7.9e-16	8.07e-16	8.13e-16	8.26e-16	8.68001e-16	9.53001e-16	8.9e-16	9.44001e-16	8.90001e-16	7.77e-16	9.20001e-16	7.77e-16	8.37e-16	8.03e-16	8.39e-16	9.11001e-16	9.18e-16	7.94e-16	7.65e-16	8.41e-16	8.29e-16	8.07e-16	8.32e-16
Pa-229	3.21e-17	2.9e-17	3.04e-17	3.4e-17	3.29e-17	3.37e-17	2.91e-17	3.15e-17	2.94e-17	3.32e-17	3.77e-17	4.61e-17	3.33e-17	3.54e-17	4.07e-17	2.74e-17	3.35e-17	2.79e-17	3.28e-17	3.14e-17	3.25e-17	3.66e-17	3.32e-17	2.98e-17	2.83e-17	3.5e-17	3.11e-17	3.06e-17	3.15e-17
Pa-230	4.11005e-16	3.97005e-16	3.88005e-16	4.25006e-16	4.06005e-16	4.52006e-16	3.87005e-16	3.96005e-16	3.98005e-16	4.05005e-16	4.26007e-16	4.71007e-16	4.38005e-16	4.66006e-16	4.48009e-16	3.79004e-16	4.51006e-16	3.81004e-16	4.10005e-16	3.94005e-16	4.12006e-16	4.47007e-16	4.50006e-16	3.89005e-16	3.75004e-16	4.12006e-16	4.07005e-16	3.96005e-16	4.08005e-16
Pa-231	2.04e-17	1.93e-17	1.9e-17	2.11e-17	2.02e-17	2.31e-17	1.88e-17	1.94e-17	1.93e-17	2.02e-17	2.2e-17	2.43e-17	2.13e-17	2.35e-17	2.63e-17	1.85e-17	2.28e-17	1.79e-17	2.03e-17	1.94e-17	2.04e-17	2.28e-17	2.25e-17	1.87e-17	1.81e-17	2.08e-17	2e-17	1.96e-17	2.01e-17
Pa-232	5.86029e-16	5.69025e-16	5.54026e-16	6.05031e-16	5.78029e-16	6.46035e-16	5.53024e-16	5.64028e-16	5.68025e-16	5.75029e-16	6.02035e-16	6.60038e-16	6.26029e-16	6.65035e-16	6.34048e-16	5.43023e-16	6.46031e-16	5.45023e-16	5.83029e-16	5.61027e-16	5.8703e-16	6.36035e-16	6.4403e-16	5.55025e-16	5.36024e-16	5.85032e-16	5.80027e-16	5.64028e-16	5.82028e-16
Pa-233	1.31012e-16	1.2401e-16	1.22011e-16	1.36012e-16	1.30012e-16	1.45014e-16	1.21009e-16	1.25011e-16	1.2401e-16	1.30012e-16	1.41015e-16	1.58015e-16	1.37011e-16	1.49015e-16	1.62021e-16	1.19009e-16	1.45013e-16	1.16009e-16	1.31011e-16	1.25011e-16	1.31012e-16	1.45015e-16	1.43012e-16	1.2101e-16	1.16009e-16	1.34013e-16	1.28011e-16	1.25012e-16	1.29011e-16
Pa-234	9.08131e-16	8.79115e-16	8.58121e-16	9.37137e-16	8.97131e-16	9.9815e-16	8.54113e-16	8.74127e-16	8.79116e-16	8.94132e-16	9.38154e-16	1.03017e-15	9.65133e-16	1.02016e-15	9.77193e-16	8.41107e-16	9.96141e-16	8.41107e-16	9.0413e-16	8.70123e-16	9.08133e-16	9.87154e-16	9.92138e-16	8.60115e-16	8.28111e-16	9.1014e-16	8.97125e-16	8.74127e-16	9.01127e-16
Pa-234m	1.228e-17	1.187e-17	1.163e-17	1.268e-17	1.216e-17	1.355e-17	1.154e-17	1.185e-17	1.189e-17	1.213e-17	1.282e-17	1.402e-17	1.308e-17	1.393e-17	1.334e-17	1.134e-17	1.35e-17	1.136e-17	1.228e-17	1.179e-17	1.23e-17	1.348e-17	1.346e-17	1.163e-17	1.12e-17	1.237e-17	1.216e-17	1.185e-17	1.221e-17
Pa-235	7.61e-19	6.93e-19	7.09e-19	7.97e-19	7.6e-19	8.59e-19	6.78e-19	7.35e-19	6.97e-19	7.64e-19	8.65e-19	9.7e-19	7.87e-19	8.86e-19	1.04e-18	6.51e-19	8.3e-19	6.49e-19	7.61e-19	7.22e-19	7.71e-19	8.76e-19	8.15e-19	6.87e-19	6.59e-19	8.03e-19	7.36e-19	7.35e-19	7.46e-19
Pa-236	5.6099e-16	5.4685e-16	5.3186e-16	5.7807e-16	5.5398e-16	6.1222e-16	5.278e-16	5.3791e-16	5.4685e-16	5.5298e-16	5.772e-16	6.2445e-16	5.9508e-16	6.2629e-16	5.5856e-16	5.2675e-16	6.1518e-16	5.2474e-16	5.5998e-16	5.3789e-16	5.61e-16	6.0725e-16	6.1115e-16	5.3482e-16	5.1575e-16	5.6107e-16	5.6093e-16	5.4191e-16	5.5795e-16
Pa-237	3.8614e-16	3.7405e-16	3.6406e-16	3.9819e-16	3.8114e-16	4.2628e-16	3.6402e-16	3.721e-16	3.7205e-16	3.7914e-16	3.9628e-16	4.3343e-16	4.1219e-16	4.3632e-16	4.2452e-16	3.58987e-16	4.2525e-16	3.57984e-16	3.8314e-16	3.7008e-16	3.8615e-16	4.203e-16	4.2323e-16	3.6504e-16	3.50995e-16	3.852e-16	3.7911e-16	3.711e-16	3.8312e-16
Pb-194	6.59005e-16	6.37005e-16	6.23005e-16	6.82005e-16	6.52005e-16	7.22006e-16	6.15005e-16	6.33005e-16	6.40005e-16	6.52005e-16	6.91006e-16	7.54007e-16	6.97005e-16	7.43006e-16	6.93007e-16	6.10004e-16	7.22006e-16	6.08004e-16	6.60005e-16	6.30005e-16	6.60005e-16	7.19006e-16	7.21006e-16	6.22005e-16	5.99004e-16	6.65005e-16	6.54005e-16	6.33005e-16	6.54005e-16
Pb-195m	1.03043e-15	9.94404e-16	9.69405e-16	1.07045e-15	1.02043e-15	1.14048e-15	9.64393e-16	9.85417e-16	9.92405e-16	1.01043e-15	1.08048e-15	1.18053e-15	1.10045e-15	1.1805e-15	1.17055e-15	9.54383e-16	1.15048e-15	9.46381e-16	1.03043e-15	9.85413e-16	1.03044e-15	1.13049e-15	1.14047e-15	9.68398e-16	9.31382e-16	1.04045e-15	1.02042e-15	9.90417e-16	1.02043e-15
Pb-196	2.97001e-16	2.82001e-16	2.79001e-16	3.09001e-16	2.94001e-16	3.28001e-16	2.74001e-16	2.85001e-16	2.82001e-16	2.94001e-16	3.19001e-16	3.57002e-16	3.16001e-16	3.40001e-16	3.58002e-16	2.69001e-16	3.28001e-16	2.68001e-16	2.97001e-16	2.84001e-16	2.99001e-16	3.30001e-16	3.26001e-16	2.75001e-16	2.65001e-16	3.04001e-16	2.92001e-16	2.85001e-16	2.94001e-16
Pb-197	9.34117e-16	9.08109e-16	8.84109e-16	9.67122e-16	9.23116e-16	1.02013e-15	8.80106e-16	8.97112e-16	9.11109e-16	9.21116e-16	9.65129e-16	1.05014e-15	9.91122e-16	1.05013e-15	9.50149e-16	8.76103e-16	1.03013e-15	8.72102e-16	9.35117e-16	8.96111e-16	9.34118e-16	1.01013e-15	1.02013e-15	8.88107e-16	8.56103e-16	9.39121e-16	9.29114e-16	9.01112e-16	9.30115e-16
Pb-197m	7.2505e-16	6.97046e-16	6.81047e-16	7.52052e-16	7.1605e-16	8.03056e-16	6.77045e-16	6.92048e-16	6.97047e-16	7.1405e-16	7.60055e-16	8.36062e-16	7.72052e-16	8.28058e-16	8.26065e-16	6.69044e-16	8.04055e-16	6.62044e-16	7.2405e-16	6.93048e-16	7.24051e-16	7.95057e-16	7.98054e-16	6.80046e-16	6.54044e-16	7.33052e-16	7.15049e-16	6.96048e-16	7.19049e-16
Pb-198	2.62e-16	2.48e-16	2.46e-16	2.73e-16	2.6e-16	2.9e-16	2.42e-16	2.5e-16	2.49e-16	2.6e-16	2.82e-16	3.17e-16	2.77e-16	2.99e-16	3.18e-16	2.37e-16	2.89e-16	2.33e-16	2.62e-16	2.51e-16	2.63e-16	2.91e-16	2.86e-16	2.43e-16	2.34e-16	2.69e-16	2.57e-16	2.51e-16	2.59e-16
Pb-199	6.33047e-16	6.13043e-16	5.98044e-16	6.55049e-16	6.25047e-16	6.93053e-16	5.94042e-16	6.06045e-16	6.16043e-16	6.24047e-16	6.59053e-16	7.18059e-16	6.69049e-16	7.12055e-16	6.55062e-16	5.90041e-16	6.96051e-16	5.86041e-16	6.34047e-16	6.06045e-16	6.33048e-16	6.89053e-16	6.93051e-16	5.99043e-16	5.77041e-16	6.37049e-16	6.27046e-16	6.09045e-16	6.29046e-16
Pb-200	1.14e-16	1.05e-16	1.08e-16	1.2e-16	1.15e-16	1.24e-16	1.04e-16	1.1e-16	1.06e-16	1.16e-16	1.29e-16	1.51e-16	1.2e-16	1.3e-16	1.44e-16	9.92e-17	1.22e-16	9.93e-17	1.15e-16	1.1e-16	1.16e-16	1.29e-16	1.22e-16	1.05e-16	1.01e-16	1.21e-16	1.11e-16	1.09e-16	1.12e-16
Pb-201	4.65e-16	4.45e-16	4.36e-16	4.81e-16	4.59e-16	5.14e-16	4.33e-16	4.44e-16	4.46e-16	4.58e-16	4.88e-16	5.39e-16	4.92e-16	5.28e-16	5.31e-16	4.27e-16	5.13e-16	4.22e-16	4.64e-16	4.44e-16	4.64e-16	5.1e-16	5.1e-16	4.35e-16	4.18e-16	4.7e-16	4.58e-16	4.46e-16	4.6e-16
Pb-201m	2.28e-16	2.2e-16	2.15e-16	2.36e-16	2.26e-16	2.54e-16	2.1e-16	2.18e-16	2.18e-16	2.26e-16	2.39e-16	2.62e-16	2.44e-16	2.61e-16	2.64e-16	2.11e-16	2.52e-16	2.09e-16	2.27e-16	2.18e-16	2.29e-16	2.51e-16	2.49e-16	2.14e-16	2.06e-16	2.31e-16	2.29e-16	2.19e-16	2.26e-16
Pb-202	6.71e-25	3.92e-26	1.14e-26	2.11e-26	1.73e-26	3.22e-24	5.96e-28	1.99e-25	1.98e-26	1.7e-26	3.39e-25	4.98e-26	1.43e-27	1.36e-24	2.03e-23	1.9e-28	1.61e-24	4.54e-34	1.01e-26	2.42e-27	4.06e-25	4.62e-25	9.1e-25	3.16e-28	4.59e-27	1.79e-26	2.96e-26	2.16e-25	2.82e-25
Pb-202m	1.26e-15	1.22e-15	1.18e-15	1.3e-15	1.24e-15	1.39e-15	1.18e-15	1.21e-15	1.22e-15	1.23e-15	1.29e-15	1.42e-15	1.34e-15	1.43e-15	1.38e-15	1.17e-15	1.39e-15	1.16e-15	1.25e-15	1.2e-15	1.26e-15	1.37e-15	1.38e-15	1.19e-15	1.14e-15	1.26e-15	1.24e-15	1.21e-15	1.25e-15
Pb-203	1.85e-16	1.74e-16	1.74e-16	1.93e-16	1.84e-16	2.05e-16	1.71e-16	1.77e-16	1.75e-16	1.85e-16	2.02e-16	2.28e-16	1.95e-16	2.11e-16	2.31e-16	1.66e-16	2.03e-16	1.62e-16	1.86e-16	1.78e-16	1.86e-16	2.07e-16	2.02e-16	1.71e-16	1.64e-16	1.91e-16	1.81e-16	1.77e-16	1.83e-16
Pb-204m	1.3e-15	1.26e-15	1.23e-15	1.34e-15	1.28e-15	1.44e-15	1.23e-15	1.25e-15	1.26e-15	1.28e-15	1.33e-15	1.46e-15	1.39e-15	1.47e-15	1.41e-15	1.21e-15	1.43e-15	1.21e-15	1.29e-15	1.25e-15	1.3e-15	1.41e-15	1.43e-15	1.24e-15	1.19e-15	1.3e-15	1.28e-15	1.25e-15	1.29e-15
Pb-205	7e-25	4.08e-26	1.19e-26	2.2e-26	1.81e-26	3.36e-24	6.22e-28	2.07e-25	2.06e-26	1.77e-26	3.54e-25	5.19e-26	1.5e-27	1.41e-24	2.12e-23	1.98e-28	1.67e-24	4.73e-34	1.06e-26	2.52e-27	4.23e-25	4.82e-25	9.49e-25	3.29e-28	4.78e-27	1.87e-26	3.08e-26	2.25e-25	2.94e-25
Pb-209	1.2e-19	1.04e-19	1.11e-19	1.26e-19	1.2e-19	1.39e-19	1.03e-19	1.17e-19	1.05e-19	1.21e-19	1.43e-19	1.59e-19	1.21e-19	1.43e-19	1.83e-19	9.64e-20	1.29e-19	9.68e-20	1.19e-19	1.13e-19	1.23e-19	1.43e-19	1.26e-19	1.05e-19	1e-19	1.3e-19	1.14e-19	1.17e-19	1.16e-19
Pb-210	6.44006e-19	4.75003e-19	5.76004e-19	7.12005e-19	6.62005e-19	8.25014e-19	4.80002e-19	6.33006e-19	4.89003e-19	6.69005e-19	8.69009e-19	8.48005e-19	6.14003e-19	8.42011e-19	1.25003e-18	4.22002e-19	6.89008e-19	4.20002e-19	6.41004e-19	5.85003e-19	6.78007e-19	8.87009e-19	6.41007e-19	4.95002e-19	4.73003e-19	7.63006e-19	6.07004e-19	6.61007e-19	6.12005e-19
Pb-211	4.1298e-17	3.9834e-17	3.875e-17	4.2731e-17	4.0797e-17	4.5788e-17	3.8821e-17	3.9573e-17	3.9738e-17	4.0601e-17	4.2794e-17	4.699e-17	4.4021e-17	4.7013e-17	4.6955e-17	3.8295e-17	4.586e-17	3.7894e-17	4.1097e-17	3.9462e-17	4.1207e-17	4.5203e-17	4.5546e-17	3.8829e-17	3.7304e-17	4.1537e-17	4.0474e-17	3.9674e-17	4.0983e-17
Pb-212	8.5629e-17	8.03242e-17	8.02264e-17	8.91307e-17	8.51291e-17	9.42351e-17	7.8624e-17	8.22284e-17	8.09245e-17	8.55294e-17	9.41361e-17	1.07039e-16	9.01285e-17	9.73357e-17	1.0705e-16	7.62221e-17	9.37314e-17	7.47222e-17	8.56287e-17	8.19269e-17	8.603e-17	9.5636e-17	9.27302e-17	7.91245e-17	7.57235e-17	8.8532e-17	8.37273e-17	8.17287e-17	8.4328e-17
Pb-214	1.56155e-16	1.49136e-16	1.46143e-16	1.62163e-16	1.54155e-16	1.74179e-16	1.45134e-16	1.48151e-16	1.49137e-16	1.54157e-16	1.66184e-16	1.85205e-16	1.65157e-16	1.79184e-16	1.91232e-16	1.43126e-16	1.74167e-16	1.39127e-16	1.56155e-16	1.49146e-16	1.56158e-16	1.73184e-16	1.72163e-16	1.45137e-16	1.39131e-16	1.59167e-16	1.53148e-16	1.49151e-16	1.54151e-16
Pd-100	4.95e-17	4.34e-17	4.64e-17	5.26e-17	5.06e-17	5.34e-17	4.42e-17	4.84e-17	4.42e-17	5.1e-17	5.93e-17	7.12e-17	5.11e-17	5.64e-17	6.9e-17	4.08e-17	5.18e-17	4.11e-17	5.03e-17	4.76e-17	5.06e-17	5.78e-17	5.13e-17	4.49e-17	4.24e-17	5.42e-17	4.73e-17	4.73e-17	4.83e-17
Pd-101	2.05016e-16	1.98014e-16	1.93015e-16	2.12017e-16	2.02016e-16	2.29018e-16	1.89014e-16	1.96015e-16	1.98014e-16	2.02016e-16	2.14018e-16	2.3302e-16	2.18016e-16	2.35018e-16	2.37023e-16	1.90013e-16	2.28017e-16	1.88013e-16	2.04016e-16	1.95015e-16	2.05016e-16	2.25018e-16	2.26017e-16	1.92014e-16	1.85013e-16	2.06017e-16	2.04015e-16	1.97015e-16	2.04015e-16
Pd-103	2.49e-19	1.14e-19	1.05e-19	1.4e-19	1.25e-19	8.25e-19	7.32e-20	2.18e-19	9.98e-20	1.23e-19	3.46e-19	1.41e-19	8.64e-20	5.75e-19	2.39e-18	7.02e-20	4.42e-19	6.73e-20	1.1e-19	9.08e-20	2.86e-19	3.64e-19	3.34e-19	7.2e-20	8.2e-20	1.48e-19	1.2e-19	2.55e-19	1.88e-19
Pd-107	6.08e-25	1.75e-25	1.7e-25	2.7e-25	2.3e-25	2.38e-24	5.91e-26	5.05e-25	1.32e-25	2.22e-25	8.87e-25	2.41e-25	7.86e-26	1.56e-24	7.88e-24	4.49e-26	1.18e-24	3.86e-26	1.75e-25	1.21e-25	6.97e-25	9.43e-25	8.27e-25	5.35e-26	9.35e-26	3.09e-25	2.09e-25	6.17e-25	4.08e-25
Pd-109	2.685e-18	2.323e-18	2.416e-18	2.746e-18	2.626e-18	3.352e-18	2.286e-18	2.612e-18	2.336e-18	2.638e-18	3.2e-18	3.528e-18	2.636e-18	3.296e-18	5.017e-18	2.158e-18	2.991e-18	2.158e-18	2.605e-18	2.463e-18	2.762e-18	3.173e-18	2.872e-18	2.322e-18	2.216e-18	2.802e-18	2.5e-18	2.602e-18	2.586e-18
Pd-109m	6.43e-17	6.08e-17	6.04e-17	6.67e-17	6.36e-17	7.1e-17	5.87e-17	6.2e-17	6.13e-17	6.41e-17	7.06e-17	8e-17	6.81e-17	7.37e-17	8.08e-17	5.7e-17	7.07e-17	5.67e-17	6.41e-17	6.14e-17	6.47e-17	7.15e-17	6.98e-17	5.98e-17	5.72e-17	6.63e-17	6.28e-17	6.15e-17	6.33e-17
Pd-111	3.204e-17	3.107e-17	3.029e-17	3.314e-17	3.173e-17	3.542e-17	2.982e-17	3.075e-17	3.108e-17	3.164e-17	3.339e-17	3.63e-17	3.405e-17	3.641e-17	3.453e-17	2.975e-17	3.537e-17	2.964e-17	3.204e-17	3.063e-17	3.206e-17	3.495e-17	3.523e-17	3.014e-17	2.916e-17	3.234e-17	3.188e-17	3.086e-17	3.18e-17
Pd-112	3.63e-20	1.385e-20	1.36e-20	1.751e-20	1.608e-20	1.277e-19	1.0062e-20	2.78e-20	1.25e-20	1.6e-20	4.43e-20	2.133e-20	1.2262e-20	8.07e-20	4.546e-19	9.027e-21	6.68e-20	8.8449e-21	1.446e-20	1.229e-20	3.8e-20	4.73e-20	4.78e-20	1.0202e-20	1.07e-20	1.865e-20	1.528e-20	3.17e-20	2.54e-20
Pd-114	1.6615e-17	1.5635e-17	1.5552e-17	1.7258e-17	1.6513e-17	1.833e-17	1.5217e-17	1.5883e-17	1.5739e-17	1.6518e-17	1.804e-17	2.046e-17	1.7448e-17	1.896e-17	2.064e-17	1.4885e-17	1.8298e-17	1.4682e-17	1.6614e-17	1.5869e-17	1.6626e-17	1.845e-17	1.8081e-17	1.5427e-17	1.4794e-17	1.7064e-17	1.6185e-17	1.5883e-17	1.6397e-17
Pd-96	8.97372e-16	8.6834e-16	8.46347e-16	9.2739e-16	8.85371e-16	9.91419e-16	8.38333e-16	8.62359e-16	8.64342e-16	8.82373e-16	9.34421e-16	1.02047e-15	9.55386e-16	1.02043e-15	9.95503e-16	8.3332e-16	9.92406e-16	8.33319e-16	8.94372e-16	8.57354e-16	8.97377e-16	9.79427e-16	9.86399e-16	8.41337e-16	8.13323e-16	9.00392e-16	8.8336e-16	8.62359e-16	8.90365e-16
Pd-97	1.46296e-15	1.42278e-15	1.39278e-15	1.51309e-15	1.44294e-15	1.6033e-15	1.3727e-15	1.41285e-15	1.42279e-15	1.44295e-15	1.51323e-15	1.6436e-15	1.55311e-15	1.64341e-15	1.50368e-15	1.37264e-15	1.61325e-15	1.37262e-15	1.46296e-15	1.40282e-15	1.46298e-15	1.59332e-15	1.61321e-15	1.38273e-15	1.34263e-15	1.46306e-15	1.4529e-15	1.41285e-15	1.46292e-15
Pd-98	2.45013e-16	2.34012e-16	2.31012e-16	2.53014e-16	2.43013e-16	2.69015e-16	2.26012e-16	2.35013e-16	2.33012e-16	2.42014e-16	2.59016e-16	2.89018e-16	2.59014e-16	2.77016e-16	2.8202e-16	2.24011e-16	2.68015e-16	2.24011e-16	2.44013e-16	2.35013e-16	2.45014e-16	2.69016e-16	2.66014e-16	2.29012e-16	2.21011e-16	2.49014e-16	2.41013e-16	2.35013e-16	2.42013e-16
Pd-99	7.912e-16	7.6611e-16	7.4812e-16	8.1825e-16	7.8019e-16	8.6934e-16	7.3708e-16	7.5915e-16	7.6512e-16	7.792e-16	8.2433e-16	9.0248e-16	8.4125e-16	8.9538e-16	8.5855e-16	7.3405e-16	8.7231e-16	7.3705e-16	7.892e-16	7.5614e-16	7.9221e-16	8.6236e-16	8.6929e-16	7.431e-16	7.2005e-16	7.9625e-16	7.8417e-16	7.6115e-16	7.8618e-16
Pm-136	1.7368e-15	1.676e-15	1.6358e-15	1.7974e-15	1.7166e-15	1.9285e-15	1.6155e-15	1.6661e-15	1.666e-15	1.7066e-15	1.8079e-15	1.9697e-15	1.8577e-15	1.9891e-15	1.9892e-15	1.6153e-15	1.9384e-15	1.6052e-15	1.7268e-15	1.656e-15	1.7368e-15	1.8985e-15	1.9183e-15	1.6257e-15	1.5651e-15	1.7471e-15	1.7165e-15	1.6662e-15	1.7266e-15
Pm-137m	1.11522e-15	1.07493e-15	1.0449e-15	1.15543e-15	1.09518e-15	1.2458e-15	1.02479e-15	1.06502e-15	1.07494e-15	1.09519e-15	1.17564e-15	1.28626e-15	1.18549e-15	1.27598e-15	1.29631e-15	1.02469e-15	1.23574e-15	1.02467e-15	1.11522e-15	1.06498e-15	1.11525e-15	1.22582e-15	1.23568e-15	1.03483e-15	1.00365e-15	1.12536e-15	1.10512e-15	1.07502e-15	1.10516e-15
Pm-139	5.9603e-16	5.7474e-16	5.6072e-16	6.1623e-16	5.8499e-16	6.636e-16	5.496e-16	5.6983e-16	5.7075e-16	5.84e-16	6.2245e-16	6.7805e-16	6.3729e-16	6.8477e-16	6.9013e-16	5.4851e-16	6.6553e-16	5.5148e-16	5.9302e-16	5.6579e-16	5.9706e-16	6.5361e-16	6.6247e-16	5.5265e-16	5.3647e-16	5.9817e-16	5.8893e-16	5.7284e-16	5.9096e-16
Pm-140	6.825e-16	6.598e-16	6.426e-16	7.051e-16	6.704e-16	7.602e-16	6.293e-16	6.529e-16	6.538e-16	6.684e-16	7.126e-16	7.773e-16	7.314e-16	7.847e-16	7.929e-16	6.291e-16	7.62e-16	6.341e-16	6.785e-16	6.478e-16	6.836e-16	7.482e-16	7.589e-16	6.315e-16	6.139e-16	6.848e-16	6.743e-16	6.549e-16	6.774e-16
Pm-140m	1.91442e-15	1.85416e-15	1.80414e-15	1.97459e-15	1.88438e-15	2.11492e-15	1.79404e-15	1.83424e-15	1.84416e-15	1.87439e-15	1.98479e-15	2.15533e-15	2.04464e-15	2.17507e-15	2.10542e-15	1.78395e-15	2.12485e-15	1.78393e-15	1.90441e-15	1.82421e-15	1.91444e-15	2.08493e-15	2.1148e-15	1.79408e-15	1.73392e-15	1.91454e-15	1.88432e-15	1.84425e-15	1.90436e-15
Pm-141	4.5923e-16	4.4409e-16	4.3309e-16	4.7433e-16	4.5122e-16	5.1049e-16	4.2403e-16	4.4015e-16	4.421e-16	4.5022e-16	4.7845e-16	5.1973e-16	4.9034e-16	5.2557e-16	5.1781e-16	4.2398e-16	5.1045e-16	4.2697e-16	4.5723e-16	4.3613e-16	4.6025e-16	5.0351e-16	5.0942e-16	4.2705e-16	4.1497e-16	4.6131e-16	4.5518e-16	4.4215e-16	4.562e-16
Pm-142	5.4821e-16	5.2982e-16	5.1677e-16	5.6649e-16	5.3815e-16	6.1101e-16	5.0562e-16	5.2493e-16	5.2583e-16	5.3716e-16	5.7378e-16	6.2462e-16	5.8659e-16	6.3125e-16	6.3866e-16	5.0449e-16	6.1193e-16	5.0946e-16	5.452e-16	5.1988e-16	5.5024e-16	6.0202e-16	6.1084e-16	5.0668e-16	4.9343e-16	5.5039e-16	5.4207e-16	5.2694e-16	5.4412e-16
Pm-143	1.87e-16	1.8e-16	1.76e-16	1.93e-16	1.86e-16	2.1e-16	1.75e-16	1.81e-16	1.78e-16	1.84e-16	1.95e-16	2.1e-16	1.98e-16	2.13e-16	2.18e-16	1.72e-16	2.06e-16	1.7e-16	1.85e-16	1.79e-16	1.88e-16	2.07e-16	2.04e-16	1.75e-16	1.68e-16	1.89e-16	1.83e-16	1.81e-16	1.85e-16
Pm-144	9.81e-16	9.47e-16	9.21e-16	1.01e-15	9.68e-16	1.09e-15	9.06e-16	9.38e-16	9.38e-16	9.64e-16	1.02e-15	1.11e-15	1.05e-15	1.12e-15	1.13e-15	9.08e-16	1.09e-15	9.02e-16	9.72e-16	9.34e-16	9.81e-16	1.07e-15	1.07e-15	9.17e-16	8.84e-16	9.86e-16	9.75e-16	9.42e-16	9.72e-16
Pm-145	7.31e-18	4.95e-18	6.16e-18	7.91e-18	7.25e-18	1.11e-17	4.65e-18	7.23e-18	4.9e-18	7.31e-18	1.06e-17	8.63e-18	6.17e-18	1.08e-17	1.83e-17	4.06e-18	8.28e-18	3.87e-18	6.84e-18	6.12e-18	7.95e-18	1.09e-17	7.47e-18	4.84e-18	4.77e-18	8.68e-18	6.53e-18	7.86e-18	6.78e-18
Pm-146	4.69068e-16	4.5106e-16	4.39063e-16	4.84071e-16	4.62068e-16	5.22078e-16	4.37059e-16	4.49066e-16	4.4806e-16	4.59068e-16	4.8708e-16	5.31089e-16	5.00069e-16	5.3608e-16	5.431e-16	4.33056e-16	5.21073e-16	4.30056e-16	4.65068e-16	4.46064e-16	4.69069e-16	5.1408e-16	5.17072e-16	4.3706e-16	4.22057e-16	4.71073e-16	4.59065e-16	4.50066e-16	4.64066e-16
Pm-147	9.1e-21	7.34e-21	8.16e-21	9.63e-21	9.09e-21	1.158e-20	7.23e-21	8.92e-21	7.4e-21	9.17e-21	1.163e-20	1.205e-20	8.68e-21	1.159e-20	1.73e-20	6.6e-21	9.92e-21	6.63e-21	8.9e-21	8.26e-21	9.5e-21	1.164e-20	9.41e-21	7.4e-21	7.12e-21	1.011e-20	8.45e-21	9.11e-21	8.69e-21
Pm-148	3.5905e-16	3.4991e-16	3.3992e-16	3.7014e-16	3.5404e-16	3.933e-16	3.3686e-16	3.4498e-16	3.5191e-16	3.5405e-16	3.7027e-16	3.9953e-16	3.7915e-16	4.0437e-16	3.5964e-16	3.348e-16	3.9325e-16	3.348e-16	3.5905e-16	3.4295e-16	3.5907e-16	3.8832e-16	3.9522e-16	3.3988e-16	3.2881e-16	3.5913e-16	3.57e-16	3.4498e-16	3.5702e-16
Pm-148m	1.26007e-15	1.22006e-15	1.19007e-15	1.30008e-15	1.24007e-15	1.40008e-15	1.17006e-15	1.21007e-15	1.21006e-15	1.24007e-15	1.31009e-15	1.4301e-15	1.35007e-15	1.44009e-15	1.43011e-15	1.17006e-15	1.40008e-15	1.17006e-15	1.25007e-15	1.20007e-15	1.26007e-15	1.38009e-15	1.39008e-15	1.18006e-15	1.14006e-15	1.27008e-15	1.26007e-15	1.21007e-15	1.25007e-15
Pm-149	7.851e-18	7.487e-18	7.35e-18	8.122e-18	7.761e-18	8.769e-18	7.28e-18	7.497e-18	7.48e-18	7.754e-18	8.337e-18	9.197e-18	8.262e-18	8.954e-18	9.557e-18	7.172e-18	8.698e-18	6.982e-18	7.82e-18	7.498e-18	7.848e-18	8.681e-18	8.608e-18	7.266e-18	7.01e-18	7.968e-18	7.705e-18	7.517e-18	7.751e-18
Pm-150	9.1248e-16	8.8932e-16	8.6232e-16	9.4259e-16	8.9947e-16	1.00077e-15	8.5725e-16	8.7539e-16	8.9332e-16	8.9747e-16	9.3773e-16	1.02305e-15	9.666e-16	1.02286e-15	9.2715e-16	8.5719e-16	1.00272e-15	8.5018e-16	9.1148e-16	8.7336e-16	9.105e-16	9.878e-16	9.9869e-16	8.6528e-16	8.3519e-16	9.1457e-16	9.0842e-16	8.7839e-16	9.0744e-16
Pm-151	2.0127e-16	1.92241e-16	1.88251e-16	2.08284e-16	1.9927e-16	2.24308e-16	1.86237e-16	1.92262e-16	1.91243e-16	1.98272e-16	2.13314e-16	2.35352e-16	2.13276e-16	2.30317e-16	2.43388e-16	1.83225e-16	2.23293e-16	1.80225e-16	2.0027e-16	1.92255e-16	2.01275e-16	2.22316e-16	2.20286e-16	1.86241e-16	1.79231e-16	2.04289e-16	1.97259e-16	1.93262e-16	1.99264e-16
Pm-152	1.8103e-16	1.7568e-16	1.7166e-16	1.8728e-16	1.7899e-16	1.9872e-16	1.7052e-16	1.748e-16	1.7569e-16	1.79e-16	1.8754e-16	2.0527e-16	1.9234e-16	2.0292e-16	1.8838e-16	1.684e-16	1.9863e-16	1.6837e-16	1.8102e-16	1.7375e-16	1.8206e-16	1.9674e-16	1.9755e-16	1.7257e-16	1.6636e-16	1.822e-16	1.7991e-16	1.748e-16	1.7995e-16
Pm-152m	9.3656e-16	9.0739e-16	8.8439e-16	9.6867e-16	9.2254e-16	1.03286e-15	8.7732e-16	8.9846e-16	9.1139e-16	9.2355e-16	9.7982e-16	1.06314e-15	9.8968e-16	1.05295e-15	9.8425e-16	8.7326e-16	1.03281e-15	8.6725e-16	9.3856e-16	8.9544e-16	9.3658e-16	1.02289e-15	1.02277e-15	8.8335e-16	8.5326e-16	9.4165e-16	9.275e-16	9.0046e-16	9.3052e-16
Pm-153	4.157e-17	3.815e-17	3.897e-17	4.353e-17	4.166e-17	4.625e-17	3.712e-17	4.031e-17	3.826e-17	4.197e-17	4.714e-17	5.384e-17	4.303e-17	4.79e-17	5.504e-17	3.567e-17	4.501e-17	3.597e-17	4.167e-17	3.97e-17	4.208e-17	4.737e-17	4.428e-17	3.784e-17	3.638e-17	4.404e-17	4.013e-17	4.011e-17	4.074e-17
Pm-154	1.08256e-15	1.06238e-15	1.03239e-15	1.11266e-15	1.06254e-15	1.16286e-15	1.03232e-15	1.04246e-15	1.06239e-15	1.06255e-15	1.10281e-15	1.19314e-15	1.14267e-15	1.19295e-15	9.9624e-16	1.02226e-15	1.1728e-15	1.02225e-15	1.08255e-15	1.04243e-15	1.08257e-15	1.16288e-15	1.17276e-15	1.04234e-15	1.00225e-15	1.08265e-15	1.08249e-15	1.05246e-15	1.08252e-15
Pm-154m	1.10271e-15	1.07252e-15	1.04253e-15	1.14282e-15	1.09269e-15	1.20303e-15	1.03246e-15	1.0626e-15	1.08253e-15	1.0927e-15	1.14298e-15	1.23333e-15	1.16283e-15	1.23312e-15	1.10345e-15	1.03239e-15	1.20297e-15	1.02238e-15	1.1027e-15	1.05258e-15	1.10273e-15	1.19305e-15	1.20293e-15	1.04248e-15	1.01239e-15	1.10281e-15	1.09264e-15	1.06261e-15	1.09267e-15
Po-203	1.01021e-15	9.76193e-16	9.52194e-16	1.04022e-15	9.92207e-16	1.10023e-15	9.49188e-16	9.692e-16	9.79194e-16	9.90207e-16	1.04023e-15	1.13026e-15	1.07022e-15	1.13024e-15	1.04027e-15	9.37183e-16	1.10023e-15	9.38182e-16	1.00021e-15	9.64198e-16	1.01021e-15	1.09024e-15	1.10022e-15	9.5519e-16	9.21183e-16	1.01022e-15	9.96202e-16	9.692e-16	9.99204e-16
Po-204	7.1e-16	6.82e-16	6.7e-16	7.35e-16	7.02e-16	7.8e-16	6.66e-16	6.83e-16	6.82e-16	7.01e-16	7.44e-16	8.22e-16	7.54e-16	8.03e-16	7.87e-16	6.52e-16	7.79e-16	6.52e-16	7.08e-16	6.8e-16	7.11e-16	7.77e-16	7.75e-16	6.68e-16	6.43e-16	7.16e-16	6.99e-16	6.82e-16	7.03e-16
Po-205	9.77032e-16	9.4803e-16	9.2503e-16	1.01003e-15	9.65032e-16	1.07004e-15	9.24029e-16	9.42031e-16	9.4903e-16	9.62032e-16	1.01004e-15	1.10004e-15	1.04003e-15	1.10004e-15	1.01004e-15	9.09028e-16	1.07004e-15	9.08028e-16	9.74032e-16	9.37031e-16	9.77033e-16	1.06004e-15	1.07003e-15	9.29029e-16	8.94028e-16	9.78034e-16	9.65031e-16	9.41031e-16	9.70032e-16
Po-206	7.37e-16	7.1e-16	6.94e-16	7.62e-16	7.26e-16	8.13e-16	6.9e-16	7.07e-16	7.09e-16	7.25e-16	7.69e-16	8.43e-16	7.83e-16	8.36e-16	8.17e-16	6.8e-16	8.13e-16	6.8e-16	7.35e-16	7.04e-16	7.37e-16	8.05e-16	8.09e-16	6.92e-16	6.67e-16	7.4e-16	7.26e-16	7.07e-16	7.3e-16
Po-207	7.96003e-16	7.71003e-16	7.52003e-16	8.22003e-16	7.85003e-16	8.74003e-16	7.51003e-16	7.66003e-16	7.72003e-16	7.83003e-16	8.22003e-16	9.00004e-16	8.47003e-16	8.99003e-16	8.44004e-16	7.38002e-16	8.74003e-16	7.40002e-16	7.93003e-16	7.62003e-16	7.97003e-16	8.64003e-16	8.71003e-16	7.55003e-16	7.28003e-16	7.96003e-16	7.89003e-16	7.66003e-16	7.90003e-16
Po-208	1.32e-20	1.26e-20	1.24e-20	1.36e-20	1.3e-20	1.46e-20	1.22e-20	1.26e-20	1.26e-20	1.3e-20	1.38e-20	1.52e-20	1.4e-20	1.5e-20	1.53e-20	1.21e-20	1.45e-20	1.2e-20	1.31e-20	1.26e-20	1.32e-20	1.45e-20	1.44e-20	1.23e-20	1.18e-20	1.33e-20	1.3e-20	1.26e-20	1.3e-20
Po-209	3.81e-18	3.66e-18	3.59e-18	3.93e-18	3.77e-18	4.19e-18	3.59e-18	3.67e-18	3.67e-18	3.76e-18	3.97e-18	4.4e-18	4.04e-18	4.3e-18	4.25e-18	3.5e-18	4.17e-18	3.48e-18	3.79e-18	3.65e-18	3.82e-18	4.16e-18	4.15e-18	3.59e-18	3.45e-18	3.83e-18	3.74e-18	3.66e-18	3.77e-18
Po-210	6.14e-21	5.95e-21	5.8e-21	6.32e-21	6.09e-21	6.77e-21	5.85e-21	5.93e-21	5.91e-21	6.03e-21	6.27e-21	6.88e-21	6.54e-21	6.88e-21	6.7e-21	5.75e-21	6.73e-21	5.68e-21	6.09e-21	5.91e-21	6.13e-21	6.68e-21	6.7e-21	5.82e-21	5.58e-21	6.14e-21	5.98e-21	5.91e-21	6.08e-21
Po-211	5.17e-18	5.02e-18	4.88e-18	5.33e-18	5.1e-18	5.72e-18	4.85e-18	4.97e-18	5e-18	5.08e-18	5.32e-18	5.81e-18	5.53e-18	5.87e-18	5.69e-18	4.8e-18	5.7e-18	4.8e-18	5.13e-18	4.94e-18	5.17e-18	5.62e-18	5.67e-18	4.89e-18	4.71e-18	5.16e-18	5.14e-18	4.98e-18	5.13e-18
Po-212	0	0	0	0	0	0	0	0	0	0	0	0	0	0	0	0	0	0	0	0	0	0	0	0	0	0	0	0	0
Po-212m	4.58e-17	4.52e-17	4.39e-17	4.75e-17	4.56e-17	4.8e-17	4.44e-17	4.47e-17	4.54e-17	4.55e-17	4.65e-17	5.01e-17	4.83e-17	5e-17	3.82e-17	4.42e-17	4.88e-17	4.49e-17	4.59e-17	4.45e-17	4.6e-17	4.9e-17	4.93e-17	4.43e-17	4.31e-17	4.61e-17	4.65e-17	4.46e-17	4.59e-17
Po-213	2.37e-20	2.3e-20	2.23e-20	2.44e-20	2.35e-20	2.61e-20	2.25e-20	2.29e-20	2.28e-20	2.32e-20	2.42e-20	2.66e-20	2.52e-20	2.66e-20	2.6e-20	2.21e-20	2.6e-20	2.19e-20	2.35e-20	2.28e-20	2.36e-20	2.58e-20	2.58e-20	2.24e-20	2.15e-20	2.37e-20	2.31e-20	2.28e-20	2.35e-20
Po-214	5.24e-20	5.08e-20	4.95e-20	5.39e-20	5.2e-20	5.78e-20	4.99e-20	5.06e-20	5.04e-20	5.15e-20	5.35e-20	5.87e-20	5.58e-20	5.87e-20	5.73e-20	4.91e-20	5.75e-20	4.84e-20	5.2e-20	5.04e-20	5.23e-20	5.71e-20	5.72e-20	4.97e-20	4.76e-20	5.24e-20	5.1e-20	5.04e-20	5.19e-20
Po-215	1.12e-19	1.08e-19	1.05e-19	1.16e-19	1.1e-19	1.25e-19	1.04e-19	1.06e-19	1.07e-19	1.1e-19	1.17e-19	1.29e-19	1.21e-19	1.31e-19	1.35e-19	1.03e-19	1.27e-19	1.03e-19	1.12e-19	1.06e-19	1.12e-19	1.23e-19	1.26e-19	1.04e-19	1.01e-19	1.13e-19	1.1e-19	1.07e-19	1.11e-19
Po-216	9.67e-21	9.37e-21	9.12e-21	9.94e-21	9.58e-21	1.07e-20	9.2e-21	9.33e-21	9.3e-21	9.49e-21	9.87e-21	1.08e-20	1.03e-20	1.08e-20	1.05e-20	9.05e-21	1.06e-20	8.93e-21	9.58e-21	9.29e-21	9.64e-21	1.05e-20	1.05e-20	9.16e-21	8.78e-21	9.66e-21	9.41e-21	9.3e-21	9.57e-21
Po-218	2.06e-24	1.64e-24	1.84e-24	2.19e-24	2.06e-24	2.66e-24	1.62e-24	2.02e-24	1.65e-24	2.08e-24	2.67e-24	2.74e-24	1.95e-24	2.66e-24	4.05e-24	1.47e-24	2.25e-24	1.47e-24	2.01e-24	1.86e-24	2.16e-24	2.68e-24	2.13e-24	1.66e-24	1.59e-24	2.31e-24	1.91e-24	2.07e-24	1.97e-24
Pr-134	1.98504e-15	1.92475e-15	1.86472e-15	2.04524e-15	1.95499e-15	2.1956e-15	1.84461e-15	1.89484e-15	1.91476e-15	1.945e-15	2.05546e-15	2.24606e-15	2.11529e-15	2.26577e-15	2.21614e-15	1.84451e-15	2.20553e-15	1.83449e-15	1.97503e-15	1.8948e-15	1.98506e-15	2.16562e-15	2.18547e-15	1.85465e-15	1.79448e-15	1.98517e-15	1.96493e-15	1.90484e-15	1.96497e-15
Pr-134m	1.43966e-15	1.39917e-15	1.35907e-15	1.49e-15	1.41957e-15	1.5907e-15	1.34889e-15	1.37928e-15	1.39919e-15	1.41958e-15	1.4904e-15	1.6215e-15	1.5402e-15	1.631e-15	1.5414e-15	1.34874e-15	1.6006e-15	1.3487e-15	1.43964e-15	1.37922e-15	1.43969e-15	1.5707e-15	1.5905e-15	1.35898e-15	1.31864e-15	1.44987e-15	1.43949e-15	1.38929e-15	1.43954e-15
Pr-135	5.4085e-16	5.1972e-16	5.0873e-16	5.5892e-16	5.3183e-16	6.0406e-16	4.9768e-16	5.1777e-16	5.1673e-16	5.3084e-16	5.6803e-16	6.1826e-16	5.7593e-16	6.2113e-16	6.3234e-16	4.9563e-16	6.0203e-16	4.9662e-16	5.3784e-16	5.1276e-16	5.4186e-16	5.9508e-16	5.99e-16	5.0069e-16	4.8563e-16	5.4391e-16	5.338e-16	5.1978e-16	5.3582e-16
Pr-136	1.33313e-15	1.29293e-15	1.26293e-15	1.38325e-15	1.3131e-15	1.47348e-15	1.24285e-15	1.283e-15	1.29294e-15	1.31311e-15	1.3834e-15	1.50379e-15	1.42328e-15	1.51359e-15	1.43387e-15	1.24279e-15	1.48343e-15	1.25277e-15	1.33312e-15	1.27298e-15	1.33314e-15	1.4535e-15	1.47339e-15	1.25288e-15	1.21277e-15	1.33322e-15	1.33306e-15	1.28301e-15	1.32308e-15
Pr-137	2.2442e-16	2.16386e-16	2.11392e-16	2.32439e-16	2.20418e-16	2.52471e-16	2.06377e-16	2.15404e-16	2.14388e-16	2.2042e-16	2.3547e-16	2.54527e-16	2.39437e-16	2.59486e-16	2.63556e-16	2.06364e-16	2.50459e-16	2.07363e-16	2.23419e-16	2.12399e-16	2.25424e-16	2.47478e-16	2.49452e-16	2.07382e-16	2.01366e-16	2.25439e-16	2.21407e-16	2.16404e-16	2.22412e-16
Pr-138	5.2171e-16	5.0339e-16	4.9136e-16	5.3894e-16	5.1266e-16	5.8235e-16	4.8023e-16	4.9949e-16	4.994e-16	5.1067e-16	5.4618e-16	5.9487e-16	5.5901e-16	6.0155e-16	6.1495e-16	4.8012e-16	5.8328e-16	4.8409e-16	5.187e-16	4.9444e-16	5.2374e-16	5.7337e-16	5.8221e-16	4.8228e-16	4.6908e-16	5.2387e-16	5.156e-16	5.0149e-16	5.1764e-16
Pr-138m	1.55036e-15	1.50033e-15	1.46034e-15	1.60038e-15	1.52036e-15	1.71041e-15	1.46033e-15	1.49035e-15	1.50033e-15	1.52036e-15	1.60041e-15	1.74046e-15	1.64038e-15	1.75042e-15	1.68048e-15	1.44031e-15	1.7104e-15	1.44031e-15	1.54036e-15	1.48034e-15	1.55037e-15	1.69041e-15	1.70039e-15	1.46033e-15	1.41032e-15	1.55038e-15	1.52035e-15	1.49035e-15	1.54036e-15
Pr-139	7.0558e-17	6.66524e-17	6.57539e-17	7.29608e-17	6.91579e-17	8.13656e-17	6.33514e-17	6.7756e-17	6.61528e-17	6.89583e-17	7.57665e-17	7.96746e-17	7.38597e-17	8.31677e-17	8.91805e-17	6.30491e-17	7.8963e-17	6.3249e-17	6.96579e-17	6.6055e-17	7.11588e-17	7.94671e-17	7.80618e-17	6.37521e-17	6.215e-17	7.15615e-17	6.91559e-17	6.8456e-17	6.96567e-17
Pr-140	3.4379e-16	3.3166e-16	3.2367e-16	3.5586e-16	3.3778e-16	3.85e-16	3.1562e-16	3.2972e-16	3.2867e-16	3.3678e-16	3.6097e-16	3.9219e-16	3.6787e-16	3.9806e-16	4.0928e-16	3.1558e-16	3.8496e-16	3.1857e-16	3.4178e-16	3.257e-16	3.448e-16	3.7901e-16	3.8393e-16	3.1664e-16	3.0857e-16	3.4585e-16	3.3974e-16	3.3072e-16	3.4076e-16
Pr-142	3.762e-17	3.665e-17	3.567e-17	3.872e-17	3.71e-17	4.079e-17	3.56e-17	3.623e-17	3.716e-17	3.721e-17	3.906e-17	4.166e-17	3.922e-17	4.188e-17	3.449e-17	3.513e-17	4.094e-17	3.503e-17	3.791e-17	3.59e-17	3.764e-17	4.052e-17	4.13e-17	3.592e-17	3.464e-17	3.761e-17	3.726e-17	3.613e-17	3.738e-17
Pr-142m	0	0	0	0	0	0	0	0	0	0	0	0	0	0	0	0	0	0	0	0	0	0	0	0	0	0	0	0	0
Pr-143	3.17006e-19	2.83005e-19	2.95005e-19	3.34006e-19	3.18006e-19	3.62006e-19	2.78005e-19	3.08005e-19	2.86005e-19	3.20006e-19	3.70006e-19	4.14006e-19	3.25006e-19	3.73006e-19	4.56006e-19	2.64005e-19	3.44006e-19	2.64005e-19	3.17006e-19	3.00005e-19	3.23006e-19	3.71006e-19	3.37006e-19	2.83005e-19	2.71005e-19	3.39006e-19	3.05006e-19	3.08005e-19	3.10006e-19
Pr-144	2.232e-17	2.172e-17	2.121e-17	2.302e-17	2.208e-17	2.418e-17	2.109e-17	2.153e-17	2.163e-17	2.209e-17	2.316e-17	2.517e-17	2.357e-17	2.486e-17	2.231e-17	2.088e-17	2.43e-17	2.086e-17	2.231e-17	2.149e-17	2.235e-17	2.421e-17	2.414e-17	2.123e-17	2.056e-17	2.247e-17	2.231e-17	2.163e-17	2.225e-17
Pr-144m	3.28028e-18	2.43026e-18	2.80027e-18	3.4703e-18	3.20028e-18	4.87032e-18	2.27025e-18	3.23027e-18	2.39026e-18	3.21028e-18	4.44032e-18	3.63036e-18	2.85029e-18	4.71033e-18	7.46038e-18	2.07024e-18	3.76031e-18	1.99024e-18	3.06028e-18	2.77027e-18	3.51029e-18	4.62033e-18	3.4403e-18	2.32026e-18	2.30025e-18	3.7103e-18	2.98028e-18	3.48027e-18	3.08028e-18
Pr-145	1.311e-17	1.259e-17	1.231e-17	1.348e-17	1.291e-17	1.45e-17	1.226e-17	1.256e-17	1.26e-17	1.291e-17	1.369e-17	1.489e-17	1.387e-17	1.485e-17	1.45e-17	1.211e-17	1.445e-17	1.201e-17	1.301e-17	1.254e-17	1.313e-17	1.432e-17	1.433e-17	1.228e-17	1.182e-17	1.318e-17	1.287e-17	1.256e-17	1.299e-17
Pr-146	6.2785e-16	6.1148e-16	5.9443e-16	6.4812e-16	6.198e-16	6.8461e-16	5.9129e-16	6.0359e-16	6.1449e-16	6.1781e-16	6.474e-16	6.992e-16	6.6421e-16	7.0384e-16	6.2322e-16	5.8917e-16	6.8853e-16	5.8814e-16	6.2785e-16	6.0054e-16	6.2789e-16	6.7863e-16	6.8945e-16	5.9535e-16	5.7611e-16	6.2903e-16	6.2372e-16	6.0459e-16	6.2477e-16
Pr-147	2.9143e-16	2.7826e-16	2.7327e-16	3.0154e-16	2.8742e-16	3.2472e-16	2.672e-16	2.7834e-16	2.7827e-16	2.8743e-16	3.0669e-16	3.32e-16	3.0754e-16	3.3281e-16	3.3212e-16	2.6614e-16	3.2067e-16	2.6413e-16	2.8943e-16	2.7731e-16	2.9145e-16	3.2175e-16	3.1763e-16	2.7123e-16	2.6114e-16	2.9453e-16	2.8937e-16	2.8034e-16	2.8839e-16
Pr-148	6.1889e-16	6.0338e-16	5.8629e-16	6.403e-16	6.118e-16	6.77e-16	5.821e-16	5.955e-16	6.054e-16	6.0981e-16	6.386e-16	6.938e-16	6.554e-16	6.933e-16	6.317e-16	5.8093e-16	6.789e-16	5.7689e-16	6.1888e-16	5.9444e-16	6.1893e-16	6.71e-16	6.768e-16	5.8719e-16	5.6785e-16	6.211e-16	6.1772e-16	5.9652e-16	6.1577e-16
Pr-148m	5.9744e-16	5.7593e-16	5.5986e-16	6.178e-16	5.8835e-16	6.635e-16	5.5667e-16	5.7006e-16	5.7395e-16	5.8737e-16	6.252e-16	6.833e-16	6.3394e-16	6.818e-16	6.873e-16	5.525e-16	6.644e-16	5.4446e-16	5.9542e-16	5.7e-16	5.9648e-16	6.535e-16	6.593e-16	5.5675e-16	5.3842e-16	6.0067e-16	5.8826e-16	5.7208e-16	5.9132e-16
Pt-184	4.27001e-16	4.02001e-16	4.01001e-16	4.45001e-16	4.24001e-16	4.70001e-16	3.90001e-16	4.09001e-16	4.02001e-16	4.25001e-16	4.63001e-16	5.19001e-16	4.52001e-16	4.88001e-16	5.19001e-16	3.82001e-16	4.67001e-16	3.81001e-16	4.27001e-16	4.08001e-16	4.29001e-16	4.76001e-16	4.63001e-16	3.95001e-16	3.79001e-16	4.39001e-16	4.19001e-16	4.09001e-16	4.21001e-16
Pt-186	4.19e-16	4.01e-16	3.94e-16	4.34e-16	4.16e-16	4.63e-16	3.88e-16	4.02e-16	3.99e-16	4.14e-16	4.41e-16	4.85e-16	4.47e-16	4.76e-16	4.85e-16	3.84e-16	4.61e-16	3.82e-16	4.17e-16	4.01e-16	4.2e-16	4.62e-16	4.55e-16	3.92e-16	3.77e-16	4.25e-16	4.15e-16	4.03e-16	4.15e-16
Pt-187	3.69112e-16	3.51103e-16	3.47105e-16	3.83117e-16	3.66112e-16	4.06126e-16	3.41101e-16	3.55108e-16	3.51104e-16	3.66112e-16	3.93125e-16	4.3714e-16	3.91117e-16	4.1913e-16	4.27148e-16	3.35098e-16	4.04123e-16	3.34097e-16	3.69112e-16	3.53107e-16	3.70113e-16	4.08127e-16	4.01121e-16	3.44102e-16	3.31098e-16	3.76117e-16	3.63109e-16	3.54108e-16	3.6511e-16
Pt-188	1.14e-16	1.05e-16	1.06e-16	1.19e-16	1.13e-16	1.25e-16	1.03e-16	1.09e-16	1.06e-16	1.14e-16	1.27e-16	1.45e-16	1.2e-16	1.31e-16	1.45e-16	9.88e-17	1.24e-16	9.85e-17	1.14e-16	1.09e-16	1.15e-16	1.29e-16	1.22e-16	1.04e-16	9.97e-17	1.19e-16	1.11e-16	1.09e-16	1.12e-16
Pt-189	2.87001e-16	2.72001e-16	2.70001e-16	2.98001e-16	2.85001e-16	3.16002e-16	2.64001e-16	2.75001e-16	2.72001e-16	2.85001e-16	3.08002e-16	3.42002e-16	3.04001e-16	3.26002e-16	3.35002e-16	2.59001e-16	3.14002e-16	2.58001e-16	2.87001e-16	2.74001e-16	2.88001e-16	3.19002e-16	3.11001e-16	2.67001e-16	2.57001e-16	2.94001e-16	2.83001e-16	2.76001e-16	2.84001e-16
Pt-190	0	0	0	0	0	0	0	0	0	0	0	0	0	0	0	0	0	0	0	0	0	0	0	0	0	0	0	0	0
Pt-191	1.67e-16	1.56e-16	1.57e-16	1.76e-16	1.67e-16	1.85e-16	1.52e-16	1.6e-16	1.56e-16	1.67e-16	1.85e-16	2.08e-16	1.77e-16	1.93e-16	2.09e-16	1.48e-16	1.83e-16	1.48e-16	1.68e-16	1.6e-16	1.69e-16	1.89e-16	1.82e-16	1.54e-16	1.48e-16	1.74e-16	1.64e-16	1.61e-16	1.65e-16
Pt-193	0	0	0	0	0	0	0	0	0	0	0	0	0	0	0	0	0	0	0	0	0	0	0	0	0	0	0	0	0
Pt-193m	4.75e-18	4.04e-18	4.49e-18	5.13e-18	4.9e-18	5.06e-18	4.17e-18	4.64e-18	4.15e-18	4.97e-18	5.88e-18	7e-18	4.91e-18	5.41e-18	6.59e-18	3.78e-18	4.88e-18	3.84e-18	4.88e-18	4.61e-18	4.91e-18	5.72e-18	4.85e-18	4.27e-18	4.02e-18	5.33e-18	4.57e-18	4.59e-18	4.63e-18
Pt-195m	3.36e-17	2.91e-17	3.18e-17	3.61e-17	3.46e-17	3.58e-17	2.97e-17	3.29e-17	2.97e-17	3.5e-17	4.1e-17	4.9e-17	3.48e-17	3.81e-17	4.58e-17	2.72e-17	3.48e-17	2.77e-17	3.44e-17	3.27e-17	3.46e-17	4e-17	3.45e-17	3.05e-17	2.88e-17	3.74e-17	3.24e-17	3.25e-17	3.29e-17
Pt-197	1.2518e-17	1.1303e-17	1.1809e-17	1.3324e-17	1.2718e-17	1.3437e-17	1.1401e-17	1.2215e-17	1.1504e-17	1.2819e-17	1.4641e-17	1.7457e-17	1.3219e-17	1.4241e-17	1.628e-17	1.0595e-17	1.3227e-17	1.05953e-17	1.2718e-17	1.2111e-17	1.2821e-17	1.4441e-17	1.3224e-17	1.1503e-17	1.08989e-17	1.3528e-17	1.2112e-17	1.2015e-17	1.2315e-17
Pt-197m	4.41051e-17	4.05044e-17	4.13047e-17	4.64053e-17	4.42051e-17	4.86058e-17	4.02044e-17	4.22049e-17	4.09045e-17	4.44051e-17	4.9406e-17	5.62067e-17	4.63051e-17	5.0606e-17	5.67076e-17	3.86041e-17	4.81055e-17	3.80041e-17	4.45051e-17	4.23048e-17	4.45052e-17	5.0206e-17	4.76053e-17	4.04045e-17	3.86043e-17	4.64055e-17	4.30048e-17	4.23049e-17	4.34049e-17
Pt-199	1.26963e-16	1.21882e-16	1.18898e-16	1.3101e-16	1.2496e-16	1.4108e-16	1.16861e-16	1.20928e-16	1.20886e-16	1.23965e-16	1.3309e-16	1.4622e-16	1.34999e-16	1.4512e-16	1.4829e-16	1.15829e-16	1.4105e-16	1.15826e-16	1.25962e-16	1.19914e-16	1.26974e-16	1.391e-16	1.4003e-16	1.17872e-16	1.13837e-16	1.2701e-16	1.24933e-16	1.20929e-16	1.24944e-16
Pt-200	3.15849e-17	2.87734e-17	2.97782e-17	3.33897e-17	3.18853e-17	3.42992e-17	2.85725e-17	3.05827e-17	2.91741e-17	3.20861e-17	3.6202e-17	4.2113e-17	3.30852e-17	3.6002e-17	4.0832e-17	2.71677e-17	3.38916e-17	2.7068e-17	3.19846e-17	3.03797e-17	3.20872e-17	3.6202e-17	3.35889e-17	2.89739e-17	2.76708e-17	3.36923e-17	3.06807e-17	3.0283e-17	3.10824e-17
Pt-202	1.43e-18	1.32e-18	1.34e-18	1.5e-18	1.43e-18	1.61e-18	1.29e-18	1.38e-18	1.32e-18	1.43e-18	1.6e-18	1.8e-18	1.49e-18	1.66e-18	1.9e-18	1.24e-18	1.57e-18	1.24e-18	1.43e-18	1.36e-18	1.45e-18	1.63e-18	1.54e-18	1.3e-18	1.25e-18	1.5e-18	1.39e-18	1.38e-18	1.41e-18
Pu-232	3.18e-17	2.89e-17	3.01e-17	3.35e-17	3.25e-17	3.34e-17	2.86e-17	3.11e-17	2.92e-17	3.27e-17	3.68e-17	4.49e-17	3.28e-17	3.49e-17	3.99e-17	2.73e-17	3.33e-17	2.79e-17	3.24e-17	3.11e-17	3.21e-17	3.59e-17	3.29e-17	2.96e-17	2.82e-17	3.43e-17	3.08e-17	3.03e-17	3.12e-17
Pu-234	3.43e-17	3.13e-17	3.26e-17	3.62e-17	3.51e-17	3.61e-17	3.1e-17	3.37e-17	3.15e-17	3.54e-17	3.98e-17	4.85e-17	3.54e-17	3.77e-17	4.32e-17	2.94e-17	3.6e-17	3.02e-17	3.5e-17	3.36e-17	3.46e-17	3.88e-17	3.55e-17	3.19e-17	3.04e-17	3.71e-17	3.32e-17	3.28e-17	3.37e-17
Pu-235	4.75e-17	4.35e-17	4.5e-17	5e-17	4.84e-17	5.04e-17	4.31e-17	4.65e-17	4.39e-17	4.87e-17	5.44e-17	6.55e-17	4.92e-17	5.25e-17	5.91e-17	4.11e-17	5.01e-17	4.19e-17	4.83e-17	4.64e-17	4.79e-17	5.36e-17	4.95e-17	4.43e-17	4.22e-17	5.09e-17	4.61e-17	4.55e-17	4.68e-17
Pu-236	2.55e-20	1.82e-20	1.97e-20	2.34e-20	2.2e-20	4.61e-20	1.73e-20	2.36e-20	1.82e-20	2.22e-20	3.15e-20	2.88e-20	2.09e-20	3.79e-20	1.17e-19	1.6e-20	3.26e-20	1.61e-20	2.14e-20	1.98e-20	2.64e-20	3.23e-20	2.82e-20	1.78e-20	1.72e-20	2.45e-20	2.08e-20	2.46e-20	2.29e-20
Pu-237	2.45e-17	2.22e-17	2.32e-17	2.59e-17	2.51e-17	2.59e-17	2.21e-17	2.41e-17	2.25e-17	2.53e-17	2.85e-17	3.47e-17	2.53e-17	2.71e-17	3.12e-17	2.09e-17	2.57e-17	2.14e-17	2.5e-17	2.4e-17	2.48e-17	2.79e-17	2.54e-17	2.28e-17	2.17e-17	2.66e-17	2.37e-17	2.34e-17	2.41e-17
Pu-238	1.47e-20	9.16003e-21	9.94003e-21	1.2e-20	1.13e-20	3.26e-20	8.30003e-21	1.31e-20	8.97003e-21	1.13e-20	1.85e-20	1.46e-20	1.01e-20	2.45e-20	9.46e-20	7.63003e-21	2.07e-20	7.62003e-21	1.08e-20	9.83003e-21	1.53e-20	1.91e-20	1.69e-20	8.58003e-21	8.41003e-21	1.28e-20	1.05e-20	1.4e-20	1.25e-20
Pu-239	3.95e-20	3.45e-20	3.53e-20	4.01e-20	3.82e-20	5.05e-20	3.36e-20	3.75e-20	3.46e-20	3.83e-20	4.51e-20	4.87e-20	3.91e-20	4.87e-20	8.27e-20	3.22e-20	4.5e-20	3.22e-20	3.81e-20	3.6e-20	4e-20	4.59e-20	4.29e-20	3.41e-20	3.27e-20	4.05e-20	3.69e-20	3.79e-20	3.8e-20
Pu-240	1.56016e-20	1.01015e-20	1.10015e-20	1.33017e-20	1.25016e-20	3.28018e-20	9.2915e-21	1.41016e-20	9.94155e-21	1.25016e-20	1.96018e-20	1.6202e-20	1.14017e-20	2.53019e-20	9.2002e-20	8.52147e-21	2.14018e-20	8.53146e-21	1.20016e-20	1.10016e-20	1.63016e-20	2.03018e-20	1.77018e-20	9.58152e-21	9.36146e-21	1.41017e-20	1.17016e-20	1.50016e-20	1.35016e-20
Pu-241	8.45001e-22	7.72e-22	8.01e-22	8.89e-22	8.6e-22	8.94006e-22	7.63e-22	8.26e-22	7.78e-22	8.68e-22	9.74001e-22	1.18e-21	8.75e-22	9.36003e-22	1.07004e-21	7.26e-22	8.89003e-22	7.42e-22	8.59e-22	8.23e-22	8.53001e-22	9.54001e-22	8.80002e-22	7.85e-22	7.48e-22	9.09e-22	8.17e-22	8.07e-22	8.30001e-22
Pu-242	5.7526e-20	5.2014e-20	5.1512e-20	5.6935e-20	5.4225e-20	7.5452e-20	5.0008e-20	5.4618e-20	5.1914e-20	5.4125e-20	6.2145e-20	6.2171e-20	5.6438e-20	7.0759e-20	1.20273e-19	4.9303e-20	6.6749e-20	4.9402e-20	5.4326e-20	5.1816e-20	5.8127e-20	6.4852e-20	6.3546e-20	5.041e-20	4.9002e-20	5.6032e-20	5.4022e-20	5.5618e-20	5.5624e-20
Pu-243	1.24767e-17	1.1166e-17	1.16706e-17	1.32811e-17	1.27771e-17	1.319e-17	1.13652e-17	1.21748e-17	1.13667e-17	1.27778e-17	1.4593e-17	1.7603e-17	1.29768e-17	1.40922e-17	1.6121e-17	1.05608e-17	1.30828e-17	1.05611e-17	1.26764e-17	1.19719e-17	1.26789e-17	1.42928e-17	1.29802e-17	1.13665e-17	1.07637e-17	1.34837e-17	1.19729e-17	1.18751e-17	1.21744e-17
Pu-244	1.18668e-17	1.16632e-17	1.13627e-17	1.22694e-17	1.17662e-17	1.27742e-17	1.12613e-17	1.14642e-17	1.16633e-17	1.17663e-17	1.22721e-17	1.31799e-17	1.25703e-17	1.32765e-17	1.13802e-17	1.12601e-17	1.29734e-17	1.12598e-17	1.18667e-17	1.14637e-17	1.19671e-17	1.28744e-17	1.29726e-17	1.13619e-17	1.10596e-17	1.18685e-17	1.18656e-17	1.15643e-17	1.1866e-17
Pu-245	2.502e-16	2.41178e-16	2.35186e-16	2.59211e-16	2.47201e-16	2.77229e-16	2.34175e-16	2.40194e-16	2.4018e-16	2.47202e-16	2.61234e-16	2.89261e-16	2.66205e-16	2.84236e-16	2.8729e-16	2.31166e-16	2.77217e-16	2.29166e-16	2.492e-16	2.39189e-16	2.50204e-16	2.74235e-16	2.75212e-16	2.35178e-16	2.26171e-16	2.52214e-16	2.47192e-16	2.40194e-16	2.48195e-16
Pu-246	7.5703e-17	7.00023e-17	7.11026e-17	7.90032e-17	7.5703e-17	8.32041e-17	6.82023e-17	7.3303e-17	7.05023e-17	7.6303e-17	8.5204e-17	9.77039e-17	7.89028e-17	8.6104e-17	9.76066e-17	6.58021e-17	8.20034e-17	6.5802e-17	7.59029e-17	7.26027e-17	7.63032e-17	8.5504e-17	8.07031e-17	6.97023e-17	6.67023e-17	7.96034e-17	7.36028e-17	7.26031e-17	7.44029e-17
Ra-219	1.05e-16	9.95e-17	9.78e-17	1.09e-16	1.04e-16	1.16e-16	9.7e-17	9.95e-17	9.96e-17	1.04e-16	1.12e-16	1.24e-16	1.1e-16	1.19e-16	1.28e-16	9.56e-17	1.16e-16	9.29e-17	1.05e-16	1e-16	1.04e-16	1.16e-16	1.15e-16	9.67e-17	9.32e-17	1.07e-16	1.03e-16	9.99e-17	1.03e-16
Ra-220	2.98e-18	2.87e-18	2.79e-18	3.09e-18	2.92e-18	3.32e-18	2.75e-18	2.85e-18	2.85e-18	2.91e-18	3.12e-18	3.42e-18	3.2e-18	3.46e-18	3.56e-18	2.75e-18	3.36e-18	2.74e-18	2.96e-18	2.82e-18	2.99e-18	3.26e-18	3.34e-18	2.74e-18	2.68e-18	2.99e-18	2.92e-18	2.85e-18	2.95e-18
Ra-221	2.03e-17	1.88e-17	1.92e-17	2.13e-17	2.05e-17	2.19e-17	1.85e-17	1.97e-17	1.9e-17	2.06e-17	2.29e-17	2.72e-17	2.13e-17	2.3e-17	2.54e-17	1.77e-17	2.18e-17	1.79e-17	2.05e-17	1.96e-17	2.05e-17	2.28e-17	2.17e-17	1.88e-17	1.8e-17	2.15e-17	1.96e-17	1.94e-17	2e-17
Ra-222	5.78e-18	5.52e-18	5.38e-18	5.98e-18	5.7e-18	6.47e-18	5.36e-18	5.47e-18	5.52e-18	5.69e-18	6.11e-18	6.75e-18	6.09e-18	6.62e-18	7.08e-18	5.3e-18	6.46e-18	5.13e-18	5.76e-18	5.51e-18	5.75e-18	6.36e-18	6.39e-18	5.34e-18	5.15e-18	5.85e-18	5.67e-18	5.51e-18	5.71e-18
Ra-223	8.08e-17	7.54e-17	7.58e-17	8.45e-17	8.08e-17	8.82e-17	7.42e-17	7.76e-17	7.59e-17	8.11e-17	8.93e-17	1.03e-16	8.49e-17	9.17e-17	1.01e-16	7.18e-17	8.8e-17	7.08e-17	8.13e-17	7.75e-17	8.11e-17	9.04e-17	8.72e-17	7.46e-17	7.14e-17	8.42e-17	7.87e-17	7.71e-17	7.95e-17
Ra-224	6.38e-18	6.06e-18	5.98e-18	6.61e-18	6.3e-18	7.08e-18	5.88e-18	6.12e-18	6.09e-18	6.33e-18	6.91e-18	7.71e-18	6.73e-18	7.27e-18	7.91e-18	5.75e-18	7.06e-18	5.62e-18	6.36e-18	6.1e-18	6.39e-18	7.08e-18	6.96e-18	5.92e-18	5.67e-18	6.52e-18	6.26e-18	6.09e-18	6.29e-18
Ra-225	3.01e-18	2.0264e-18	2.5581e-18	3.2913e-18	3.0201e-18	4.5048e-18	1.9063e-18	2.9696e-18	2.0166e-18	3.0503e-18	4.3454e-18	3.5669e-18	2.5894e-18	4.4151e-18	7.3962e-18	1.6748e-18	3.3817e-18	1.5949e-18	2.8498e-18	2.5484e-18	3.2609e-18	4.4953e-18	3.0507e-18	2.0166e-18	1.9659e-18	3.6222e-18	2.7087e-18	3.2299e-18	2.7992e-18
Ra-226	4.37e-18	4.12e-18	4.11e-18	4.55e-18	4.34e-18	4.79e-18	3.99e-18	4.22e-18	4.15e-18	4.38e-18	4.82e-18	5.52e-18	4.63e-18	4.99e-18	5.44e-18	3.86e-18	4.78e-18	3.85e-18	4.37e-18	4.18e-18	4.4e-18	4.87e-18	4.72e-18	4.06e-18	3.89e-18	4.54e-18	4.26e-18	4.18e-18	4.3e-18
Ra-227	8.7104e-17	8.3055e-17	8.1469e-17	9.0228e-17	8.6004e-17	9.7371e-17	8.0346e-17	8.3087e-17	8.2858e-17	8.5907e-17	9.2778e-17	1.02648e-16	9.2119e-17	9.9989e-17	1.06701e-16	7.9426e-17	9.6948e-17	7.8126e-17	8.6803e-17	8.2978e-17	8.7211e-17	9.6283e-17	9.5937e-17	8.0453e-17	7.7634e-17	8.8434e-17	8.5586e-17	8.3387e-17	8.6093e-17
Ra-228	2.2407e-21	2.66241e-22	1.77257e-22	2.89397e-22	2.4434e-22	1.05025e-20	5.5011e-23	1.02062e-21	1.71192e-22	2.3733e-22	1.77108e-21	3.5435e-22	7.4745e-23	5.10174e-21	5.45075e-20	4.00848e-23	5.14126e-21	3.33737e-23	1.78272e-22	1.09201e-22	1.77082e-21	2.15114e-21	3.12092e-21	4.8602e-23	9.3151e-23	3.07453e-22	2.67306e-22	1.17076e-21	1.1105e-21
Ra-230	4.6008e-17	4.31939e-17	4.31995e-17	4.8014e-17	4.5808e-17	5.0525e-17	4.20927e-17	4.4305e-17	4.32948e-17	4.5909e-17	5.0329e-17	5.7243e-17	4.8809e-17	5.2628e-17	5.6765e-17	4.10869e-17	5.0516e-17	4.10872e-17	4.6107e-17	4.4001e-17	4.641e-17	5.1329e-17	5.0113e-17	4.24944e-17	4.08904e-17	4.7617e-17	4.4903e-17	4.4005e-17	4.5405e-17
Rb-77	9.7871e-16	9.4519e-16	9.2311e-16	1.0101e-15	9.6362e-16	1.0908e-15	9.0592e-16	9.3832e-16	9.3921e-16	9.6163e-16	1.0204e-15	1.1216e-15	1.0502e-15	1.1211e-15	1.1216e-15	9.0175e-16	1.0907e-15	9.0671e-16	9.7469e-16	9.3126e-16	9.8175e-16	1.0708e-15	1.0806e-15	9.1101e-16	8.8267e-16	9.8394e-16	9.6753e-16	9.4034e-16	9.7159e-16
Rb-78	2.38724e-15	2.35686e-15	2.2968e-15	2.46752e-15	2.36718e-15	2.50802e-15	2.27666e-15	2.31696e-15	2.34688e-15	2.35718e-15	2.47778e-15	2.64861e-15	2.52762e-15	2.65826e-15	2.18853e-15	2.28654e-15	2.60795e-15	2.30651e-15	2.37723e-15	2.30691e-15	2.40727e-15	2.57804e-15	2.61787e-15	2.28673e-15	2.23648e-15	2.39741e-15	2.38711e-15	2.33697e-15	2.39715e-15
Rb-78m	1.99888e-15	1.93842e-15	1.88834e-15	2.05923e-15	1.9688e-15	2.18985e-15	1.86817e-15	1.91853e-15	1.93844e-15	1.95881e-15	2.06955e-15	2.2406e-15	2.11936e-15	2.2501e-15	2.0805e-15	1.86802e-15	2.20976e-15	1.87798e-15	1.98887e-15	1.90848e-15	1.99892e-15	2.16986e-15	2.19966e-15	1.88825e-15	1.82794e-15	1.99909e-15	1.98873e-15	1.92855e-15	1.98878e-15
Rb-79	9.1619e-16	8.8303e-16	8.6205e-16	9.4728e-16	9.0118e-16	1.01245e-15	8.4498e-16	8.7611e-16	8.7704e-16	8.9919e-16	9.5942e-16	1.05271e-15	9.7929e-16	1.05253e-15	1.06283e-15	8.4192e-16	1.0224e-15	8.4691e-16	9.1119e-16	8.7108e-16	9.1721e-16	1.00248e-15	1.01237e-15	8.5e-16	8.2492e-16	9.2128e-16	9.0413e-16	8.7911e-16	9.0815e-16
Rb-80	7.73e-16	7.463e-16	7.271e-16	7.985e-16	7.588e-16	8.625e-16	7.109e-16	7.394e-16	7.393e-16	7.569e-16	8.08e-16	8.805e-16	8.287e-16	8.899e-16	9.073e-16	7.117e-16	8.634e-16	7.166e-16	7.68e-16	7.333e-16	7.75e-16	8.475e-16	8.592e-16	7.15e-16	6.945e-16	7.753e-16	7.657e-16	7.414e-16	7.668e-16
Rb-81	3.20145e-16	3.0913e-16	3.01135e-16	3.31152e-16	3.14145e-16	3.57164e-16	2.96128e-16	3.0614e-16	3.07131e-16	3.13146e-16	3.34167e-16	3.65187e-16	3.43149e-16	3.69169e-16	3.75204e-16	2.95122e-16	3.58157e-16	2.96122e-16	3.18145e-16	3.04137e-16	3.21147e-16	3.51168e-16	3.57154e-16	2.9613e-16	2.88124e-16	3.21154e-16	3.16139e-16	3.0714e-16	3.18141e-16
Rb-81m	1.47086e-17	1.40079e-17	1.38081e-17	1.52091e-17	1.45086e-17	1.61098e-17	1.35077e-17	1.41084e-17	1.40079e-17	1.45087e-17	1.56099e-17	1.74111e-17	1.5609e-17	1.67101e-17	1.67119e-17	1.34074e-17	1.61094e-17	1.34074e-17	1.47086e-17	1.40082e-17	1.47088e-17	1.621e-17	1.60093e-17	1.36078e-17	1.32075e-17	1.49091e-17	1.45084e-17	1.41084e-17	1.45085e-17
Rb-82	7.1271e-16	6.8832e-16	6.7129e-16	7.3598e-16	6.9965e-16	7.9447e-16	6.5814e-16	6.8244e-16	6.8233e-16	6.9767e-16	7.4327e-16	8.1108e-16	7.6405e-16	8.187e-16	8.332e-16	6.5701e-16	7.9537e-16	6.6197e-16	7.077e-16	6.7639e-16	7.1374e-16	7.8149e-16	7.9329e-16	6.602e-16	6.4096e-16	7.149e-16	7.0257e-16	6.8445e-16	7.0662e-16
Rb-82m	1.83012e-15	1.78011e-15	1.73011e-15	1.89013e-15	1.81012e-15	2.02014e-15	1.72011e-15	1.76012e-15	1.78011e-15	1.80012e-15	1.89014e-15	2.05016e-15	1.95013e-15	2.07014e-15	1.97017e-15	1.7101e-15	2.02013e-15	1.7101e-15	1.83012e-15	1.75012e-15	1.83012e-15	1.99014e-15	2.01013e-15	1.73011e-15	1.67011e-15	1.83013e-15	1.82012e-15	1.76012e-15	1.82012e-15
Rb-83	3.09e-16	2.98e-16	2.91e-16	3.19e-16	3.03e-16	3.45e-16	2.83e-16	2.95e-16	2.96e-16	3.03e-16	3.23e-16	3.51e-16	3.31e-16	3.55e-16	3.63e-16	2.84e-16	3.45e-16	2.87e-16	3.07e-16	2.93e-16	3.09e-16	3.39e-16	3.43e-16	2.86e-16	2.78e-16	3.1e-16	3.07e-16	2.97e-16	3.06e-16
Rb-84	5.71283e-16	5.54259e-16	5.39264e-16	5.88296e-16	5.63282e-16	6.31319e-16	5.38253e-16	5.50273e-16	5.5126e-16	5.60284e-16	5.8632e-16	6.41358e-16	6.10294e-16	6.47329e-16	6.26381e-16	5.30244e-16	6.29309e-16	5.31243e-16	5.67283e-16	5.46269e-16	5.71286e-16	6.21324e-16	6.28304e-16	5.39256e-16	5.20246e-16	5.70298e-16	5.62274e-16	5.50273e-16	5.66278e-16
Rb-84m	2.39e-16	2.28e-16	2.24e-16	2.47e-16	2.35e-16	2.66e-16	2.2e-16	2.29e-16	2.28e-16	2.35e-16	2.54e-16	2.82e-16	2.54e-16	2.75e-16	2.91e-16	2.18e-16	2.67e-16	2.15e-16	2.38e-16	2.27e-16	2.4e-16	2.63e-16	2.64e-16	2.21e-16	2.14e-16	2.42e-16	2.34e-16	2.28e-16	2.36e-16
Rb-86	5.954e-17	5.792e-17	5.624e-17	6.151e-17	5.824e-17	6.563e-17	5.609e-17	5.699e-17	5.803e-17	5.844e-17	6.262e-17	6.633e-17	6.311e-17	6.759e-17	6.053e-17	5.634e-17	6.659e-17	5.634e-17	5.994e-17	5.677e-17	5.956e-17	6.465e-17	6.566e-17	5.62e-17	5.445e-17	5.921e-17	5.87e-17	5.719e-17	5.932e-17
Rb-86m	3.48e-16	3.37e-16	3.28e-16	3.6e-16	3.43e-16	3.89e-16	3.18e-16	3.31e-16	3.33e-16	3.42e-16	3.64e-16	3.95e-16	3.73e-16	4e-16	4.07e-16	3.21e-16	3.88e-16	3.22e-16	3.46e-16	3.3e-16	3.48e-16	3.82e-16	3.84e-16	3.24e-16	3.13e-16	3.5e-16	3.49e-16	3.34e-16	3.46e-16
Rb-87	2.81e-20	2.3e-20	2.55e-20	2.99e-20	2.82e-20	3.47e-20	2.29e-20	2.76e-20	2.33e-20	2.85e-20	3.56e-20	3.79e-20	2.73e-20	3.51e-20	5.04e-20	2.09e-20	3.04e-20	2.1e-20	2.78e-20	2.59e-20	2.93e-20	3.55e-20	2.91e-20	2.34e-20	2.24e-20	3.12e-20	2.63e-20	2.8e-20	2.7e-20
Rb-88	3.962e-16	3.894e-16	3.792e-16	4.088e-16	3.92e-16	4.248e-16	3.8e-16	3.825e-16	3.905e-16	3.91e-16	4.042e-16	4.36e-16	4.18e-16	4.354e-16	3.545e-16	3.767e-16	4.307e-16	3.767e-16	3.971e-16	3.824e-16	3.972e-16	4.258e-16	4.296e-16	3.831e-16	3.705e-16	3.955e-16	3.969e-16	3.856e-16	3.96e-16
Rb-89	1.36398e-15	1.33374e-15	1.29373e-15	1.41414e-15	1.34394e-15	1.47442e-15	1.29364e-15	1.31382e-15	1.34375e-15	1.34395e-15	1.39432e-15	1.50479e-15	1.44417e-15	1.51456e-15	1.27485e-15	1.29356e-15	1.48436e-15	1.30354e-15	1.36397e-15	1.31379e-15	1.364e-15	1.46444e-15	1.48431e-15	1.30367e-15	1.26353e-15	1.36409e-15	1.37389e-15	1.32383e-15	1.36392e-15
Rb-90	1.1375e-15	1.1268e-15	1.1065e-15	1.1682e-15	1.1274e-15	1.1393e-15	1.0963e-15	1.1069e-15	1.1268e-15	1.1174e-15	1.1786e-15	1.2405e-15	1.1985e-15	1.2399e-15	9.086e-16	1.1061e-15	1.2292e-15	1.116e-15	1.1275e-15	1.1068e-15	1.1476e-15	1.2093e-15	1.2491e-15	1.1064e-15	1.0858e-15	1.1378e-15	1.1273e-15	1.1269e-15	1.1474e-15
Rb-90m	1.89829e-15	1.87786e-15	1.82779e-15	1.95861e-15	1.88821e-15	1.99917e-15	1.82763e-15	1.84796e-15	1.87788e-15	1.87822e-15	1.9589e-15	2.08984e-15	2.00872e-15	2.09946e-15	1.67973e-15	1.82749e-15	2.0591e-15	1.83746e-15	1.89828e-15	1.84791e-15	1.90832e-15	2.03919e-15	2.06901e-15	1.8377e-15	1.78742e-15	1.89848e-15	1.89814e-15	1.85798e-15	1.90819e-15
Re-178	1.01254e-15	9.9139e-16	9.6838e-16	1.05264e-15	1.00252e-15	1.09282e-15	9.6132e-16	9.8344e-16	9.914e-16	1.00252e-15	1.06275e-15	1.14305e-15	1.07267e-15	1.13291e-15	1.00009e-15	9.5527e-16	1.11279e-15	9.6326e-16	1.01253e-15	9.7742e-16	1.02255e-15	1.10283e-15	1.11276e-15	9.6434e-16	9.3826e-16	1.02261e-15	1.01248e-15	9.8444e-16	1.0125e-15
Re-179	6.60006e-16	6.36006e-16	6.22006e-16	6.84007e-16	6.52006e-16	7.28007e-16	6.17006e-16	6.32006e-16	6.38006e-16	6.52006e-16	6.93007e-16	7.57008e-16	6.99006e-16	7.49007e-16	7.20009e-16	6.09005e-16	7.30007e-16	6.05005e-16	6.61006e-16	6.30006e-16	6.61006e-16	7.23007e-16	7.26007e-16	6.20006e-16	5.98005e-16	6.67007e-16	6.52006e-16	6.35006e-16	6.55006e-16
Re-180	7.43246e-16	7.18228e-16	7.02229e-16	7.66256e-16	7.34244e-16	8.16275e-16	7.01222e-16	7.17236e-16	7.17228e-16	7.30245e-16	7.65272e-16	8.41304e-16	7.90257e-16	8.37284e-16	8.00318e-16	6.85215e-16	8.12269e-16	6.87214e-16	7.38245e-16	7.12234e-16	7.44248e-16	8.09278e-16	8.11265e-16	7.03224e-16	6.77216e-16	7.44256e-16	7.32239e-16	7.16236e-16	7.36241e-16
Re-181	4.9e-16	4.68e-16	4.59e-16	5.09e-16	4.84e-16	5.44e-16	4.55e-16	4.67e-16	4.69e-16	4.83e-16	5.17e-16	5.68e-16	5.2e-16	5.61e-16	5.67e-16	4.48e-16	5.43e-16	4.44e-16	4.9e-16	4.67e-16	4.89e-16	5.4e-16	5.38e-16	4.57e-16	4.4e-16	4.96e-16	4.83e-16	4.7e-16	4.85e-16
Re-182	1.08e-15	1.04e-15	1.02e-15	1.13e-15	1.07e-15	1.19e-15	1.01e-15	1.04e-15	1.05e-15	1.07e-15	1.14e-15	1.25e-15	1.15e-15	1.23e-15	1.16e-15	1e-15	1.19e-15	9.98e-16	1.09e-15	1.04e-15	1.09e-15	1.19e-15	1.18e-15	1.02e-15	9.84e-16	1.1e-15	1.08e-15	1.04e-15	1.08e-15
Re-182m	7.36029e-16	7.13027e-16	6.97027e-16	7.6403e-16	7.24029e-16	8.06032e-16	6.86026e-16	7.07028e-16	7.19027e-16	7.26029e-16	7.69032e-16	8.34036e-16	7.7903e-16	8.27033e-16	7.46038e-16	6.88025e-16	8.08032e-16	6.87025e-16	7.38029e-16	7.04027e-16	7.36029e-16	8.02033e-16	8.01031e-16	6.95026e-16	6.72025e-16	7.4103e-16	7.33028e-16	7.09028e-16	7.32028e-16
Re-183	7.76e-17	6.9e-17	7.27e-17	8.25e-17	7.84e-17	8.53e-17	6.88e-17	7.52e-17	7.01e-17	7.93e-17	9.1e-17	1.04e-16	8.05e-17	8.96e-17	1.05e-16	6.43e-17	8.29e-17	6.47e-17	7.87e-17	7.42e-17	7.91e-17	9.09e-17	8.14e-17	6.98e-17	6.67e-17	8.4e-17	7.49e-17	7.5e-17	7.59e-17
Re-184	5.49e-16	5.29e-16	5.18e-16	5.67e-16	5.44e-16	6.04e-16	5.19e-16	5.3e-16	5.28e-16	5.4e-16	5.67e-16	6.24e-16	5.83e-16	6.18e-16	6.01e-16	5.06e-16	6e-16	5.05e-16	5.46e-16	5.27e-16	5.49e-16	6e-16	5.97e-16	5.2e-16	4.99e-16	5.51e-16	5.38e-16	5.29e-16	5.44e-16
Re-184m	2.27e-16	2.15e-16	2.14e-16	2.36e-16	2.25e-16	2.5e-16	2.11e-16	2.18e-16	2.16e-16	2.25e-16	2.42e-16	2.69e-16	2.4e-16	2.57e-16	2.63e-16	2.05e-16	2.48e-16	2.04e-16	2.27e-16	2.17e-16	2.28e-16	2.51e-16	2.46e-16	2.12e-16	2.04e-16	2.31e-16	2.23e-16	2.18e-16	2.24e-16
Re-186	1.1364e-17	1.0287e-17	1.0638e-17	1.1982e-17	1.1464e-17	1.2213e-17	1.0141e-17	1.0952e-17	1.0329e-17	1.1567e-17	1.3021e-17	1.5372e-17	1.1773e-17	1.2926e-17	1.4715e-17	9.585e-18	1.1995e-17	9.765e-18	1.1464e-17	1.0845e-17	1.147e-17	1.2924e-17	1.1887e-17	1.0326e-17	9.922e-18	1.2188e-17	1.085e-17	1.0852e-17	1.1056e-17
Re-186m	5.94e-18	4.83e-18	5.49e-18	6.49e-18	6.11e-18	6.75e-18	4.95e-18	5.81e-18	4.96e-18	6.21e-18	7.6e-18	8.46e-18	5.98e-18	7.11e-18	9.35e-18	4.4e-18	6.24e-18	4.45e-18	6.09e-18	5.6e-18	6.18e-18	7.53e-18	5.98e-18	5.04e-18	4.79e-18	6.78e-18	5.67e-18	5.87e-18	5.74e-18
Re-187	0	0	0	0	0	0	0	0	0	0	0	0	0	0	0	0	0	0	0	0	0	0	0	0	0	0	0	0	0
Re-188	3.888e-17	3.703e-17	3.665e-17	4.036e-17	3.857e-17	4.272e-17	3.589e-17	3.74e-17	3.704e-17	3.868e-17	4.16e-17	4.696e-17	4.116e-17	4.429e-17	4.528e-17	3.513e-17	4.247e-17	3.522e-17	3.888e-17	3.718e-17	3.91e-17	4.284e-17	4.223e-17	3.631e-17	3.503e-17	3.986e-17	3.812e-17	3.73e-17	3.844e-17
Re-188m	3.15e-17	2.69e-17	2.96e-17	3.4e-17	3.24e-17	3.39e-17	2.75e-17	3.08e-17	2.76e-17	3.28e-17	3.87e-17	4.56e-17	3.24e-17	3.6e-17	4.4e-17	2.5e-17	3.27e-17	2.55e-17	3.24e-17	3.04e-17	3.24e-17	3.79e-17	3.21e-17	2.81e-17	2.66e-17	3.52e-17	3.03e-17	3.05e-17	3.07e-17
Re-189	3.3712e-17	3.1879e-17	3.169e-17	3.5028e-17	3.3412e-17	3.7356e-17	3.0874e-17	3.2402e-17	3.2081e-17	3.3615e-17	3.6763e-17	4.1106e-17	3.5719e-17	3.8666e-17	4.1847e-17	3.016e-17	3.7238e-17	2.986e-17	3.3712e-17	3.2195e-17	3.3918e-17	3.7565e-17	3.6731e-17	3.1278e-17	2.9967e-17	3.4633e-17	3.31e-17	3.2302e-17	3.3305e-17
Re-190	8.4334e-16	8.1323e-16	7.9225e-16	8.724e-16	8.3234e-16	9.3651e-16	7.812e-16	8.0429e-16	8.1024e-16	8.3034e-16	8.815e-16	9.6568e-16	9.004e-16	9.6356e-16	9.7178e-16	7.7816e-16	9.3647e-16	7.7216e-16	8.3934e-16	8.0428e-16	8.4136e-16	9.2353e-16	9.2744e-16	7.8922e-16	7.6017e-16	8.4941e-16	8.353e-16	8.0929e-16	8.3532e-16
Re-190m	5.78824e-16	5.56762e-16	5.4277e-16	5.99861e-16	5.70821e-16	6.42925e-16	5.33743e-16	5.51794e-16	5.54765e-16	5.70824e-16	6.07919e-16	6.6803e-16	6.17859e-16	6.62954e-16	6.7508e-16	5.31719e-16	6.42902e-16	5.28716e-16	5.76824e-16	5.50784e-16	5.77832e-16	6.35936e-16	6.36889e-16	5.39751e-16	5.20722e-16	5.8486e-16	5.73801e-16	5.54794e-16	5.7381e-16
Rh-100	1.65014e-15	1.62013e-15	1.57013e-15	1.71014e-15	1.63014e-15	1.79015e-15	1.57012e-15	1.59013e-15	1.62013e-15	1.63014e-15	1.70015e-15	1.83017e-15	1.75014e-15	1.84016e-15	1.57017e-15	1.57012e-15	1.80015e-15	1.57012e-15	1.66014e-15	1.59013e-15	1.66014e-15	1.78015e-15	1.80015e-15	1.58013e-15	1.53012e-15	1.65014e-15	1.66013e-15	1.60013e-15	1.65013e-15
Rh-100m	2.66049e-17	2.52045e-17	2.49046e-17	2.74052e-17	2.61049e-17	3.01055e-17	2.43044e-17	2.55048e-17	2.52045e-17	2.61049e-17	2.84056e-17	3.06062e-17	2.78051e-17	3.06057e-17	3.24066e-17	2.40042e-17	2.93054e-17	2.40042e-17	2.63049e-17	2.51047e-17	2.6805e-17	2.95056e-17	2.90053e-17	2.46045e-17	2.37043e-17	2.69052e-17	2.61048e-17	2.57048e-17	2.62048e-17
Rh-101	1.64e-16	1.55e-16	1.55e-16	1.71e-16	1.63e-16	1.8e-16	1.5e-16	1.58e-16	1.56e-16	1.65e-16	1.81e-16	2.07e-16	1.73e-16	1.87e-16	2.05e-16	1.46e-16	1.8e-16	1.46e-16	1.64e-16	1.58e-16	1.65e-16	1.83e-16	1.78e-16	1.53e-16	1.46e-16	1.7e-16	1.6e-16	1.57e-16	1.62e-16
Rh-101m	1.73e-16	1.65e-16	1.61e-16	1.78e-16	1.7e-16	1.94e-16	1.6e-16	1.64e-16	1.65e-16	1.7e-16	1.83e-16	2.02e-16	1.82e-16	1.97e-16	2.13e-16	1.58e-16	1.93e-16	1.54e-16	1.72e-16	1.65e-16	1.72e-16	1.9e-16	1.91e-16	1.59e-16	1.54e-16	1.75e-16	1.7e-16	1.65e-16	1.7e-16
Rh-102	3.16235e-16	3.06212e-16	2.97218e-16	3.27246e-16	3.10234e-16	3.53265e-16	2.92208e-16	3.03227e-16	3.03214e-16	3.10236e-16	3.31269e-16	3.60301e-16	3.39242e-16	3.65274e-16	3.68325e-16	2.93199e-16	3.55255e-16	2.93199e-16	3.15235e-16	3.00223e-16	3.18238e-16	3.46271e-16	3.53251e-16	2.93211e-16	2.85203e-16	3.17249e-16	3.12226e-16	3.03227e-16	3.1423e-16
Rh-102m	1.35e-15	1.31e-15	1.27e-15	1.4e-15	1.33e-15	1.5e-15	1.26e-15	1.3e-15	1.3e-15	1.33e-15	1.41e-15	1.52e-15	1.45e-15	1.54e-15	1.5e-15	1.26e-15	1.51e-15	1.26e-15	1.35e-15	1.29e-15	1.35e-15	1.47e-15	1.49e-15	1.27e-15	1.23e-15	1.35e-15	1.34e-15	1.3e-15	1.34e-15
Rh-103m	2.59e-20	9.61e-21	1.01e-20	1.46e-20	1.29e-20	8.96e-20	5.26e-21	2.29e-20	8.13e-21	1.27e-20	3.88e-20	1.45e-20	7.2e-21	6.26e-20	2.62e-19	4.48e-21	4.63e-20	4.12e-21	1.08e-20	8.4e-21	3.05e-20	4.07e-20	3.42e-20	5.38e-21	6.6e-21	1.65e-20	1.16e-20	2.74e-20	1.9e-20
Rh-104	1.105e-17	1.058e-17	1.038e-17	1.144e-17	1.091e-17	1.232e-17	1.009e-17	1.056e-17	1.053e-17	1.091e-17	1.171e-17	1.282e-17	1.176e-17	1.27e-17	1.313e-17	1.008e-17	1.225e-17	1.008e-17	1.099e-17	1.05e-17	1.106e-17	1.22e-17	1.212e-17	1.025e-17	9.9e-18	1.12e-17	1.1e-17	1.062e-17	1.094e-17
Rh-104m	1.23004e-17	9.86039e-18	1.13004e-17	1.34005e-17	1.26004e-17	1.48005e-17	1.01004e-17	1.21004e-17	1.01004e-17	1.27004e-17	1.57005e-17	1.69006e-17	1.22004e-17	1.52005e-17	2.17006e-17	9.03037e-18	1.31005e-17	9.13037e-18	1.24004e-17	1.15004e-17	1.28004e-17	1.58005e-17	1.25005e-17	1.03004e-17	9.75038e-18	1.40005e-17	1.17004e-17	1.23004e-17	1.19004e-17
Rh-105	4.86733e-17	4.65631e-17	4.53675e-17	5.03774e-17	4.79736e-17	5.45859e-17	4.52624e-17	4.61714e-17	4.65637e-17	4.79743e-17	5.14887e-17	5.68978e-17	5.12734e-17	5.5688e-17	5.9815e-17	4.47582e-17	5.43791e-17	4.32584e-17	4.8573e-17	4.64687e-17	4.84753e-17	5.36885e-17	5.38766e-17	4.49636e-17	4.33609e-17	4.92798e-17	4.77696e-17	4.64717e-17	4.8071e-17
Rh-106	1.3777e-16	1.3338e-16	1.2934e-16	1.4203e-16	1.3571e-16	1.5253e-16	1.2719e-16	1.315e-16	1.3239e-16	1.3472e-16	1.4333e-16	1.5614e-16	1.4711e-16	1.5776e-16	1.5725e-16	1.2706e-16	1.5343e-16	1.2703e-16	1.3676e-16	1.3045e-16	1.378e-16	1.5055e-16	1.5135e-16	1.2825e-16	1.2402e-16	1.3795e-16	1.3663e-16	1.3251e-16	1.3668e-16
Rh-106m	1.7904e-15	1.74036e-15	1.69038e-15	1.85043e-15	1.76041e-15	1.97046e-15	1.68036e-15	1.72039e-15	1.74037e-15	1.76041e-15	1.85047e-15	2.01052e-15	1.90042e-15	2.03047e-15	1.90057e-15	1.67034e-15	1.98044e-15	1.67034e-15	1.7804e-15	1.71038e-15	1.79041e-15	1.94047e-15	1.97043e-15	1.69036e-15	1.63035e-15	1.79043e-15	1.77039e-15	1.72039e-15	1.7804e-15
Rh-107	1.97625e-16	1.89567e-16	1.84582e-16	2.04656e-16	1.94625e-16	2.21707e-16	1.83555e-16	1.87604e-16	1.8957e-16	1.94629e-16	2.08715e-16	2.30801e-16	2.08645e-16	2.2673e-16	2.41863e-16	1.81531e-16	2.20681e-16	1.7653e-16	1.97625e-16	1.88593e-16	1.96634e-16	2.17722e-16	2.18668e-16	1.82563e-16	1.7654e-16	2.00662e-16	1.94604e-16	1.88604e-16	1.95612e-16
Rh-108	2.132e-16	2.056e-16	1.995e-16	2.207e-16	2.101e-16	2.374e-16	1.973e-16	2.028e-16	2.037e-16	2.091e-16	2.231e-16	2.443e-16	2.288e-16	2.468e-16	2.513e-16	1.961e-16	2.393e-16	1.951e-16	2.122e-16	2.017e-16	2.133e-16	2.335e-16	2.372e-16	1.984e-16	1.92e-16	2.145e-16	2.11e-16	2.038e-16	2.111e-16
Rh-109	1.8879e-16	1.806e-16	1.7661e-16	1.9591e-16	1.8677e-16	2.1112e-16	1.7553e-16	1.7968e-16	1.806e-16	1.8678e-16	2.0108e-16	2.2244e-16	1.9992e-16	2.1722e-16	2.3158e-16	1.7346e-16	2.1106e-16	1.6844e-16	1.8879e-16	1.8065e-16	1.8881e-16	2.0915e-16	2.0902e-16	1.7455e-16	1.6845e-16	1.919e-16	1.8572e-16	1.8068e-16	1.8674e-16
Rh-94	2.3589e-15	2.2977e-15	2.2372e-15	2.4399e-15	2.3286e-15	2.5817e-15	2.2069e-15	2.2678e-15	2.3077e-15	2.3186e-15	2.4406e-15	2.6336e-15	2.5005e-15	2.6627e-15	2.4019e-15	2.2065e-15	2.5917e-15	2.2064e-15	2.3589e-15	2.2576e-15	2.359e-15	2.5617e-15	2.6015e-15	2.2271e-15	2.1561e-15	2.3593e-15	2.3385e-15	2.2678e-15	2.3486e-15
Rh-95	1.58367e-15	1.54344e-15	1.50344e-15	1.63382e-15	1.56364e-15	1.72409e-15	1.49335e-15	1.52353e-15	1.54345e-15	1.55365e-15	1.634e-15	1.76445e-15	1.68385e-15	1.78422e-15	1.61455e-15	1.48327e-15	1.73403e-15	1.49325e-15	1.57366e-15	1.5135e-15	1.58369e-15	1.71411e-15	1.74398e-15	1.50338e-15	1.45325e-15	1.58378e-15	1.57359e-15	1.52353e-15	1.57362e-15
Rh-95m	5.3876e-16	5.27719e-16	5.15713e-16	5.5579e-16	5.32753e-16	5.77844e-16	5.05697e-16	5.1973e-16	5.2272e-16	5.29754e-16	5.63819e-16	6.02908e-16	5.738e-16	6.08869e-16	5.53911e-16	5.07684e-16	5.94835e-16	5.1268e-16	5.34759e-16	5.16725e-16	5.41763e-16	5.85845e-16	5.94826e-16	5.09704e-16	4.96678e-16	5.39779e-16	5.37745e-16	5.23731e-16	5.3875e-16
Rh-96	2.46253e-15	2.39236e-15	2.32236e-15	2.54263e-15	2.43251e-15	2.71282e-15	2.3123e-15	2.36243e-15	2.38237e-15	2.42252e-15	2.53277e-15	2.76309e-15	2.62265e-15	2.78291e-15	2.65319e-15	2.30224e-15	2.71277e-15	2.29222e-15	2.45252e-15	2.35241e-15	2.46254e-15	2.68284e-15	2.69274e-15	2.32232e-15	2.24223e-15	2.46262e-15	2.44247e-15	2.37243e-15	2.44249e-15
Rh-96m	7.9283e-16	7.7167e-16	7.5165e-16	8.1794e-16	7.818e-16	8.6814e-16	7.4859e-16	7.6271e-16	7.6968e-16	7.7881e-16	8.1705e-16	8.8538e-16	8.4197e-16	8.9023e-16	8.184e-16	7.4354e-16	8.731e-16	7.4353e-16	7.9082e-16	7.5969e-16	7.9384e-16	8.6015e-16	8.7007e-16	7.5062e-16	7.2552e-16	7.919e-16	7.8477e-16	7.6472e-16	7.8879e-16
Rh-97	9.064e-16	8.773e-16	8.5331e-16	9.3646e-16	8.9139e-16	1.00157e-15	8.4526e-16	8.6634e-16	8.743e-16	8.884e-16	9.3955e-16	1.02173e-15	9.6746e-16	1.03162e-15	1.01181e-15	8.4122e-16	1.01153e-15	8.4222e-16	9.024e-16	8.6333e-16	9.0641e-16	9.8858e-16	1.00151e-15	8.4728e-16	8.2123e-16	9.0846e-16	8.9536e-16	8.7135e-16	8.9937e-16
Rh-97m	1.31058e-15	1.29054e-15	1.25054e-15	1.3506e-15	1.30057e-15	1.41065e-15	1.25052e-15	1.27055e-15	1.29054e-15	1.29058e-15	1.35064e-15	1.46071e-15	1.3906e-15	1.45067e-15	1.22073e-15	1.24051e-15	1.43063e-15	1.25051e-15	1.31058e-15	1.26055e-15	1.32058e-15	1.41065e-15	1.43063e-15	1.26053e-15	1.22051e-15	1.3106e-15	1.31056e-15	1.27056e-15	1.31057e-15
Rh-98	1.14637e-15	1.116e-15	1.08597e-15	1.18662e-15	1.13631e-15	1.27708e-15	1.06582e-15	1.09611e-15	1.10601e-15	1.12633e-15	1.1969e-15	1.29766e-15	1.22669e-15	1.3073e-15	1.29778e-15	1.0657e-15	1.27699e-15	1.06567e-15	1.14636e-15	1.09607e-15	1.1464e-15	1.25711e-15	1.26692e-15	1.07588e-15	1.03566e-15	1.15654e-15	1.14623e-15	1.10612e-15	1.14628e-15
Rh-99	3.41013e-16	3.28012e-16	3.20012e-16	3.53014e-16	3.36013e-16	3.79015e-16	3.15012e-16	3.25013e-16	3.27012e-16	3.36013e-16	3.59016e-16	3.94017e-16	3.63014e-16	3.91016e-16	4.00019e-16	3.13011e-16	3.80014e-16	3.12011e-16	3.40013e-16	3.25013e-16	3.41014e-16	3.75016e-16	3.77014e-16	3.17012e-16	3.06011e-16	3.44014e-16	3.37013e-16	3.27013e-16	3.38013e-16
Rh-99m	4.02025e-16	3.89022e-16	3.77023e-16	4.16026e-16	3.96025e-16	4.47028e-16	3.73022e-16	3.83024e-16	3.89022e-16	3.95025e-16	4.18029e-16	4.58032e-16	4.28025e-16	4.59029e-16	4.57036e-16	3.7302e-16	4.47027e-16	3.6802e-16	4.01025e-16	3.83023e-16	4.01025e-16	4.39029e-16	4.44026e-16	3.76022e-16	3.63021e-16	4.05026e-16	4.00024e-16	3.86024e-16	3.99024e-16
Rn-207	6.15703e-16	5.9266e-16	5.78659e-16	6.36732e-16	6.08698e-16	6.81784e-16	5.73641e-16	5.88676e-16	5.90662e-16	6.057e-16	6.42767e-16	7.06853e-16	6.55739e-16	7.01809e-16	7.03874e-16	5.68626e-16	6.81773e-16	5.64623e-16	6.13702e-16	5.8767e-16	6.14708e-16	6.73788e-16	6.76763e-16	5.76648e-16	5.55623e-16	6.20725e-16	6.07688e-16	5.90677e-16	6.09693e-16
Rn-209	7.35187e-16	7.11174e-16	6.93175e-16	7.61195e-16	7.26186e-16	8.06209e-16	6.91169e-16	7.0518e-16	7.11174e-16	7.24186e-16	7.64206e-16	8.3623e-16	7.81196e-16	8.30216e-16	7.9124e-16	6.84165e-16	8.10205e-16	6.81164e-16	7.34187e-16	7.04178e-16	7.34188e-16	8.01211e-16	8.06202e-16	6.93171e-16	6.68165e-16	7.40194e-16	7.27182e-16	7.0718e-16	7.30184e-16
Rn-210	3.77e-17	3.63e-17	3.55e-17	3.9e-17	3.72e-17	4.16e-17	3.51e-17	3.62e-17	3.62e-17	3.71e-17	3.94e-17	4.34e-17	4.02e-17	4.29e-17	4.26e-17	3.47e-17	4.16e-17	3.46e-17	3.75e-17	3.6e-17	3.77e-17	4.12e-17	4.13e-17	3.54e-17	3.41e-17	3.8e-17	3.72e-17	3.62e-17	3.74e-17
Rn-211	1.16e-15	1.13e-15	1.1e-15	1.2e-15	1.15e-15	1.28e-15	1.09e-15	1.12e-15	1.13e-15	1.15e-15	1.2e-15	1.31e-15	1.24e-15	1.31e-15	1.22e-15	1.09e-15	1.28e-15	1.08e-15	1.16e-15	1.11e-15	1.16e-15	1.26e-15	1.27e-15	1.1e-15	1.06e-15	1.17e-15	1.16e-15	1.12e-15	1.16e-15
Rn-212	2.15e-19	2.08e-19	2.02e-19	2.21e-19	2.12e-19	2.38e-19	2e-19	2.06e-19	2.06e-19	2.11e-19	2.22e-19	2.42e-19	2.29e-19	2.43e-19	2.41e-19	2e-19	2.37e-19	1.98e-19	2.13e-19	2.05e-19	2.14e-19	2.34e-19	2.34e-19	2.02e-19	1.94e-19	2.15e-19	2.13e-19	2.06e-19	2.13e-19
Rn-215	0	0	0	0	0	0	0	0	0	0	0	0	0	0	0	0	0	0	0	0	0	0	0	0	0	0	0	0	0
Rn-216	0	0	0	0	0	0	0	0	0	0	0	0	0	0	0	0	0	0	0	0	0	0	0	0	0	0	0	0	0
Rn-217	0	0	0	0	0	0	0	0	0	0	0	0	0	0	0	0	0	0	0	0	0	0	0	0	0	0	0	0	0
Rn-218	4.82e-19	4.66e-19	4.53e-19	4.98e-19	4.76e-19	5.37e-19	4.41e-19	4.58e-19	4.61e-19	4.75e-19	5.03e-19	5.45e-19	5.17e-19	5.53e-19	5.56e-19	4.47e-19	5.35e-19	4.44e-19	4.78e-19	4.58e-19	4.82e-19	5.27e-19	5.26e-19	4.52e-19	4.35e-19	4.84e-19	4.86e-19	4.63e-19	4.78e-19
Rn-219	3.66e-17	3.5e-17	3.42e-17	3.8e-17	3.61e-17	4.09e-17	3.39e-17	3.47e-17	3.5e-17	3.61e-17	3.89e-17	4.31e-17	3.88e-17	4.21e-17	4.49e-17	3.35e-17	4.1e-17	3.27e-17	3.66e-17	3.49e-17	3.65e-17	4.04e-17	4.06e-17	3.39e-17	3.27e-17	3.72e-17	3.6e-17	3.5e-17	3.62e-17
Rn-220	4.01e-19	3.87e-19	3.77e-19	4.14e-19	3.94e-19	4.47e-19	3.66e-19	3.81e-19	3.84e-19	3.93e-19	4.19e-19	4.55e-19	4.29e-19	4.61e-19	4.69e-19	3.69e-19	4.47e-19	3.71e-19	3.98e-19	3.8e-19	4e-19	4.39e-19	4.43e-19	3.72e-19	3.6e-19	4.02e-19	4.01e-19	3.85e-19	3.97e-19
Rn-222	2.48e-19	2.39e-19	2.33e-19	2.56e-19	2.43e-19	2.77e-19	2.28e-19	2.37e-19	2.37e-19	2.43e-19	2.59e-19	2.83e-19	2.66e-19	2.86e-19	2.93e-19	2.28e-19	2.78e-19	2.3e-19	2.46e-19	2.35e-19	2.49e-19	2.72e-19	2.77e-19	2.29e-19	2.23e-19	2.49e-19	2.45e-19	2.38e-19	2.46e-19
Rn-223	2.1205e-16	2.03962e-16	1.99977e-16	2.191e-16	2.1004e-16	2.3418e-16	1.95939e-16	2.0301e-16	2.03966e-16	2.0905e-16	2.2218e-16	2.4432e-16	2.2609e-16	2.4122e-16	2.384e-16	1.95905e-16	2.3414e-16	1.94902e-16	2.1105e-16	2.01996e-16	2.1206e-16	2.322e-16	2.3213e-16	1.98951e-16	1.91913e-16	2.141e-16	2.1102e-16	2.0401e-16	2.1003e-16
Ru-103	3.16009e-16	3.05007e-16	2.97008e-16	3.27009e-16	3.10009e-16	3.53011e-16	2.91007e-16	3.03009e-16	3.02007e-16	3.10009e-16	3.31011e-16	3.62012e-16	3.40008e-16	3.66011e-16	3.74017e-16	2.92006e-16	3.5501e-16	2.93006e-16	3.14009e-16	2.99008e-16	3.18009e-16	3.47011e-16	3.53009e-16	2.92007e-16	2.85007e-16	3.1701e-16	3.12008e-16	3.03009e-16	3.14009e-16
Ru-105	4.72563e-16	4.56509e-16	4.44524e-16	4.8759e-16	4.66562e-16	5.23637e-16	4.41499e-16	4.52544e-16	4.53512e-16	4.63566e-16	4.89644e-16	5.35722e-16	5.0358e-16	5.36657e-16	5.3678e-16	4.38477e-16	5.22612e-16	4.34476e-16	4.68562e-16	4.51534e-16	4.71571e-16	5.15651e-16	5.17601e-16	4.43506e-16	4.26485e-16	4.73596e-16	4.65543e-16	4.53544e-16	4.67551e-16
Ru-106	1.45e-24	5.01e-25	5.35e-25	8.25e-25	7.06e-25	5.12e-24	2.31e-25	1.29e-24	3.99e-25	6.87e-25	2.24e-24	7.27e-25	3.03e-25	3.58e-24	1.52e-23	1.77e-25	2.59e-24	1.54e-25	5.66e-25	4.19e-25	1.7e-24	2.36e-24	1.89e-24	2.13e-25	3.14e-25	9.41e-25	6.36e-25	1.57e-24	1.04e-24
Ru-107	2.1899e-16	2.1274e-16	2.0673e-16	2.2615e-16	2.1596e-16	2.4145e-16	2.0563e-16	2.1083e-16	2.1275e-16	2.1597e-16	2.2736e-16	2.4786e-16	2.3319e-16	2.4759e-16	2.3499e-16	2.0454e-16	2.4238e-16	2.0352e-16	2.1898e-16	2.098e-16	2.1901e-16	2.3848e-16	2.4032e-16	2.0767e-16	1.9953e-16	2.2012e-16	2.169e-16	2.1084e-16	2.1793e-16
Ru-108	3.7007e-17	3.4742e-17	3.4858e-17	3.854e-17	3.6906e-17	4.0298e-17	3.3628e-17	3.5682e-17	3.4846e-17	3.721e-17	4.0906e-17	4.7803e-17	3.893e-17	4.2224e-17	4.6171e-17	3.2402e-17	4.007e-17	3.28e-17	3.7106e-17	3.547e-17	3.7316e-17	4.1114e-17	3.9855e-17	3.4237e-17	3.2911e-17	3.8647e-17	3.5682e-17	3.5382e-17	3.6392e-17
Ru-92	1.27253e-15	1.23237e-15	1.20237e-15	1.32264e-15	1.26252e-15	1.40283e-15	1.1823e-15	1.22244e-15	1.23238e-15	1.26252e-15	1.33277e-15	1.46309e-15	1.35266e-15	1.44292e-15	1.41318e-15	1.17225e-15	1.41278e-15	1.17223e-15	1.27253e-15	1.22241e-15	1.28255e-15	1.39285e-15	1.40275e-15	1.19233e-15	1.15224e-15	1.28262e-15	1.26247e-15	1.22244e-15	1.2625e-15
Ru-94	3.21e-16	3.09e-16	3e-16	3.32e-16	3.16e-16	3.57e-16	3.01e-16	3.05e-16	3.09e-16	3.15e-16	3.32e-16	3.65e-16	3.42e-16	3.67e-16	3.7e-16	2.96e-16	3.57e-16	2.93e-16	3.19e-16	3.06e-16	3.19e-16	3.5e-16	3.55e-16	3.01e-16	2.89e-16	3.22e-16	3.15e-16	3.08e-16	3.18e-16
Ru-95	7.6911e-16	7.461e-16	7.25103e-16	7.95116e-16	7.5611e-16	8.49125e-16	7.19098e-16	7.35107e-16	7.46101e-16	7.56111e-16	8.00126e-16	8.65141e-16	8.16114e-16	8.72129e-16	8.26152e-16	7.19094e-16	8.5412e-16	7.14094e-16	7.6811e-16	7.34105e-16	7.68112e-16	8.37127e-16	8.47118e-16	7.23099e-16	6.99095e-16	7.70117e-16	7.62106e-16	7.39107e-16	7.64108e-16
Ru-97	1.41e-16	1.34e-16	1.32e-16	1.46e-16	1.39e-16	1.57e-16	1.29e-16	1.35e-16	1.35e-16	1.4e-16	1.53e-16	1.7e-16	1.49e-16	1.61e-16	1.75e-16	1.27e-16	1.56e-16	1.25e-16	1.4e-16	1.34e-16	1.41e-16	1.56e-16	1.54e-16	1.31e-16	1.25e-16	1.44e-16	1.38e-16	1.35e-16	1.39e-16
S-35	3.1e-21	2.29e-21	2.66e-21	3.26e-21	3.04e-21	4.43e-21	2.24e-21	3.04e-21	2.3e-21	3.06e-21	4.21e-21	3.94e-21	2.76e-21	4.3e-21	7.36e-21	1.98e-21	3.48e-21	1.97e-21	2.93e-21	2.67e-21	3.3e-21	4.25e-21	3.2e-21	2.28e-21	2.21e-21	3.48e-21	2.79e-21	3.19e-21	2.9e-21
S-37	1.62248e-15	1.61231e-15	1.57232e-15	1.68258e-15	1.62246e-15	1.63277e-15	1.59225e-15	1.60238e-15	1.62232e-15	1.61247e-15	1.66272e-15	1.76303e-15	1.70259e-15	1.76285e-15	1.19311e-15	1.58219e-15	1.70272e-15	1.62218e-15	1.62248e-15	1.58236e-15	1.6325e-15	1.72279e-15	1.75268e-15	1.57228e-15	1.55219e-15	1.63257e-15	1.64242e-15	1.59239e-15	1.63244e-15
S-38	1.00009e-15	9.8701e-16	9.6102e-16	1.03114e-15	9.8809e-16	1.07122e-15	9.60984e-16	9.6205e-16	9.8801e-16	9.8809e-16	1.01121e-15	1.09135e-15	1.05114e-15	1.08126e-15	8.3742e-16	9.59954e-16	1.09119e-15	9.5995e-16	1.00109e-15	9.6904e-16	1.0011e-15	1.07124e-15	1.07118e-15	9.76996e-16	9.42957e-16	9.9614e-16	1.01106e-15	9.7805e-16	1.00107e-15
Sb-111	9.4378e-16	9.1039e-16	8.8835e-16	9.7504e-16	9.2672e-16	1.04753e-15	8.7121e-16	9.0351e-16	9.0441e-16	9.2473e-16	9.8833e-16	1.07813e-15	1.00713e-15	1.08776e-15	1.09822e-15	8.6808e-16	1.04745e-15	8.7405e-16	9.3877e-16	8.9546e-16	9.4581e-16	1.03755e-15	1.04736e-15	8.7527e-16	8.5003e-16	9.4796e-16	9.2964e-16	9.0552e-16	9.3569e-16
Sb-113	8.0435e-16	7.7719e-16	7.562e-16	8.3145e-16	7.8933e-16	8.9562e-16	7.4213e-16	7.7026e-16	7.712e-16	7.8734e-16	8.4058e-16	9.1688e-16	8.6146e-16	9.2571e-16	9.3799e-16	7.4107e-16	8.9858e-16	7.4606e-16	7.9934e-16	7.6223e-16	8.0636e-16	8.8164e-16	8.9654e-16	7.4415e-16	7.2407e-16	8.0643e-16	7.9329e-16	7.7226e-16	7.9731e-16
Sb-114	1.67618e-15	1.63584e-15	1.5858e-15	1.73643e-15	1.65613e-15	1.84687e-15	1.55566e-15	1.61594e-15	1.64585e-15	1.64614e-15	1.71668e-15	1.87741e-15	1.7865e-15	1.88708e-15	1.72748e-15	1.57555e-15	1.84679e-15	1.57552e-15	1.67617e-15	1.60589e-15	1.67621e-15	1.81689e-15	1.84672e-15	1.58572e-15	1.53551e-15	1.68635e-15	1.68606e-15	1.61595e-15	1.6661e-15
Sb-115	5.59445e-16	5.39408e-16	5.25415e-16	5.78466e-16	5.48444e-16	6.24501e-16	5.15399e-16	5.36429e-16	5.3541e-16	5.46446e-16	5.85502e-16	6.37562e-16	5.99462e-16	6.45517e-16	6.59597e-16	5.15384e-16	6.26486e-16	5.18383e-16	5.55445e-16	5.29423e-16	5.6245e-16	6.13509e-16	6.24478e-16	5.16404e-16	5.03388e-16	5.60468e-16	5.51431e-16	5.36429e-16	5.54437e-16
Sb-116	1.40156e-15	1.37146e-15	1.33146e-15	1.45163e-15	1.38156e-15	1.53175e-15	1.31142e-15	1.35151e-15	1.38146e-15	1.38156e-15	1.43173e-15	1.56193e-15	1.49164e-15	1.57181e-15	1.402e-15	1.32138e-15	1.53172e-15	1.32137e-15	1.40156e-15	1.34149e-15	1.40158e-15	1.52177e-15	1.53169e-15	1.33143e-15	1.29138e-15	1.41162e-15	1.41152e-15	1.36151e-15	1.40154e-15
Sb-116m	1.92012e-15	1.87011e-15	1.82011e-15	1.99013e-15	1.89012e-15	2.12014e-15	1.79011e-15	1.85012e-15	1.89011e-15	1.89012e-15	1.97014e-15	2.15015e-15	2.05012e-15	2.17014e-15	2.00017e-15	1.8001e-15	2.11013e-15	1.8001e-15	1.92012e-15	1.84011e-15	1.92012e-15	2.08014e-15	2.11013e-15	1.82011e-15	1.7601e-15	1.93013e-15	1.92012e-15	1.85012e-15	1.91012e-15
Sb-117	1.00003e-16	9.45027e-17	9.43029e-17	1.04003e-16	9.94032e-17	1.12004e-16	9.10027e-17	9.67031e-17	9.45028e-17	1.00003e-16	1.10004e-16	1.26004e-16	1.05003e-16	1.16004e-16	1.29005e-16	8.83025e-17	1.10003e-16	8.93025e-17	1.00003e-16	9.5503e-17	1.01003e-16	1.12004e-16	1.09003e-16	9.24027e-17	8.92026e-17	1.04003e-16	9.6803e-17	9.63031e-17	9.8703e-17
Sb-118	5.1221e-16	4.9501e-16	4.8201e-16	5.2935e-16	5.0319e-16	5.7159e-16	4.7192e-16	4.9009e-16	4.9101e-16	5.012e-16	5.3552e-16	5.8392e-16	5.4937e-16	5.897e-16	6.0104e-16	4.7185e-16	5.7253e-16	4.7583e-16	5.0921e-16	4.8606e-16	5.1323e-16	5.6261e-16	5.7148e-16	4.7395e-16	4.6084e-16	5.1332e-16	5.0614e-16	4.9209e-16	5.0817e-16
Sb-118m	1.6e-15	1.56e-15	1.51e-15	1.66e-15	1.57e-15	1.77e-15	1.5e-15	1.54e-15	1.57e-15	1.58e-15	1.66e-15	1.79e-15	1.7e-15	1.81e-15	1.64e-15	1.51e-15	1.77e-15	1.5e-15	1.6e-15	1.53e-15	1.6e-15	1.74e-15	1.76e-15	1.52e-15	1.47e-15	1.6e-15	1.6e-15	1.54e-15	1.6e-15
Sb-119	1.1e-18	4.6e-19	5.26e-19	8.06e-19	6.9e-19	3.37e-18	2.39e-19	1.09e-18	3.76e-19	6.72e-19	1.87e-18	6.85e-19	3.09e-19	2.62e-18	7.75e-18	1.81e-19	1.75e-18	1.62e-19	5.62e-19	4.27e-19	1.34e-18	1.95e-18	1.35e-18	2.18e-19	3.12e-19	9.23e-19	6.14e-19	1.32e-18	8.55e-19
Sb-120	2.82667e-16	2.72613e-16	2.65622e-16	2.91697e-16	2.76664e-16	3.15749e-16	2.59599e-16	2.69642e-16	2.69616e-16	2.75667e-16	2.95747e-16	3.20837e-16	3.01694e-16	3.25773e-16	3.33885e-16	2.59578e-16	3.15729e-16	2.61575e-16	2.79666e-16	2.66634e-16	2.82673e-16	3.0976e-16	3.14717e-16	2.60606e-16	2.53582e-16	2.82698e-16	2.78647e-16	2.70642e-16	2.79654e-16
Sb-120m	1.52e-15	1.47e-15	1.43e-15	1.57e-15	1.49e-15	1.67e-15	1.42e-15	1.46e-15	1.48e-15	1.49e-15	1.58e-15	1.71e-15	1.61e-15	1.71e-15	1.56e-15	1.42e-15	1.67e-15	1.42e-15	1.52e-15	1.45e-15	1.52e-15	1.64e-15	1.66e-15	1.43e-15	1.39e-15	1.52e-15	1.51e-15	1.46e-15	1.51e-15
Sb-122	2.8412e-16	2.7503e-16	2.6705e-16	2.9417e-16	2.8012e-16	3.1726e-16	2.6001e-16	2.7008e-16	2.7303e-16	2.8012e-16	2.9726e-16	3.2141e-16	3.0517e-16	3.263e-16	3.2949e-16	2.6297e-16	3.1623e-16	2.62966e-16	2.8212e-16	2.7007e-16	2.8413e-16	3.1128e-16	3.1321e-16	2.6502e-16	2.55978e-16	2.8518e-16	2.8509e-16	2.7308e-16	2.821e-16
Sb-122m	2.38e-17	1.95e-17	2.18e-17	2.56e-17	2.41e-17	2.8e-17	1.99e-17	2.33e-17	1.99e-17	2.45e-17	3.04e-17	3.39e-17	2.36e-17	2.9e-17	4.03e-17	1.78e-17	2.53e-17	1.8e-17	2.4e-17	2.22e-17	2.49e-17	2.99e-17	2.44e-17	2.02e-17	1.92e-17	2.66e-17	2.24e-17	2.34e-17	2.29e-17
Sb-124	1.14079e-15	1.11073e-15	1.08074e-15	1.18083e-15	1.13079e-15	1.25089e-15	1.07071e-15	1.09076e-15	1.11073e-15	1.13079e-15	1.18088e-15	1.27098e-15	1.21082e-15	1.28092e-15	1.13104e-15	1.07069e-15	1.25087e-15	1.07068e-15	1.14079e-15	1.09075e-15	1.1408e-15	1.2309e-15	1.25085e-15	1.09072e-15	1.05069e-15	1.14082e-15	1.14077e-15	1.10076e-15	1.14078e-15
Sb-124m	2.80146e-16	2.71133e-16	2.63136e-16	2.89154e-16	2.76146e-16	3.12166e-16	2.5713e-16	2.67142e-16	2.68133e-16	2.75147e-16	2.92168e-16	3.17188e-16	3.00151e-16	3.21171e-16	3.24203e-16	2.59124e-16	3.12159e-16	2.59124e-16	2.78146e-16	2.66139e-16	2.80149e-16	3.06169e-16	3.08156e-16	2.61132e-16	2.53126e-16	2.81155e-16	2.80141e-16	2.69142e-16	2.78143e-16
Sb-124n	4.21e-23	1.77e-23	2.04e-23	3.14e-23	2.68e-23	1.28e-22	9.11e-24	4.21e-23	1.45e-23	2.61e-23	7.23e-23	2.64e-23	1.18e-23	1e-22	2.91e-22	6.91e-24	6.67e-23	6.24e-24	2.18e-23	1.65e-23	5.15e-23	7.55e-23	5.15e-23	8.27e-24	1.2e-23	3.6e-23	2.38e-23	5.1e-23	3.29e-23
Sb-125	2.6903e-16	2.59026e-16	2.52027e-16	2.79032e-16	2.6503e-16	3.02036e-16	2.47025e-16	2.56029e-16	2.57026e-16	2.6403e-16	2.82037e-16	3.0704e-16	2.8803e-16	3.12036e-16	3.22049e-16	2.48024e-16	3.02032e-16	2.46024e-16	2.6703e-16	2.55028e-16	2.69031e-16	2.96037e-16	2.98031e-16	2.50026e-16	2.42025e-16	2.71033e-16	2.67028e-16	2.5803e-16	2.67029e-16
Sb-126	1.75055e-15	1.6905e-15	1.64051e-15	1.80058e-15	1.73055e-15	1.94062e-15	1.63049e-15	1.67053e-15	1.68051e-15	1.72055e-15	1.81062e-15	1.97069e-15	1.87057e-15	1.99064e-15	1.97074e-15	1.62047e-15	1.9306e-15	1.61047e-15	1.73055e-15	1.67052e-15	1.74056e-15	1.91063e-15	1.91059e-15	1.6405e-15	1.58048e-15	1.75058e-15	1.73053e-15	1.68053e-15	1.73054e-15
Sb-126m	9.8449e-16	9.5137e-16	9.2439e-16	1.02155e-15	9.7148e-16	1.09167e-15	9.1534e-16	9.3943e-16	9.4438e-16	9.6649e-16	1.02166e-15	1.11186e-15	1.05155e-15	1.12172e-15	1.12195e-15	9.133e-16	1.09163e-15	9.0529e-16	9.7749e-16	9.3942e-16	9.815e-16	1.07169e-15	1.0816e-15	9.2236e-16	8.883e-16	9.8855e-16	9.7445e-16	9.4443e-16	9.7546e-16
Sb-127	4.39324e-16	4.2429e-16	4.133e-16	4.5334e-16	4.33324e-16	4.87368e-16	4.09284e-16	4.21313e-16	4.21292e-16	4.31326e-16	4.55375e-16	4.9742e-16	4.69332e-16	5.0038e-16	5.01461e-16	4.0727e-16	4.87351e-16	4.0427e-16	4.36323e-16	4.19306e-16	4.39329e-16	4.80378e-16	4.82344e-16	4.11289e-16	3.96277e-16	4.40345e-16	4.33311e-16	4.21313e-16	4.35316e-16
Sb-128	1.9609e-15	1.89082e-15	1.84083e-15	2.02094e-15	1.93089e-15	2.16101e-15	1.8308e-15	1.88086e-15	1.88082e-15	1.9209e-15	2.02101e-15	2.20113e-15	2.08093e-15	2.21104e-15	2.1812e-15	1.82077e-15	2.16098e-15	1.80077e-15	1.94089e-15	1.87085e-15	1.95091e-15	2.13102e-15	2.14096e-15	1.84081e-15	1.77078e-15	1.96094e-15	1.93087e-15	1.88086e-15	1.94088e-15
Sb-128m	1.20312e-15	1.16291e-15	1.13292e-15	1.24325e-15	1.1931e-15	1.33349e-15	1.13283e-15	1.163e-15	1.16292e-15	1.18311e-15	1.24343e-15	1.36383e-15	1.28327e-15	1.3636e-15	1.35396e-15	1.12276e-15	1.33342e-15	1.11274e-15	1.20312e-15	1.15297e-15	1.20314e-15	1.31351e-15	1.32338e-15	1.13286e-15	1.09275e-15	1.21323e-15	1.18304e-15	1.163e-15	1.19307e-15
Sb-129	9.11725e-16	8.86666e-16	8.62676e-16	9.38758e-16	8.99722e-16	9.99816e-16	8.6165e-16	8.76699e-16	8.85669e-16	8.95725e-16	9.34813e-16	1.02091e-15	9.67753e-16	1.02084e-15	9.41965e-16	8.52627e-16	1.00079e-15	8.50625e-16	9.07724e-16	8.73688e-16	9.10733e-16	9.87827e-16	9.96779e-16	8.66658e-16	8.34632e-16	9.09759e-16	9.01703e-16	8.77699e-16	9.05711e-16
Sb-130	2.0521e-15	1.99195e-15	1.94196e-15	2.11219e-15	2.03208e-15	2.26235e-15	1.9419e-15	1.97202e-15	1.98196e-15	2.02209e-15	2.11231e-15	2.31258e-15	2.18219e-15	2.31242e-15	2.22268e-15	1.91184e-15	2.2623e-15	1.90184e-15	2.04209e-15	1.97199e-15	2.05211e-15	2.23237e-15	2.24227e-15	1.94192e-15	1.87185e-15	2.05218e-15	2.01204e-15	1.97202e-15	2.03206e-15
Sb-130m	1.70353e-15	1.6533e-15	1.60331e-15	1.75368e-15	1.68351e-15	1.87394e-15	1.61321e-15	1.6434e-15	1.64331e-15	1.67352e-15	1.74387e-15	1.90432e-15	1.8137e-15	1.91407e-15	1.81445e-15	1.59313e-15	1.87388e-15	1.58311e-15	1.69353e-15	1.63336e-15	1.70356e-15	1.84397e-15	1.86383e-15	1.61324e-15	1.55312e-15	1.70365e-15	1.67345e-15	1.6334e-15	1.69348e-15
Sb-131	1.28138e-15	1.25128e-15	1.21129e-15	1.32144e-15	1.26138e-15	1.40155e-15	1.21125e-15	1.23133e-15	1.25129e-15	1.26138e-15	1.31154e-15	1.42172e-15	1.36144e-15	1.4316e-15	1.2718e-15	1.20121e-15	1.40151e-15	1.2012e-15	1.28138e-15	1.23132e-15	1.2814e-15	1.38157e-15	1.40149e-15	1.22126e-15	1.18121e-15	1.28144e-15	1.28135e-15	1.24133e-15	1.27136e-15
Sb-133	1.66173e-15	1.6316e-15	1.58161e-15	1.7218e-15	1.64172e-15	1.80194e-15	1.58156e-15	1.61166e-15	1.64161e-15	1.64173e-15	1.71192e-15	1.84214e-15	1.7618e-15	1.852e-15	1.56224e-15	1.58151e-15	1.82189e-15	1.58151e-15	1.67173e-15	1.60164e-15	1.67174e-15	1.79196e-15	1.82187e-15	1.59158e-15	1.54152e-15	1.6618e-15	1.66168e-15	1.61166e-15	1.6617e-15
Sc-42m	2.62502e-15	2.55471e-15	2.4747e-15	2.70523e-15	2.57499e-15	2.8856e-15	2.44458e-15	2.51483e-15	2.56472e-15	2.575e-15	2.70548e-15	2.9361e-15	2.77527e-15	2.96578e-15	2.68626e-15	2.44447e-15	2.88552e-15	2.44444e-15	2.62501e-15	2.49478e-15	2.61505e-15	2.84563e-15	2.89545e-15	2.47462e-15	2.39445e-15	2.62518e-15	2.60491e-15	2.51483e-15	2.60495e-15
Sc-43	6.28591e-16	6.06535e-16	5.9055e-16	6.4962e-16	6.16591e-16	7.01669e-16	5.78524e-16	6.00571e-16	6.01539e-16	6.14595e-16	6.56677e-16	7.1776e-16	6.7361e-16	7.2469e-16	7.43819e-16	5.77501e-16	7.03643e-16	5.825e-16	6.24591e-16	5.95561e-16	6.296e-16	6.89684e-16	7.01631e-16	5.80532e-16	5.6451e-16	6.30627e-16	6.1957e-16	6.02571e-16	6.23579e-16
Sc-44	1.34113e-15	1.31103e-15	1.27105e-15	1.39118e-15	1.32112e-15	1.49127e-15	1.25101e-15	1.29109e-15	1.31104e-15	1.32113e-15	1.40127e-15	1.51142e-15	1.43117e-15	1.53131e-15	1.45151e-15	1.26097e-15	1.50123e-15	1.26096e-15	1.34112e-15	1.28107e-15	1.34114e-15	1.46129e-15	1.49121e-15	1.26102e-15	1.22098e-15	1.34118e-15	1.33109e-15	1.29109e-15	1.3411e-15
Sc-44m	1.71e-16	1.64e-16	1.61e-16	1.77e-16	1.69e-16	1.91e-16	1.59e-16	1.63e-16	1.64e-16	1.69e-16	1.82e-16	2.01e-16	1.8e-16	1.95e-16	2.06e-16	1.57e-16	1.9e-16	1.53e-16	1.71e-16	1.64e-16	1.71e-16	1.89e-16	1.88e-16	1.59e-16	1.53e-16	1.74e-16	1.69e-16	1.64e-16	1.69e-16
Sc-46	1.26003e-15	1.23003e-15	1.19003e-15	1.30003e-15	1.23003e-15	1.38004e-15	1.19003e-15	1.21003e-15	1.23003e-15	1.23003e-15	1.30004e-15	1.40004e-15	1.34003e-15	1.42004e-15	1.29005e-15	1.18002e-15	1.39003e-15	1.18002e-15	1.26003e-15	1.20003e-15	1.26003e-15	1.36004e-15	1.38003e-15	1.19003e-15	1.15002e-15	1.25003e-15	1.24003e-15	1.21003e-15	1.25003e-15
Sc-47	6.50753e-17	6.12646e-17	6.13692e-17	6.76796e-17	6.47757e-17	7.07885e-17	5.92639e-17	6.26734e-17	6.14652e-17	6.53764e-17	7.16914e-17	8.3901e-17	6.85753e-17	7.41906e-17	8.062e-17	5.71594e-17	7.04812e-17	5.78598e-17	6.5275e-17	6.23705e-17	6.55775e-17	7.21912e-17	7.01786e-17	6.02652e-17	5.80624e-17	6.79822e-17	6.26714e-17	6.21738e-17	6.39729e-17
Sc-48	2.09014e-15	2.04013e-15	1.98013e-15	2.16015e-15	2.06015e-15	2.29017e-15	1.96012e-15	2.01014e-15	2.06013e-15	2.05015e-15	2.14017e-15	2.32019e-15	2.22015e-15	2.35017e-15	2.08022e-15	1.96012e-15	2.29016e-15	1.97012e-15	2.09014e-15	2.00014e-15	2.09015e-15	2.26017e-15	2.29015e-15	1.99013e-15	1.93012e-15	2.08016e-15	2.10014e-15	2.02014e-15	2.08014e-15
Sc-49	2.765e-18	2.594e-18	2.597e-18	2.873e-18	2.747e-18	3.073e-18	2.527e-18	2.661e-18	2.608e-18	2.757e-18	3.021e-18	3.345e-18	2.885e-18	3.155e-18	3.331e-18	2.462e-18	3.022e-18	2.451e-18	2.769e-18	2.641e-18	2.786e-18	3.101e-18	2.99e-18	2.554e-18	2.463e-18	2.853e-18	2.705e-18	2.665e-18	2.724e-18
Sc-50	1.97892e-15	1.93844e-15	1.87837e-15	2.04927e-15	1.94884e-15	2.16991e-15	1.86818e-15	1.89857e-15	1.94845e-15	1.94886e-15	2.05962e-15	2.2007e-15	2.08939e-15	2.2302e-15	1.9307e-15	1.86803e-15	2.1898e-15	1.86799e-15	1.98891e-15	1.89851e-15	1.97896e-15	2.13993e-15	2.1897e-15	1.87826e-15	1.81796e-15	1.97914e-15	1.96875e-15	1.90858e-15	1.97881e-15
Se-70	4.47261e-16	4.29236e-16	4.19243e-16	4.63274e-16	4.40261e-16	5.00296e-16	4.11231e-16	4.27253e-16	4.27238e-16	4.39263e-16	4.713e-16	5.15337e-16	4.78269e-16	5.17305e-16	5.35364e-16	4.09221e-16	5.00284e-16	4.10221e-16	4.45261e-16	4.24248e-16	4.48265e-16	4.93303e-16	4.98279e-16	4.13235e-16	4.00225e-16	4.51277e-16	4.40252e-16	4.29253e-16	4.43256e-16
Se-71	1.01658e-15	9.852e-16	9.6017e-16	1.05684e-15	1.00053e-15	1.12732e-15	9.4402e-16	9.7632e-16	9.8021e-16	9.9854e-16	1.05713e-15	1.15792e-15	1.08692e-15	1.15755e-15	1.14802e-15	9.4189e-16	1.12723e-15	9.4686e-16	1.01657e-15	9.6927e-16	1.01661e-15	1.11734e-15	1.12715e-15	9.4908e-16	9.2085e-16	1.01676e-15	1.00544e-15	9.7833e-16	1.00649e-15
Se-72	8.53e-18	6.26e-18	7.62e-18	9.44e-18	8.77e-18	1.1e-17	6.29e-18	8.39e-18	6.43e-18	8.86e-18	1.16e-17	1.12e-17	8.1e-18	1.12e-17	1.67e-17	5.54e-18	9.15e-18	5.5e-18	8.48e-18	7.72e-18	9e-18	1.18e-17	8.5e-18	6.51e-18	6.23e-18	1.01e-17	8.03e-18	8.79e-18	8.11e-18
Se-73	6.85606e-16	6.57551e-16	6.42564e-16	7.10634e-16	6.74605e-16	7.65683e-16	6.3254e-16	6.52585e-16	6.54555e-16	6.72608e-16	7.21689e-16	7.92772e-16	7.32627e-16	7.90705e-16	8.20827e-16	6.28518e-16	7.6666e-16	6.27516e-16	6.83605e-16	6.50575e-16	6.85614e-16	7.55697e-16	7.62648e-16	6.33547e-16	6.13525e-16	6.92639e-16	6.75586e-16	6.57585e-16	6.79593e-16
Se-73m	1.66316e-16	1.60291e-16	1.56295e-16	1.7233e-16	1.63315e-16	1.85355e-16	1.53284e-16	1.59305e-16	1.59292e-16	1.63316e-16	1.74354e-16	1.90397e-16	1.78329e-16	1.91367e-16	1.95419e-16	1.53274e-16	1.86346e-16	1.54273e-16	1.65316e-16	1.583e-16	1.66319e-16	1.8236e-16	1.8534e-16	1.54287e-16	1.49276e-16	1.67331e-16	1.64307e-16	1.59305e-16	1.6531e-16
Se-75	2.35e-16	2.23e-16	2.2e-16	2.44e-16	2.33e-16	2.6e-16	2.16e-16	2.25e-16	2.23e-16	2.34e-16	2.54e-16	2.87e-16	2.47e-16	2.67e-16	2.9e-16	2.12e-16	2.59e-16	2.08e-16	2.35e-16	2.25e-16	2.35e-16	2.6e-16	2.56e-16	2.17e-16	2.09e-16	2.41e-16	2.29e-16	2.24e-16	2.32e-16
Se-77m	5.16e-17	4.86e-17	4.87e-17	5.36e-17	5.13e-17	5.61e-17	4.7e-17	4.97e-17	4.87e-17	5.18e-17	5.67e-17	6.63e-17	5.44e-17	5.88e-17	6.39e-17	4.54e-17	5.59e-17	4.59e-17	5.17e-17	4.94e-17	5.19e-17	5.72e-17	5.56e-17	4.78e-17	4.6e-17	5.38e-17	4.98e-17	4.93e-17	5.07e-17
Se-79	3.29e-21	2.41e-21	2.82e-21	3.47e-21	3.22e-21	4.77e-21	2.35e-21	3.24e-21	2.42e-21	3.25e-21	4.5e-21	4.17e-21	2.92e-21	4.61e-21	8e-21	2.08e-21	3.71e-21	2.06e-21	3.11e-21	2.82e-21	3.52e-21	4.55e-21	3.41e-21	2.4e-21	2.33e-21	3.71e-21	2.96e-21	3.4e-21	3.08e-21
Se-79m	4.90001e-18	4.42e-18	4.65e-18	5.19001e-18	5.03001e-18	5.13001e-18	4.43e-18	4.82001e-18	4.48e-18	5.07001e-18	5.75001e-18	7.04001e-18	5.06001e-18	5.38001e-18	6.17001e-18	4.18e-18	5.11001e-18	4.26e-18	5.01001e-18	4.8e-18	4.96001e-18	5.58001e-18	5.05001e-18	4.55e-18	4.32e-18	5.33001e-18	4.75001e-18	4.67001e-18	4.81001e-18
Se-81	6.25e-18	5.96e-18	5.86e-18	6.48e-18	6.19e-18	6.97e-18	5.78e-18	5.99e-18	5.95e-18	6.18e-18	6.64e-18	7.32e-18	6.61e-18	7.14e-18	7.52e-18	5.7e-18	6.91e-18	5.61e-18	6.22e-18	5.97e-18	6.26e-18	6.91e-18	6.84e-18	5.81e-18	5.59e-18	6.35e-18	6.14e-18	6e-18	6.18e-18
Se-81m	7.54029e-18	6.87026e-18	7.16027e-18	7.94031e-18	7.71029e-18	7.93033e-18	6.80026e-18	7.40028e-18	6.93027e-18	7.77029e-18	8.73034e-18	1.06004e-17	7.7803e-18	8.27034e-18	9.42041e-18	6.48025e-18	7.90032e-18	6.63025e-18	7.69029e-18	7.39028e-18	7.6103e-18	8.53034e-18	7.80031e-18	7.03026e-18	6.69025e-18	8.15031e-18	7.31028e-18	7.20028e-18	7.42029e-18
Se-83	1.62092e-15	1.58085e-15	1.53086e-15	1.67096e-15	1.60091e-15	1.77103e-15	1.53083e-15	1.56088e-15	1.58085e-15	1.59092e-15	1.67102e-15	1.81114e-15	1.72096e-15	1.82106e-15	1.6512e-15	1.5208e-15	1.78101e-15	1.5108e-15	1.62092e-15	1.55087e-15	1.62093e-15	1.76104e-15	1.77099e-15	1.54084e-15	1.4908e-15	1.62096e-15	1.61089e-15	1.56089e-15	1.6109e-15
Se-83m	6.1261e-16	5.9828e-16	5.8126e-16	6.3183e-16	6.0256e-16	6.6924e-16	5.8013e-16	5.8839e-16	5.9829e-16	6.0258e-16	6.3009e-16	6.8076e-16	6.4989e-16	6.8644e-16	6.0887e-16	5.7601e-16	6.7516e-16	5.7699e-16	6.126e-16	5.8735e-16	6.1364e-16	6.6227e-16	6.7009e-16	5.8518e-16	5.6498e-16	6.1077e-16	6.1149e-16	5.9239e-16	6.1053e-16
Se-84	2.67966e-16	2.57883e-16	2.48901e-16	2.7801e-16	2.63964e-16	3.0009e-16	2.48863e-16	2.52932e-16	2.56887e-16	2.6297e-16	2.8109e-16	3.0923e-16	2.87e-16	3.1212e-16	3.2431e-16	2.4683e-16	3.0405e-16	2.42827e-16	2.67966e-16	2.53918e-16	2.65978e-16	2.9411e-16	3.0104e-16	2.48874e-16	2.39839e-16	2.7102e-16	2.63935e-16	2.55932e-16	2.65947e-16
Si-31	1.659e-18	1.549e-18	1.55e-18	1.729e-18	1.651e-18	1.851e-18	1.5e-18	1.599e-18	1.568e-18	1.651e-18	1.805e-18	2.008e-18	1.734e-18	1.903e-18	2.017e-18	1.474e-18	1.807e-18	1.467e-18	1.659e-18	1.576e-18	1.666e-18	1.862e-18	1.788e-18	1.523e-18	1.47e-18	1.721e-18	1.627e-18	1.601e-18	1.637e-18
Si-32	8.33e-21	6.49e-21	7.38e-21	8.83e-21	8.29e-21	1.1e-20	6.43e-21	8.17e-21	6.56e-21	8.37e-21	1.09e-20	1.1e-20	7.79e-21	1.09e-20	1.71e-20	5.78e-21	9.14e-21	5.78e-21	8.09e-21	7.45e-21	8.77e-21	1.09e-20	8.59e-21	6.56e-21	6.31e-21	9.33e-21	7.67e-21	8.42e-21	7.91e-21
Sm-139	9.1737e-16	8.8607e-16	8.6304e-16	9.4758e-16	9.0233e-16	1.01597e-15	8.4992e-16	8.7816e-16	8.8108e-16	9.0033e-16	9.5781e-16	1.04645e-15	9.7765e-16	1.04615e-15	1.04651e-15	8.4682e-16	1.0159e-15	8.4679e-16	9.1236e-16	8.7312e-16	9.184e-16	1.00399e-15	1.01584e-15	8.5397e-16	8.2778e-16	9.2151e-16	9.0726e-16	8.8116e-16	9.093e-16
Sm-140	3.4435e-16	3.31322e-16	3.24326e-16	3.56365e-16	3.39348e-16	3.83392e-16	3.17314e-16	3.30337e-16	3.31323e-16	3.3835e-16	3.61391e-16	3.91438e-16	3.64364e-16	3.93405e-16	3.84462e-16	3.17304e-16	3.81382e-16	3.16302e-16	3.43349e-16	3.27332e-16	3.45353e-16	3.78398e-16	3.79376e-16	3.21318e-16	3.10305e-16	3.47366e-16	3.40339e-16	3.31337e-16	3.41343e-16
Sm-141	8.8097e-16	8.5279e-16	8.2978e-16	9.1109e-16	8.6595e-16	9.7631e-16	8.1871e-16	8.4185e-16	8.518e-16	8.6395e-16	9.1623e-16	9.956e-16	9.3812e-16	1.00341e-15	9.7268e-16	8.1665e-16	9.8026e-16	8.1663e-16	8.7897e-16	8.3783e-16	8.8099e-16	9.6233e-16	9.7622e-16	8.2374e-16	7.9763e-16	8.8406e-16	8.7191e-16	8.4686e-16	8.7493e-16
Sm-141m	1.2112e-15	1.17112e-15	1.14112e-15	1.25124e-15	1.19119e-15	1.33133e-15	1.13109e-15	1.16115e-15	1.17112e-15	1.19119e-15	1.25131e-15	1.36146e-15	1.28125e-15	1.37138e-15	1.31151e-15	1.12106e-15	1.33131e-15	1.12105e-15	1.20119e-15	1.15114e-15	1.2112e-15	1.32134e-15	1.33129e-15	1.1411e-15	1.10106e-15	1.21124e-15	1.19117e-15	1.16115e-15	1.20118e-15
Sm-142	5.8655e-17	5.46498e-17	5.45512e-17	6.10576e-17	5.76549e-17	6.81621e-17	5.19488e-17	5.63531e-17	5.42501e-17	5.76553e-17	6.40629e-17	6.70706e-17	6.13567e-17	6.97641e-17	7.75761e-17	5.14466e-17	6.55598e-17	5.16466e-17	5.7955e-17	5.48522e-17	5.93558e-17	6.71635e-17	6.46587e-17	5.24495e-17	5.10475e-17	6.01582e-17	5.7353e-17	5.71531e-17	5.77538e-17
Sm-143	3.3165e-16	3.1854e-16	3.1155e-16	3.4272e-16	3.2464e-16	3.7085e-16	3.045e-16	3.1659e-16	3.1655e-16	3.2465e-16	3.4782e-16	3.7703e-16	3.5373e-16	3.819e-16	3.901e-16	3.0346e-16	3.6981e-16	3.0645e-16	3.2865e-16	3.1357e-16	3.3266e-16	3.6486e-16	3.6879e-16	3.0552e-16	2.9746e-16	3.3271e-16	3.2661e-16	3.1859e-16	3.2863e-16
Sm-143m	4.32003e-16	4.18003e-16	4.07003e-16	4.45003e-16	4.28003e-16	4.77003e-16	4.08003e-16	4.16003e-16	4.15003e-16	4.24003e-16	4.43003e-16	4.85004e-16	4.60003e-16	4.85003e-16	4.78004e-16	4.03003e-16	4.74003e-16	3.99003e-16	4.28003e-16	4.15003e-16	4.31003e-16	4.71003e-16	4.71003e-16	4.08003e-16	3.91003e-16	4.32003e-16	4.23003e-16	4.15003e-16	4.28003e-16
Sm-145	1.67e-17	1.18e-17	1.44e-17	1.83e-17	1.68e-17	2.39e-17	1.13e-17	1.65e-17	1.18e-17	1.7e-17	2.37e-17	2.07e-17	1.48e-17	2.37e-17	3.83e-17	9.9e-18	1.86e-17	9.59e-18	1.61e-17	1.45e-17	1.8e-17	2.43e-17	1.7e-17	1.18e-17	1.14e-17	1.99e-17	1.52e-17	1.77e-17	1.57e-17
Sm-146	0	0	0	0	0	0	0	0	0	0	0	0	0	0	0	0	0	0	0	0	0	0	0	0	0	0	0	0	0
Sm-147	0	0	0	0	0	0	0	0	0	0	0	0	0	0	0	0	0	0	0	0	0	0	0	0	0	0	0	0	0
Sm-148	0	0	0	0	0	0	0	0	0	0	0	0	0	0	0	0	0	0	0	0	0	0	0	0	0	0	0	0	0
Sm-151	2.16e-22	9.21e-23	1.02e-22	1.457e-22	1.286e-22	6.7e-22	5.775e-23	2.014e-22	8.01e-23	1.267e-22	3.36e-22	1.427e-22	7.627e-23	4.95e-22	1.78e-21	4.812e-23	3.58e-22	4.463e-23	1.096e-22	8.79e-23	2.55e-22	3.5e-22	2.73e-22	5.744e-23	6.82e-23	1.633e-22	1.158e-22	2.39e-22	1.67e-22
Sm-153	2.7757e-17	2.3737e-17	2.5745e-17	2.9665e-17	2.8357e-17	3.1781e-17	2.3435e-17	2.7252e-17	2.3939e-17	2.8658e-17	3.4086e-17	3.8007e-17	2.7759e-17	3.2786e-17	4.2035e-17	2.1827e-17	2.9469e-17	2.2128e-17	2.7956e-17	2.6448e-17	2.856e-17	3.3886e-17	2.8565e-17	2.4238e-17	2.3132e-17	3.0969e-17	2.655e-17	2.7252e-17	2.6952e-17
Sm-155	5.66e-17	5.1616e-17	5.3433e-17	5.955e-17	5.7499e-17	6.083e-17	5.0795e-17	5.5366e-17	5.202e-17	5.79e-17	6.523e-17	7.737e-17	5.844e-17	6.316e-17	7.235e-17	4.8561e-17	5.999e-17	4.9358e-17	5.74e-17	5.4951e-17	5.721e-17	6.445e-17	5.917e-17	5.2207e-17	4.987e-17	6.085e-17	5.4869e-17	5.4366e-17	5.5682e-17
Sm-156	6.5503e-17	6.08899e-17	6.13954e-17	6.8309e-17	6.5304e-17	7.202e-17	5.93887e-17	6.3201e-17	6.13908e-17	6.5705e-17	7.3024e-17	8.3337e-17	6.8704e-17	7.4823e-17	8.3459e-17	5.72831e-17	7.1312e-17	5.68834e-17	6.5503e-17	6.25972e-17	6.5906e-17	7.3724e-17	7.0308e-17	6.02904e-17	5.76866e-17	6.8412e-17	6.36985e-17	6.2601e-17	6.43e-17
Sm-157	2.5462e-16	2.4444e-16	2.3945e-16	2.6473e-16	2.516e-16	2.8193e-16	2.3537e-16	2.4452e-16	2.4544e-16	2.5261e-16	2.7089e-16	2.9922e-16	2.6974e-16	2.9102e-16	2.9135e-16	2.3231e-16	2.8087e-16	2.303e-16	2.5461e-16	2.4349e-16	2.5564e-16	2.8095e-16	2.7883e-16	2.384e-16	2.2931e-16	2.5872e-16	2.5155e-16	2.4452e-16	2.5258e-16
Sn-106	7.4916e-16	7.24146e-16	7.04149e-16	7.75168e-16	7.3716e-16	8.32181e-16	6.98143e-16	7.17155e-16	7.23146e-16	7.36161e-16	7.80183e-16	8.53205e-16	7.98166e-16	8.55187e-16	8.4622e-16	6.94137e-16	8.32175e-16	6.90136e-16	7.4616e-16	7.14152e-16	7.49162e-16	8.19185e-16	8.27171e-16	7.01145e-16	6.77139e-16	7.53169e-16	7.39155e-16	7.19155e-16	7.43157e-16
Sn-108	4.18001e-16	4.01001e-16	3.91001e-16	4.33001e-16	4.12001e-16	4.67002e-16	3.87001e-16	3.98001e-16	4.00001e-16	4.11001e-16	4.40002e-16	4.85002e-16	4.44001e-16	4.80002e-16	5.01002e-16	3.83001e-16	4.66001e-16	3.78001e-16	4.16001e-16	3.98001e-16	4.17001e-16	4.59002e-16	4.61001e-16	3.89001e-16	3.74001e-16	4.23001e-16	4.11001e-16	4.00001e-16	4.14001e-16
Sn-109	1.33009e-15	1.31008e-15	1.27009e-15	1.3801e-15	1.31009e-15	1.4501e-15	1.26008e-15	1.28009e-15	1.31008e-15	1.31009e-15	1.3801e-15	1.48012e-15	1.4101e-15	1.49011e-15	1.27012e-15	1.26008e-15	1.4601e-15	1.26008e-15	1.34009e-15	1.28009e-15	1.34009e-15	1.4401e-15	1.4601e-15	1.27008e-15	1.23008e-15	1.3301e-15	1.33009e-15	1.29009e-15	1.33009e-15
Sn-110	1.72e-16	1.64e-16	1.6e-16	1.78e-16	1.69e-16	1.94e-16	1.59e-16	1.64e-16	1.64e-16	1.7e-16	1.84e-16	2.02e-16	1.8e-16	1.97e-16	2.17e-16	1.57e-16	1.91e-16	1.51e-16	1.71e-16	1.64e-16	1.72e-16	1.9e-16	1.89e-16	1.58e-16	1.53e-16	1.74e-16	1.68e-16	1.64e-16	1.69e-16
Sn-111	3.00345e-16	2.91315e-16	2.83321e-16	3.09361e-16	2.94344e-16	3.32388e-16	2.78308e-16	2.87333e-16	2.89317e-16	2.94346e-16	3.1239e-16	3.37437e-16	3.19358e-16	3.41401e-16	3.30466e-16	2.78296e-16	3.33376e-16	2.80295e-16	2.98345e-16	2.85328e-16	3.00349e-16	3.27395e-16	3.3237e-16	2.80312e-16	2.723e-16	3.00363e-16	2.97334e-16	2.89333e-16	2.98338e-16
Sn-113	4.09e-18	3.49e-18	3.47e-18	3.97e-18	3.74e-18	6.1e-18	3.24e-18	3.93e-18	3.44e-18	3.74e-18	4.85e-18	4.43e-18	3.71e-18	5.63e-18	9.8e-18	3.15e-18	4.94e-18	3.05e-18	3.69e-18	3.46e-18	4.26e-18	5.02e-18	4.6e-18	3.23e-18	3.18e-18	3.99e-18	3.68e-18	4.08e-18	3.87e-18
Sn-113m	8.44e-19	4.44e-19	5e-19	6.93e-19	6.15e-19	2.18e-18	3.21e-19	8.37e-19	4e-19	6.06e-19	1.34e-18	6.99e-19	3.91e-19	1.76e-18	4.76e-18	2.71e-19	1.23e-18	2.59e-19	5.38e-19	4.47e-19	9.92e-19	1.38e-18	9.96e-19	3.1e-19	3.55e-19	7.7e-19	5.55e-19	9.68e-19	6.98e-19
Sn-117m	8.46e-17	7.92e-17	7.95e-17	8.78e-17	8.4e-17	9.37e-17	7.65e-17	8.15e-17	7.93e-17	8.47e-17	9.37e-17	1.09e-16	8.84e-17	9.76e-17	1.1e-16	7.37e-17	9.2e-17	7.46e-17	8.44e-17	8.06e-17	8.54e-17	9.44e-17	9.13e-17	7.77e-17	7.5e-17	8.82e-17	8.11e-17	8.1e-17	8.31e-17
Sn-119m	6.51e-19	2.68e-19	3.02e-19	4.64e-19	3.97e-19	2.04e-18	1.34e-19	6.44e-19	2.18e-19	3.86e-19	1.11e-18	3.97e-19	1.73e-19	1.57e-18	4.76e-18	1.02e-19	1.06e-18	9.3e-20	3.22e-19	2.42e-19	7.99e-19	1.16e-18	8.11e-19	1.22e-19	1.79e-19	5.32e-19	3.53e-19	7.82e-19	5.04e-19
Sn-121	3.47e-20	2.9e-20	3.17e-20	3.68e-20	3.49e-20	4.2e-20	2.88e-20	3.4e-20	2.93e-20	3.53e-20	4.33e-20	4.67e-20	3.41e-20	4.27e-20	5.93e-20	2.65e-20	3.75e-20	2.66e-20	3.44e-20	3.22e-20	3.6e-20	4.31e-20	3.61e-20	2.94e-20	2.81e-20	3.83e-20	3.27e-20	3.43e-20	3.35e-20
Sn-121m	4.1934e-19	2.1895e-19	2.686e-19	3.7984e-19	3.3438e-19	9.971e-19	1.629e-19	4.1915e-19	1.9703e-19	3.3246e-19	6.794e-19	3.562e-19	2.1519e-19	8.402e-19	2.0442e-18	1.3334e-19	5.77e-19	1.2138e-19	2.9426e-19	2.4473e-19	4.8764e-19	7.084e-19	4.7165e-19	1.6005e-19	1.8175e-19	4.282e-19	2.9885e-19	4.8824e-19	3.5303e-19
Sn-123	5.219e-18	5.019e-18	4.916e-18	5.402e-18	5.107e-18	5.77e-18	4.871e-18	4.986e-18	5.034e-18	5.132e-18	5.55e-18	5.94e-18	5.502e-18	5.94e-18	5.56e-18	4.869e-18	5.81e-18	4.856e-18	5.238e-18	4.972e-18	5.22e-18	5.71e-18	5.725e-18	4.891e-18	4.728e-18	5.227e-18	5.129e-18	5.006e-18	5.181e-18
Sn-123m	8.3181e-17	7.8218e-17	7.8434e-17	8.6513e-17	8.278e-17	9.0869e-17	7.5705e-17	8.0157e-17	7.8421e-17	8.3484e-17	9.1677e-17	1.06871e-16	8.7503e-17	9.5094e-17	1.03937e-16	7.2979e-17	9.0241e-17	7.3878e-17	8.328e-17	7.9546e-17	8.379e-17	9.2385e-17	8.9727e-17	7.6913e-17	7.4188e-17	8.682e-17	8.0157e-17	7.9557e-17	8.1766e-17
Sn-125	2.1051e-16	2.0434e-16	1.9935e-16	2.1662e-16	2.065e-16	2.3081e-16	1.9928e-16	2.0142e-16	2.0435e-16	2.065e-16	2.1777e-16	2.3409e-16	2.2263e-16	2.359e-16	2.122e-16	1.9822e-16	2.3276e-16	1.982e-16	2.1051e-16	2.0139e-16	2.1053e-16	2.2783e-16	2.3072e-16	1.993e-16	1.9321e-16	2.096e-16	2.0745e-16	2.0242e-16	2.0947e-16
Sn-125m	2.2011e-16	2.1096e-16	2.0498e-16	2.2821e-16	2.171e-16	2.4637e-16	2.0491e-16	2.0804e-16	2.1097e-16	2.1711e-16	2.3235e-16	2.5563e-16	2.3221e-16	2.5245e-16	2.6675e-16	2.0285e-16	2.4632e-16	1.9684e-16	2.2011e-16	2.1001e-16	2.1913e-16	2.424e-16	2.4428e-16	2.0393e-16	1.9686e-16	2.232e-16	2.1606e-16	2.1004e-16	2.1808e-16
Sn-126	2.46141e-17	2.15112e-17	2.30126e-17	2.61149e-17	2.51141e-17	2.6818e-17	2.18112e-17	2.41138e-17	2.19114e-17	2.53142e-17	2.97182e-17	3.54188e-17	2.51134e-17	2.8118e-17	3.47271e-17	2.01101e-17	2.58153e-17	2.03101e-17	2.49138e-17	2.36128e-17	2.51147e-17	2.89181e-17	2.54145e-17	2.21114e-17	2.09109e-17	2.69157e-17	2.35131e-17	2.36141e-17	2.39134e-17
Sn-127	1.18157e-15	1.15146e-15	1.11147e-15	1.21163e-15	1.16156e-15	1.29175e-15	1.11142e-15	1.13151e-15	1.15147e-15	1.16156e-15	1.22172e-15	1.31191e-15	1.25164e-15	1.3218e-15	1.18196e-15	1.11139e-15	1.30172e-15	1.11138e-15	1.18156e-15	1.13149e-15	1.18158e-15	1.27176e-15	1.2917e-15	1.12144e-15	1.08138e-15	1.17162e-15	1.17153e-15	1.13151e-15	1.17154e-15
Sn-127m	3.6308e-16	3.5182e-16	3.4182e-16	3.7625e-16	3.5705e-16	4.0355e-16	3.3671e-16	3.4892e-16	3.4982e-16	3.5606e-16	3.7946e-16	4.1298e-16	3.8928e-16	4.177e-16	4.1113e-16	3.3662e-16	4.0548e-16	3.376e-16	3.6207e-16	3.4488e-16	3.651e-16	3.9658e-16	4.0542e-16	3.3775e-16	3.286e-16	3.6422e-16	3.5898e-16	3.4892e-16	3.6102e-16
Sn-128	3.57109e-16	3.41095e-16	3.34101e-16	3.69115e-16	3.5111e-16	4.01127e-16	3.27094e-16	3.41107e-16	3.39096e-16	3.50111e-16	3.77131e-16	4.10146e-16	3.8011e-16	4.14131e-16	4.35168e-16	3.26088e-16	3.99118e-16	3.25088e-16	3.54109e-16	3.37103e-16	3.59112e-16	3.94131e-16	3.95115e-16	3.28096e-16	3.19092e-16	3.60119e-16	3.51104e-16	3.43107e-16	3.53106e-16
Sn-129	6.3854e-16	6.2021e-16	6.0219e-16	6.5876e-16	6.305e-16	7.0417e-16	5.9406e-16	6.1132e-16	6.1822e-16	6.2851e-16	6.5902e-16	7.1569e-16	6.7982e-16	7.2236e-16	6.8481e-16	5.9595e-16	7.0309e-16	5.9293e-16	6.3553e-16	6.1028e-16	6.3757e-16	6.9419e-16	6.9802e-16	6.0311e-16	5.8092e-16	6.397e-16	6.3742e-16	6.1433e-16	6.3447e-16
Sn-130	5.77559e-16	5.55506e-16	5.4352e-16	5.96587e-16	5.71559e-16	6.39633e-16	5.40496e-16	5.56541e-16	5.52509e-16	5.69563e-16	6.03641e-16	6.65719e-16	6.14576e-16	6.54653e-16	6.64777e-16	5.32474e-16	6.35609e-16	5.26473e-16	5.73559e-16	5.5353e-16	5.77568e-16	6.33647e-16	6.30597e-16	5.42503e-16	5.20482e-16	5.82593e-16	5.6454e-16	5.54541e-16	5.71547e-16
Sn-130m	5.4973e-16	5.3334e-16	5.1931e-16	5.6699e-16	5.4267e-16	6.0348e-16	5.1716e-16	5.2946e-16	5.3436e-16	5.4168e-16	5.6828e-16	6.1907e-16	5.8207e-16	6.1771e-16	5.7516e-16	5.1103e-16	6.0239e-16	5.1e-16	5.4772e-16	5.2641e-16	5.4976e-16	5.975e-16	6.0031e-16	5.2122e-16	5.0199e-16	5.5091e-16	5.4459e-16	5.2947e-16	5.4564e-16
Sr-79	7.543e-16	7.257e-16	7.086e-16	7.797e-16	7.412e-16	8.415e-16	6.924e-16	7.208e-16	7.197e-16	7.392e-16	7.921e-16	8.674e-16	8.069e-16	8.689e-16	8.973e-16	6.912e-16	8.424e-16	6.961e-16	7.492e-16	7.147e-16	7.563e-16	8.295e-16	8.382e-16	6.955e-16	6.761e-16	7.585e-16	7.441e-16	7.238e-16	7.471e-16
Sr-80	2.73035e-16	2.64031e-16	2.57033e-16	2.82037e-16	2.69035e-16	3.0504e-16	2.50031e-16	2.60034e-16	2.61031e-16	2.69035e-16	2.86041e-16	3.12046e-16	2.93036e-16	3.14041e-16	3.21051e-16	2.52029e-16	3.05038e-16	2.51029e-16	2.71035e-16	2.59033e-16	2.73036e-16	3.00041e-16	3.01037e-16	2.54031e-16	2.4603e-16	2.75037e-16	2.73034e-16	2.62034e-16	2.71034e-16
Sr-81	8.7936e-16	8.4814e-16	8.2815e-16	9.0951e-16	8.6434e-16	9.7676e-16	8.1106e-16	8.4223e-16	8.4215e-16	8.6335e-16	9.2169e-16	1.01412e-15	9.4053e-16	1.01388e-15	1.02425e-15	8.0698e-16	9.7969e-16	8.1296e-16	8.7436e-16	8.352e-16	8.8139e-16	9.6478e-16	9.7564e-16	8.1509e-16	7.9097e-16	8.8448e-16	8.6728e-16	8.4324e-16	8.7131e-16
Sr-82	5.4e-23	3.01e-24	8.49e-25	1.57e-24	1.29e-24	2.58e-22	4.26e-26	1.54e-23	1.5e-24	1.27e-24	2.62e-23	3.83e-24	1.04e-25	1.07e-22	1.66e-21	1.32e-26	1.29e-22	1.94e-32	7.49e-25	1.74e-25	3.18e-23	3.61e-23	7.27e-23	2.22e-26	3.39e-25	1.32e-24	2.25e-24	1.66e-23	2.24e-23
Sr-83	5.11196e-16	4.95178e-16	4.81182e-16	5.28205e-16	5.03196e-16	5.66221e-16	4.78174e-16	4.90189e-16	4.93179e-16	5.01197e-16	5.29224e-16	5.77251e-16	5.45202e-16	5.81228e-16	5.6827e-16	4.75167e-16	5.67213e-16	4.74166e-16	5.09196e-16	4.88186e-16	5.11199e-16	5.57226e-16	5.64209e-16	4.79176e-16	4.63169e-16	5.12207e-16	5.04189e-16	4.91189e-16	5.07192e-16
Sr-85	3.14e-16	3.03e-16	2.96e-16	3.24e-16	3.08e-16	3.51e-16	2.89e-16	3e-16	3e-16	3.07e-16	3.28e-16	3.58e-16	3.37e-16	3.62e-16	3.7e-16	2.89e-16	3.51e-16	2.92e-16	3.12e-16	2.98e-16	3.15e-16	3.45e-16	3.5e-16	2.9e-16	2.82e-16	3.15e-16	3.1e-16	3.01e-16	3.12e-16
Sr-85m	1.33e-16	1.27e-16	1.25e-16	1.38e-16	1.32e-16	1.48e-16	1.23e-16	1.28e-16	1.27e-16	1.33e-16	1.45e-16	1.62e-16	1.41e-16	1.52e-16	1.65e-16	1.2e-16	1.47e-16	1.18e-16	1.33e-16	1.28e-16	1.34e-16	1.48e-16	1.45e-16	1.24e-16	1.19e-16	1.37e-16	1.31e-16	1.27e-16	1.32e-16
Sr-87m	2.02e-16	1.94e-16	1.88e-16	2.1e-16	1.99e-16	2.27e-16	1.88e-16	1.9e-16	1.94e-16	1.98e-16	2.12e-16	2.33e-16	2.16e-16	2.35e-16	2.46e-16	1.86e-16	2.29e-16	1.83e-16	2.02e-16	1.92e-16	2e-16	2.22e-16	2.27e-16	1.88e-16	1.81e-16	2.05e-16	1.99e-16	1.93e-16	2.01e-16
Sr-89	1.1848e-18	1.0833e-18	1.1019e-18	1.2364e-18	1.1741e-18	1.3303e-18	1.0621e-18	1.1429e-18	1.0933e-18	1.1837e-18	1.3257e-18	1.4811e-18	1.2285e-18	1.3717e-18	1.5678e-18	1.0239e-18	1.29e-18	1.0201e-18	1.1844e-18	1.1226e-18	1.1949e-18	1.3493e-18	1.27e-18	1.0723e-18	1.0323e-18	1.2345e-18	1.1441e-18	1.1429e-18	1.1644e-18
Sr-90	1.11e-19	9.6e-20	1.02e-19	1.17e-19	1.11e-19	1.29e-19	9.49e-20	1.08e-19	9.7e-20	1.12e-19	1.33e-19	1.48e-19	1.11e-19	1.32e-19	1.72e-19	8.86e-20	1.2e-19	8.91e-20	1.11e-19	1.04e-19	1.14e-19	1.33e-19	1.16e-19	9.67e-20	9.26e-20	1.2e-19	1.05e-19	1.08e-19	1.08e-19
Sr-91	4.4677e-16	4.3464e-16	4.2165e-16	4.6085e-16	4.3976e-16	4.9198e-16	4.206e-16	4.287e-16	4.3365e-16	4.3877e-16	4.5996e-16	4.9818e-16	4.7585e-16	5.0504e-16	4.7227e-16	4.1655e-16	4.9294e-16	4.1655e-16	4.4477e-16	4.2768e-16	4.4678e-16	4.84e-16	4.8991e-16	4.2362e-16	4.0856e-16	4.4484e-16	4.4272e-16	4.297e-16	4.4374e-16
Sr-92	8.2317e-16	8.07151e-16	7.80157e-16	8.51178e-16	8.1317e-16	8.99194e-16	7.69149e-16	7.93164e-16	8.19153e-16	8.12171e-16	8.42197e-16	9.10219e-16	8.68173e-16	9.182e-16	7.74244e-16	7.75141e-16	8.96184e-16	7.71141e-16	8.26169e-16	7.8816e-16	8.22173e-16	8.86199e-16	9.0218e-16	7.85151e-16	7.58145e-16	8.26181e-16	8.27163e-16	7.92165e-16	8.20166e-16
Sr-93	1.40237e-15	1.36221e-15	1.32222e-15	1.44247e-15	1.38236e-15	1.53265e-15	1.31215e-15	1.34228e-15	1.36222e-15	1.38236e-15	1.44261e-15	1.56291e-15	1.48248e-15	1.57273e-15	1.42301e-15	1.31209e-15	1.5326e-15	1.31208e-15	1.39237e-15	1.34226e-15	1.40239e-15	1.51267e-15	1.53257e-15	1.33217e-15	1.28209e-15	1.40246e-15	1.40231e-15	1.35228e-15	1.39233e-15
Sr-94	8.783e-16	8.6014e-16	8.3315e-16	9.074e-16	8.6729e-16	9.5758e-16	8.2408e-16	8.4622e-16	8.7214e-16	8.673e-16	9.0255e-16	9.7085e-16	9.2241e-16	9.7966e-16	8.1698e-16	8.2502e-16	9.5552e-16	8.2101e-16	8.833e-16	8.4019e-16	8.7732e-16	9.4561e-16	9.6549e-16	8.371e-16	8.0802e-16	8.804e-16	8.7824e-16	8.4422e-16	8.7426e-16
Ta-170	6.76e-16	6.514e-16	6.363e-16	6.984e-16	6.649e-16	7.511e-16	6.241e-16	6.485e-16	6.475e-16	6.629e-16	7.077e-16	7.749e-16	7.226e-16	7.745e-16	7.817e-16	6.1995e-16	7.51e-16	6.2491e-16	6.72e-16	6.425e-16	6.78e-16	7.421e-16	7.479e-16	6.272e-16	6.0884e-16	6.792e-16	6.668e-16	6.495e-16	6.698e-16
Ta-172	1.04187e-15	1.01175e-15	9.8775e-16	1.08194e-15	1.03185e-15	1.15208e-15	9.747e-16	1.00179e-15	1.02176e-15	1.03186e-15	1.09203e-15	1.18226e-15	1.11196e-15	1.18214e-15	1.10231e-15	9.7266e-16	1.15205e-15	9.7266e-16	1.04186e-15	9.9878e-16	1.04188e-15	1.14209e-15	1.15203e-15	9.8472e-16	9.5166e-16	1.05192e-15	1.04183e-15	1.0018e-15	1.04184e-15
Ta-173	3.43212e-16	3.28196e-16	3.24198e-16	3.56221e-16	3.39211e-16	3.76238e-16	3.18191e-16	3.30204e-16	3.29197e-16	3.39212e-16	3.63236e-16	3.97265e-16	3.62221e-16	3.88246e-16	3.74278e-16	3.13185e-16	3.74232e-16	3.14184e-16	3.43212e-16	3.27202e-16	3.44214e-16	3.78241e-16	3.73229e-16	3.21193e-16	3.09186e-16	3.48221e-16	3.39206e-16	3.30204e-16	3.40208e-16
Ta-174	5.9244e-16	5.7135e-16	5.6035e-16	6.135e-16	5.8443e-16	6.4961e-16	5.5032e-16	5.7039e-16	5.7336e-16	5.8444e-16	6.2158e-16	6.7876e-16	6.2852e-16	6.6966e-16	6.378e-16	5.4728e-16	6.5159e-16	5.4828e-16	5.9244e-16	5.6638e-16	5.9445e-16	6.4862e-16	6.4757e-16	5.5633e-16	5.3828e-16	5.9849e-16	5.8841e-16	5.7039e-16	5.8842e-16
Ta-175	6.66002e-16	6.43001e-16	6.30001e-16	6.90002e-16	6.58002e-16	7.28002e-16	6.23001e-16	6.40001e-16	6.47001e-16	6.58002e-16	6.97002e-16	7.57002e-16	7.02002e-16	7.48002e-16	6.82002e-16	6.16001e-16	7.29002e-16	6.15001e-16	6.68002e-16	6.37001e-16	6.67002e-16	7.27002e-16	7.26002e-16	6.30001e-16	6.07001e-16	6.72002e-16	6.61001e-16	6.42001e-16	6.61001e-16
Ta-176	1.34002e-15	1.31002e-15	1.27002e-15	1.38002e-15	1.32002e-15	1.45002e-15	1.27002e-15	1.29002e-15	1.32002e-15	1.32002e-15	1.38002e-15	1.49002e-15	1.41002e-15	1.49002e-15	1.25003e-15	1.26002e-15	1.46002e-15	1.26002e-15	1.34002e-15	1.29002e-15	1.34002e-15	1.45002e-15	1.46002e-15	1.28002e-15	1.24002e-15	1.34002e-15	1.34002e-15	1.29002e-15	1.33002e-15
Ta-177	3.03e-17	2.59e-17	2.83e-17	3.27e-17	3.09e-17	3.37e-17	2.62e-17	2.95e-17	2.65e-17	3.13e-17	3.68e-17	4.15e-17	3.11e-17	3.54e-17	4.32e-17	2.41e-17	3.21e-17	2.44e-17	3.09e-17	2.89e-17	3.11e-17	3.68e-17	3.11e-17	2.67e-17	2.54e-17	3.36e-17	2.92e-17	2.96e-17	2.95e-17
Ta-178	6.35057e-17	5.84051e-17	5.97053e-17	6.7106e-17	6.36057e-17	7.01064e-17	5.7105e-17	6.14055e-17	5.94051e-17	6.40057e-17	7.08066e-17	7.81074e-17	6.63058e-17	7.27067e-17	7.53081e-17	5.53047e-17	6.84062e-17	5.55047e-17	6.42057e-17	6.05054e-17	6.43058e-17	7.27066e-17	6.7606e-17	5.81051e-17	5.58049e-17	6.68061e-17	6.26055e-17	6.16055e-17	6.26055e-17
Ta-178m	7.01e-16	6.64e-16	6.54e-16	7.3e-16	6.94e-16	7.81e-16	6.46e-16	6.67e-16	6.65e-16	6.94e-16	7.54e-16	8.39e-16	7.43e-16	8.08e-16	8.69e-16	6.34e-16	7.81e-16	6.23e-16	7.01e-16	6.67e-16	7.01e-16	7.79e-16	7.72e-16	6.47e-16	6.22e-16	7.18e-16	6.87e-16	6.71e-16	6.93e-16
Ta-179	9.78e-18	7.89e-18	9.06e-18	1.07e-17	1.01e-17	1.1e-17	8.18e-18	9.57e-18	8.16e-18	1.03e-17	1.25e-17	1.4e-17	9.9e-18	1.17e-17	1.53e-17	7.21e-18	1.02e-17	7.32e-18	1.01e-17	9.25e-18	1.02e-17	1.24e-17	9.79e-18	8.31e-18	7.87e-18	1.12e-17	9.37e-18	9.66e-18	9.45e-18
Ta-180	1.97198e-17	1.61174e-17	1.83184e-17	2.15209e-17	2.03199e-17	2.19229e-17	1.66171e-17	1.92193e-17	1.66175e-17	2.06201e-17	2.49236e-17	2.82263e-17	2.00201e-17	2.32236e-17	2.993e-17	1.48161e-17	2.05214e-17	1.50161e-17	2.02198e-17	1.87187e-17	2.04203e-17	2.47236e-17	1.98209e-17	1.69174e-17	1.60167e-17	2.24215e-17	1.89189e-17	1.93193e-17	1.90193e-17
Ta-182	7.9005e-16	7.68043e-16	7.47046e-16	8.20053e-16	7.7605e-16	8.67059e-16	7.36042e-16	7.58049e-16	7.75043e-16	7.79051e-16	8.22061e-16	8.92067e-16	8.3805e-16	8.89061e-16	7.99081e-16	7.42039e-16	8.69054e-16	7.39039e-16	7.9205e-16	7.56047e-16	7.89051e-16	8.59061e-16	8.63052e-16	7.47043e-16	7.22041e-16	7.94055e-16	7.89047e-16	7.61049e-16	7.86048e-16
Ta-182m	1.47e-16	1.35e-16	1.38e-16	1.54e-16	1.47e-16	1.61e-16	1.32e-16	1.41e-16	1.36e-16	1.48e-16	1.65e-16	1.9e-16	1.54e-16	1.68e-16	1.89e-16	1.26e-16	1.59e-16	1.27e-16	1.47e-16	1.4e-16	1.48e-16	1.66e-16	1.57e-16	1.34e-16	1.29e-16	1.55e-16	1.42e-16	1.41e-16	1.44e-16
Ta-183	1.68107e-16	1.56093e-16	1.57099e-16	1.75113e-16	1.67107e-16	1.86124e-16	1.53091e-16	1.61104e-16	1.57094e-16	1.68108e-16	1.86128e-16	2.10142e-16	1.76107e-16	1.92127e-16	2.14165e-16	1.47086e-16	1.84115e-16	1.45086e-16	1.68106e-16	1.601e-16	1.69109e-16	1.89128e-16	1.81112e-16	1.54093e-16	1.47089e-16	1.75116e-16	1.64102e-16	1.61104e-16	1.65104e-16
Ta-184	9.8351e-16	9.47461e-16	9.24475e-16	1.02053e-15	9.7051e-16	1.09058e-15	9.20452e-16	9.41493e-16	9.47464e-16	9.67513e-16	1.02059e-15	1.13066e-15	1.05052e-15	1.1206e-15	1.12071e-15	9.06431e-16	1.09056e-15	9.0043e-16	9.7951e-16	9.39484e-16	9.82518e-16	1.07059e-15	1.08054e-15	9.23458e-16	8.89439e-16	9.89542e-16	9.68492e-16	9.44493e-16	9.74499e-16
Ta-185	8.858e-17	8.237e-17	8.328e-17	9.264e-17	8.827e-17	9.725e-17	8.024e-17	8.533e-17	8.297e-17	8.898e-17	9.874e-17	1.1273e-16	9.333e-17	1.015e-16	1.1183e-16	7.729e-17	9.631e-17	7.749e-17	8.888e-17	8.471e-17	8.939e-17	9.987e-17	9.508e-17	8.155e-17	7.82e-17	9.264e-17	8.634e-17	8.503e-17	8.715e-17
Ta-186	8.9259e-16	8.5936e-16	8.4036e-16	9.2374e-16	8.8156e-16	9.89e-16	8.2826e-16	8.5545e-16	8.5637e-16	8.7957e-16	9.3593e-16	1.02437e-15	9.5176e-16	1.01413e-15	1.02449e-15	8.2218e-16	9.8694e-16	8.1617e-16	8.8758e-16	8.5242e-16	8.9261e-16	9.7903e-16	9.7789e-16	8.353e-16	8.0417e-16	9.0071e-16	8.815e-16	8.5645e-16	8.8453e-16
Tb-146	2.21974e-15	2.16926e-15	2.10915e-15	2.2901e-15	2.18965e-15	2.4208e-15	2.09898e-15	2.13936e-15	2.17928e-15	2.18966e-15	2.3104e-15	2.4715e-15	2.3403e-15	2.5011e-15	2.1614e-15	2.08883e-15	2.4407e-15	2.09879e-15	2.22973e-15	2.1293e-15	2.22978e-15	2.4008e-15	2.4506e-15	2.10906e-15	2.03873e-15	2.21995e-15	2.20958e-15	2.13937e-15	2.20963e-15
Tb-147	1.34076e-15	1.31071e-15	1.27071e-15	1.3908e-15	1.32076e-15	1.48086e-15	1.26069e-15	1.29074e-15	1.31071e-15	1.32076e-15	1.40084e-15	1.50094e-15	1.4308e-15	1.52088e-15	1.38098e-15	1.26067e-15	1.48084e-15	1.26067e-15	1.34076e-15	1.28073e-15	1.34077e-15	1.46086e-15	1.47082e-15	1.2707e-15	1.23067e-15	1.35079e-15	1.34074e-15	1.29074e-15	1.34075e-15
Tb-147m	1.16094e-15	1.14088e-15	1.10088e-15	1.20098e-15	1.15094e-15	1.27105e-15	1.09085e-15	1.12091e-15	1.15088e-15	1.15094e-15	1.20104e-15	1.29116e-15	1.23099e-15	1.30109e-15	1.11121e-15	1.09083e-15	1.27103e-15	1.09082e-15	1.16094e-15	1.1109e-15	1.16095e-15	1.26106e-15	1.27102e-15	1.10086e-15	1.07083e-15	1.17098e-15	1.16092e-15	1.12091e-15	1.16093e-15
Tb-148	1.45434e-15	1.4141e-15	1.37407e-15	1.50451e-15	1.4343e-15	1.58482e-15	1.37398e-15	1.40417e-15	1.40411e-15	1.42431e-15	1.50469e-15	1.6252e-15	1.54457e-15	1.63497e-15	1.50523e-15	1.3639e-15	1.59477e-15	1.36388e-15	1.44433e-15	1.39414e-15	1.45436e-15	1.57483e-15	1.59472e-15	1.37402e-15	1.33387e-15	1.45445e-15	1.44426e-15	1.40417e-15	1.44428e-15
Tb-148m	1.98084e-15	1.91078e-15	1.86078e-15	2.04087e-15	1.95083e-15	2.19094e-15	1.85076e-15	1.89081e-15	1.90078e-15	1.94084e-15	2.04093e-15	2.23104e-15	2.11088e-15	2.24097e-15	2.21108e-15	1.83074e-15	2.18092e-15	1.82073e-15	1.96084e-15	1.8908e-15	1.97085e-15	2.15095e-15	2.17091e-15	1.86077e-15	1.79074e-15	1.98087e-15	1.95082e-15	1.90081e-15	1.96083e-15
Tb-149	8.29117e-16	8.04107e-16	7.84109e-16	8.57122e-16	8.19116e-16	9.09131e-16	7.80105e-16	7.97112e-16	8.04108e-16	8.17117e-16	8.5913e-16	9.33146e-16	8.79121e-16	9.34135e-16	8.70154e-16	7.74101e-16	9.11128e-16	7.71101e-16	8.27116e-16	7.94111e-16	8.30118e-16	9.03133e-16	9.07126e-16	7.84106e-16	7.57102e-16	8.33122e-16	8.22113e-16	8.00112e-16	8.24114e-16
Tb-149m	8.60479e-16	8.30443e-16	8.10448e-16	8.86501e-16	8.50477e-16	9.52538e-16	8.06432e-16	8.27462e-16	8.24445e-16	8.44479e-16	8.87534e-16	9.69598e-16	9.155e-16	9.72555e-16	9.62628e-16	7.98418e-16	9.47525e-16	7.92416e-16	8.53479e-16	8.22456e-16	8.59484e-16	9.40544e-16	9.40517e-16	8.08437e-16	7.7742e-16	8.625e-16	8.43466e-16	8.27462e-16	8.51471e-16
Tb-150	1.46119e-15	1.43112e-15	1.39112e-15	1.51124e-15	1.44118e-15	1.57133e-15	1.38109e-15	1.41115e-15	1.43113e-15	1.44119e-15	1.5113e-15	1.62144e-15	1.54125e-15	1.63137e-15	1.41147e-15	1.38107e-15	1.59131e-15	1.38106e-15	1.45119e-15	1.40114e-15	1.4612e-15	1.58134e-15	1.5913e-15	1.3911e-15	1.35106e-15	1.46123e-15	1.46117e-15	1.41115e-15	1.46118e-15
Tb-150m	1.59019e-15	1.53018e-15	1.49018e-15	1.6402e-15	1.57019e-15	1.77021e-15	1.47017e-15	1.52018e-15	1.52018e-15	1.56019e-15	1.65021e-15	1.80024e-15	1.7002e-15	1.82022e-15	1.84026e-15	1.47017e-15	1.77021e-15	1.46017e-15	1.58019e-15	1.51018e-15	1.59019e-15	1.74022e-15	1.75021e-15	1.48017e-15	1.43017e-15	1.6002e-15	1.58019e-15	1.53018e-15	1.58019e-15
Tb-151	6.06006e-16	5.80006e-16	5.68006e-16	6.28006e-16	5.98006e-16	6.75007e-16	5.58005e-16	5.79006e-16	5.79006e-16	5.98006e-16	6.40007e-16	6.98008e-16	6.43006e-16	6.94007e-16	7.07009e-16	5.55005e-16	6.72007e-16	5.50005e-16	6.03006e-16	5.77006e-16	6.07006e-16	6.68007e-16	6.65007e-16	5.64006e-16	5.44005e-16	6.14007e-16	5.99006e-16	5.82006e-16	6.00006e-16
Tb-151m	4.50013e-17	4.24012e-17	4.20013e-17	4.68014e-17	4.46013e-17	5.07015e-17	4.14012e-17	4.31013e-17	4.24012e-17	4.44013e-17	4.80015e-17	5.21017e-17	4.76014e-17	5.21016e-17	5.51018e-17	4.05012e-17	4.99015e-17	4.01012e-17	4.48013e-17	4.28013e-17	4.51014e-17	5.04016e-17	4.93014e-17	4.14012e-17	3.98012e-17	4.60014e-17	4.40013e-17	4.34013e-17	4.44013e-17
Tb-152	9.06809e-16	8.80757e-16	8.57757e-16	9.37842e-16	8.94803e-16	9.91903e-16	8.52736e-16	8.70777e-16	8.82759e-16	8.93805e-16	9.38885e-16	1.02099e-15	9.59848e-16	1.02093e-15	9.3402e-16	8.48717e-16	9.95888e-16	8.46714e-16	9.05808e-16	8.6877e-16	9.06814e-16	9.85908e-16	9.92876e-16	8.57743e-16	8.29715e-16	9.10836e-16	9.0379e-16	8.74778e-16	9.02797e-16
Tb-152m	4.63011e-16	4.4101e-16	4.3301e-16	4.80012e-16	4.56011e-16	5.18013e-16	4.2601e-16	4.41011e-16	4.4101e-16	4.56011e-16	4.92013e-16	5.38014e-16	4.90011e-16	5.33013e-16	5.57015e-16	4.2201e-16	5.16012e-16	4.1601e-16	4.62011e-16	4.40011e-16	4.63011e-16	5.13013e-16	5.10012e-16	4.2801e-16	4.1301e-16	4.70012e-16	4.55011e-16	4.44011e-16	4.58011e-16
Tb-153	1.89e-16	1.77e-16	1.77e-16	1.96e-16	1.87e-16	2.12e-16	1.72e-16	1.82e-16	1.78e-16	1.87e-16	2.05e-16	2.24e-16	1.99e-16	2.18e-16	2.32e-16	1.68e-16	2.08e-16	1.67e-16	1.88e-16	1.8e-16	1.9e-16	2.12e-16	2.05e-16	1.74e-16	1.67e-16	1.94e-16	1.85e-16	1.82e-16	1.86e-16
Tb-154	1.35008e-15	1.32007e-15	1.29007e-15	1.39008e-15	1.33008e-15	1.45009e-15	1.28007e-15	1.30008e-15	1.33007e-15	1.33008e-15	1.38009e-15	1.4901e-15	1.42008e-15	1.49009e-15	1.2301e-15	1.28007e-15	1.46009e-15	1.29007e-15	1.35008e-15	1.30008e-15	1.35008e-15	1.45009e-15	1.46009e-15	1.30007e-15	1.26007e-15	1.35008e-15	1.36008e-15	1.31008e-15	1.35008e-15
Tb-155	8.83e-17	7.9e-17	8.22e-17	9.32e-17	8.89e-17	9.94e-17	7.76e-17	8.55e-17	7.96e-17	8.95e-17	1.03e-16	1.15e-16	9.08e-17	1.03e-16	1.22e-16	7.39e-17	9.54e-17	7.36e-17	8.86e-17	8.39e-17	8.96e-17	1.03e-16	9.34e-17	7.9e-17	7.56e-17	9.49e-17	8.52e-17	8.55e-17	8.63e-17
Tb-156	1.19e-15	1.15e-15	1.12e-15	1.23e-15	1.17e-15	1.31e-15	1.1e-15	1.14e-15	1.16e-15	1.17e-15	1.24e-15	1.34e-15	1.26e-15	1.34e-15	1.25e-15	1.11e-15	1.31e-15	1.1e-15	1.19e-15	1.13e-15	1.19e-15	1.29e-15	1.3e-15	1.12e-15	1.08e-15	1.19e-15	1.18e-15	1.14e-15	1.18e-15
Tb-156m	1.3e-17	9.89e-18	1.18e-17	1.43e-17	1.34e-17	1.58e-17	1.02e-17	1.28e-17	1.03e-17	1.35e-17	1.71e-17	1.77e-17	1.27e-17	1.64e-17	2.31e-17	8.94e-18	1.37e-17	9.01e-18	1.31e-17	1.2e-17	1.36e-17	1.74e-17	1.29e-17	1.04e-17	9.89e-18	1.52e-17	1.24e-17	1.31e-17	1.24e-17
Tb-156n	1.36e-18	1.08e-18	1.24e-18	1.48e-18	1.4e-18	1.63e-18	1.09e-18	1.34e-18	1.11e-18	1.41e-18	1.76e-18	1.86e-18	1.34e-18	1.69e-18	2.31e-18	9.86e-19	1.45e-18	9.85e-19	1.37e-18	1.27e-18	1.42e-18	1.76e-18	1.38e-18	1.12e-18	1.07e-18	1.57e-18	1.29e-18	1.36e-18	1.31e-18
Tb-157	1.37e-18	9.83e-19	1.21e-18	1.51e-18	1.4e-18	1.84e-18	9.71e-19	1.35e-18	1e-18	1.41e-18	1.89e-18	1.75e-18	1.27e-18	1.86e-18	2.86e-18	8.54e-19	1.49e-18	8.38e-19	1.35e-18	1.22e-18	1.46e-18	1.94e-18	1.37e-18	1.01e-18	9.72e-19	1.64e-18	1.27e-18	1.43e-18	1.29e-18
Tb-158	4.92038e-16	4.75034e-16	4.64036e-16	5.0704e-16	4.85038e-16	5.43044e-16	4.63034e-16	4.74037e-16	4.76034e-16	4.83039e-16	5.07045e-16	5.5305e-16	5.22039e-16	5.57045e-16	5.29056e-16	4.52032e-16	5.39042e-16	4.55032e-16	4.88038e-16	4.70036e-16	4.93039e-16	5.36045e-16	5.37041e-16	4.65034e-16	4.49033e-16	4.92041e-16	4.86037e-16	4.74037e-16	4.87037e-16
Tb-160	7.0215e-16	6.82132e-16	6.63139e-16	7.24158e-16	6.9115e-16	7.72173e-16	6.6013e-16	6.75146e-16	6.84133e-16	6.89152e-16	7.21177e-16	7.87197e-16	7.46152e-16	7.91178e-16	7.36223e-16	6.53123e-16	7.70162e-16	6.52123e-16	6.9915e-16	6.71141e-16	7.01153e-16	7.61178e-16	7.68158e-16	6.65132e-16	6.41127e-16	7.01161e-16	6.96143e-16	6.76146e-16	6.96146e-16
Tb-161	1.16691e-17	9.1992e-18	1.05636e-17	1.25731e-17	1.18695e-17	1.41814e-17	9.3386e-18	1.13674e-17	9.4298e-18	1.19701e-17	1.49842e-17	1.58926e-17	1.1369e-17	1.45834e-17	2.061e-17	8.3744e-18	1.23746e-17	8.3947e-18	1.15688e-17	1.07647e-17	1.21712e-17	1.50839e-17	1.18722e-17	9.5397e-18	9.0772e-18	1.32755e-17	1.09656e-17	1.16678e-17	1.1167e-17
Tb-162	6.92783e-16	6.68713e-16	6.53729e-16	7.1482e-16	6.85782e-16	7.64883e-16	6.54698e-16	6.67756e-16	6.67717e-16	6.81786e-16	7.1589e-16	7.87998e-16	7.3581e-16	7.80912e-16	7.7107e-16	6.41669e-16	7.60854e-16	6.34667e-16	6.87783e-16	6.64743e-16	6.92793e-16	7.55901e-16	7.56838e-16	6.54707e-16	6.28678e-16	6.94826e-16	6.78757e-16	6.65756e-16	6.85767e-16
Tb-163	4.9937e-16	4.80332e-16	4.66343e-16	5.17388e-16	4.9137e-16	5.5842e-16	4.61326e-16	4.74358e-16	4.78334e-16	4.90372e-16	5.24428e-16	5.74479e-16	5.33379e-16	5.77433e-16	5.98524e-16	4.5931e-16	5.60401e-16	4.5431e-16	4.97369e-16	4.7435e-16	4.98376e-16	5.4843e-16	5.55393e-16	4.63331e-16	4.47317e-16	5.03394e-16	4.92356e-16	4.78358e-16	4.95361e-16
Tb-164	1.51209e-15	1.47194e-15	1.43195e-15	1.56218e-15	1.50208e-15	1.66234e-15	1.42189e-15	1.45201e-15	1.47195e-15	1.49208e-15	1.56231e-15	1.70257e-15	1.61218e-15	1.70241e-15	1.59268e-15	1.41183e-15	1.66229e-15	1.41183e-15	1.51208e-15	1.45199e-15	1.5121e-15	1.64236e-15	1.65225e-15	1.43191e-15	1.38184e-15	1.52217e-15	1.51203e-15	1.46201e-15	1.50205e-15
Tb-165	5.1783e-16	5.0664e-16	4.9065e-16	5.3495e-16	5.0981e-16	5.6616e-16	4.8457e-16	4.9772e-16	5.1065e-16	5.0982e-16	5.3211e-16	5.7547e-16	5.4797e-16	5.7926e-16	5.0359e-16	4.865e-16	5.6711e-16	4.8549e-16	5.1883e-16	4.957e-16	5.1685e-16	5.5919e-16	5.6706e-16	4.926e-16	4.755e-16	5.1893e-16	5.1776e-16	4.9872e-16	5.1579e-16
Tc-101	2.1271e-16	2.03645e-16	1.98661e-16	2.19744e-16	2.09709e-16	2.37802e-16	1.96631e-16	2.01686e-16	2.02649e-16	2.09713e-16	2.2481e-16	2.47908e-16	2.23734e-16	2.42828e-16	2.58975e-16	1.94605e-16	2.36774e-16	1.89604e-16	2.1171e-16	2.02674e-16	2.1172e-16	2.33818e-16	2.34759e-16	1.9664e-16	1.89614e-16	2.14751e-16	2.08686e-16	2.02686e-16	2.09695e-16
Tc-102	6.33e-17	6.11e-17	5.96e-17	6.55e-17	6.23e-17	6.98e-17	5.9e-17	6.07e-17	6.1e-17	6.22e-17	6.61e-17	7.19e-17	6.74e-17	7.2e-17	6.95e-17	5.88e-17	7.02e-17	5.87e-17	6.31e-17	6.03e-17	6.34e-17	6.91e-17	6.96e-17	5.93e-17	5.75e-17	6.36e-17	6.26e-17	6.08e-17	6.28e-17
Tc-102m	1.51218e-15	1.48202e-15	1.44204e-15	1.56227e-15	1.49217e-15	1.65244e-15	1.43197e-15	1.4521e-15	1.48203e-15	1.49218e-15	1.56241e-15	1.6827e-15	1.61228e-15	1.69252e-15	1.49281e-15	1.43191e-15	1.67239e-15	1.4319e-15	1.52218e-15	1.45207e-15	1.5222e-15	1.64247e-15	1.66236e-15	1.44199e-15	1.40192e-15	1.51227e-15	1.51212e-15	1.4621e-15	1.51214e-15
Tc-104	1.35939e-15	1.3289e-15	1.29882e-15	1.40975e-15	1.3493e-15	1.4704e-15	1.29863e-15	1.30902e-15	1.33892e-15	1.34931e-15	1.4001e-15	1.5112e-15	1.43988e-15	1.5207e-15	1.3111e-15	1.28848e-15	1.4903e-15	1.28844e-15	1.35937e-15	1.30896e-15	1.36943e-15	1.4704e-15	1.4902e-15	1.29872e-15	1.25839e-15	1.36961e-15	1.35922e-15	1.31903e-15	1.35928e-15
Tc-105	4.9444e-16	4.7812e-16	4.671e-16	5.1066e-16	4.884e-16	5.4206e-16	4.6197e-16	4.7423e-16	4.7813e-16	4.8841e-16	5.1592e-16	5.6657e-16	5.2372e-16	5.5725e-16	5.2969e-16	4.5886e-16	5.4398e-16	4.5684e-16	4.9444e-16	4.7319e-16	4.9447e-16	5.3909e-16	5.3991e-16	4.6702e-16	4.5083e-16	4.986e-16	4.9033e-16	4.7524e-16	4.9037e-16
Tc-91	1.5211e-15	1.4906e-15	1.4505e-15	1.5715e-15	1.501e-15	1.6523e-15	1.4403e-15	1.4707e-15	1.4806e-15	1.501e-15	1.5719e-15	1.6932e-15	1.6117e-15	1.7027e-15	1.503e-15	1.4301e-15	1.6622e-15	1.44e-15	1.5211e-15	1.4606e-15	1.5212e-15	1.6423e-15	1.6721e-15	1.4404e-15	1.39997e-15	1.5214e-15	1.5209e-15	1.4707e-15	1.521e-15
Tc-91m	9.163e-16	8.856e-16	8.625e-16	9.467e-16	8.991e-16	1.0236e-15	8.453e-16	8.778e-16	8.797e-16	8.972e-16	9.561e-16	1.0445e-15	9.809e-16	1.054e-15	1.0544e-15	8.451e-16	1.0235e-15	8.51e-16	9.112e-16	8.687e-16	9.183e-16	1.0036e-15	1.0233e-15	8.494e-16	8.26e-16	9.185e-16	9.06e-16	8.798e-16	9.091e-16
Tc-92	2.3806e-15	2.3101e-15	2.24999e-15	2.461e-15	2.3505e-15	2.6218e-15	2.23978e-15	2.2902e-15	2.3201e-15	2.3506e-15	2.4814e-15	2.6927e-15	2.5212e-15	2.6922e-15	2.5026e-15	2.2196e-15	2.6217e-15	2.20955e-15	2.3806e-15	2.2801e-15	2.3807e-15	2.5918e-15	2.6316e-15	2.24987e-15	2.1695e-15	2.3909e-15	2.3504e-15	2.2902e-15	2.3705e-15
Tc-93	9.58035e-16	9.38032e-16	9.08033e-16	9.90037e-16	9.46036e-16	1.05004e-15	8.96031e-16	9.23034e-16	9.51032e-16	9.45036e-16	9.82042e-16	1.06005e-15	1.01004e-15	1.07004e-15	9.03052e-16	9.01029e-16	1.04004e-15	8.97029e-16	9.62035e-16	9.16034e-16	9.56036e-16	1.03004e-15	1.05004e-15	9.12032e-16	8.8203e-16	9.61038e-16	9.60034e-16	9.22034e-16	9.53035e-16
Tc-93m	5.58086e-16	5.4808e-16	5.3108e-16	5.78089e-16	5.54085e-16	5.93096e-16	5.36078e-16	5.41083e-16	5.5008e-16	5.52085e-16	5.72095e-16	6.18105e-16	5.9009e-16	6.19099e-16	5.11109e-16	5.33076e-16	6.04094e-16	5.37075e-16	5.59086e-16	5.39082e-16	5.59086e-16	6.00097e-16	6.09093e-16	5.35079e-16	5.20076e-16	5.61089e-16	5.60084e-16	5.41083e-16	5.58084e-16
Tc-94	1.67004e-15	1.62003e-15	1.58003e-15	1.72004e-15	1.66004e-15	1.85004e-15	1.58003e-15	1.61004e-15	1.62003e-15	1.64004e-15	1.71004e-15	1.87005e-15	1.78004e-15	1.88004e-15	1.82005e-15	1.56003e-15	1.84004e-15	1.55003e-15	1.66004e-15	1.61003e-15	1.67004e-15	1.82004e-15	1.83004e-15	1.59003e-15	1.52003e-15	1.67004e-15	1.64004e-15	1.61004e-15	1.66004e-15
Tc-94m	1.22252e-15	1.19235e-15	1.15236e-15	1.26262e-15	1.2025e-15	1.34281e-15	1.15229e-15	1.17242e-15	1.18236e-15	1.20251e-15	1.25277e-15	1.37309e-15	1.30264e-15	1.3829e-15	1.3032e-15	1.14222e-15	1.34276e-15	1.14221e-15	1.21251e-15	1.1724e-15	1.22254e-15	1.32284e-15	1.34273e-15	1.15231e-15	1.11222e-15	1.22261e-15	1.20246e-15	1.17242e-15	1.21248e-15
Tc-95	4.96e-16	4.81e-16	4.68e-16	5.11e-16	4.91e-16	5.47e-16	4.7e-16	4.78e-16	4.77e-16	4.87e-16	5.08e-16	5.56e-16	5.28e-16	5.57e-16	5.44e-16	4.64e-16	5.45e-16	4.59e-16	4.92e-16	4.76e-16	4.95e-16	5.4e-16	5.41e-16	4.69e-16	4.5e-16	4.96e-16	4.85e-16	4.76e-16	4.91e-16
Tc-95m	4.26001e-16	4.11001e-16	4.01001e-16	4.40001e-16	4.21001e-16	4.71001e-16	3.98001e-16	4.09001e-16	4.09001e-16	4.20001e-16	4.44001e-16	4.87001e-16	4.54001e-16	4.83001e-16	4.83001e-16	3.94001e-16	4.70001e-16	3.91001e-16	4.23001e-16	4.07001e-16	4.26001e-16	4.66001e-16	4.65001e-16	4.01001e-16	3.85001e-16	4.28001e-16	4.20001e-16	4.09001e-16	4.22001e-16
Tc-96	1.57e-15	1.53e-15	1.48e-15	1.62e-15	1.56e-15	1.73e-15	1.49e-15	1.52e-15	1.52e-15	1.54e-15	1.61e-15	1.76e-15	1.67e-15	1.76e-15	1.7e-15	1.47e-15	1.73e-15	1.46e-15	1.56e-15	1.51e-15	1.57e-15	1.71e-15	1.72e-15	1.49e-15	1.43e-15	1.57e-15	1.54e-15	1.51e-15	1.56e-15
Tc-96m	2.6e-17	2.53e-17	2.46e-17	2.68e-17	2.56e-17	2.88e-17	2.45e-17	2.5e-17	2.53e-17	2.55e-17	2.67e-17	2.9e-17	2.76e-17	2.93e-17	2.78e-17	2.44e-17	2.87e-17	2.42e-17	2.59e-17	2.49e-17	2.6e-17	2.82e-17	2.85e-17	2.46e-17	2.37e-17	2.6e-17	2.57e-17	2.5e-17	2.58e-17
Tc-97	3.98e-20	6.49e-21	4.17e-21	7.2e-21	6.04e-21	1.86e-19	6.12e-22	2.52e-20	4.15e-21	5.75e-21	4.51e-20	7.95e-21	9.56e-22	1.06e-19	7.5e-19	4.13e-22	8.92e-20	1.59e-22	3.98e-21	1.98e-21	4.05e-20	5.03e-20	5.8e-20	5.04e-22	1.91e-21	7.9e-21	6.22e-21	3.06e-20	2.24e-20
Tc-97m	2.16e-19	1.59e-19	1.63e-19	1.86e-19	1.79e-19	4.09e-19	1.49e-19	1.99e-19	1.57e-19	1.8e-19	2.59e-19	2.48e-19	1.71e-19	3.23e-19	1.07e-18	1.41e-19	2.85e-19	1.43e-19	1.75e-19	1.65e-19	2.23e-19	2.6e-19	2.45e-19	1.54e-19	1.48e-19	1.93e-19	1.69e-19	2.02e-19	1.93e-19
Tc-98	8.9605e-16	8.68042e-16	8.44046e-16	9.24053e-16	8.8705e-16	9.9206e-16	8.38042e-16	8.59049e-16	8.59043e-16	8.81051e-16	9.23062e-16	1.01007e-15	9.5705e-16	1.01006e-15	1.00008e-15	8.34039e-16	9.87054e-16	8.27039e-16	8.8805e-16	8.58047e-16	8.94052e-16	9.77062e-16	9.77052e-16	8.44043e-16	8.11041e-16	8.98055e-16	8.86047e-16	8.60049e-16	8.88048e-16
Tc-99	2.311e-20	1.8876e-20	2.0892e-20	2.4529e-20	2.3218e-20	2.8527e-20	1.868e-20	2.2604e-20	1.9081e-20	2.3421e-20	2.9267e-20	3.1049e-20	2.2321e-20	2.8845e-20	4.1708e-20	1.7061e-20	2.5024e-20	1.7164e-20	2.2816e-20	2.1201e-20	2.4014e-20	2.9156e-20	2.382e-20	1.9085e-20	1.8369e-20	2.5638e-20	2.1598e-20	2.2995e-20	2.2103e-20
Tc-99m	7.33e-17	6.86e-17	6.94e-17	7.65e-17	7.35e-17	7.9e-17	6.66e-17	7.08e-17	6.87e-17	7.42e-17	8.15e-17	9.71e-17	7.68e-17	8.3e-17	9.1e-17	6.4e-17	7.86e-17	6.53e-17	7.38e-17	7.06e-17	7.39e-17	8.15e-17	7.84e-17	6.79e-17	6.55e-17	7.73e-17	7.04e-17	7e-17	7.21e-17
Te-113	1.3909e-15	1.3504e-15	1.3203e-15	1.4313e-15	1.3708e-15	1.5221e-15	1.3001e-15	1.3305e-15	1.3504e-15	1.3608e-15	1.4317e-15	1.5529e-15	1.4815e-15	1.5725e-15	1.4528e-15	1.29989e-15	1.532e-15	1.29984e-15	1.3909e-15	1.3304e-15	1.391e-15	1.5121e-15	1.5319e-15	1.3102e-15	1.26978e-15	1.3912e-15	1.3807e-15	1.3405e-15	1.3808e-15
Te-114	7.74218e-16	7.532e-16	7.33203e-16	7.99228e-16	7.63217e-16	8.49245e-16	7.27195e-16	7.4321e-16	7.54201e-16	7.62218e-16	8.00245e-16	8.65275e-16	8.19226e-16	8.69253e-16	7.90291e-16	7.24188e-16	8.51238e-16	7.22188e-16	7.73218e-16	7.41207e-16	7.7522e-16	8.40249e-16	8.47234e-16	7.34198e-16	7.0919e-16	7.75229e-16	7.70211e-16	7.4721e-16	7.70214e-16
Te-115	1.40317e-15	1.36297e-15	1.32296e-15	1.4433e-15	1.38314e-15	1.54353e-15	1.30288e-15	1.34304e-15	1.36297e-15	1.37315e-15	1.44346e-15	1.57385e-15	1.49332e-15	1.58364e-15	1.47394e-15	1.31282e-15	1.54348e-15	1.3128e-15	1.40316e-15	1.33302e-15	1.40318e-15	1.52355e-15	1.54343e-15	1.32291e-15	1.2728e-15	1.40327e-15	1.39309e-15	1.35304e-15	1.39312e-15
Te-115m	1.61275e-15	1.57258e-15	1.52258e-15	1.66286e-15	1.58273e-15	1.76307e-15	1.51251e-15	1.55264e-15	1.57259e-15	1.58274e-15	1.663e-15	1.79334e-15	1.71289e-15	1.81316e-15	1.64342e-15	1.51245e-15	1.77302e-15	1.51244e-15	1.61275e-15	1.54262e-15	1.61277e-15	1.74308e-15	1.77298e-15	1.52253e-15	1.47244e-15	1.61284e-15	1.60269e-15	1.55265e-15	1.60271e-15
Te-116	4.97005e-17	4.58004e-17	4.60004e-17	5.13005e-17	4.91005e-17	5.74005e-17	4.42004e-17	4.80004e-17	4.57004e-17	4.92005e-17	5.54006e-17	6.08006e-17	5.11005e-17	5.83006e-17	6.85007e-17	4.33004e-17	5.47005e-17	4.34004e-17	4.91005e-17	4.67004e-17	5.03005e-17	5.65006e-17	5.35005e-17	4.50004e-17	4.33004e-17	5.12005e-17	4.82004e-17	4.80005e-17	4.87004e-17
Te-117	9.47486e-16	9.23448e-16	8.98453e-16	9.77507e-16	9.34484e-16	1.04055e-15	8.94437e-16	9.11468e-16	9.2145e-16	9.31486e-16	9.75543e-16	1.05061e-15	1.00051e-15	1.06056e-15	9.6564e-16	8.89422e-16	1.04053e-15	8.89421e-16	9.45485e-16	9.08462e-16	9.4849e-16	1.03055e-15	1.04052e-15	9.00442e-16	8.69425e-16	9.47508e-16	9.41472e-16	9.14468e-16	9.43477e-16
Te-118	1.25e-18	5.66e-19	6.76e-19	1.02e-18	8.74e-19	3.51e-18	3.43e-19	1.26e-18	4.76e-19	8.56e-19	2.13e-18	8.72e-19	4.42e-19	2.83e-18	7.62e-18	2.61e-19	1.88e-18	2.29e-19	7.31e-19	5.74e-19	1.5e-18	2.22e-18	1.48e-18	3.15e-19	4.16e-19	1.16e-18	7.79e-19	1.51e-18	1e-18
Te-119	4.73004e-16	4.58004e-16	4.46004e-16	4.88004e-16	4.67004e-16	5.26005e-16	4.38004e-16	4.52004e-16	4.55004e-16	4.66004e-16	4.91005e-16	5.32006e-16	5.05004e-16	5.38005e-16	5.29006e-16	4.40003e-16	5.24004e-16	4.37003e-16	4.70004e-16	4.52004e-16	4.73004e-16	5.17005e-16	5.17004e-16	4.45004e-16	4.28004e-16	4.75005e-16	4.72004e-16	4.55004e-16	4.70004e-16
Te-119m	9.19004e-16	8.95003e-16	8.69003e-16	9.50004e-16	9.03004e-16	1.01e-15	8.58003e-16	8.82004e-16	9.02003e-16	9.04004e-16	9.48004e-16	1.03e-15	9.74004e-16	1.03e-15	9.32005e-16	8.62003e-16	1.01e-15	8.59003e-16	9.18004e-16	8.79004e-16	9.17004e-16	9.95004e-16	1e-15	8.71003e-16	8.42003e-16	9.21004e-16	9.17004e-16	8.86004e-16	9.14004e-16
Te-121	3.56e-16	3.44e-16	3.34e-16	3.68e-16	3.5e-16	4e-16	3.25e-16	3.39e-16	3.4e-16	3.5e-16	3.73e-16	4.03e-16	3.81e-16	4.11e-16	4.22e-16	3.28e-16	3.98e-16	3.28e-16	3.53e-16	3.37e-16	3.57e-16	3.91e-16	3.93e-16	3.31e-16	3.2e-16	3.58e-16	3.57e-16	3.42e-16	3.53e-16
Te-121m	1.26e-16	1.19e-16	1.18e-16	1.3e-16	1.24e-16	1.41e-16	1.15e-16	1.21e-16	1.2e-16	1.25e-16	1.37e-16	1.51e-16	1.33e-16	1.45e-16	1.57e-16	1.13e-16	1.4e-16	1.11e-16	1.25e-16	1.2e-16	1.26e-16	1.4e-16	1.37e-16	1.17e-16	1.12e-16	1.28e-16	1.23e-16	1.21e-16	1.24e-16
Te-123	2.18e-21	9.84e-22	1.18e-21	1.77e-21	1.52e-21	6.11e-21	5.97e-22	2.18e-21	8.27e-22	1.49e-21	3.7e-21	1.52e-21	7.69e-22	4.92e-21	1.32e-20	4.54e-22	3.26e-21	3.97e-22	1.27e-21	9.97e-22	2.61e-21	3.86e-21	2.57e-21	5.48e-22	7.23e-22	2.01e-21	1.35e-21	2.62e-21	1.74e-21
Te-123m	8.08e-17	7.56e-17	7.59e-17	8.39e-17	8.03e-17	8.95e-17	7.3e-17	7.79e-17	7.57e-17	8.1e-17	8.96e-17	1.04e-16	8.45e-17	9.32e-17	1.05e-16	7.04e-17	8.79e-17	7.12e-17	8.06e-17	7.7e-17	8.16e-17	9.03e-17	8.72e-17	7.42e-17	7.16e-17	8.43e-17	7.75e-17	7.75e-17	7.93e-17
Te-125m	3.14e-18	1.63e-18	1.99e-18	2.84e-18	2.48e-18	7.59e-18	1.2e-18	3.15e-18	1.45e-18	2.46e-18	5.14e-18	2.61e-18	1.54e-18	6.38e-18	1.54e-17	9.66e-19	4.33e-18	8.69e-19	2.17e-18	1.79e-18	3.66e-18	5.35e-18	3.53e-18	1.15e-18	1.34e-18	3.19e-18	2.23e-18	3.69e-18	2.64e-18
Te-127	3.236e-18	3.086e-18	3.004e-18	3.354e-18	3.186e-18	3.63e-18	2.985e-18	3.051e-18	3.088e-18	3.178e-18	3.415e-18	3.766e-18	3.448e-18	3.765e-18	3.974e-18	2.957e-18	3.648e-18	2.917e-18	3.225e-18	3.067e-18	3.219e-18	3.565e-18	3.614e-18	2.987e-18	2.881e-18	3.278e-18	3.169e-18	3.092e-18	3.201e-18
Te-127m	1.04484e-18	5.9027e-19	6.9449e-19	9.581e-19	8.4786e-19	2.39556e-18	4.6421e-19	1.0447e-18	5.3831e-19	8.409e-19	1.65571e-18	9.2938e-19	5.7692e-19	2.03572e-18	4.77715e-18	3.8697e-19	1.41524e-18	3.6098e-19	7.5784e-19	6.3857e-19	1.20495e-18	1.71572e-18	1.17511e-18	4.4728e-19	4.971e-19	1.05521e-18	7.7164e-19	1.20471e-18	8.9572e-19
Te-129	3.7798e-17	3.622e-17	3.5237e-17	3.904e-17	3.6996e-17	4.261e-17	3.4802e-17	3.6067e-17	3.6024e-17	3.6901e-17	3.982e-17	4.314e-17	4.0231e-17	4.394e-17	4.572e-17	3.4671e-17	4.248e-17	3.4468e-17	3.7498e-17	3.5653e-17	3.7909e-17	4.163e-17	4.2063e-17	3.4712e-17	3.378e-17	3.7946e-17	3.6969e-17	3.6267e-17	3.738e-17
Te-129m	1.9723e-17	1.8788e-17	1.8394e-17	2.0342e-17	1.9422e-17	2.2776e-17	1.8079e-17	1.9008e-17	1.859e-17	1.9324e-17	2.0875e-17	2.2033e-17	2.0739e-17	2.2991e-17	2.4765e-17	1.7965e-17	2.1962e-17	1.7764e-17	1.9422e-17	1.8702e-17	1.9827e-17	2.1983e-17	2.1554e-17	1.8184e-17	1.7568e-17	1.9844e-17	1.931e-17	1.9108e-17	1.9515e-17
Te-131	2.6066e-16	2.5053e-16	2.4555e-16	2.6973e-16	2.5665e-16	2.8786e-16	2.4149e-16	2.496e-16	2.5054e-16	2.5666e-16	2.7485e-16	3.0507e-16	2.7673e-16	2.9792e-16	2.9617e-16	2.3845e-16	2.8782e-16	2.3944e-16	2.5966e-16	2.4858e-16	2.6167e-16	2.8488e-16	2.8579e-16	2.4351e-16	2.3545e-16	2.6373e-16	2.5661e-16	2.496e-16	2.5763e-16
Te-131m	9.05141e-16	8.78128e-16	8.55131e-16	9.34147e-16	8.9314e-16	9.9616e-16	8.54125e-16	8.71136e-16	8.76128e-16	8.89141e-16	9.3216e-16	1.02018e-15	9.61145e-16	1.02017e-15	9.64194e-16	8.4712e-16	9.95154e-16	8.4012e-16	9.0114e-16	8.68133e-16	9.04143e-16	9.84162e-16	9.88151e-16	8.57127e-16	8.25122e-16	9.06148e-16	8.91136e-16	8.71136e-16	8.98138e-16
Te-132	1.31009e-16	1.23007e-16	1.22008e-16	1.36009e-16	1.29009e-16	1.48011e-16	1.19007e-16	1.26008e-16	1.24007e-16	1.30009e-16	1.44011e-16	1.59011e-16	1.38008e-16	1.52011e-16	1.71017e-16	1.16006e-16	1.46009e-16	1.14006e-16	1.30008e-16	1.25008e-16	1.32009e-16	1.47011e-16	1.43009e-16	1.20007e-16	1.16007e-16	1.3501e-16	1.28008e-16	1.26009e-16	1.29008e-16
Te-133	7.4284e-16	7.227e-16	7.0172e-16	7.6792e-16	7.3283e-16	8.1406e-16	6.9966e-16	7.1277e-16	7.2471e-16	7.3083e-16	7.6503e-16	8.3327e-16	7.8692e-16	8.3412e-16	7.6637e-16	6.9661e-16	8.1701e-16	6.906e-16	7.4183e-16	7.1175e-16	7.4185e-16	8.0608e-16	8.1398e-16	7.0468e-16	6.8061e-16	7.4491e-16	7.3979e-16	7.1577e-16	7.3881e-16
Te-133m	1.16066e-15	1.12061e-15	1.09062e-15	1.19069e-15	1.14066e-15	1.27074e-15	1.09059e-15	1.11064e-15	1.12061e-15	1.14066e-15	1.19074e-15	1.29083e-15	1.23069e-15	1.30077e-15	1.21087e-15	1.08058e-15	1.27072e-15	1.08057e-15	1.15066e-15	1.11063e-15	1.16067e-15	1.25075e-15	1.27071e-15	1.1006e-15	1.06058e-15	1.15069e-15	1.15064e-15	1.11064e-15	1.15065e-15
Te-134	5.43109e-16	5.22095e-16	5.10101e-16	5.61116e-16	5.3611e-16	6.02127e-16	5.06094e-16	5.21107e-16	5.19096e-16	5.34111e-16	5.68131e-16	6.24146e-16	5.7811e-16	6.18131e-16	6.31168e-16	5.00088e-16	6.01118e-16	4.95088e-16	5.39109e-16	5.18103e-16	5.43112e-16	5.95131e-16	5.95115e-16	5.08096e-16	4.89092e-16	5.47119e-16	5.33104e-16	5.21107e-16	5.37106e-16
Th-223	3.84e-17	3.5e-17	3.63e-17	4.06e-17	3.91e-17	4.08e-17	3.49e-17	3.75e-17	3.54e-17	3.94e-17	4.43e-17	5.35e-17	4e-17	4.29e-17	4.85e-17	3.3e-17	4.06e-17	3.33e-17	3.91e-17	3.73e-17	3.89e-17	4.36e-17	4.02e-17	3.55e-17	3.38e-17	4.14e-17	3.71e-17	3.66e-17	3.77e-17
Th-224	1.37e-17	1.3e-17	1.29e-17	1.43e-17	1.36e-17	1.51e-17	1.26e-17	1.32e-17	1.3e-17	1.37e-17	1.5e-17	1.72e-17	1.45e-17	1.57e-17	1.7e-17	1.22e-17	1.51e-17	1.22e-17	1.37e-17	1.31e-17	1.38e-17	1.52e-17	1.49e-17	1.27e-17	1.22e-17	1.42e-17	1.34e-17	1.31e-17	1.35e-17
Th-226	4.43e-18	4.11e-18	4.18e-18	4.63e-18	4.46e-18	4.77e-18	4.03e-18	4.3e-18	4.14e-18	4.5e-18	4.99e-18	5.88e-18	4.62e-18	4.95e-18	5.53e-18	3.88e-18	4.75e-18	3.9e-18	4.47e-18	4.29e-18	4.46e-18	4.97e-18	4.7e-18	4.12e-18	3.94e-18	4.68e-18	4.31e-18	4.23e-18	4.36e-18
Th-227	7.4e-17	6.97e-17	6.91e-17	7.68e-17	7.33e-17	8.22e-17	6.8e-17	7.07e-17	7.01e-17	7.35e-17	8.03e-17	8.98e-17	7.77e-17	8.44e-17	9.25e-17	6.65e-17	8.16e-17	6.49e-17	7.39e-17	7.07e-17	7.4e-17	8.24e-17	8.06e-17	6.82e-17	6.55e-17	7.6e-17	7.24e-17	7.07e-17	7.29e-17
Th-228	1.13e-18	1.04e-18	1.07e-18	1.19e-18	1.14e-18	1.22e-18	1.03e-18	1.1e-18	1.05e-18	1.15e-18	1.3e-18	1.54e-18	1.19e-18	1.28e-18	1.45e-18	9.78e-19	1.21e-18	9.77e-19	1.15e-18	1.09e-18	1.15e-18	1.28e-18	1.2e-18	1.05e-18	9.93e-19	1.21e-18	1.1e-18	1.08e-18	1.11e-18
Th-229	4.6e-17	4.2e-17	4.34e-17	4.85e-17	4.66e-17	4.92e-17	4.18e-17	4.49e-17	4.25e-17	4.71e-17	5.3e-17	6.32e-17	4.8e-17	5.16e-17	5.85e-17	3.96e-17	4.89e-17	3.98e-17	4.66e-17	4.45e-17	4.65e-17	5.22e-17	4.83e-17	4.25e-17	4.04e-17	4.93e-17	4.45e-17	4.39e-17	4.52e-17
Th-230	1.96e-19	1.73e-19	1.85e-19	2.09e-19	2e-19	2.14e-19	1.74e-19	1.9e-19	1.76e-19	2.02e-19	2.33e-19	2.75e-19	2.03e-19	2.25e-19	2.81e-19	1.62e-19	2.07e-19	1.64e-19	1.99e-19	1.89e-19	2.01e-19	2.3e-19	2.05e-19	1.78e-19	1.69e-19	2.14e-19	1.89e-19	1.89e-19	1.92e-19
Th-231	5.8832e-18	5.1406e-18	5.4518e-18	6.184e-18	5.9432e-18	6.6067e-18	5.1905e-18	5.7529e-18	5.2207e-18	5.9933e-18	7.0569e-18	8.3076e-18	5.9626e-18	6.8268e-18	8.8949e-18	4.81955e-18	6.2543e-18	4.84958e-18	5.9029e-18	5.582e-18	6.0138e-18	6.8869e-18	6.1236e-18	5.2607e-18	4.9803e-18	6.3647e-18	5.5823e-18	5.6432e-18	5.7126e-18
Th-232	9.64e-20	8.17e-20	9e-20	1.03e-19	9.82e-20	1.07e-19	8.34e-20	9.36e-20	8.37e-20	9.97e-20	1.18e-19	1.38e-19	9.86e-20	1.12e-19	1.53e-19	7.57e-20	1.01e-19	7.71e-20	9.82e-20	9.21e-20	9.94e-20	1.16e-19	9.9e-20	8.52e-20	8.07e-20	1.07e-19	9.2e-20	9.33e-20	9.36e-20
Th-233	2.1925e-17	2.0875e-17	2.0588e-17	2.2751e-17	2.1725e-17	2.4294e-17	2.0265e-17	2.1007e-17	2.0778e-17	2.1628e-17	2.3302e-17	2.5975e-17	2.3241e-17	2.5013e-17	2.613e-17	1.9945e-17	2.4171e-17	1.9844e-17	2.1825e-17	2.0898e-17	2.2033e-17	2.4208e-17	2.396e-17	2.0372e-17	1.9653e-17	2.2257e-17	2.1506e-17	2.1008e-17	2.1714e-17
Th-234	4.40311e-18	3.86234e-18	4.1527e-18	4.70328e-18	4.52306e-18	4.66433e-18	3.9123e-18	4.31305e-18	3.93236e-18	4.57309e-18	5.28417e-18	6.36401e-18	4.54282e-18	4.93423e-18	5.87705e-18	3.62205e-18	4.57346e-18	3.68204e-18	4.51297e-18	4.27271e-18	4.4833e-18	5.1542e-18	4.51321e-18	4.00235e-18	3.79227e-18	4.85349e-18	4.24282e-18	4.22318e-18	4.30293e-18
Th-235	3.542e-17	3.41e-17	3.322e-17	3.658e-17	3.491e-17	3.92e-17	3.296e-17	3.386e-17	3.39e-17	3.482e-17	3.679e-17	4.04e-17	3.778e-17	4.026e-17	4.06e-17	3.272e-17	3.916e-17	3.241e-17	3.511e-17	3.374e-17	3.533e-17	3.872e-17	3.883e-17	3.318e-17	3.193e-17	3.558e-17	3.477e-17	3.396e-17	3.509e-17
Th-236	2.0907e-17	1.9866e-17	1.9578e-17	2.1627e-17	2.0707e-17	2.2962e-17	1.9159e-17	1.9993e-17	1.9768e-17	2.081e-17	2.237e-17	2.5226e-17	2.2118e-17	2.3676e-17	2.4974e-17	1.8942e-17	2.2942e-17	1.8841e-17	2.0806e-17	1.9985e-17	2.0913e-17	2.3073e-17	2.2633e-17	1.9464e-17	1.8649e-17	2.1433e-17	2.0591e-17	1.9994e-17	2.0597e-17
Ti-44	6.77e-17	5.83e-17	6.4e-17	7.29e-17	6.99e-17	7.14e-17	6.04e-17	6.62e-17	5.99e-17	7.06e-17	8.28e-17	1e-16	7.04e-17	7.66e-17	9.13e-17	5.49e-17	6.97e-17	5.55e-17	6.94e-17	6.57e-17	6.97e-17	8.03e-17	6.95e-17	6.14e-17	5.77e-17	7.54e-17	6.51e-17	6.5e-17	6.61e-17
Ti-45	5.55469e-16	5.36422e-16	5.23436e-16	5.74492e-16	5.45469e-16	6.20532e-16	5.11414e-16	5.31454e-16	5.31425e-16	5.43472e-16	5.8154e-16	6.33606e-16	5.96482e-16	6.40548e-16	6.55658e-16	5.11395e-16	6.21509e-16	5.16394e-16	5.52469e-16	5.26444e-16	5.57476e-16	6.10544e-16	6.20499e-16	5.1342e-16	4.99403e-16	5.57499e-16	5.48452e-16	5.33454e-16	5.51458e-16
Ti-51	2.3544e-16	2.2527e-16	2.2028e-16	2.4355e-16	2.3243e-16	2.6273e-16	2.1921e-16	2.2335e-16	2.2527e-16	2.3144e-16	2.467e-16	2.7202e-16	2.4855e-16	2.6882e-16	2.8116e-16	2.1614e-16	2.6167e-16	2.1113e-16	2.3444e-16	2.2432e-16	2.3446e-16	2.5876e-16	2.5964e-16	2.1823e-16	2.1114e-16	2.3754e-16	2.3138e-16	2.2535e-16	2.324e-16
Ti-52	7.316e-17	6.782e-17	6.934e-17	7.654e-17	7.385e-17	7.807e-17	6.618e-17	7.109e-17	6.803e-17	7.456e-17	8.256e-17	9.94e-17	7.603e-17	8.164e-17	9.091e-17	6.353e-17	7.773e-17	6.503e-17	7.396e-17	7.097e-17	7.378e-17	8.17e-17	7.71e-17	6.79e-17	6.524e-17	7.784e-17	7.051e-17	6.99e-17	7.193e-17
Tl-190	8.284e-16	7.988e-16	7.777e-16	8.569e-16	8.143e-16	9.217e-16	7.655e-16	7.899e-16	7.949e-16	8.123e-16	8.672e-16	9.465e-16	8.861e-16	9.531e-16	9.611e-16	7.643e-16	9.266e-16	7.643e-16	8.254e-16	7.858e-16	8.284e-16	9.077e-16	9.205e-16	7.686e-16	7.452e-16	8.326e-16	8.172e-16	7.939e-16	8.213e-16
Tl-190m	1.55441e-15	1.50418e-15	1.46414e-15	1.60458e-15	1.53437e-15	1.72489e-15	1.44405e-15	1.48424e-15	1.49419e-15	1.52438e-15	1.61474e-15	1.76525e-15	1.65464e-15	1.77504e-15	1.77525e-15	1.43398e-15	1.72485e-15	1.43396e-15	1.5444e-15	1.48421e-15	1.55443e-15	1.6949e-15	1.7148e-15	1.45409e-15	1.40394e-15	1.56451e-15	1.53433e-15	1.49424e-15	1.54436e-15
Tl-194	5.7727e-16	5.551e-16	5.4207e-16	5.984e-16	5.6824e-16	6.4263e-16	5.33e-16	5.5014e-16	5.521e-16	5.6725e-16	6.0652e-16	6.649e-16	6.1844e-16	6.6574e-16	6.7791e-16	5.3095e-16	6.456e-16	5.3093e-16	5.7527e-16	5.4812e-16	5.7829e-16	6.3464e-16	6.4056e-16	5.3603e-16	5.1892e-16	5.8235e-16	5.7021e-16	5.5415e-16	5.7223e-16
Tl-194m	1.58071e-15	1.53066e-15	1.49066e-15	1.64074e-15	1.5607e-15	1.75079e-15	1.47065e-15	1.51068e-15	1.52067e-15	1.56071e-15	1.65078e-15	1.81087e-15	1.69074e-15	1.80082e-15	1.81089e-15	1.46063e-15	1.75078e-15	1.45063e-15	1.57071e-15	1.51068e-15	1.58071e-15	1.7308e-15	1.74077e-15	1.48065e-15	1.43063e-15	1.59073e-15	1.56069e-15	1.52068e-15	1.5707e-15
Tl-195	7.36017e-16	7.17016e-16	6.99016e-16	7.61018e-16	7.28017e-16	7.99019e-16	6.94015e-16	7.09017e-16	7.19016e-16	7.27017e-16	7.61019e-16	8.27022e-16	7.79018e-16	8.2002e-16	7.23023e-16	6.91015e-16	8.03019e-16	6.90015e-16	7.37017e-16	7.08016e-16	7.38017e-16	7.9802e-16	8.01019e-16	7.02016e-16	6.78015e-16	7.40018e-16	7.36017e-16	7.12017e-16	7.33017e-16
Tl-196	1.14057e-15	1.11053e-15	1.08053e-15	1.18059e-15	1.13056e-15	1.25063e-15	1.07052e-15	1.09054e-15	1.11053e-15	1.13056e-15	1.18062e-15	1.28069e-15	1.21059e-15	1.28065e-15	1.15071e-15	1.0705e-15	1.26062e-15	1.0705e-15	1.14057e-15	1.09054e-15	1.14057e-15	1.24064e-15	1.25061e-15	1.08052e-15	1.0505e-15	1.15058e-15	1.14055e-15	1.10054e-15	1.14056e-15
Tl-197	2.74008e-16	2.62007e-16	2.59007e-16	2.85008e-16	2.72008e-16	3.01009e-16	2.54007e-16	2.63008e-16	2.64007e-16	2.72008e-16	2.90009e-16	3.2201e-16	2.90008e-16	3.11009e-16	3.03011e-16	2.51007e-16	3.00009e-16	2.50007e-16	2.75008e-16	2.62008e-16	2.75008e-16	3.01009e-16	2.99009e-16	2.57007e-16	2.47007e-16	2.79008e-16	2.71008e-16	2.63008e-16	2.72008e-16
Tl-198	1.22002e-15	1.19001e-15	1.15001e-15	1.26002e-15	1.20002e-15	1.32002e-15	1.15001e-15	1.17002e-15	1.19001e-15	1.20002e-15	1.26002e-15	1.36002e-15	1.29002e-15	1.36002e-15	1.20002e-15	1.15001e-15	1.34002e-15	1.14001e-15	1.22002e-15	1.17002e-15	1.22002e-15	1.32002e-15	1.33002e-15	1.16001e-15	1.12001e-15	1.22002e-15	1.22002e-15	1.18002e-15	1.21002e-15
Tl-198m	7.60009e-16	7.30008e-16	7.13008e-16	7.87009e-16	7.51009e-16	8.4601e-16	6.99008e-16	7.23008e-16	7.26008e-16	7.50009e-16	7.9901e-16	8.77011e-16	8.12009e-16	8.7301e-16	8.95012e-16	6.99007e-16	8.45009e-16	6.93007e-16	7.56009e-16	7.24008e-16	7.60009e-16	8.3501e-16	8.35009e-16	7.09008e-16	6.83007e-16	7.68009e-16	7.57008e-16	7.29008e-16	7.53008e-16
Tl-199	1.45e-16	1.36e-16	1.37e-16	1.52e-16	1.45e-16	1.6e-16	1.34e-16	1.4e-16	1.37e-16	1.45e-16	1.59e-16	1.8e-16	1.54e-16	1.66e-16	1.78e-16	1.3e-16	1.59e-16	1.29e-16	1.46e-16	1.39e-16	1.47e-16	1.63e-16	1.58e-16	1.35e-16	1.29e-16	1.51e-16	1.42e-16	1.39e-16	1.44e-16
Tl-200	8.09003e-16	7.83002e-16	7.62003e-16	8.38003e-16	7.98003e-16	8.91003e-16	7.53002e-16	7.73003e-16	7.88002e-16	7.97003e-16	8.40003e-16	9.19003e-16	8.59003e-16	9.15003e-16	8.64004e-16	7.53002e-16	8.91003e-16	7.46002e-16	8.09003e-16	7.73003e-16	8.06003e-16	8.81003e-16	8.87003e-16	7.62002e-16	7.34002e-16	8.15003e-16	8.05003e-16	7.77003e-16	8.03003e-16
Tl-201	4.51e-17	3.98e-17	4.27e-17	4.82e-17	4.62e-17	4.8e-17	4.04e-17	4.4e-17	4.06e-17	4.67e-17	5.39e-17	6.44e-17	4.71e-17	5.11e-17	5.97e-17	3.74e-17	4.7e-17	3.79e-17	4.6e-17	4.38e-17	4.63e-17	5.27e-17	4.7e-17	4.13e-17	3.9e-17	4.95e-17	4.35e-17	4.34e-17	4.42e-17
Tl-202	2.86e-16	2.72e-16	2.67e-16	2.98e-16	2.82e-16	3.18e-16	2.64e-16	2.72e-16	2.72e-16	2.81e-16	3.04e-16	3.38e-16	3.06e-16	3.32e-16	3.47e-16	2.6e-16	3.2e-16	2.59e-16	2.86e-16	2.71e-16	2.87e-16	3.16e-16	3.18e-16	2.64e-16	2.55e-16	2.91e-16	2.8e-16	2.74e-16	2.83e-16
Tl-204	7.59e-19	6.57e-19	7.16e-19	8.14e-19	7.79e-19	8.18e-19	6.71e-19	7.41e-19	6.73e-19	7.87e-19	9.22e-19	1.093e-18	7.85e-19	8.68e-19	1.05e-18	6.18e-19	7.9e-19	6.24e-19	7.73e-19	7.34e-19	7.81e-19	9.02e-19	7.85e-19	6.86e-19	6.48e-19	8.4e-19	7.3e-19	7.33e-19	7.42e-19
Tl-206	1.0274e-18	9.396e-19	9.583e-19	1.0793e-18	1.0261e-18	1.1505e-18	9.2e-19	9.908e-19	9.441e-19	1.0312e-18	1.1634e-18	1.304e-18	1.0693e-18	1.1933e-18	1.3786e-18	8.843e-19	1.1198e-18	8.812e-19	1.0269e-18	9.765e-19	1.0401e-18	1.174e-18	1.0996e-18	9.314e-19	8.937e-19	1.0797e-18	9.945e-19	9.91e-19	1.0074e-18
Tl-206m	1.52e-15	1.47e-15	1.43e-15	1.57e-15	1.5e-15	1.68e-15	1.42e-15	1.46e-15	1.46e-15	1.49e-15	1.59e-15	1.73e-15	1.62e-15	1.73e-15	1.72e-15	1.41e-15	1.69e-15	1.4e-15	1.51e-15	1.45e-15	1.52e-15	1.66e-15	1.67e-15	1.42e-15	1.38e-15	1.53e-15	1.5e-15	1.46e-15	1.51e-15
Tl-207	2.298e-18	2.186e-18	2.162e-18	2.387e-18	2.277e-18	2.553e-18	2.14e-18	2.22e-18	2.19e-18	2.271e-18	2.439e-18	2.69e-18	2.427e-18	2.622e-18	2.68e-18	2.08e-18	2.512e-18	2.078e-18	2.288e-18	2.197e-18	2.309e-18	2.55e-18	2.496e-18	2.149e-18	2.069e-18	2.343e-18	2.251e-18	2.22e-18	2.272e-18
Tl-208	1.96107e-15	1.93098e-15	1.871e-15	2.03112e-15	1.95107e-15	2.06121e-15	1.89096e-15	1.91104e-15	1.94099e-15	1.94108e-15	2.00121e-15	2.15135e-15	2.07112e-15	2.15125e-15	1.70144e-15	1.88093e-15	2.10117e-15	1.91092e-15	1.96107e-15	1.90102e-15	1.97109e-15	2.10123e-15	2.12115e-15	1.89097e-15	1.84094e-15	1.97113e-15	1.98104e-15	1.90104e-15	1.96105e-15
Tl-209	1.31145e-15	1.27133e-15	1.24135e-15	1.35151e-15	1.29144e-15	1.43163e-15	1.2313e-15	1.2614e-15	1.28134e-15	1.29145e-15	1.36162e-15	1.47182e-15	1.38151e-15	1.47168e-15	1.28192e-15	1.22126e-15	1.43158e-15	1.22125e-15	1.32145e-15	1.25138e-15	1.31146e-15	1.42165e-15	1.44156e-15	1.24132e-15	1.20127e-15	1.31152e-15	1.29141e-15	1.2614e-15	1.30142e-15
Tl-210	1.69591e-15	1.65559e-15	1.60555e-15	1.75615e-15	1.67586e-15	1.84657e-15	1.60542e-15	1.63568e-15	1.6556e-15	1.67587e-15	1.73638e-15	1.88707e-15	1.79622e-15	1.88677e-15	1.6871e-15	1.60532e-15	1.85649e-15	1.59529e-15	1.69591e-15	1.63564e-15	1.69594e-15	1.83658e-15	1.84642e-15	1.61548e-15	1.56527e-15	1.69607e-15	1.6858e-15	1.63569e-15	1.68584e-15
Tm-161	7.61369e-16	7.33342e-16	7.21345e-16	7.88385e-16	7.53367e-16	8.34413e-16	7.11333e-16	7.32355e-16	7.37343e-16	7.54368e-16	8.01409e-16	8.66457e-16	8.00385e-16	8.55426e-16	7.81478e-16	7.02323e-16	8.33404e-16	7.01322e-16	7.64368e-16	7.28351e-16	7.64372e-16	8.34418e-16	8.29398e-16	7.19337e-16	6.93324e-16	7.70384e-16	7.55359e-16	7.36355e-16	7.56363e-16
Tm-162	1.15248e-15	1.12234e-15	1.10233e-15	1.19258e-15	1.14246e-15	1.25276e-15	1.09227e-15	1.11238e-15	1.13234e-15	1.14246e-15	1.19269e-15	1.28298e-15	1.22261e-15	1.29284e-15	1.13302e-15	1.08222e-15	1.26272e-15	1.09221e-15	1.15248e-15	1.11236e-15	1.15249e-15	1.25277e-15	1.26269e-15	1.10229e-15	1.06221e-15	1.15255e-15	1.15243e-15	1.12239e-15	1.15245e-15
Tm-163	7.91004e-16	7.66004e-16	7.48004e-16	8.20005e-16	7.82004e-16	8.69005e-16	7.37004e-16	7.61004e-16	7.73004e-16	7.82004e-16	8.26005e-16	8.94006e-16	8.34004e-16	8.91005e-16	8.07006e-16	7.35004e-16	8.65005e-16	7.31004e-16	7.94004e-16	7.57004e-16	7.92004e-16	8.64005e-16	8.65005e-16	7.47004e-16	7.21004e-16	7.99005e-16	7.89004e-16	7.63004e-16	7.86004e-16
Tm-164	4.7944e-16	4.6329e-16	4.5229e-16	4.9554e-16	4.7142e-16	5.2872e-16	4.4423e-16	4.6034e-16	4.623e-16	4.7043e-16	4.9966e-16	5.4295e-16	5.0956e-16	5.448e-16	5.2402e-16	4.4318e-16	5.2968e-16	4.4516e-16	4.7744e-16	4.5632e-16	4.8045e-16	5.2473e-16	5.2765e-16	4.4725e-16	4.3416e-16	4.8151e-16	4.7539e-16	4.6135e-16	4.7541e-16
Tm-165	3.35e-16	3.18e-16	3.14e-16	3.48e-16	3.31e-16	3.73e-16	3.08e-16	3.21e-16	3.18e-16	3.31e-16	3.57e-16	3.9e-16	3.54e-16	3.83e-16	3.98e-16	3.04e-16	3.7e-16	3e-16	3.34e-16	3.19e-16	3.35e-16	3.72e-16	3.65e-16	3.1e-16	2.98e-16	3.41e-16	3.29e-16	3.22e-16	3.31e-16
Tm-166	1.19003e-15	1.16003e-15	1.13003e-15	1.23003e-15	1.18003e-15	1.30003e-15	1.12003e-15	1.15003e-15	1.17003e-15	1.18003e-15	1.23003e-15	1.33004e-15	1.26003e-15	1.33003e-15	1.17004e-15	1.12003e-15	1.30003e-15	1.12002e-15	1.19003e-15	1.15003e-15	1.19003e-15	1.29003e-15	1.29003e-15	1.14003e-15	1.10003e-15	1.20003e-15	1.19003e-15	1.16003e-15	1.19003e-15
Tm-167	7.7e-17	6.99e-17	7.18e-17	8.11e-17	7.68e-17	8.69e-17	6.83e-17	7.44e-17	7.07e-17	7.75e-17	8.79e-17	9.66e-17	8.04e-17	9e-17	1.04e-16	6.53e-17	8.42e-17	6.49e-17	7.7e-17	7.3e-17	7.8e-17	8.94e-17	8.22e-17	6.94e-17	6.64e-17	8.15e-17	7.51e-17	7.46e-17	7.55e-17
Tm-168	7.67e-16	7.37e-16	7.22e-16	7.93e-16	7.6e-16	8.48e-16	7.19e-16	7.39e-16	7.34e-16	7.56e-16	7.99e-16	8.78e-16	8.16e-16	8.69e-16	8.71e-16	7.07e-16	8.43e-16	7.01e-16	7.62e-16	7.34e-16	7.67e-16	8.42e-16	8.36e-16	7.21e-16	6.92e-16	7.74e-16	7.51e-16	7.37e-16	7.59e-16
Tm-170	2.104e-18	1.8e-18	1.971e-18	2.271e-18	2.165e-18	2.319e-18	1.845e-18	2.064e-18	1.842e-18	2.187e-18	2.577e-18	2.992e-18	2.162e-18	2.451e-18	3.015e-18	1.68e-18	2.212e-18	1.69e-18	2.154e-18	2.017e-18	2.16e-18	2.539e-18	2.164e-18	1.869e-18	1.767e-18	2.347e-18	2.022e-18	2.044e-18	2.047e-18
Tm-171	2.38303e-19	1.90192e-19	2.20233e-19	2.61303e-19	2.45276e-19	2.72554e-19	1.96174e-19	2.33298e-19	1.96187e-19	2.49277e-19	3.06445e-19	3.3733e-19	2.39224e-19	2.87497e-19	3.8207e-19	1.74149e-19	2.48372e-19	1.76144e-19	2.43258e-19	2.24227e-19	2.47334e-19	3.05459e-19	2.38322e-19	2.00177e-19	1.90178e-19	2.74332e-19	2.2825e-19	2.36328e-19	2.29272e-19
Tm-172	2.9005e-16	2.8297e-16	2.74983e-16	2.991e-16	2.8605e-16	3.1618e-16	2.72946e-16	2.7901e-16	2.85974e-16	2.8605e-16	3.0118e-16	3.2232e-16	3.041e-16	3.2422e-16	2.7539e-16	2.71914e-16	3.1715e-16	2.70911e-16	2.9205e-16	2.77e-16	2.9006e-16	3.132e-16	3.1813e-16	2.75958e-16	2.6592e-16	2.901e-16	2.8802e-16	2.7901e-16	2.8803e-16
Tm-173	2.4528e-16	2.35249e-16	2.2826e-16	2.55294e-16	2.4128e-16	2.75319e-16	2.27245e-16	2.31271e-16	2.35251e-16	2.40283e-16	2.57327e-16	2.83366e-16	2.62286e-16	2.86329e-16	2.98404e-16	2.25232e-16	2.78303e-16	2.22232e-16	2.4528e-16	2.33265e-16	2.44285e-16	2.70328e-16	2.75296e-16	2.27249e-16	2.19239e-16	2.483e-16	2.41269e-16	2.35271e-16	2.43273e-16
Tm-174	1.1105e-15	1.07045e-15	1.04046e-15	1.15052e-15	1.09049e-15	1.23056e-15	1.04044e-15	1.06048e-15	1.07045e-15	1.0905e-15	1.16057e-15	1.27064e-15	1.18051e-15	1.27058e-15	1.24069e-15	1.02042e-15	1.23054e-15	1.02042e-15	1.1105e-15	1.06047e-15	1.1105e-15	1.21057e-15	1.22053e-15	1.04044e-15	1.01043e-15	1.11053e-15	1.10048e-15	1.07048e-15	1.10048e-15
Tm-175	6.82666e-16	6.61608e-16	6.4362e-16	7.04697e-16	6.72664e-16	7.55751e-16	6.37594e-16	6.55642e-16	6.60611e-16	6.69668e-16	7.05753e-16	7.69843e-16	7.2869e-16	7.77775e-16	7.52902e-16	6.31571e-16	7.55726e-16	6.33569e-16	6.79665e-16	6.51632e-16	6.83674e-16	7.43764e-16	7.53714e-16	6.41602e-16	6.20578e-16	6.83701e-16	6.76644e-16	6.56643e-16	6.77653e-16
Tm-176	1.19319e-15	1.16299e-15	1.13299e-15	1.23332e-15	1.17317e-15	1.29356e-15	1.13291e-15	1.15307e-15	1.173e-15	1.18318e-15	1.24349e-15	1.34388e-15	1.26335e-15	1.34367e-15	1.18398e-15	1.12284e-15	1.3135e-15	1.12282e-15	1.19319e-15	1.14304e-15	1.19321e-15	1.29358e-15	1.30346e-15	1.13294e-15	1.09283e-15	1.2033e-15	1.19312e-15	1.15307e-15	1.19315e-15
U-227	6.79e-17	6.36e-17	6.38e-17	7.07e-17	6.78e-17	7.43e-17	6.23e-17	6.54e-17	6.4e-17	6.81e-17	7.49e-17	8.59e-17	7.12e-17	7.67e-17	8.46e-17	6.04e-17	7.4e-17	5.96e-17	6.81e-17	6.53e-17	6.82e-17	7.58e-17	7.31e-17	6.29e-17	6.02e-17	7.06e-17	6.63e-17	6.48e-17	6.69e-17
U-228	2.19e-18	2.02e-18	2.07e-18	2.3e-18	2.21e-18	2.37e-18	2e-18	2.13e-18	2.04e-18	2.23e-18	2.48e-18	2.93e-18	2.29e-18	2.46e-18	2.79e-18	1.91e-18	2.35e-18	1.91e-18	2.21e-18	2.12e-18	2.21e-18	2.47e-18	2.33e-18	2.03e-18	1.94e-18	2.32e-18	2.13e-18	2.09e-18	2.16e-18
U-230	6.08e-19	5.54e-19	5.72e-19	6.38e-19	6.1e-19	6.67e-19	5.48e-19	5.88e-19	5.61e-19	6.16e-19	6.95e-19	8.11e-19	6.35e-19	6.95e-19	8.31e-19	5.21e-19	6.53e-19	5.23e-19	6.11e-19	5.84e-19	6.17e-19	6.93e-19	6.48e-19	5.58e-19	5.32e-19	6.45e-19	5.87e-19	5.82e-19	5.97e-19
U-231	3.64e-17	3.27e-17	3.43e-17	3.84e-17	3.71e-17	3.86e-17	3.27e-17	3.57e-17	3.31e-17	3.75e-17	4.26e-17	5.17e-17	3.74e-17	4.03e-17	4.73e-17	3.09e-17	3.81e-17	3.14e-17	3.7e-17	3.54e-17	3.68e-17	4.15e-17	3.76e-17	3.36e-17	3.19e-17	3.94e-17	3.51e-17	3.47e-17	3.56e-17
U-232	1.22e-19	1.06e-19	1.12e-19	1.28e-19	1.22e-19	1.43e-19	1.06e-19	1.18e-19	1.07e-19	1.24e-19	1.45e-19	1.65e-19	1.23e-19	1.44e-19	2.16e-19	9.81e-20	1.33e-19	9.95e-20	1.22e-19	1.15e-19	1.25e-19	1.44e-19	1.28e-19	1.07e-19	1.03e-19	1.31e-19	1.16e-19	1.18e-19	1.18e-19
U-233	1.35e-19	1.22e-19	1.25e-19	1.4e-19	1.34e-19	1.55e-19	1.19e-19	1.3e-19	1.22e-19	1.35e-19	1.53e-19	1.71e-19	1.38e-19	1.57e-19	2.04e-19	1.14e-19	1.48e-19	1.13e-19	1.34e-19	1.27e-19	1.36e-19	1.55e-19	1.44e-19	1.21e-19	1.16e-19	1.42e-19	1.29e-19	1.3e-19	1.31e-19
U-234	6.02e-20	5.02e-20	5.43e-20	6.25e-20	5.95e-20	7.53e-20	5e-20	5.8e-20	5.1e-20	6.01e-20	7.25e-20	8.08e-20	5.91e-20	7.33e-20	1.3e-19	4.63e-20	6.64e-20	4.72e-20	5.91e-20	5.55e-20	6.15e-20	7.24e-20	6.28e-20	5.12e-20	4.89e-20	6.46e-20	5.6e-20	5.81e-20	5.77e-20
U-235	9.67e-17	9.11e-17	9.11e-17	1.01e-16	9.61e-17	1.06e-16	8.82e-17	9.34e-17	9.17e-17	9.7e-17	1.07e-16	1.23e-16	1.02e-16	1.1e-16	1.2e-16	8.54e-17	1.06e-16	8.55e-17	9.68e-17	9.27e-17	9.73e-17	1.08e-16	1.04e-16	8.99e-17	8.61e-17	1e-16	9.42e-17	9.24e-17	9.52e-17
U-235m	0	0	0	0	0	0	0	0	0	0	0	0	0	0	0	0	0	0	0	0	0	0	0	0	0	0	0	0	0
U-236	2.99e-20	2.37e-20	2.6e-20	3.03e-20	2.88e-20	4.17e-20	2.34e-20	2.85e-20	2.4e-20	2.9e-20	3.66e-20	3.87e-20	2.8e-20	3.84e-20	8.53e-20	2.16e-20	3.42e-20	2.19e-20	2.83e-20	2.65e-20	3.06e-20	3.68e-20	3.14e-20	2.41e-20	2.3e-20	3.16e-20	2.7e-20	2.89e-20	2.81e-20
U-237	7.32097e-17	6.70077e-17	6.89086e-17	7.70102e-17	7.37096e-17	7.95124e-17	6.60076e-17	7.11095e-17	6.78078e-17	7.44097e-17	8.36125e-17	9.74128e-17	7.63092e-17	8.28124e-17	9.43189e-17	6.30069e-17	7.86106e-17	6.33069e-17	7.40094e-17	7.06087e-17	7.40101e-17	8.33125e-17	7.731e-17	6.74078e-17	6.43075e-17	7.78108e-17	7.1209e-17	7.02097e-17	7.19092e-17
U-238	2.57266e-20	2.08251e-20	2.24249e-20	2.59276e-20	2.46263e-20	3.53295e-20	2.05244e-20	2.44255e-20	2.10252e-20	2.48264e-20	3.07287e-20	3.19318e-20	2.4328e-20	3.27304e-20	6.9232e-20	1.91239e-20	2.93292e-20	1.93238e-20	2.43265e-20	2.28253e-20	2.62267e-20	3.12296e-20	2.71289e-20	2.09246e-20	2.01237e-20	2.68273e-20	2.34261e-20	2.48256e-20	2.43262e-20
U-239	2.5823e-17	2.2973e-17	2.4387e-17	2.7449e-17	2.6323e-17	2.7692e-17	2.3363e-17	2.5206e-17	2.3376e-17	2.6526e-17	3.03e-17	3.5773e-17	2.7039e-17	2.9311e-17	3.3528e-17	2.1743e-17	2.7069e-17	2.1842e-17	2.6223e-17	2.4996e-17	2.6431e-17	3.0006e-17	2.7058e-17	2.367e-17	2.2351e-17	2.8055e-17	2.5004e-17	2.4806e-17	2.5312e-17
U-240	2.414e-18	2.1698e-18	2.2618e-18	2.5255e-18	2.4341e-18	2.6494e-18	2.1396e-18	2.3535e-18	2.19e-18	2.4543e-18	2.8002e-18	3.2822e-18	2.4734e-18	2.7398e-18	3.3524e-18	2.028e-18	2.566e-18	2.0681e-18	2.4237e-18	2.3221e-18	2.4449e-18	2.7601e-18	2.5249e-18	2.2e-18	2.0992e-18	2.5866e-18	2.3225e-18	2.3138e-18	2.3631e-18
U-242	2.4585e-17	2.3138e-17	2.3151e-17	2.5709e-17	2.4485e-17	2.735e-17	2.233e-17	2.3569e-17	2.3141e-17	2.4589e-17	2.6758e-17	2.9725e-17	2.61e-17	2.8267e-17	3.0278e-17	2.201e-17	2.7028e-17	2.2009e-17	2.4585e-17	2.346e-17	2.4793e-17	2.7563e-17	2.6717e-17	2.2736e-17	2.1918e-17	2.5415e-17	2.4468e-17	2.3669e-17	2.4375e-17
V-47	6.3704e-16	6.1489e-16	5.999e-16	6.5813e-16	6.2503e-16	7.1029e-16	5.8584e-16	6.0896e-16	6.0889e-16	6.2304e-16	6.6627e-16	7.2654e-16	6.8313e-16	7.3436e-16	7.5067e-16	5.8578e-16	7.1223e-16	5.9177e-16	6.3304e-16	6.0294e-16	6.3806e-16	6.9931e-16	7.102e-16	5.8786e-16	5.7179e-16	6.3813e-16	6.2898e-16	6.1096e-16	6.32e-16
V-48	1.82013e-15	1.78012e-15	1.72012e-15	1.88014e-15	1.79013e-15	2.00015e-15	1.70012e-15	1.75013e-15	1.79012e-15	1.79013e-15	1.86015e-15	2.03017e-15	1.94013e-15	2.05016e-15	1.85019e-15	1.70011e-15	2.00014e-15	1.71011e-15	1.82013e-15	1.74012e-15	1.82013e-15	1.97016e-15	2.00014e-15	1.73012e-15	1.67011e-15	1.82014e-15	1.83013e-15	1.76013e-15	1.81013e-15
V-49	0	0	0	0	0	0	0	0	0	0	0	0	0	0	0	0	0	0	0	0	0	0	0	0	0	0	0	0	0
V-50	8.68002e-16	8.49002e-16	8.24002e-16	8.94002e-16	8.57002e-16	9.43002e-16	8.23001e-16	8.36002e-16	8.58002e-16	8.58002e-16	8.97002e-16	9.58003e-16	9.08002e-16	9.66002e-16	7.96004e-16	8.14001e-16	9.46002e-16	8.12001e-16	8.74002e-16	8.31002e-16	8.68002e-16	9.34002e-16	9.56002e-16	8.30002e-16	7.99001e-16	8.68002e-16	8.60002e-16	8.34002e-16	8.63002e-16
V-52	8.897e-16	8.7146e-16	8.4346e-16	9.1886e-16	8.7868e-16	9.6914e-16	8.3536e-16	8.5656e-16	8.8447e-16	8.7869e-16	9.1506e-16	9.8253e-16	9.3288e-16	9.9127e-16	8.2069e-16	8.3528e-16	9.6706e-16	8.3126e-16	8.947e-16	8.5053e-16	8.8873e-16	9.5717e-16	9.7901e-16	8.484e-16	8.1927e-16	8.9183e-16	8.8961e-16	8.5456e-16	8.8465e-16
V-53	6.5426e-16	6.3804e-16	6.1905e-16	6.754e-16	6.4224e-16	7.1865e-16	6.1696e-16	6.3014e-16	6.4205e-16	6.4125e-16	6.6959e-16	7.2701e-16	6.9742e-16	7.3977e-16	6.6616e-16	6.0988e-16	7.1958e-16	6.1487e-16	6.5226e-16	6.2611e-16	6.5529e-16	7.0568e-16	7.1853e-16	6.2299e-16	6.0288e-16	6.4938e-16	6.5318e-16	6.3114e-16	6.5121e-16
W-177	5.50001e-16	5.25001e-16	5.18001e-16	5.72001e-16	5.44001e-16	6.07001e-16	5.09001e-16	5.28001e-16	5.26001e-16	5.45001e-16	5.85001e-16	6.46001e-16	5.83001e-16	6.27001e-16	6.27001e-16	5.01001e-16	6.06001e-16	5.01001e-16	5.51001e-16	5.25001e-16	5.51001e-16	6.07001e-16	6.00001e-16	5.14001e-16	4.95001e-16	5.60001e-16	5.42001e-16	5.29001e-16	5.45001e-16
W-178	6.07e-18	4.94e-18	5.64e-18	6.66e-18	6.26e-18	6.75e-18	5.13e-18	5.93e-18	5.11e-18	6.37e-18	7.75e-18	8.77e-18	6.17e-18	7.18e-18	9.27e-18	4.53e-18	6.32e-18	4.6e-18	6.26e-18	5.77e-18	6.31e-18	7.65e-18	6.09e-18	5.21e-18	4.93e-18	6.93e-18	5.82e-18	5.97e-18	5.88e-18
W-179	2.01e-17	1.62e-17	1.85e-17	2.2e-17	2.06e-17	2.31e-17	1.67e-17	1.97e-17	1.67e-17	2.1e-17	2.59e-17	2.87e-17	2.02e-17	2.43e-17	3.25e-17	1.48e-17	2.11e-17	1.5e-17	2.06e-17	1.89e-17	2.1e-17	2.56e-17	2.03e-17	1.7e-17	1.61e-17	2.29e-17	1.91e-17	1.99e-17	1.94e-17
W-179m	2.72e-17	2.4e-17	2.54e-17	2.9e-17	2.75e-17	3e-17	2.4e-17	2.64e-17	2.45e-17	2.78e-17	3.22e-17	3.65e-17	2.83e-17	3.15e-17	3.74e-17	2.24e-17	2.91e-17	2.23e-17	2.76e-17	2.6e-17	2.78e-17	3.22e-17	2.85e-17	2.44e-17	2.32e-17	2.95e-17	2.64e-17	2.63e-17	2.66e-17
W-181	1.62e-17	1.32e-17	1.5e-17	1.77e-17	1.67e-17	1.8e-17	1.37e-17	1.58e-17	1.36e-17	1.7e-17	2.06e-17	2.33e-17	1.64e-17	1.91e-17	2.47e-17	1.21e-17	1.68e-17	1.23e-17	1.67e-17	1.54e-17	1.68e-17	2.04e-17	1.62e-17	1.39e-17	1.31e-17	1.85e-17	1.55e-17	1.59e-17	1.56e-17
W-185	6.94e-20	5.95e-20	6.42e-20	7.37e-20	7.01e-20	7.99e-20	5.92e-20	6.77e-20	6.02e-20	7.09e-20	8.45e-20	9.49e-20	6.97e-20	8.26e-20	1.075e-19	5.48e-20	7.42e-20	5.55e-20	6.96e-20	6.55e-20	7.15e-20	8.4e-20	7.21e-20	6.05e-20	5.78e-20	7.62e-20	6.6e-20	6.79e-20	6.73e-20
W-185m	1.27e-17	1.15e-17	1.2e-17	1.35e-17	1.28e-17	1.38e-17	1.14e-17	1.23e-17	1.16e-17	1.3e-17	1.47e-17	1.72e-17	1.33e-17	1.45e-17	1.67e-17	1.07e-17	1.36e-17	1.09e-17	1.29e-17	1.22e-17	1.29e-17	1.47e-17	1.34e-17	1.16e-17	1.11e-17	1.37e-17	1.23e-17	1.22e-17	1.25e-17
W-187	2.8029e-16	2.6926e-16	2.63269e-16	2.89305e-16	2.7629e-16	3.1033e-16	2.59255e-16	2.68281e-16	2.67262e-16	2.75292e-16	2.93335e-16	3.21375e-16	2.99298e-16	3.1934e-16	3.24411e-16	2.57243e-16	3.09315e-16	2.56243e-16	2.7829e-16	2.67275e-16	2.80295e-16	3.07338e-16	3.06309e-16	2.61259e-16	2.52249e-16	2.82309e-16	2.76279e-16	2.68281e-16	2.77283e-16
W-188	1.1643e-18	1.1e-18	1.0921e-18	1.2058e-18	1.1544e-18	1.2998e-18	1.0699e-18	1.1138e-18	1.1003e-18	1.1546e-18	1.2706e-18	1.4127e-18	1.2237e-18	1.3302e-18	1.473e-18	1.0482e-18	1.2863e-18	1.0183e-18	1.164e-18	1.1124e-18	1.1653e-18	1.3005e-18	1.2752e-18	1.0703e-18	1.0295e-18	1.1969e-18	1.1428e-18	1.1141e-18	1.1434e-18
W-190	7.7818e-17	6.9884e-17	7.3195e-17	8.2534e-17	7.8618e-17	8.4662e-17	6.9379e-17	7.5408e-17	7.0786e-17	7.962e-17	9.057e-17	1.05414e-16	8.1125e-17	8.9473e-17	1.03456e-16	6.4965e-17	8.2844e-17	6.5865e-17	7.8917e-17	7.4601e-17	7.9323e-17	9.0171e-17	8.1837e-17	7.0583e-17	6.7471e-17	8.3939e-17	7.4905e-17	7.5008e-17	7.621e-17
Xe-120	2.30001e-16	2.19001e-16	2.15001e-16	2.37001e-16	2.26001e-16	2.58001e-16	2.12001e-16	2.20001e-16	2.18001e-16	2.25001e-16	2.42001e-16	2.64001e-16	2.43001e-16	2.64001e-16	2.75001e-16	2.09001e-16	2.54001e-16	2.08001e-16	2.27001e-16	2.18001e-16	2.30001e-16	2.53001e-16	2.51001e-16	2.13001e-16	2.06001e-16	2.31001e-16	2.25001e-16	2.21001e-16	2.27001e-16
Xe-121	8.9005e-16	8.6691e-16	8.4391e-16	9.2013e-16	8.7903e-16	9.6828e-16	8.3886e-16	8.5897e-16	8.6692e-16	8.7704e-16	9.2124e-16	9.985e-16	9.4415e-16	1.00036e-15	9.0757e-16	8.3481e-16	9.7525e-16	8.408e-16	8.8904e-16	8.5295e-16	8.9306e-16	9.663e-16	9.7622e-16	8.4188e-16	8.1681e-16	8.9312e-16	8.87e-16	8.5997e-16	8.8702e-16
Xe-122	3.03e-17	2.79e-17	2.75e-17	3.11e-17	2.95e-17	3.66e-17	2.68e-17	2.88e-17	2.78e-17	2.94e-17	3.34e-17	3.5e-17	3.08e-17	3.68e-17	4.49e-17	2.63e-17	3.44e-17	2.57e-17	2.96e-17	2.8e-17	3.05e-17	3.47e-17	3.35e-17	2.68e-17	2.59e-17	3.08e-17	2.91e-17	2.94e-17	2.96e-17
Xe-123	3.85293e-16	3.72268e-16	3.64273e-16	3.98306e-16	3.79292e-16	4.26329e-16	3.58262e-16	3.70282e-16	3.7127e-16	3.79293e-16	4.0533e-16	4.4337e-16	4.08304e-16	4.3934e-16	4.29393e-16	3.55252e-16	4.2632e-16	3.56251e-16	3.84293e-16	3.67278e-16	3.87296e-16	4.22335e-16	4.24314e-16	3.60265e-16	3.49255e-16	3.88308e-16	3.80284e-16	3.71282e-16	3.82287e-16
Xe-125	1.51e-16	1.42e-16	1.41e-16	1.56e-16	1.49e-16	1.71e-16	1.37e-16	1.45e-16	1.43e-16	1.49e-16	1.64e-16	1.8e-16	1.58e-16	1.75e-16	1.93e-16	1.34e-16	1.68e-16	1.33e-16	1.5e-16	1.43e-16	1.52e-16	1.69e-16	1.65e-16	1.39e-16	1.34e-16	1.54e-16	1.47e-16	1.45e-16	1.49e-16
Xe-127	1.59e-16	1.5e-16	1.48e-16	1.65e-16	1.56e-16	1.79e-16	1.44e-16	1.52e-16	1.5e-16	1.57e-16	1.73e-16	1.93e-16	1.67e-16	1.85e-16	2.05e-16	1.41e-16	1.77e-16	1.39e-16	1.58e-16	1.51e-16	1.59e-16	1.77e-16	1.74e-16	1.46e-16	1.4e-16	1.63e-16	1.55e-16	1.52e-16	1.56e-16
Xe-127m	9.06e-17	8.4e-17	8.52e-17	9.44e-17	9.06e-17	9.99e-17	8.14e-17	8.79e-17	8.42e-17	9.13e-17	1.02e-16	1.19e-16	9.4e-17	1.04e-16	1.18e-16	7.83e-17	9.78e-17	7.94e-17	9.07e-17	8.68e-17	9.16e-17	1.02e-16	9.67e-17	8.32e-17	8.01e-17	9.55e-17	8.72e-17	8.7e-17	8.89e-17
Xe-129m	1.05e-17	7.97e-18	8.64e-18	1.06e-17	9.74e-18	1.69e-17	7.25e-18	1.03e-17	7.77e-18	9.77e-18	1.41e-17	1.14e-17	8.75e-18	1.58e-17	2.75e-17	6.68e-18	1.26e-17	6.43e-18	9.32e-18	8.49e-18	1.13e-17	1.45e-17	1.14e-17	7.28e-18	7.28e-18	1.11e-17	9.25e-18	1.11e-17	9.75e-18
Xe-131m	3.78e-18	2.79e-18	3.05e-18	3.77e-18	3.46e-18	6.32e-18	2.51e-18	3.72e-18	2.69e-18	3.46e-18	5.16e-18	4.06e-18	3.01e-18	5.84e-18	1.06e-17	2.28e-18	4.55e-18	2.22e-18	3.28e-18	2.97e-18	4.08e-18	5.31e-18	4.1e-18	2.5e-18	2.54e-18	3.99e-18	3.24e-18	4.02e-18	3.47e-18
Xe-133	1.80247e-17	1.52204e-17	1.65224e-17	1.91262e-17	1.82248e-17	2.10304e-17	1.54202e-17	1.77242e-17	1.54206e-17	1.84251e-17	2.25311e-17	2.54332e-17	1.79241e-17	2.18308e-17	2.89438e-17	1.40185e-17	1.92268e-17	1.39186e-17	1.80244e-17	1.68228e-17	1.86257e-17	2.2031e-17	1.87256e-17	1.55206e-17	1.47198e-17	1.99274e-17	1.69232e-17	1.75245e-17	1.74238e-17
Xe-133m	1.64e-17	1.47e-17	1.48e-17	1.68e-17	1.58e-17	2.04e-17	1.41e-17	1.58e-17	1.47e-17	1.59e-17	1.87e-17	1.91e-17	1.63e-17	2.02e-17	2.63e-17	1.36e-17	1.85e-17	1.33e-17	1.58e-17	1.5e-17	1.67e-17	1.93e-17	1.79e-17	1.42e-17	1.37e-17	1.68e-17	1.56e-17	1.6e-17	1.59e-17
Xe-135	1.54298e-16	1.47266e-16	1.44277e-16	1.59313e-16	1.52299e-16	1.7234e-16	1.42261e-16	1.47289e-16	1.47268e-16	1.52301e-16	1.65348e-16	1.83389e-16	1.62305e-16	1.76351e-16	1.9043e-16	1.40248e-16	1.71323e-16	1.36248e-16	1.53298e-16	1.47282e-16	1.54304e-16	1.70349e-16	1.69316e-16	1.43266e-16	1.37254e-16	1.57319e-16	1.51286e-16	1.47289e-16	1.52291e-16
Xe-135m	2.69008e-16	2.60008e-16	2.53008e-16	2.78009e-16	2.64008e-16	3.01009e-16	2.47007e-16	2.57008e-16	2.57008e-16	2.63008e-16	2.81009e-16	3.0601e-16	2.88009e-16	3.1001e-16	3.18011e-16	2.47007e-16	3.00009e-16	2.49007e-16	2.67008e-16	2.55008e-16	2.69008e-16	2.9501e-16	2.99009e-16	2.49008e-16	2.41007e-16	2.70009e-16	2.67008e-16	2.58008e-16	2.67008e-16
Xe-137	1.2977e-16	1.2525e-16	1.2217e-16	1.341e-16	1.2768e-16	1.438e-16	1.2097e-16	1.2438e-16	1.2527e-16	1.2669e-16	1.355e-16	1.476e-16	1.383e-16	1.492e-16	1.466e-16	1.198e-16	1.447e-16	1.1976e-16	1.2975e-16	1.2331e-16	1.2981e-16	1.419e-16	1.446e-16	1.2106e-16	1.1772e-16	1.3e-16	1.2759e-16	1.2439e-16	1.2865e-16
Xe-138	6.7486e-16	6.6073e-16	6.4374e-16	6.9594e-16	6.6585e-16	7.2908e-16	6.4168e-16	6.4779e-16	6.6174e-16	6.6585e-16	6.9405e-16	7.4929e-16	7.1295e-16	7.4515e-16	6.3138e-16	6.3864e-16	7.4004e-16	6.3663e-16	6.7686e-16	6.5077e-16	6.7687e-16	7.291e-16	7.3301e-16	6.497e-16	6.2664e-16	6.7493e-16	6.7581e-16	6.5479e-16	6.7383e-16
Y-81	7.472e-16	7.186e-16	7.035e-16	7.737e-16	7.351e-16	8.316e-16	6.873e-16	7.158e-16	7.136e-16	7.341e-16	7.871e-16	8.675e-16	7.999e-16	8.6e-16	8.874e-16	6.841e-16	8.335e-16	6.9e-16	7.442e-16	7.097e-16	7.493e-16	8.226e-16	8.303e-16	6.904e-16	6.71e-16	7.535e-16	7.37e-16	7.168e-16	7.411e-16
Y-83	8.51e-16	8.2265e-16	8.0162e-16	8.7824e-16	8.3595e-16	9.4467e-16	7.8748e-16	8.1576e-16	8.1766e-16	8.3296e-16	8.8551e-16	9.6423e-16	9.093e-16	9.7388e-16	9.6834e-16	7.8636e-16	9.4659e-16	7.9134e-16	8.4599e-16	8.0871e-16	8.5203e-16	9.307e-16	9.4351e-16	7.9154e-16	7.6833e-16	8.5217e-16	8.4087e-16	8.1777e-16	8.4392e-16
Y-83m	5.334e-16	5.1319e-16	5.0118e-16	5.5154e-16	5.2437e-16	5.9579e-16	4.911e-16	5.0926e-16	5.102e-16	5.2238e-16	5.5969e-16	6.1311e-16	5.7057e-16	6.149e-16	6.3619e-16	4.9003e-16	5.9673e-16	4.9002e-16	5.3039e-16	5.0624e-16	5.3442e-16	5.858e-16	5.9369e-16	4.9213e-16	4.7801e-16	5.365e-16	5.2532e-16	5.1127e-16	5.2835e-16
Y-84m	2.50557e-15	2.43524e-15	2.36522e-15	2.58579e-15	2.46552e-15	2.76619e-15	2.35509e-15	2.40535e-15	2.42525e-15	2.45553e-15	2.58604e-15	2.80671e-15	2.66585e-15	2.83638e-15	2.6768e-15	2.33498e-15	2.76611e-15	2.33496e-15	2.49556e-15	2.39531e-15	2.5056e-15	2.71622e-15	2.75604e-15	2.36514e-15	2.28495e-15	2.49573e-15	2.47545e-15	2.41535e-15	2.48549e-15
Y-85	6.8709e-16	6.6401e-16	6.4702e-16	7.1014e-16	6.7509e-16	7.6623e-16	6.33983e-16	6.5805e-16	6.5801e-16	6.7209e-16	7.1722e-16	7.8337e-16	7.3714e-16	7.9127e-16	8.0444e-16	6.3295e-16	7.682e-16	6.38946e-16	6.8309e-16	6.5204e-16	6.891e-16	7.5324e-16	7.6618e-16	6.35995e-16	6.18956e-16	6.8914e-16	6.7806e-16	6.6005e-16	6.8207e-16
Y-85m	8.2075e-16	7.9863e-16	7.7764e-16	8.4782e-16	8.0874e-16	9.0096e-16	7.6758e-16	7.8768e-16	7.9563e-16	8.0674e-16	8.4993e-16	9.2316e-16	8.7383e-16	9.2602e-16	8.6824e-16	7.6654e-16	9.0692e-16	7.6953e-16	8.1875e-16	7.8466e-16	8.2276e-16	8.9297e-16	9.0289e-16	7.736e-16	7.4954e-16	8.2182e-16	8.167e-16	7.9168e-16	8.1672e-16
Y-86	2.21049e-15	2.15045e-15	2.09046e-15	2.28051e-15	2.17049e-15	2.42055e-15	2.08044e-15	2.12047e-15	2.15046e-15	2.17049e-15	2.28055e-15	2.46061e-15	2.34051e-15	2.48057e-15	2.23064e-15	2.08043e-15	2.44054e-15	2.08043e-15	2.21049e-15	2.11047e-15	2.2105e-15	2.39056e-15	2.42053e-15	2.10045e-15	2.03043e-15	2.20051e-15	2.20048e-15	2.13047e-15	2.20048e-15
Y-86m	1.35005e-16	1.29005e-16	1.27005e-16	1.40006e-16	1.33005e-16	1.49006e-16	1.24005e-16	1.30005e-16	1.30005e-16	1.34006e-16	1.47006e-16	1.64007e-16	1.44006e-16	1.55006e-16	1.65007e-16	1.21005e-16	1.50006e-16	1.20005e-16	1.35005e-16	1.29005e-16	1.36006e-16	1.50006e-16	1.47006e-16	1.26005e-16	1.21005e-16	1.38006e-16	1.33005e-16	1.29005e-16	1.33005e-16
Y-87	2.79e-16	2.69e-16	2.62e-16	2.89e-16	2.74e-16	3.11e-16	2.58e-16	2.68e-16	2.67e-16	2.73e-16	2.92e-16	3.2e-16	3e-16	3.24e-16	3.32e-16	2.57e-16	3.14e-16	2.58e-16	2.77e-16	2.64e-16	2.81e-16	3.06e-16	3.13e-16	2.57e-16	2.51e-16	2.8e-16	2.74e-16	2.67e-16	2.77e-16
Y-87m	1.94006e-16	1.86006e-16	1.80006e-16	2.01006e-16	1.91006e-16	2.17007e-16	1.80005e-16	1.82006e-16	1.86006e-16	1.90006e-16	2.03007e-16	2.24008e-16	2.07006e-16	2.25007e-16	2.35008e-16	1.78005e-16	2.19007e-16	1.75005e-16	1.94006e-16	1.84006e-16	1.92006e-16	2.13007e-16	2.17007e-16	1.80006e-16	1.73005e-16	1.96007e-16	1.90006e-16	1.85006e-16	1.92006e-16
Y-88	1.63e-15	1.6e-15	1.55e-15	1.67e-15	1.61e-15	1.76e-15	1.56e-15	1.57e-15	1.6e-15	1.6e-15	1.66e-15	1.79e-15	1.72e-15	1.79e-15	1.49e-15	1.54e-15	1.78e-15	1.54e-15	1.63e-15	1.57e-15	1.63e-15	1.75e-15	1.77e-15	1.57e-15	1.51e-15	1.62e-15	1.63e-15	1.58e-15	1.62e-15
Y-89m	5.69e-16	5.53e-16	5.38e-16	5.85e-16	5.61e-16	6.25e-16	5.41e-16	5.49e-16	5.53e-16	5.57e-16	5.78e-16	6.33e-16	6.06e-16	6.4e-16	5.99e-16	5.28e-16	6.23e-16	5.3e-16	5.64e-16	5.45e-16	5.69e-16	6.15e-16	6.23e-16	5.42e-16	5.22e-16	5.65e-16	5.61e-16	5.48e-16	5.64e-16
Y-90	2.93002e-18	2.73002e-18	2.74002e-18	3.06002e-18	2.91002e-18	3.28003e-18	2.66002e-18	2.82002e-18	2.74002e-18	2.92002e-18	3.23002e-18	3.61002e-18	3.07002e-18	3.38002e-18	3.75005e-18	2.58002e-18	3.22002e-18	2.57002e-18	2.93002e-18	2.79002e-18	2.95002e-18	3.31002e-18	3.17002e-18	2.69002e-18	2.58002e-18	3.04002e-18	2.86002e-18	2.82002e-18	2.89002e-18
Y-90m	4e-16	3.83e-16	3.75e-16	4.14e-16	3.93e-16	4.44e-16	3.68e-16	3.84e-16	3.82e-16	3.93e-16	4.24e-16	4.69e-16	4.28e-16	4.62e-16	4.82e-16	3.65e-16	4.47e-16	3.64e-16	3.98e-16	3.79e-16	4.02e-16	4.4e-16	4.44e-16	3.69e-16	3.58e-16	4.04e-16	3.92e-16	3.83e-16	3.96e-16
Y-91	3.15e-18	3.02e-18	2.97e-18	3.27e-18	3.11e-18	3.49e-18	2.89e-18	3.03e-18	3.04e-18	3.12e-18	3.35e-18	3.67e-18	3.32e-18	3.58e-18	3.51e-18	2.88e-18	3.45e-18	2.87e-18	3.15e-18	3.01e-18	3.16e-18	3.48e-18	3.43e-18	2.95e-18	2.84e-18	3.22e-18	3.13e-18	3.03e-18	3.12e-18
Y-91m	3.37e-16	3.26e-16	3.17e-16	3.48e-16	3.31e-16	3.76e-16	3.08e-16	3.2e-16	3.22e-16	3.31e-16	3.52e-16	3.82e-16	3.61e-16	3.87e-16	3.93e-16	3.1e-16	3.75e-16	3.12e-16	3.34e-16	3.19e-16	3.36e-16	3.69e-16	3.71e-16	3.13e-16	3.03e-16	3.38e-16	3.38e-16	3.23e-16	3.34e-16
Y-92	1.6451e-16	1.601e-16	1.5605e-16	1.6981e-16	1.6245e-16	1.8135e-16	1.5489e-16	1.5922e-16	1.6111e-16	1.6246e-16	1.6911e-16	1.84e-16	1.7491e-16	1.856e-16	1.7006e-16	1.5375e-16	1.8126e-16	1.5372e-16	1.645e-16	1.5816e-16	1.6455e-16	1.7837e-16	1.8117e-16	1.5696e-16	1.5169e-16	1.6471e-16	1.6437e-16	1.5923e-16	1.6342e-16
Y-93	6.345e-17	6.166e-17	6.015e-17	6.545e-17	6.262e-17	6.92e-17	5.983e-17	6.097e-17	6.177e-17	6.253e-17	6.558e-17	7.147e-17	6.699e-17	7.067e-17	6.411e-17	5.923e-17	6.952e-17	5.901e-17	6.345e-17	6.093e-17	6.358e-17	6.883e-17	6.906e-17	6.048e-17	5.831e-17	6.36e-17	6.325e-17	6.127e-17	6.309e-17
Y-94	4.928e-16	4.802e-16	4.67e-16	5.072e-16	4.856e-16	5.39e-16	4.678e-16	4.753e-16	4.802e-16	4.837e-16	5.036e-16	5.479e-16	5.234e-16	5.534e-16	5.028e-16	4.596e-16	5.399e-16	4.616e-16	4.897e-16	4.722e-16	4.928e-16	5.32e-16	5.388e-16	4.699e-16	4.535e-16	4.9e-16	4.886e-16	4.753e-16	4.896e-16
Y-95	6.5176e-16	6.4431e-16	6.2823e-16	6.7209e-16	6.4568e-16	6.837e-16	6.2706e-16	6.3341e-16	6.4533e-16	6.4369e-16	6.6939e-16	7.134e-16	6.8722e-16	7.1599e-16	5.523e-16	6.2592e-16	7.0562e-16	6.3188e-16	6.5075e-16	6.3136e-16	6.5579e-16	6.9771e-16	7.0753e-16	6.3214e-16	6.1484e-16	6.5095e-16	6.5561e-16	6.3743e-16	6.5366e-16
Yb-162	1.41e-16	1.31e-16	1.32e-16	1.48e-16	1.41e-16	1.56e-16	1.27e-16	1.36e-16	1.31e-16	1.42e-16	1.56e-16	1.76e-16	1.48e-16	1.62e-16	1.78e-16	1.23e-16	1.53e-16	1.24e-16	1.41e-16	1.35e-16	1.42e-16	1.59e-16	1.51e-16	1.29e-16	1.24e-16	1.47e-16	1.38e-16	1.36e-16	1.39e-16
Yb-163	4.43796e-16	4.27742e-16	4.18744e-16	4.5883e-16	4.37791e-16	4.8989e-16	4.13722e-16	4.25765e-16	4.27744e-16	4.36794e-16	4.62876e-16	5.02978e-16	4.70834e-16	5.02918e-16	4.8302e-16	4.09702e-16	4.88873e-16	4.09699e-16	4.42795e-16	4.23758e-16	4.44802e-16	4.85897e-16	4.86861e-16	4.1673e-16	4.02701e-16	4.46825e-16	4.38776e-16	4.27766e-16	4.39784e-16
Yb-164	2.27e-17	1.9e-17	2.09e-17	2.45e-17	2.31e-17	2.63e-17	1.91e-17	2.21e-17	1.94e-17	2.33e-17	2.77e-17	2.97e-17	2.31e-17	2.74e-17	3.46e-17	1.76e-17	2.43e-17	1.77e-17	2.29e-17	2.13e-17	2.33e-17	2.82e-17	2.34e-17	1.94e-17	1.85e-17	2.53e-17	2.19e-17	2.24e-17	2.2e-17
Yb-165	1.88089e-16	1.76081e-16	1.76083e-16	1.96093e-16	1.86089e-16	2.081e-16	1.7108e-16	1.81086e-16	1.77082e-16	1.87089e-16	2.051e-16	2.24113e-16	1.97092e-16	2.15103e-16	2.2112e-16	1.67077e-16	2.05097e-16	1.68076e-16	1.88089e-16	1.79084e-16	1.8909e-16	2.11102e-16	2.03095e-16	1.73081e-16	1.66077e-16	1.94094e-16	1.85086e-16	1.81086e-16	1.85087e-16
Yb-166	3.32e-17	2.65e-17	3.06e-17	3.65e-17	3.43e-17	3.84e-17	2.74e-17	3.26e-17	2.74e-17	3.47e-17	4.27e-17	4.67e-17	3.33e-17	4.03e-17	5.38e-17	2.43e-17	3.48e-17	2.45e-17	3.39e-17	3.12e-17	3.45e-17	4.27e-17	3.33e-17	2.78e-17	2.64e-17	3.83e-17	3.18e-17	3.3e-17	3.2e-17
Yb-167	1.33001e-16	1.18001e-16	1.24001e-16	1.41001e-16	1.34001e-16	1.47001e-16	1.17001e-16	1.29001e-16	1.20001e-16	1.36001e-16	1.55001e-16	1.77001e-16	1.37001e-16	1.53001e-16	1.79002e-16	1.10001e-16	1.41001e-16	1.12001e-16	1.34001e-16	1.27001e-16	1.35001e-16	1.55001e-16	1.38001e-16	1.19001e-16	1.14001e-16	1.44001e-16	1.28001e-16	1.29001e-16	1.30001e-16
Yb-169	1.67e-16	1.49e-16	1.56e-16	1.77e-16	1.68e-16	1.86e-16	1.48e-16	1.62e-16	1.51e-16	1.7e-16	1.94e-16	2.18e-16	1.73e-16	1.94e-16	2.28e-16	1.39e-16	1.8e-16	1.39e-16	1.68e-16	1.59e-16	1.7e-16	1.95e-16	1.76e-16	1.5e-16	1.43e-16	1.79e-16	1.62e-16	1.62e-16	1.63e-16
Yb-175	2.40481e-17	2.28408e-17	2.24441e-17	2.50509e-17	2.37483e-17	2.68571e-17	2.22404e-17	2.27469e-17	2.29412e-17	2.37488e-17	2.5659e-17	2.84645e-17	2.55477e-17	2.78583e-17	2.96786e-17	2.18374e-17	2.69518e-17	2.14376e-17	2.40478e-17	2.28448e-17	2.39496e-17	2.66588e-17	2.66501e-17	2.22412e-17	2.13395e-17	2.45527e-17	2.36455e-17	2.30473e-17	2.37465e-17
Yb-177	1.18643e-16	1.14585e-16	1.12599e-16	1.23674e-16	1.17642e-16	1.30726e-16	1.10572e-16	1.14621e-16	1.15588e-16	1.17646e-16	1.25732e-16	1.3782e-16	1.25665e-16	1.34749e-16	1.26881e-16	1.10549e-16	1.30701e-16	1.10547e-16	1.19643e-16	1.1361e-16	1.18652e-16	1.2974e-16	1.29688e-16	1.1158e-16	1.08557e-16	1.20679e-16	1.17621e-16	1.14621e-16	1.1863e-16
Yb-178	2.4112e-17	2.29976e-17	2.2404e-17	2.5018e-17	2.3713e-17	2.703e-17	2.22964e-17	2.2709e-17	2.30986e-17	2.3614e-17	2.5334e-17	2.7949e-17	2.5613e-17	2.7934e-17	2.9472e-17	2.20903e-17	2.7221e-17	2.15907e-17	2.4112e-17	2.2906e-17	2.3915e-17	2.6534e-17	2.6918e-17	2.22982e-17	2.14941e-17	2.4422e-17	2.3707e-17	2.3009e-17	2.3809e-17
Yb-179	6.1833e-16	5.9722e-16	5.8024e-16	6.3938e-16	6.1032e-16	6.8949e-16	5.6719e-16	5.8828e-16	5.9223e-16	6.0933e-16	6.4648e-16	7.0366e-16	6.6238e-16	7.1054e-16	7.1875e-16	5.7115e-16	6.8845e-16	5.6815e-16	6.1432e-16	5.8826e-16	6.1834e-16	6.7751e-16	6.7843e-16	5.7821e-16	5.5716e-16	6.2239e-16	6.2029e-16	5.9328e-16	6.133e-16
Zn-60	9.7415e-16	9.3988e-16	9.1689e-16	1.00432e-15	9.5912e-16	1.08463e-15	8.9878e-16	9.3199e-16	9.3189e-16	9.5513e-16	1.01455e-15	1.11507e-15	1.04435e-15	1.11478e-15	1.13522e-15	8.9768e-16	1.08456e-15	9.0066e-16	9.6815e-16	9.2595e-16	9.7518e-16	1.06466e-15	1.0745e-15	9.0382e-16	8.7567e-16	9.7829e-16	9.6305e-16	9.3499e-16	9.6609e-16
Zn-61	9.71e-16	9.424e-16	9.172e-16	1.0034e-15	9.549e-16	1.0733e-15	9.03e-16	9.325e-16	9.374e-16	9.529e-16	1.0098e-15	1.0942e-15	1.0326e-15	1.1037e-15	1.0641e-15	9.018e-16	1.0732e-15	9.088e-16	9.68e-16	9.244e-16	9.74e-16	1.0633e-15	1.073e-15	9.071e-16	8.817e-16	9.732e-16	9.628e-16	9.345e-16	9.658e-16
Zn-62	2.76014e-16	2.66013e-16	2.59013e-16	2.86015e-16	2.72014e-16	3.09017e-16	2.52012e-16	2.63014e-16	2.64013e-16	2.71015e-16	2.90017e-16	3.14019e-16	2.96014e-16	3.19017e-16	3.27022e-16	2.54012e-16	3.08015e-16	2.54012e-16	2.74014e-16	2.62014e-16	2.77015e-16	3.04017e-16	3.05015e-16	2.56013e-16	2.48012e-16	2.78016e-16	2.75014e-16	2.65014e-16	2.74014e-16
Zn-63	7.0087e-16	6.7767e-16	6.5968e-16	7.2399e-16	6.8785e-16	7.8021e-16	6.466e-16	6.7076e-16	6.7168e-16	6.8586e-16	7.3117e-16	7.9753e-16	7.51e-16	8.0531e-16	8.1567e-16	6.4553e-16	7.8215e-16	6.5152e-16	6.9687e-16	6.6473e-16	7.0289e-16	7.6824e-16	7.8011e-16	6.4963e-16	6.3153e-16	7.0198e-16	6.928e-16	6.7276e-16	6.9582e-16
Zn-65	3.60001e-16	3.51e-16	3.41001e-16	3.73001e-16	3.52001e-16	3.97001e-16	3.39e-16	3.44001e-16	3.52e-16	3.54001e-16	3.78001e-16	4.00001e-16	3.82001e-16	4.08001e-16	3.62001e-16	3.42e-16	4.03001e-16	3.41e-16	3.62001e-16	3.44001e-16	3.60001e-16	3.91001e-16	3.97001e-16	3.4e-16	3.3e-16	3.58001e-16	3.56001e-16	3.46001e-16	3.59001e-16
Zn-69	3.2478e-19	2.9064e-19	3.0154e-19	3.4191e-19	3.2573e-19	3.7021e-19	2.8555e-19	3.1561e-19	2.9263e-19	3.2772e-19	3.7894e-19	4.2434e-19	3.33e-19	3.823e-19	4.6642e-19	2.7049e-19	3.522e-19	2.7042e-19	3.2477e-19	3.0762e-19	3.3077e-19	3.8014e-19	3.4517e-19	2.8953e-19	2.784e-19	3.4781e-19	3.1271e-19	3.1562e-19	3.1774e-19
Zn-69m	2.65e-16	2.55e-16	2.47e-16	2.75e-16	2.6e-16	2.96e-16	2.45e-16	2.51e-16	2.54e-16	2.59e-16	2.77e-16	3.05e-16	2.85e-16	3.09e-16	3.19e-16	2.44e-16	3e-16	2.42e-16	2.64e-16	2.51e-16	2.65e-16	2.91e-16	2.98e-16	2.45e-16	2.38e-16	2.67e-16	2.6e-16	2.53e-16	2.63e-16
Zn-71	2.027e-16	1.9645e-16	1.9146e-16	2.0985e-16	1.9967e-16	2.2513e-16	1.8936e-16	1.9455e-16	1.9546e-16	1.9868e-16	2.1105e-16	2.3052e-16	2.1687e-16	2.3126e-16	2.2866e-16	1.8727e-16	2.2506e-16	1.8826e-16	2.0169e-16	1.9352e-16	2.0272e-16	2.2115e-16	2.25e-16	1.8939e-16	1.8326e-16	2.0282e-16	2.0061e-16	1.9456e-16	2.0164e-16
Zn-71m	9.90973e-16	9.56889e-16	9.29907e-16	1.02102e-15	9.7597e-16	1.1011e-15	9.15869e-16	9.43938e-16	9.51894e-16	9.72975e-16	1.0311e-15	1.13123e-15	1.06101e-15	1.14113e-15	1.15131e-15	9.16836e-16	1.11106e-15	9.11833e-16	9.85972e-16	9.41924e-16	9.90984e-16	1.08111e-15	1.10104e-15	9.23881e-16	8.92845e-16	9.9602e-16	9.83942e-16	9.50938e-16	9.82954e-16
Zn-72	8.61162e-17	8.06131e-17	8.13146e-17	8.98172e-17	8.61162e-17	9.31204e-17	7.8213e-17	8.31159e-17	8.08132e-17	8.69164e-17	9.56207e-17	1.13022e-16	9.03156e-17	9.77205e-17	1.0703e-16	7.53118e-17	9.26176e-17	7.64119e-17	8.65159e-17	8.27148e-17	8.68169e-17	9.57207e-17	9.22168e-17	7.97133e-17	7.67127e-17	9.0418e-17	8.28151e-17	8.22162e-17	8.46155e-17
Zr-85	9.3921e-16	9.0785e-16	8.8282e-16	9.7046e-16	9.2216e-16	1.04691e-15	8.6868e-16	8.9697e-16	9.0186e-16	9.1917e-16	9.7873e-16	1.06748e-15	1.00553e-15	1.07712e-15	1.07759e-15	8.6756e-16	1.04682e-15	8.7053e-16	9.342e-16	8.9092e-16	9.4024e-16	1.02693e-15	1.04675e-15	8.7174e-16	8.4652e-16	9.4139e-16	9.2708e-16	9.0097e-16	9.3213e-16
Zr-86	1.7e-16	1.62e-16	1.59e-16	1.76e-16	1.67e-16	1.9e-16	1.56e-16	1.62e-16	1.62e-16	1.68e-16	1.83e-16	2.02e-16	1.79e-16	1.94e-16	2.1e-16	1.54e-16	1.88e-16	1.5e-16	1.69e-16	1.62e-16	1.7e-16	1.88e-16	1.86e-16	1.57e-16	1.51e-16	1.73e-16	1.67e-16	1.62e-16	1.68e-16
Zr-87	5.9054e-16	5.7137e-16	5.5638e-16	6.1065e-16	5.8053e-16	6.5784e-16	5.443e-16	5.6544e-16	5.6737e-16	5.7854e-16	6.168e-16	6.7213e-16	6.3366e-16	6.7893e-16	6.8526e-16	5.4524e-16	6.5979e-16	5.5023e-16	5.8754e-16	5.6042e-16	5.9256e-16	6.4787e-16	6.5775e-16	5.4733e-16	5.3224e-16	5.9264e-16	5.8448e-16	5.6745e-16	5.865e-16
Zr-88	2.43e-16	2.33e-16	2.25e-16	2.52e-16	2.39e-16	2.72e-16	2.25e-16	2.28e-16	2.33e-16	2.38e-16	2.54e-16	2.8e-16	2.6e-16	2.83e-16	2.95e-16	2.23e-16	2.75e-16	2.19e-16	2.43e-16	2.3e-16	2.41e-16	2.66e-16	2.72e-16	2.25e-16	2.17e-16	2.46e-16	2.39e-16	2.32e-16	2.41e-16
Zr-89	7.27098e-16	7.07087e-16	6.87091e-16	7.49103e-16	7.17098e-16	8.02111e-16	6.87086e-16	7.01095e-16	7.05088e-16	7.12099e-16	7.43114e-16	8.14127e-16	7.761e-16	8.23115e-16	7.8314e-16	6.74082e-16	8.00106e-16	6.77082e-16	7.22098e-16	6.96093e-16	7.281e-16	7.88114e-16	7.99104e-16	6.89087e-16	6.64084e-16	7.24104e-16	7.18094e-16	7.00095e-16	7.21095e-16
Zr-89m	4.01012e-16	3.89011e-16	3.77011e-16	4.15012e-16	3.96012e-16	4.46013e-16	3.6801e-16	3.82011e-16	3.86011e-16	3.96012e-16	4.19013e-16	4.52015e-16	4.29012e-16	4.59014e-16	4.52016e-16	3.7201e-16	4.45013e-16	3.7101e-16	3.99012e-16	3.81011e-16	4.01012e-16	4.38013e-16	4.40013e-16	3.76011e-16	3.6301e-16	4.03012e-16	4.04011e-16	3.85011e-16	3.98011e-16
Zr-93	6.07e-23	3.26e-23	3.96e-23	5.46e-23	4.86e-23	1.41e-22	2.59e-23	5.93e-23	3e-23	4.84e-23	9.42e-23	5.39e-23	3.4e-23	1.17e-22	3.14e-22	2.15e-23	8.36e-23	1.99e-23	4.36e-23	3.69e-23	6.92e-23	9.81e-23	6.82e-23	2.58e-23	2.8e-23	6.1e-23	4.37e-23	6.81e-23	5.13e-23
Zr-95	4.64038e-16	4.49032e-16	4.37035e-16	4.7804e-16	4.59038e-16	5.12046e-16	4.37031e-16	4.46037e-16	4.45032e-16	4.55038e-16	4.76047e-16	5.20051e-16	4.94037e-16	5.21046e-16	5.14064e-16	4.32029e-16	5.09041e-16	4.28029e-16	4.59037e-16	4.45035e-16	4.62039e-16	5.05047e-16	5.05039e-16	4.38032e-16	4.20031e-16	4.64042e-16	4.55036e-16	4.45037e-16	4.59036e-16
Zr-97	5.5669e-16	5.3956e-16	5.2458e-16	5.7377e-16	5.5068e-16	6.139e-16	5.2352e-16	5.3563e-16	5.3557e-16	5.4669e-16	5.7189e-16	6.2411e-16	5.9276e-16	6.2596e-16	6.0922e-16	5.1947e-16	6.1185e-16	5.1447e-16	5.5269e-16	5.3361e-16	5.5471e-16	6.0592e-16	6.0682e-16	5.2554e-16	5.0548e-16	5.5677e-16	5.4764e-16	5.3463e-16	5.5166e-16
