# Supplementary material for: Organ doses of the fetus from external environmental exposures
Source: Radiat Environ Biophys. 2021 Feb 16;60(1):93–113. doi: 10.1007/s00411-020-00891-6 (PMC7902579; doi:10.1007/s00411-020-00891-6)
Supplement: Supplementary file 6 — (XLSX 44 KB) [file 411_2020_891_MOESM6_ESM.xlsx]

## Sheet: Results_Kerma
Ground contamination
Nuclide-specific air kerma rate coefficient (Gy s-1 Bq-1 m2)
Nuclide	Kerma
Ac-223	1.42e-17
Ac-224	1.81e-16
Ac-225	1.1e-17
Ac-226	1.0747e-16
Ac-227	1.22049e-19
Ac-228	7.01956e-16
Ac-230	4.2349e-16
Ac-231	3.536e-16
Ac-232	8.8088e-16
Ac-233	4.3552e-16
Ag-100m	2.3284e-15
Ag-101	1.32454e-15
Ag-102	2.74465e-15
Ag-102m	1.50225e-15
Ag-103	6.93544e-16
Ag-104	2.22021e-15
Ag-104m	1.46403e-15
Ag-105	4.34e-16
Ag-105m	8.73e-19
Ag-106	6.0494e-16
Ag-106m	2.31e-15
Ag-108	1.775e-17
Ag-108m	1.38e-15
Ag-109m	6.39e-18
Ag-110	3.304e-17
Ag-110m	2.26006e-15
Ag-111	2.3592e-17
Ag-111m	5.13195e-18
Ag-112	5.5998e-16
Ag-113	6.436e-17
Ag-113m	1.83573e-16
Ag-114	2.294e-16
Ag-115	3.8039e-16
Ag-116	1.626e-15
Ag-117	9.6992e-16
Ag-99	1.88962e-15
Al-26	2.08116e-15
Al-28	1.31733e-15
Al-29	1.06469e-15
Am-237	3.01e-16
Am-238	7.24002e-16
Am-239	1.81e-16
Am-240	8.35e-16
Am-241	1.8e-17
Am-242	1.1084e-17
Am-242m	1.16e-18
Am-243	4.19e-17
Am-244	6.57072e-16
Am-244m	1.368e-17
Am-245	2.57e-17
Am-246	6.1386e-16
Am-246m	7.9427e-16
Am-247	1.0919e-16
Ar-37	0
Ar-39	2.61e-19
Ar-41	9.9913e-16
Ar-42	2.94e-19
Ar-43	1.1802e-15
Ar-44	1.45159e-15
As-68	2.999e-15
As-69	9.8137e-16
As-70	3.43408e-15
As-71	4.85169e-16
As-72	1.49576e-15
As-73	4.45e-18
As-74	6.55606e-16
As-76	3.5597e-16
As-77	7.412e-18
As-78	1.04905e-15
As-79	3.242e-17
At-204	1.98266e-15
At-205	9.3434e-16
At-206	2.07175e-15
At-207	1.60007e-15
At-208	2.48014e-15
At-209	1.89e-15
At-210	2.3e-15
At-211	2.54e-17
At-215	1.47e-19
At-216	1.89e-18
At-217	2.07e-19
At-218	6.09e-21
At-219	0
At-220	3.9242e-16
Au-186	1.24922e-15
Au-187	8.32382e-16
Au-190	1.77104e-15
Au-191	4.98001e-16
Au-192	1.47027e-15
Au-193	1.32e-16
Au-193m	1.66e-16
Au-194	8.1903e-16
Au-195	5.92e-17
Au-195m	1.69e-16
Au-196	4.03003e-16
Au-196m	1.92e-16
Au-198	3.48557e-16
Au-198m	4.33e-16
Au-199	7.66409e-17
Au-200	2.23e-16
Au-200m	1.69014e-15
Au-201	3.0274e-17
Au-202	1.4699e-16
Ba-124	4.81487e-16
Ba-126	4.82002e-16
Ba-127	6.1782e-16
Ba-128	5.71e-17
Ba-129	2.79328e-16
Ba-129m	1.29001e-15
Ba-131	4.06e-16
Ba-131m	6.01e-17
Ba-133	3.45e-16
Ba-133m	5.84e-17
Ba-135m	5.19e-17
Ba-137m	5.11e-16
Ba-139	4.131e-17
Ba-140	1.575e-16
Ba-141	7.6467e-16
Ba-142	8.55913e-16
Be-10	3.2e-19
Be-7	4.32e-17
Bi-197	1.37129e-15
Bi-200	2.04093e-15
Bi-201	1.36007e-15
Bi-202	2.27039e-15
Bi-203	1.85e-15
Bi-204	2.36e-15
Bi-205	1.32e-15
Bi-206	2.66e-15
Bi-207	1.26e-15
Bi-208	1.78e-15
Bi-210	8.42266e-19
Bi-210m	2.24e-16
Bi-211	4.07005e-17
Bi-212	8.526e-17
Bi-212n	1.54e-18
Bi-213	1.1105e-16
Bi-214	1.15266e-15
Bi-215	2.1312e-16
Bi-216	6.485e-16
Bk-245	1.8e-16
Bk-246	6.88e-16
Bk-247	1.17e-16
Bk-248m	4.3071e-17
Bk-249	4.773e-21
Bk-250	7.32466e-16
Bk-251	6.6186e-17
Br-72	2.4457e-15
Br-73	1.22876e-15
Br-74	3.34697e-15
Br-74m	3.20995e-15
Br-75	1.03181e-15
Br-76	2.16424e-15
Br-76m	2.87195e-17
Br-77	2.70001e-16
Br-77m	1.11e-17
Br-78	8.9929e-16
Br-80	6.813e-17
Br-80m	1.31e-17
Br-82	2.17014e-15
Br-82m	2.529e-18
Br-83	6.545e-18
Br-84	1.27985e-15
Br-84m	2.20397e-15
Br-85	5.875e-17
C-10	1.49315e-15
C-11	8.83746e-16
C-14	1.1e-20
Ca-41	0
Ca-45	3.31e-20
Ca-47	8.2389e-16
Ca-49	2.03377e-15
Cd-101	1.97681e-15
Cd-102	7.01136e-16
Cd-103	1.60177e-15
Cd-104	2.02e-16
Cd-105	1.02074e-15
Cd-107	1.99002e-17
Cd-109	1.44e-17
Cd-111m	2.39e-16
Cd-113	5.04e-20
Cd-113m	2.594e-19
Cd-115	1.67604e-16
Cd-115m	2.852e-17
Cd-117	8.5542e-16
Cd-117m	1.5604e-15
Cd-118	1.54e-19
Cd-119	1.25388e-15
Cd-119m	1.7725e-15
Ce-130	4.16043e-16
Ce-131	1.34315e-15
Ce-132	2.3e-16
Ce-133	4.6527e-16
Ce-133m	1.40012e-15
Ce-134	2.42e-17
Ce-135	7.02002e-16
Ce-137	3.28e-17
Ce-137m	4.79e-17
Ce-139	1.32e-16
Ce-141	6.2229e-17
Ce-143	2.4094e-16
Ce-144	1.5541e-17
Ce-145	6.8417e-16
Cf-244	4.25e-19
Cf-246	3.28035e-19
Cf-247	7.11e-17
Cf-248	6.14729e-19
Cf-249	2.8e-16
Cf-250	7.7603e-18
Cf-251	9.34e-17
Cf-252	3.4774e-16
Cf-253	1.5203e-18
Cf-254	1.2776e-14
Cf-255	2.82e-19
Cl-34	9.044e-16
Cl-34m	1.58198e-15
Cl-36	5.31e-19
Cl-38	1.0548e-15
Cl-39	1.13356e-15
Cl-40	2.8129e-15
Cm-238	5.85e-17
Cm-239	2.02e-16
Cm-240	3.62e-19
Cm-241	4.13e-16
Cm-242	3.21001e-19
Cm-243	1.04e-16
Cm-244	2.85045e-19
Cm-245	7.7e-17
Cm-246	2.9628e-18
Cm-247	2.71e-16
Cm-248	9.9864e-16
Cm-249	1.6837e-17
Cm-250	1.01657e-14
Cm-251	9.533e-17
Co-54m	3.2094e-15
Co-55	1.6612e-15
Co-56	2.75034e-15
Co-57	9.39e-17
Co-58	8.0803e-16
Co-58m	6.56e-21
Co-60	1.96006e-15
Co-60m	3.47435e-18
Co-61	7.742e-17
Co-62	1.2431e-15
Co-62m	2.09615e-15
Cr-48	3.67001e-16
Cr-49	9.0484e-16
Cr-51	2.76e-17
Cr-55	6.342e-18
Cr-56	6.837e-17
Cs-121	1.0253e-15
Cs-121m	1.0211e-15
Cs-123	9.3365e-16
Cs-124	1.012e-15
Cs-125	6.4238e-16
Cs-126	9.9894e-16
Cs-127	3.70022e-16
Cs-128	7.721e-16
Cs-129	2.41e-16
Cs-130	4.3455e-16
Cs-130m	5.83e-17
Cs-131	1.92e-17
Cs-132	6.10007e-16
Cs-134	1.31018e-15
Cs-134m	2.12e-17
Cs-135	4.44e-20
Cs-135m	1.32e-15
Cs-136	1.74009e-15
Cs-137	2.2543e-19
Cs-138	1.80768e-15
Cs-138m	3.3074e-16
Cs-139	2.388e-16
Cs-140	1.3409e-15
Cu-57	1.0367e-15
Cu-59	1.2308e-15
Cu-60	3.03438e-15
Cu-61	7.07745e-16
Cu-62	8.7883e-16
Cu-64	1.59148e-16
Cu-66	8.531e-17
Cu-67	9.3812e-17
Cu-69	4.3517e-16
Dy-148	6.1504e-16
Dy-149	1.28025e-15
Dy-150	2.4e-16
Dy-151	1.11006e-15
Dy-152	2.46e-16
Dy-153	7.11011e-16
Dy-154	0
Dy-155	5.4701e-16
Dy-157	3e-16
Dy-159	3.73e-17
Dy-165	2.326e-17
Dy-165m	1.51112e-17
Dy-166	3.36868e-17
Dy-167	4.6028e-16
Dy-168	3.37753e-16
Er-154	6.13262e-17
Er-156	5.34e-17
Er-159	7.90081e-16
Er-161	8.07e-16
Er-163	3.21e-17
Er-165	3.01e-17
Er-167m	8.05e-17
Er-169	6.126e-20
Er-171	3.17731e-16
Er-172	4.43084e-16
Er-173	6.8424e-16
Es-249	3.35e-16
Es-250	9.77e-16
Es-250m	4.39005e-16
Es-251	7.02e-17
Es-253	3.96004e-19
Es-254	6.14e-18
Es-254m	4.02298e-16
Es-255	5.517e-19
Es-256	2.86e-18
Eu-142	1.0479e-15
Eu-142m	2.8969e-15
Eu-143	9.457e-16
Eu-144	9.439e-16
Eu-145	1.02004e-15
Eu-146	1.96009e-15
Eu-147	3.91001e-16
Eu-148	1.87e-15
Eu-149	5.62e-17
Eu-150	1.32e-15
Eu-150m	4.2297e-17
Eu-152	9.49174e-16
Eu-152m	2.4478e-16
Eu-152n	5.55e-17
Eu-154	1.01043e-15
Eu-154m	5.36e-17
Eu-155	4.65118e-17
Eu-156	9.5569e-16
Eu-157	2.50787e-16
Eu-158	1.044e-15
Eu-159	2.5177e-16
F-17	8.8662e-16
F-18	8.5631e-16
Fe-52	6.33314e-16
Fe-53	1.02587e-15
Fe-53m	2.43e-15
Fe-55	1.26e-25
Fe-59	9.42089e-16
Fe-60	1.99e-20
Fe-61	1.10595e-15
Fe-62	4.4136e-16
Fm-251	1.21e-16
Fm-252	6.43423e-19
Fm-253	4.75e-17
Fm-254	5.7983e-18
Fm-255	4.76001e-18
Fm-256	9.4626e-15
Fm-257	1.13116e-16
Fr-212	9.04254e-16
Fr-219	3.06e-18
Fr-220	6.98291e-18
Fr-221	2.44e-17
Fr-222	1.4712e-16
Fr-223	4.3991e-17
Fr-224	4.3983e-16
Fr-227	3.7373e-16
Ga-64	2.5961e-15
Ga-65	9.9434e-16
Ga-66	1.82828e-15
Ga-67	1.28e-16
Ga-68	8.2188e-16
Ga-70	8.05e-18
Ga-72	2.07196e-15
Ga-73	3.0008e-16
Ga-74	2.3656e-15
Gd-142	8.7575e-16
Gd-143m	1.75979e-15
Gd-144	7.344e-16
Gd-145	1.82166e-15
Gd-145m	5.76701e-16
Gd-146	2.03e-16
Gd-147	1.17e-15
Gd-148	0
Gd-149	4.47e-16
Gd-150	0
Gd-151	5.87e-17
Gd-152	0
Gd-153	8.45e-17
Gd-159	4.6731e-17
Gd-162	3.60575e-16
Ge-66	5.75141e-16
Ge-67	1.20704e-15
Ge-68	0
Ge-69	7.80281e-16
Ge-71	0
Ge-75	3.1346e-17
Ge-77	8.9943e-16
Ge-78	2.41291e-16
H-3	7.47e-26
Hf-167	5.3483e-16
Hf-169	5.50432e-16
Hf-170	3.67e-16
Hf-172	7.81e-17
Hf-173	3.25e-16
Hf-174	0
Hf-175	3.01e-16
Hf-177m	1.95e-15
Hf-178m	1.92e-15
Hf-179m	7.79e-16
Hf-180m	8.45e-16
Hf-181	4.53088e-16
Hf-182	2.05003e-16
Hf-182m	7.67109e-16
Hf-183	6.4203e-16
Hf-184	1.9557e-16
Hg-190	1.55e-16
Hg-191m	1.22009e-15
Hg-192	2.23e-16
Hg-193	6.6301e-16
Hg-193m	8.28007e-16
Hg-194	0
Hg-195	1.58e-16
Hg-195m	1.65e-16
Hg-197	5.17e-17
Hg-197m	7.34e-17
Hg-199m	1.46e-16
Hg-203	2.05018e-16
Hg-205	5.96e-18
Hg-206	1.04867e-16
Hg-207	2.05244e-15
Ho-150	1.6224e-15
Ho-153	8.7486e-16
Ho-153m	9.0876e-16
Ho-154	1.58832e-15
Ho-154m	2.0827e-15
Ho-155	5.08665e-16
Ho-156	1.69386e-15
Ho-157	4.88085e-16
Ho-159	3.17001e-16
Ho-160	1.41e-15
Ho-161	4.52e-17
Ho-162	1.32043e-16
Ho-162m	4.52e-16
Ho-163	0
Ho-164	2.382e-17
Ho-164m	3.6e-17
Ho-166	2.487e-17
Ho-166m	1.36005e-15
Ho-167	3.16261e-16
Ho-168	7.2409e-16
Ho-168m	5e-18
Ho-170	1.40294e-15
I-118	1.7201e-15
I-118m	3.16706e-15
I-119	7.8416e-16
I-120	2.07975e-15
I-120m	2.91554e-15
I-121	3.38099e-16
I-122	8.3523e-16
I-123	1.41e-16
I-124	9.11742e-16
I-125	3.34e-17
I-126	3.72295e-16
I-128	6.124e-17
I-129	2.11117e-17
I-130	1.82044e-15
I-130m	9.3612e-17
I-131	3.312e-16
I-132	1.88145e-15
I-132m	2.87175e-16
I-133	5.23952e-16
I-134	2.12183e-15
I-134m	2.47106e-16
I-135	1.23076e-15
In-103	2.2127e-15
In-105	1.58683e-15
In-106	2.98729e-15
In-106m	2.2538e-15
In-107	1.21136e-15
In-108	3.19042e-15
In-108m	2.08456e-15
In-109	5.25028e-16
In-109m	5.22e-16
In-110	2.58e-15
In-110m	1.31292e-15
In-111	3.38e-16
In-111m	4.08e-16
In-112	2.29599e-16
In-112m	2.57e-17
In-113m	2.24e-16
In-114	4.87e-18
In-114m	6.6e-17
In-115	1.38e-19
In-115m	1.39022e-16
In-116m	1.93055e-15
In-117	5.94345e-16
In-117m	7.777e-17
In-118	7.83e-17
In-118m	2.23237e-15
In-119	6.4183e-16
In-119m	5.812e-17
In-121	7.688e-16
In-121m	5.95e-17
Ir-180	1.3605e-15
Ir-182	1.18816e-15
Ir-183	9.3531e-16
Ir-184	1.59119e-15
Ir-185	6.56037e-16
Ir-186	1.34019e-15
Ir-186m	9.94283e-16
Ir-187	2.7e-16
Ir-188	1.57001e-15
Ir-189	5.91e-17
Ir-190	1.26e-15
Ir-190m	1.94e-23
Ir-190n	4.21e-17
Ir-191m	5.52e-17
Ir-192	7.07191e-16
Ir-192m	4.8294e-20
Ir-192n	4.55e-19
Ir-193m	2.28e-19
Ir-194	8.022e-17
Ir-194m	2.01002e-15
Ir-195	4.3318e-17
Ir-195m	3.18269e-16
Ir-196	2.0091e-16
Ir-196m	2.12045e-15
K-38	2.42692e-15
K-40	1.2052e-16
K-42	2.203e-16
K-43	8.33544e-16
K-44	1.7637e-15
K-45	1.36539e-15
K-46	2.0482e-15
Kr-74	9.0603e-16
Kr-75	1.1015e-15
Kr-76	3.62e-16
Kr-77	8.8755e-16
Kr-79	2.14023e-16
Kr-81	7.1e-19
Kr-81m	1.07e-16
Kr-83m	1.41e-20
Kr-85	2.284e-18
Kr-85m	1.29369e-16
Kr-87	6.0344e-16
Kr-88	1.41144e-15
Kr-89	1.4507e-15
La-128	2.3703e-15
La-129	7.9199e-16
La-130	1.85817e-15
La-131	5.66553e-16
La-132	1.6036e-15
La-132m	5.66154e-16
La-133	1.37069e-16
La-134	6.2324e-16
La-135	3.09e-17
La-136	3.521e-16
La-137	2.14e-17
La-138	9.55016e-16
La-140	1.7815e-15
La-141	2.529e-17
La-142	1.72512e-15
La-143	2.1061e-16
Lu-165	8.9957e-16
Lu-167	1.3102e-15
Lu-169	1.04e-15
Lu-169m	2.47e-22
Lu-170	1.89001e-15
Lu-171	5.36e-16
Lu-171m	2.42e-19
Lu-172	1.58e-15
Lu-172m	1.38e-21
Lu-173	1.48e-16
Lu-174	8.95e-17
Lu-174m	4.61e-17
Lu-176	4.08199e-16
Lu-176m	1.135e-17
Lu-177	2.8713e-17
Lu-177m	8.42006e-16
Lu-178	9.929e-17
Lu-178m	8.91675e-16
Lu-179	2.627e-17
Lu-180	1.21178e-15
Lu-181	4.86e-16
Mg-27	7.3444e-16
Mg-28	1.09013e-15
Mn-50m	3.7609e-15
Mn-51	8.6822e-16
Mn-52	2.77009e-15
Mn-52m	1.94618e-15
Mn-53	0
Mn-54	6.87e-16
Mn-56	1.31426e-15
Mn-57	8.46e-17
Mn-58m	1.8847e-15
Mo-101	1.17188e-15
Mo-102	1.6075e-17
Mo-89	1.0585e-15
Mo-90	6.88277e-16
Mo-91	8.534e-16
Mo-91m	1.14323e-15
Mo-93	1.38e-18
Mo-93m	1.83e-15
Mo-99	1.24883e-16
N-13	8.8519e-16
N-16	2.4034e-15
Na-22	1.79022e-15
Na-24	2.87154e-15
Nb-87	1.0534e-15
Nb-88	3.52e-15
Nb-88m	3.3911e-15
Nb-89	1.09722e-15
Nb-89m	1.13361e-15
Nb-90	3.1611e-15
Nb-91	2.2501e-18
Nb-91m	2.09e-17
Nb-92	1.26e-15
Nb-92m	7.88e-16
Nb-93m	2.47e-19
Nb-94	1.30016e-15
Nb-94m	4.56521e-18
Nb-95	6.37009e-16
Nb-95m	5.43475e-17
Nb-96	2.04035e-15
Nb-97	5.7016e-16
Nb-98m	2.27307e-15
Nb-99	1.421e-16
Nb-99m	5.627e-16
Nd-134	4.60499e-16
Nd-135	1.08653e-15
Nd-136	2.35037e-16
Nd-137	9.7429e-16
Nd-138	3.81e-17
Nd-139	3.77742e-16
Nd-139m	1.30002e-15
Nd-140	2.5e-17
Nd-141	6.48164e-17
Nd-141m	5.8e-16
Nd-144	0
Nd-147	1.19335e-16
Nd-149	3.1716e-16
Nd-151	6.9413e-16
Nd-152	1.41589e-16
Ne-19	8.8839e-16
Ne-24	4.6919e-16
Ni-56	1.41e-15
Ni-57	1.52027e-15
Ni-59	1.35e-20
Ni-63	5.4e-22
Ni-65	4.3442e-16
Ni-66	3.01e-20
Np-232	9.78002e-16
Np-233	6.49e-17
Np-234	8.4e-16
Np-235	1.01e-18
Np-236	1.08002e-16
Np-236m	3.58711e-17
Np-237	2.01e-17
Np-238	4.77406e-16
Np-239	1.42082e-16
Np-240	8.67597e-16
Np-240m	2.6934e-16
Np-241	2.9939e-17
Np-242	2.1141e-16
Np-242m	7.4857e-16
O-14	2.49292e-15
O-15	8.866e-16
O-19	7.49e-16
Os-180	9.84001e-17
Os-181	1.10004e-15
Os-182	3.62e-16
Os-183	5.20001e-16
Os-183m	8.08e-16
Os-185	5.84e-16
Os-186	0
Os-189m	8.08e-23
Os-190m	1.37e-15
Os-191	6.13064e-17
Os-191m	4.28e-18
Os-193	5.6501e-17
Os-194	2.08062e-18
Os-196	6.8155e-17
P-30	8.9465e-16
P-32	2.39e-18
P-33	3.18e-20
Pa-227	1.47e-17
Pa-228	1.1e-15
Pa-229	4.5e-17
Pa-230	5.44011e-16
Pa-231	3.08e-17
Pa-232	7.73064e-16
Pa-233	1.82029e-16
Pa-234	1.19024e-15
Pa-234m	1.657e-17
Pa-235	1.24e-18
Pa-236	7.2402e-16
Pa-237	5.088e-16
Pb-194	8.63008e-16
Pb-195m	1.38065e-15
Pb-196	4.10002e-16
Pb-197	1.21018e-15
Pb-197m	9.74077e-16
Pb-198	3.63e-16
Pb-199	8.24073e-16
Pb-200	1.62e-16
Pb-201	6.27e-16
Pb-201m	3.11e-16
Pb-202	6.79e-23
Pb-202m	1.67e-15
Pb-203	2.61e-16
Pb-204m	1.71e-15
Pb-205	7.08e-23
Pb-209	2.31e-19
Pb-210	1.68007e-18
Pb-211	5.514e-17
Pb-212	1.19067e-16
Pb-214	2.1529e-16
Pd-100	8.34e-17
Pd-101	2.86028e-16
Pd-103	5.76e-18
Pd-107	2.06e-23
Pd-109	7.683e-18
Pd-109m	9.06e-17
Pd-111	4.257e-17
Pd-112	1.2236e-18
Pd-114	2.308e-17
Pd-96	1.1906e-15
Pd-97	1.89436e-15
Pd-98	3.35024e-16
Pd-99	1.04183e-15
Pm-136	2.3333e-15
Pm-137m	1.51751e-15
Pm-139	8.0827e-16
Pm-140	9.236e-16
Pm-140m	2.53642e-15
Pm-141	6.2031e-16
Pm-142	7.443e-16
Pm-143	2.66e-16
Pm-144	1.34e-15
Pm-145	2.71e-17
Pm-146	6.39124e-16
Pm-147	2.458e-20
Pm-148	4.6012e-16
Pm-148m	1.70014e-15
Pm-149	1.0936e-17
Pm-150	1.17373e-15
Pm-151	2.80475e-16
Pm-152	2.3776e-16
Pm-152m	1.22385e-15
Pm-153	6.39e-17
Pm-154	1.36384e-15
Pm-154m	1.41408e-15
Po-203	1.31032e-15
Po-204	9.48e-16
Po-205	1.27005e-15
Po-206	9.82e-16
Po-207	1.05e-15
Po-208	1.79e-20
Po-209	5.08e-18
Po-210	8.03e-21
Po-211	6.86e-18
Po-212	0
Po-212m	5.55e-17
Po-213	3.11e-20
Po-214	6.86e-20
Po-215	1.52e-19
Po-216	1.26e-20
Po-218	5.81e-24
Pr-134	2.64729e-15
Pr-134m	1.9036e-15
Pr-135	7.4576e-16
Pr-136	1.76458e-15
Pr-137	3.14658e-16
Pr-138	7.1125e-16
Pr-138m	2.06057e-15
Pr-139	1.11097e-16
Pr-140	4.7568e-16
Pr-142	4.702e-17
Pr-142m	0
Pr-143	5.57007e-19
Pr-144	2.923e-17
Pr-144m	1.12005e-17
Pr-145	1.777e-17
Pr-146	8.0082e-16
Pr-147	4.0869e-16
Pr-148	8.02e-16
Pr-148m	8.065e-16
Pt-184	5.97001e-16
Pt-186	5.74e-16
Pt-187	5.05174e-16
Pt-188	1.64e-16
Pt-189	3.97002e-16
Pt-190	0
Pt-191	2.4e-16
Pt-193	0
Pt-193m	7.68e-18
Pt-195m	5.29e-17
Pt-197	1.8228e-17
Pt-197m	6.46095e-17
Pt-199	1.7154e-16
Pt-200	4.6169e-17
Pt-202	2.25e-18
Pu-232	4.43e-17
Pu-234	4.8e-17
Pu-235	6.66e-17
Pu-236	2.73e-19
Pu-237	3.51e-17
Pu-238	2.36e-19
Pu-239	1.48e-19
Pu-240	2.26002e-19
Pu-241	1.19016e-21
Pu-242	2.49326e-19
Pu-243	1.8156e-17
Pu-244	1.51957e-17
Pu-245	3.37357e-16
Pu-246	1.1101e-16
Ra-219	1.45e-16
Ra-220	4.04e-18
Ra-221	2.81e-17
Ra-222	7.97e-18
Ra-223	1.12e-16
Ra-224	8.82e-18
Ra-225	1.08499e-17
Ra-226	6e-18
Ra-227	1.22845e-16
Ra-228	1.71018e-19
Ra-230	6.4008e-17
Rb-77	1.3238e-15
Rb-78	2.9803e-15
Rb-78m	2.6026e-15
Rb-79	1.23333e-15
Rb-80	1.0496e-15
Rb-81	4.33246e-16
Rb-81m	1.98142e-17
Rb-82	9.6372e-16
Rb-82m	2.4102e-15
Rb-83	4.19e-16
Rb-84	7.53455e-16
Rb-84m	3.27e-16
Rb-86	7.77e-17
Rb-86m	4.74e-16
Rb-87	6.93e-20
Rb-88	4.944e-16
Rb-89	1.71579e-15
Rb-90	1.3641e-15
Rb-90m	2.3417e-15
Re-178	1.30367e-15
Re-179	8.78011e-16
Re-180	9.81376e-16
Re-181	6.69e-16
Re-182	1.44e-15
Re-182m	9.62045e-16
Re-183	1.21e-16
Re-184	7.29e-16
Re-184m	3.11e-16
Re-186	1.6526e-17
Re-186m	1.14e-17
Re-187	0
Re-188	5.294e-17
Re-188m	5.09e-17
Re-189	4.7046e-17
Re-190	1.13211e-15
Re-190m	7.8628e-16
Rh-100	2.09021e-15
Rh-100m	4.40079e-17
Rh-101	2.3e-16
Rh-101m	2.43e-16
Rh-102	4.2939e-16
Rh-102m	1.81e-15
Rh-103m	6.26e-19
Rh-104	1.549e-17
Rh-104m	2.96007e-17
Rh-105	6.7348e-17
Rh-106	1.8579e-16
Rh-106m	2.34069e-15
Rh-107	2.7304e-16
Rh-108	2.899e-16
Rh-109	2.6122e-16
Rh-94	3.0394e-15
Rh-95	2.04538e-15
Rh-95m	6.9909e-16
Rh-96	3.24377e-15
Rh-96m	1.03405e-15
Rh-97	1.20214e-15
Rh-97m	1.65087e-15
Rh-98	1.53922e-15
Rh-99	4.67024e-16
Rh-99m	5.42044e-16
Rn-207	8.2703e-16
Rn-209	9.66282e-16
Rn-210	5.05e-17
Rn-211	1.52e-15
Rn-212	2.88e-19
Rn-215	0
Rn-216	0
Rn-217	0
Rn-218	6.55e-19
Rn-219	5.04e-17
Rn-220	5.45e-19
Rn-222	3.37e-19
Rn-223	2.8466e-16
Ru-103	4.30024e-16
Ru-105	6.33939e-16
Ru-106	3.74e-23
Ru-107	2.879e-16
Ru-108	5.126e-17
Ru-92	1.70376e-15
Ru-94	4.33e-16
Ru-95	1.02018e-15
Ru-97	1.97e-16
S-35	1.14e-20
S-37	1.88371e-15
S-38	1.23169e-15
Sb-111	1.27976e-15
Sb-113	1.09352e-15
Sb-114	2.1689e-15
Sb-115	7.64709e-16
Sb-116	1.80236e-15
Sb-116m	2.5102e-15
Sb-117	1.50006e-16
Sb-118	6.9677e-16
Sb-118m	2.1e-15
Sb-119	1.56e-17
Sb-120	3.8905e-16
Sb-120m	1.98e-15
Sb-122	3.8677e-16
Sb-122m	5.3e-17
Sb-124	1.47123e-15
Sb-124m	3.80244e-16
Sb-124n	5.78e-22
Sb-125	3.76064e-16
Sb-126	2.34089e-15
Sb-126m	1.32231e-15
Sb-127	5.90563e-16
Sb-128	2.60143e-15
Sb-128m	1.60468e-15
Sb-129	1.18115e-15
Sb-130	2.69318e-15
Sb-130m	2.22526e-15
Sb-131	1.64214e-15
Sb-133	2.09265e-15
Sc-42m	3.37739e-15
Sc-43	8.52985e-16
Sc-44	1.7718e-15
Sc-44m	2.35e-16
Sc-46	1.63007e-15
Sc-47	8.8755e-17
Sc-48	2.68028e-15
Sc-49	4.062e-18
Sc-50	2.5228e-15
Se-70	6.13439e-16
Se-71	1.35952e-15
Se-72	2.25e-17
Se-73	9.38987e-16
Se-73m	2.25497e-16
Se-75	3.23e-16
Se-77m	7.03e-17
Se-79	1.25e-20
Se-79m	6.79002e-18
Se-81	8.75e-18
Se-81m	1.04005e-17
Se-83	2.09144e-15
Se-83m	7.9116e-16
Se-84	3.6456e-16
Si-31	2.472e-18
Si-32	2.5e-20
Sm-139	1.23774e-15
Sm-140	4.69546e-16
Sm-141	1.17435e-15
Sm-141m	1.60178e-15
Sm-142	9.52913e-17
Sm-143	4.5648e-16
Sm-143m	5.72004e-16
Sm-145	5.47e-17
Sm-146	0
Sm-147	0
Sm-148	0
Sm-151	3.99e-21
Sm-153	5.1494e-17
Sm-155	8.171e-17
Sm-156	9.3801e-17
Sm-157	3.4495e-16
Sn-106	1.01026e-15
Sn-108	5.80002e-16
Sn-109	1.70015e-15
Sn-110	2.49e-16
Sn-111	4.04554e-16
Sn-113	1.63e-17
Sn-113m	9.29e-18
Sn-117m	1.26e-16
Sn-119m	9.69e-18
Sn-121	7.95e-20
Sn-121m	3.7691e-18
Sn-123	7.05e-18
Sn-123m	1.1512e-16
Sn-125	2.7178e-16
Sn-125m	3.0225e-16
Sn-126	4.15384e-17
Sn-127	1.52234e-15
Sn-127m	4.8505e-16
Sn-128	5.14214e-16
Sn-129	8.4207e-16
Sn-130	7.82935e-16
Sn-130m	7.227e-16
Sr-79	1.036e-15
Sr-80	3.72062e-16
Sr-81	1.18502e-15
Sr-82	5.6e-21
Sr-83	6.78323e-16
Sr-85	4.26e-16
Sr-85m	1.84e-16
Sr-87m	2.76e-16
Sr-89	1.8715e-18
Sr-90	2.18e-19
Sr-91	5.8569e-16
Sr-92	1.0303e-15
Sr-93	1.81357e-15
Sr-94	1.09352e-15
Ta-170	9.153e-16
Ta-172	1.37273e-15
Ta-173	4.63329e-16
Ta-174	7.8613e-16
Ta-175	8.73003e-16
Ta-176	1.69003e-15
Ta-177	5.15e-17
Ta-178	9.36098e-17
Ta-178m	9.79e-16
Ta-179	1.85e-17
Ta-180	3.58377e-17
Ta-182	1.02011e-15
Ta-182m	2.12e-16
Ta-183	2.42209e-16
Ta-184	1.32086e-15
Ta-185	1.2616e-16
Ta-186	1.20532e-15
Tb-146	2.8237e-15
Tb-147	1.75116e-15
Tb-147m	1.47143e-15
Tb-148	1.89623e-15
Tb-148m	2.63127e-15
Tb-149	1.09018e-15
Tb-149m	1.15074e-15
Tb-150	1.86174e-15
Tb-150m	2.1603e-15
Tb-151	8.3701e-16
Tb-151m	6.55022e-17
Tb-152	1.1812e-15
Tb-152m	6.48018e-16
Tb-153	2.76e-16
Tb-154	1.70012e-15
Tb-155	1.44e-16
Tb-156	1.57e-15
Tb-156m	2.99e-17
Tb-156n	2.95e-18
Tb-157	3.94e-18
Tb-158	6.60069e-16
Tb-160	9.17279e-16
Tb-161	2.7543e-17
Tb-162	9.2028e-16
Tb-163	6.82636e-16
Tb-164	1.98317e-15
Tb-165	6.5824e-16
Tc-101	2.9317e-16
Tc-102	8.44e-17
Tc-102m	1.94332e-15
Tc-104	1.7233e-15
Tc-105	6.5094e-16
Tc-91	1.9456e-15
Tc-91m	1.2373e-15
Tc-92	3.0951e-15
Tc-93	1.20006e-15
Tc-93m	6.95129e-16
Tc-94	2.20007e-15
Tc-94m	1.59377e-15
Tc-95	6.54e-16
Tc-95m	5.70002e-16
Tc-96	2.06e-15
Tc-96m	3.53e-17
Tc-97	2.12e-18
Tc-97m	2.56e-18
Tc-98	1.20011e-15
Tc-99	5.737e-20
Tc-99m	1e-16
Te-113	1.8154e-15
Te-114	1.02035e-15
Te-115	1.83466e-15
Te-115m	2.09405e-15
Te-116	8.8401e-17
Te-117	1.23076e-15
Te-118	1.46e-17
Te-119	6.46008e-16
Te-119m	1.20001e-15
Te-121	4.98e-16
Te-121m	1.81e-16
Te-123	2.55e-20
Te-123m	1.19e-16
Te-125m	2.8e-17
Te-127	4.503e-18
Te-127m	8.64887e-18
Te-129	5.435e-17
Te-129m	3.177e-17
Te-131	3.5057e-16
Te-131m	1.19024e-15
Te-132	1.98025e-16
Te-133	9.648e-16
Te-133m	1.51104e-15
Te-134	7.36214e-16
Th-223	5.35e-17
Th-224	1.88e-17
Th-226	6.14e-18
Th-227	1.04e-16
Th-228	1.65e-18
Th-229	6.5e-17
Th-230	3.61e-19
Th-231	1.15351e-17
Th-232	2.12e-19
Th-233	3.0479e-17
Th-234	6.7008e-18
Th-235	4.776e-17
Th-236	2.8695e-17
Ti-44	1.04e-16
Ti-45	7.54795e-16
Ti-51	3.2172e-16
Ti-52	1.0034e-16
Tl-190	1.1171e-15
Tl-190m	2.08627e-15
Tl-194	7.8466e-16
Tl-194m	2.13105e-15
Tl-195	9.46027e-16
Tl-196	1.47084e-15
Tl-197	3.67013e-16
Tl-198	1.56002e-15
Tl-198m	1.04001e-15
Tl-199	2.04e-16
Tl-200	1.06e-15
Tl-201	6.82e-17
Tl-202	3.94e-16
Tl-204	1.236e-18
Tl-206	1.6395e-18
Tl-206m	2.04e-15
Tl-207	3.26e-18
Tl-208	2.40171e-15
Tl-209	1.66227e-15
Tl-210	2.16849e-15
Tm-161	1.01056e-15
Tm-162	1.48358e-15
Tm-163	1.04001e-15
Tm-164	6.3957e-16
Tm-165	4.7e-16
Tm-166	1.54004e-15
Tm-167	1.21e-16
Tm-168	1.03e-15
Tm-170	3.537e-18
Tm-171	4.7092e-19
Tm-172	3.6565e-16
Tm-173	3.35496e-16
Tm-174	1.48083e-15
Tm-175	9.0708e-16
Tm-176	1.53472e-15
U-227	9.43e-17
U-228	3.17e-18
U-230	1.03e-18
U-231	5.41e-17
U-232	3.41e-19
U-233	2.8e-19
U-234	2.36e-19
U-235	1.33e-16
U-235m	0
U-236	1.77e-19
U-237	1.06027e-16
U-238	1.44038e-19
U-239	3.9177e-17
U-240	4.1579e-18
U-242	3.5218e-17
V-47	8.6415e-16
V-48	2.35024e-15
V-49	0
V-50	1.08001e-15
V-52	1.10553e-15
V-53	8.499e-16
W-177	7.50001e-16
W-178	1.11e-17
W-179	4.04e-17
W-179m	4.32e-17
W-181	2.96e-17
W-185	1.358e-19
W-185m	1.89e-17
W-187	3.80501e-16
W-188	1.6587e-18
W-190	1.17557e-16
Xe-120	3.35002e-16
Xe-121	1.16304e-15
Xe-122	5.74e-17
Xe-123	5.25467e-16
Xe-125	2.28001e-16
Xe-127	2.36e-16
Xe-127m	1.35e-16
Xe-129m	4.31e-17
Xe-131m	1.69e-17
Xe-133	3.68597e-17
Xe-133m	3.45e-17
Xe-135	2.14526e-16
Xe-135m	3.68013e-16
Xe-137	1.739e-16
Xe-138	8.5581e-16
Y-81	1.0173e-15
Y-83	1.1387e-15
Y-83m	7.2696e-16
Y-84m	3.28808e-15
Y-85	9.2971e-16
Y-85m	1.07265e-15
Y-86	2.86076e-15
Y-86m	1.85009e-16
Y-87	3.79e-16
Y-87m	2.6401e-16
Y-88	2.05e-15
Y-89m	7.41e-16
Y-90	4.42012e-18
Y-90m	5.44e-16
Y-91	4.39e-18
Y-91m	4.58e-16
Y-92	2.138e-16
Y-93	8.258e-17
Y-94	6.376e-16
Y-95	7.984e-16
Yb-162	2.06001e-16
Yb-163	5.942e-16
Yb-164	4.29e-17
Yb-165	2.70142e-16
Yb-166	6.65e-17
Yb-167	2.10002e-16
Yb-169	2.65e-16
Yb-175	3.3503e-17
Yb-177	1.5705e-16
Yb-178	3.3117e-17
Yb-179	8.4208e-16
Zn-60	1.32616e-15
Zn-61	1.2869e-15
Zn-62	3.81027e-16
Zn-63	9.4733e-16
Zn-65	4.66001e-16
Zn-69	5.7012e-19
Zn-69m	3.6e-16
Zn-71	2.715e-16
Zn-71m	1.34156e-15
Zn-72	1.18042e-16
Zr-85	1.259e-15
Zr-86	2.39e-16
Zr-87	7.9784e-16
Zr-88	3.31e-16
Zr-89	9.5517e-16
Zr-89m	5.39019e-16
Zr-93	6.29e-22
Zr-95	6.14085e-16
Zr-97	7.3462e-16
